# Supplementary material for: Design of allosteric sites into rotary motor V1-ATPase by restoring lost function of pseudo-active sites
Source: Nat Chem. 2023 Jul 6;15(11):1591–8. doi: 10.1038/s41557-023-01256-4 (PMC10624635; doi:10.1038/s41557-023-01256-4)
Supplement: Supplementary file 3 — Computational design model. [file 41557_2023_1256_MOESM3_ESM.pdb]

REMARK   0 BONE TEMPLATE X ATP    1 MATCH MOTIF E GLY   154   1                 
REMARK   0 BONE TEMPLATE X ATP    1 MATCH MOTIF E GLY   156   2                 
REMARK   0 BONE TEMPLATE X ATP    1 MATCH MOTIF E LYS   157   3                 
REMARK   0 MATCH TEMPLATE X ATP    1 MATCH MOTIF E SER  158  4  1               
REMARK   0 MATCH TEMPLATE X ATP    1 MATCH MOTIF E ALA  159  5  1               
REMARK   0 BONE TEMPLATE X ATP    1 MATCH MOTIF E LYS   157   6                 
HETNAM     ATP X   1  ATP                                                       
ATOM      1  N   GLU E   4     -36.064 -13.517 -34.236  1.00  0.00           N  
ATOM      2  CA  GLU E   4     -34.752 -14.043 -34.593  1.00  0.00           C  
ATOM      3  C   GLU E   4     -34.867 -15.423 -35.229  1.00  0.00           C  
ATOM      4  O   GLU E   4     -34.991 -16.430 -34.531  1.00  0.00           O  
ATOM      5  CB  GLU E   4     -33.851 -14.113 -33.359  1.00  0.00           C  
ATOM      6  CG  GLU E   4     -33.498 -12.758 -32.761  1.00  0.00           C  
ATOM      7  CD  GLU E   4     -32.574 -12.863 -31.579  1.00  0.00           C  
ATOM      8  OE1 GLU E   4     -32.356 -13.956 -31.115  1.00  0.00           O  
ATOM      9  OE2 GLU E   4     -32.086 -11.848 -31.141  1.00  0.00           O  
ATOM     10 1H   GLU E   4     -35.960 -12.613 -33.822  1.00  0.00           H  
ATOM     11 2H   GLU E   4     -36.630 -13.444 -35.057  1.00  0.00           H  
ATOM     12 3H   GLU E   4     -36.504 -14.134 -33.583  1.00  0.00           H  
ATOM     13  HA  GLU E   4     -34.297 -13.371 -35.321  1.00  0.00           H  
ATOM     14 1HB  GLU E   4     -34.340 -14.703 -32.584  1.00  0.00           H  
ATOM     15 2HB  GLU E   4     -32.920 -14.618 -33.616  1.00  0.00           H  
ATOM     16 1HG  GLU E   4     -33.021 -12.148 -33.527  1.00  0.00           H  
ATOM     17 2HG  GLU E   4     -34.416 -12.258 -32.455  1.00  0.00           H  
ATOM     18  N   TYR E   5     -34.824 -15.463 -36.556  1.00  0.00           N  
ATOM     19  CA  TYR E   5     -34.992 -16.711 -37.291  1.00  0.00           C  
ATOM     20  C   TYR E   5     -33.689 -17.139 -37.954  1.00  0.00           C  
ATOM     21  O   TYR E   5     -33.308 -16.609 -38.997  1.00  0.00           O  
ATOM     22  CB  TYR E   5     -36.099 -16.571 -38.338  1.00  0.00           C  
ATOM     23  CG  TYR E   5     -37.482 -16.409 -37.747  1.00  0.00           C  
ATOM     24  CD1 TYR E   5     -37.947 -15.147 -37.406  1.00  0.00           C  
ATOM     25  CD2 TYR E   5     -38.285 -17.521 -37.545  1.00  0.00           C  
ATOM     26  CE1 TYR E   5     -39.209 -14.999 -36.866  1.00  0.00           C  
ATOM     27  CE2 TYR E   5     -39.547 -17.373 -37.005  1.00  0.00           C  
ATOM     28  CZ  TYR E   5     -40.010 -16.118 -36.666  1.00  0.00           C  
ATOM     29  OH  TYR E   5     -41.268 -15.970 -36.128  1.00  0.00           O  
ATOM     30  H   TYR E   5     -34.671 -14.607 -37.069  1.00  0.00           H  
ATOM     31  HA  TYR E   5     -35.276 -17.492 -36.585  1.00  0.00           H  
ATOM     32 1HB  TYR E   5     -35.895 -15.705 -38.970  1.00  0.00           H  
ATOM     33 2HB  TYR E   5     -36.105 -17.451 -38.981  1.00  0.00           H  
ATOM     34  HD1 TYR E   5     -37.315 -14.272 -37.564  1.00  0.00           H  
ATOM     35  HD2 TYR E   5     -37.919 -18.513 -37.812  1.00  0.00           H  
ATOM     36  HE1 TYR E   5     -39.575 -14.008 -36.598  1.00  0.00           H  
ATOM     37  HE2 TYR E   5     -40.178 -18.248 -36.846  1.00  0.00           H  
ATOM     38  HH  TYR E   5     -41.439 -15.039 -35.969  1.00  0.00           H  
ATOM     39  N   ARG E   6     -32.943 -18.014 -37.304  1.00  0.00           N  
ATOM     40  CA  ARG E   6     -31.771 -18.615 -37.929  1.00  0.00           C  
ATOM     41  C   ARG E   6     -32.166 -19.747 -38.867  1.00  0.00           C  
ATOM     42  O   ARG E   6     -31.751 -20.892 -38.684  1.00  0.00           O  
ATOM     43  CB  ARG E   6     -30.815 -19.147 -36.871  1.00  0.00           C  
ATOM     44  CG  ARG E   6     -29.504 -19.695 -37.413  1.00  0.00           C  
ATOM     45  CD  ARG E   6     -28.580 -20.090 -36.319  1.00  0.00           C  
ATOM     46  NE  ARG E   6     -27.330 -20.627 -36.831  1.00  0.00           N  
ATOM     47  CZ  ARG E   6     -26.314 -21.067 -36.064  1.00  0.00           C  
ATOM     48  NH1 ARG E   6     -26.416 -21.028 -34.753  1.00  0.00           N  
ATOM     49  NH2 ARG E   6     -25.216 -21.539 -36.627  1.00  0.00           N  
ATOM     50  H   ARG E   6     -33.178 -18.265 -36.354  1.00  0.00           H  
ATOM     51  HA  ARG E   6     -31.256 -17.848 -38.508  1.00  0.00           H  
ATOM     52 1HB  ARG E   6     -30.573 -18.352 -36.167  1.00  0.00           H  
ATOM     53 2HB  ARG E   6     -31.300 -19.946 -36.311  1.00  0.00           H  
ATOM     54 1HG  ARG E   6     -29.703 -20.573 -38.027  1.00  0.00           H  
ATOM     55 2HG  ARG E   6     -29.012 -18.932 -38.018  1.00  0.00           H  
ATOM     56 1HD  ARG E   6     -28.351 -19.220 -35.704  1.00  0.00           H  
ATOM     57 2HD  ARG E   6     -29.052 -20.854 -35.702  1.00  0.00           H  
ATOM     58  HE  ARG E   6     -27.215 -20.673 -37.835  1.00  0.00           H  
ATOM     59 1HH1 ARG E   6     -27.255 -20.667 -34.322  1.00  0.00           H  
ATOM     60 2HH1 ARG E   6     -25.654 -21.358 -34.178  1.00  0.00           H  
ATOM     61 1HH2 ARG E   6     -25.138 -21.569 -37.635  1.00  0.00           H  
ATOM     62 2HH2 ARG E   6     -24.455 -21.868 -36.052  1.00  0.00           H  
ATOM     63  N   THR E   7     -32.971 -19.422 -39.873  1.00  0.00           N  
ATOM     64  CA  THR E   7     -33.500 -20.427 -40.787  1.00  0.00           C  
ATOM     65  C   THR E   7     -33.202 -20.065 -42.236  1.00  0.00           C  
ATOM     66  O   THR E   7     -33.935 -20.452 -43.147  1.00  0.00           O  
ATOM     67  CB  THR E   7     -35.018 -20.602 -40.600  1.00  0.00           C  
ATOM     68  OG1 THR E   7     -35.677 -19.346 -40.809  1.00  0.00           O  
ATOM     69  CG2 THR E   7     -35.328 -21.105 -39.198  1.00  0.00           C  
ATOM     70  H   THR E   7     -33.223 -18.453 -40.008  1.00  0.00           H  
ATOM     71  HA  THR E   7     -33.015 -21.379 -40.572  1.00  0.00           H  
ATOM     72  HB  THR E   7     -35.394 -21.320 -41.328  1.00  0.00           H  
ATOM     73  HG1 THR E   7     -36.524 -19.497 -41.236  1.00  0.00           H  
ATOM     74 1HG2 THR E   7     -36.406 -21.224 -39.084  1.00  0.00           H  
ATOM     75 2HG2 THR E   7     -34.838 -22.066 -39.040  1.00  0.00           H  
ATOM     76 3HG2 THR E   7     -34.963 -20.387 -38.465  1.00  0.00           H  
ATOM     77  N   ILE E   8     -32.105 -19.311 -42.418  1.00  0.00           N  
ATOM     78  CA  ILE E   8     -31.721 -18.872 -43.754  1.00  0.00           C  
ATOM     79  C   ILE E   8     -31.467 -20.060 -44.673  1.00  0.00           C  
ATOM     80  O   ILE E   8     -30.453 -20.747 -44.549  1.00  0.00           O  
ATOM     81  CB  ILE E   8     -30.463 -17.985 -43.701  1.00  0.00           C  
ATOM     82  CG1 ILE E   8     -30.665 -16.831 -42.716  1.00  0.00           C  
ATOM     83  CG2 ILE E   8     -30.127 -17.455 -45.086  1.00  0.00           C  
ATOM     84  CD1 ILE E   8     -31.826 -15.927 -43.064  1.00  0.00           C  
ATOM     85  H   ILE E   8     -31.514 -19.074 -41.634  1.00  0.00           H  
ATOM     86  HA  ILE E   8     -32.538 -18.286 -44.173  1.00  0.00           H  
ATOM     87  HB  ILE E   8     -29.621 -18.570 -43.332  1.00  0.00           H  
ATOM     88 1HG1 ILE E   8     -30.832 -17.230 -41.716  1.00  0.00           H  
ATOM     89 2HG1 ILE E   8     -29.761 -16.223 -42.678  1.00  0.00           H  
ATOM     90 1HG2 ILE E   8     -29.236 -16.830 -45.030  1.00  0.00           H  
ATOM     91 2HG2 ILE E   8     -29.942 -18.290 -45.760  1.00  0.00           H  
ATOM     92 3HG2 ILE E   8     -30.962 -16.863 -45.462  1.00  0.00           H  
ATOM     93 1HD1 ILE E   8     -31.905 -15.133 -42.321  1.00  0.00           H  
ATOM     94 2HD1 ILE E   8     -31.663 -15.488 -44.049  1.00  0.00           H  
ATOM     95 3HD1 ILE E   8     -32.748 -16.507 -43.074  1.00  0.00           H  
ATOM     96  N   LYS E   9     -32.352 -20.289 -45.650  1.00  0.00           N  
ATOM     97  CA  LYS E   9     -32.340 -21.571 -46.345  1.00  0.00           C  
ATOM     98  C   LYS E   9     -31.555 -21.485 -47.647  1.00  0.00           C  
ATOM     99  O   LYS E   9     -30.542 -22.162 -47.818  1.00  0.00           O  
ATOM    100  CB  LYS E   9     -33.769 -22.043 -46.622  1.00  0.00           C  
ATOM    101  CG  LYS E   9     -33.865 -23.449 -47.199  1.00  0.00           C  
ATOM    102  CD  LYS E   9     -35.278 -23.756 -47.673  1.00  0.00           C  
ATOM    103  CE  LYS E   9     -35.412 -25.206 -48.114  1.00  0.00           C  
ATOM    104  NZ  LYS E   9     -34.462 -25.546 -49.208  1.00  0.00           N  
ATOM    105  H   LYS E   9     -33.052 -19.603 -45.895  1.00  0.00           H  
ATOM    106  HA  LYS E   9     -31.848 -22.305 -45.706  1.00  0.00           H  
ATOM    107 1HB  LYS E   9     -34.345 -22.021 -45.697  1.00  0.00           H  
ATOM    108 2HB  LYS E   9     -34.248 -21.360 -47.323  1.00  0.00           H  
ATOM    109 1HG  LYS E   9     -33.179 -23.545 -48.042  1.00  0.00           H  
ATOM    110 2HG  LYS E   9     -33.581 -24.175 -46.438  1.00  0.00           H  
ATOM    111 1HD  LYS E   9     -35.983 -23.564 -46.864  1.00  0.00           H  
ATOM    112 2HD  LYS E   9     -35.529 -23.107 -48.512  1.00  0.00           H  
ATOM    113 1HE  LYS E   9     -35.221 -25.863 -47.267  1.00  0.00           H  
ATOM    114 2HE  LYS E   9     -36.428 -25.388 -48.464  1.00  0.00           H  
ATOM    115 1HZ  LYS E   9     -34.583 -26.513 -49.471  1.00  0.00           H  
ATOM    116 2HZ  LYS E   9     -34.643 -24.954 -50.007  1.00  0.00           H  
ATOM    117 3HZ  LYS E   9     -33.515 -25.400 -48.889  1.00  0.00           H  
ATOM    118  N   GLU E  10     -31.996 -20.607 -48.590  1.00  0.00           N  
ATOM    119  CA  GLU E  10     -31.357 -20.548 -49.900  1.00  0.00           C  
ATOM    120  C   GLU E  10     -30.963 -19.121 -50.257  1.00  0.00           C  
ATOM    121  O   GLU E  10     -31.396 -18.167 -49.609  1.00  0.00           O  
ATOM    122  CB  GLU E  10     -32.289 -21.114 -50.974  1.00  0.00           C  
ATOM    123  CG  GLU E  10     -32.763 -22.536 -50.709  1.00  0.00           C  
ATOM    124  CD  GLU E  10     -33.669 -23.061 -51.787  1.00  0.00           C  
ATOM    125  OE1 GLU E  10     -33.725 -22.462 -52.834  1.00  0.00           O  
ATOM    126  OE2 GLU E  10     -34.307 -24.063 -51.564  1.00  0.00           O  
ATOM    127  H   GLU E  10     -32.767 -19.986 -48.391  1.00  0.00           H  
ATOM    128  HA  GLU E  10     -30.451 -21.153 -49.870  1.00  0.00           H  
ATOM    129 1HB  GLU E  10     -33.171 -20.479 -51.062  1.00  0.00           H  
ATOM    130 2HB  GLU E  10     -31.781 -21.105 -51.938  1.00  0.00           H  
ATOM    131 1HG  GLU E  10     -31.894 -23.189 -50.631  1.00  0.00           H  
ATOM    132 2HG  GLU E  10     -33.288 -22.561 -49.755  1.00  0.00           H  
ATOM    133  N   VAL E  11     -30.110 -19.023 -51.286  1.00  0.00           N  
ATOM    134  CA  VAL E  11     -29.759 -17.694 -51.770  1.00  0.00           C  
ATOM    135  C   VAL E  11     -29.497 -17.705 -53.271  1.00  0.00           C  
ATOM    136  O   VAL E  11     -28.831 -18.601 -53.788  1.00  0.00           O  
ATOM    137  CB  VAL E  11     -28.508 -17.172 -51.038  1.00  0.00           C  
ATOM    138  CG1 VAL E  11     -27.325 -18.099 -51.278  1.00  0.00           C  
ATOM    139  CG2 VAL E  11     -28.189 -15.759 -51.501  1.00  0.00           C  
ATOM    140  H   VAL E  11     -29.727 -19.834 -51.752  1.00  0.00           H  
ATOM    141  HA  VAL E  11     -30.591 -17.020 -51.565  1.00  0.00           H  
ATOM    142  HB  VAL E  11     -28.701 -17.169 -49.965  1.00  0.00           H  
ATOM    143 1HG1 VAL E  11     -26.450 -17.715 -50.753  1.00  0.00           H  
ATOM    144 2HG1 VAL E  11     -27.562 -19.095 -50.907  1.00  0.00           H  
ATOM    145 3HG1 VAL E  11     -27.113 -18.149 -52.346  1.00  0.00           H  
ATOM    146 1HG2 VAL E  11     -27.304 -15.396 -50.978  1.00  0.00           H  
ATOM    147 2HG2 VAL E  11     -28.001 -15.761 -52.574  1.00  0.00           H  
ATOM    148 3HG2 VAL E  11     -29.033 -15.105 -51.281  1.00  0.00           H  
ATOM    149  N   VAL E  12     -30.085 -16.772 -53.982  1.00  0.00           N  
ATOM    150  CA  VAL E  12     -29.897 -16.578 -55.415  1.00  0.00           C  
ATOM    151  C   VAL E  12     -29.503 -15.141 -55.729  1.00  0.00           C  
ATOM    152  O   VAL E  12     -30.351 -14.314 -56.064  1.00  0.00           O  
ATOM    153  CB  VAL E  12     -31.188 -16.932 -56.177  1.00  0.00           C  
ATOM    154  CG1 VAL E  12     -30.975 -16.797 -57.677  1.00  0.00           C  
ATOM    155  CG2 VAL E  12     -31.629 -18.343 -55.820  1.00  0.00           C  
ATOM    156  H   VAL E  12     -30.712 -16.159 -53.481  1.00  0.00           H  
ATOM    157  HA  VAL E  12     -29.099 -17.241 -55.752  1.00  0.00           H  
ATOM    158  HB  VAL E  12     -31.969 -16.225 -55.897  1.00  0.00           H  
ATOM    159 1HG1 VAL E  12     -31.898 -17.050 -58.200  1.00  0.00           H  
ATOM    160 2HG1 VAL E  12     -30.695 -15.770 -57.913  1.00  0.00           H  
ATOM    161 3HG1 VAL E  12     -30.182 -17.473 -57.994  1.00  0.00           H  
ATOM    162 1HG2 VAL E  12     -32.543 -18.586 -56.361  1.00  0.00           H  
ATOM    163 2HG2 VAL E  12     -30.846 -19.050 -56.093  1.00  0.00           H  
ATOM    164 3HG2 VAL E  12     -31.816 -18.406 -54.747  1.00  0.00           H  
ATOM    165  N   GLY E  13     -28.221 -14.853 -55.612  1.00  0.00           N  
ATOM    166  CA  GLY E  13     -27.756 -13.487 -55.825  1.00  0.00           C  
ATOM    167  C   GLY E  13     -28.292 -12.549 -54.750  1.00  0.00           C  
ATOM    168  O   GLY E  13     -28.048 -12.749 -53.561  1.00  0.00           O  
ATOM    169  H   GLY E  13     -27.554 -15.563 -55.344  1.00  0.00           H  
ATOM    170 1HA  GLY E  13     -26.666 -13.468 -55.819  1.00  0.00           H  
ATOM    171 2HA  GLY E  13     -28.078 -13.142 -56.807  1.00  0.00           H  
ATOM    172  N   PRO E  14     -29.077 -11.521 -55.165  1.00  0.00           N  
ATOM    173  CA  PRO E  14     -29.641 -10.597 -54.188  1.00  0.00           C  
ATOM    174  C   PRO E  14     -30.820 -11.223 -53.455  1.00  0.00           C  
ATOM    175  O   PRO E  14     -31.258 -10.720 -52.420  1.00  0.00           O  
ATOM    176  CB  PRO E  14     -30.079  -9.408 -55.050  1.00  0.00           C  
ATOM    177  CG  PRO E  14     -30.423 -10.018 -56.366  1.00  0.00           C  
ATOM    178  CD  PRO E  14     -29.399 -11.106 -56.554  1.00  0.00           C  
ATOM    179  HA  PRO E  14     -28.857 -10.299 -53.476  1.00  0.00           H  
ATOM    180 1HB  PRO E  14     -30.932  -8.897 -54.581  1.00  0.00           H  
ATOM    181 2HB  PRO E  14     -29.263  -8.674 -55.121  1.00  0.00           H  
ATOM    182 1HG  PRO E  14     -31.453 -10.405 -56.347  1.00  0.00           H  
ATOM    183 2HG  PRO E  14     -30.383  -9.258 -57.159  1.00  0.00           H  
ATOM    184 1HD  PRO E  14     -29.843 -11.933 -57.127  1.00  0.00           H  
ATOM    185 2HD  PRO E  14     -28.522 -10.698 -57.077  1.00  0.00           H  
ATOM    186  N   LEU E  15     -31.354 -12.416 -53.969  1.00  0.00           N  
ATOM    187  CA  LEU E  15     -32.556 -12.988 -53.374  1.00  0.00           C  
ATOM    188  C   LEU E  15     -32.205 -14.031 -52.320  1.00  0.00           C  
ATOM    189  O   LEU E  15     -31.288 -14.831 -52.506  1.00  0.00           O  
ATOM    190  CB  LEU E  15     -33.433 -13.625 -54.459  1.00  0.00           C  
ATOM    191  CG  LEU E  15     -33.849 -12.696 -55.608  1.00  0.00           C  
ATOM    192  CD1 LEU E  15     -34.681 -13.477 -56.616  1.00  0.00           C  
ATOM    193  CD2 LEU E  15     -34.631 -11.517 -55.050  1.00  0.00           C  
ATOM    194  H   LEU E  15     -30.928 -12.878 -54.759  1.00  0.00           H  
ATOM    195  HA  LEU E  15     -33.118 -12.189 -52.893  1.00  0.00           H  
ATOM    196 1HB  LEU E  15     -32.895 -14.466 -54.892  1.00  0.00           H  
ATOM    197 2HB  LEU E  15     -34.343 -14.003 -53.993  1.00  0.00           H  
ATOM    198  HG  LEU E  15     -32.959 -12.331 -56.121  1.00  0.00           H  
ATOM    199 1HD1 LEU E  15     -34.976 -12.817 -57.433  1.00  0.00           H  
ATOM    200 2HD1 LEU E  15     -34.090 -14.302 -57.014  1.00  0.00           H  
ATOM    201 3HD1 LEU E  15     -35.571 -13.869 -56.127  1.00  0.00           H  
ATOM    202 1HD2 LEU E  15     -34.926 -10.856 -55.866  1.00  0.00           H  
ATOM    203 2HD2 LEU E  15     -35.522 -11.881 -54.537  1.00  0.00           H  
ATOM    204 3HD2 LEU E  15     -34.007 -10.967 -54.345  1.00  0.00           H  
ATOM    205  N   MET E  16     -32.940 -14.017 -51.214  1.00  0.00           N  
ATOM    206  CA  MET E  16     -32.676 -14.928 -50.107  1.00  0.00           C  
ATOM    207  C   MET E  16     -33.964 -15.562 -49.596  1.00  0.00           C  
ATOM    208  O   MET E  16     -34.972 -14.880 -49.411  1.00  0.00           O  
ATOM    209  CB  MET E  16     -31.960 -14.192 -48.976  1.00  0.00           C  
ATOM    210  CG  MET E  16     -31.756 -15.019 -47.715  1.00  0.00           C  
ATOM    211  SD  MET E  16     -30.929 -14.097 -46.404  1.00  0.00           S  
ATOM    212  CE  MET E  16     -29.254 -14.040 -47.035  1.00  0.00           C  
ATOM    213  H   MET E  16     -33.702 -13.358 -51.137  1.00  0.00           H  
ATOM    214  HA  MET E  16     -32.033 -15.731 -50.465  1.00  0.00           H  
ATOM    215 1HB  MET E  16     -30.981 -13.862 -49.321  1.00  0.00           H  
ATOM    216 2HB  MET E  16     -32.528 -13.301 -48.704  1.00  0.00           H  
ATOM    217 1HG  MET E  16     -32.722 -15.357 -47.342  1.00  0.00           H  
ATOM    218 2HG  MET E  16     -31.156 -15.898 -47.949  1.00  0.00           H  
ATOM    219 1HE  MET E  16     -28.619 -13.499 -46.333  1.00  0.00           H  
ATOM    220 2HE  MET E  16     -28.877 -15.056 -47.159  1.00  0.00           H  
ATOM    221 3HE  MET E  16     -29.246 -13.530 -47.999  1.00  0.00           H  
ATOM    222  N   ALA E  17     -33.924 -16.870 -49.369  1.00  0.00           N  
ATOM    223  CA  ALA E  17     -35.112 -17.615 -48.970  1.00  0.00           C  
ATOM    224  C   ALA E  17     -35.035 -18.030 -47.506  1.00  0.00           C  
ATOM    225  O   ALA E  17     -34.113 -18.736 -47.098  1.00  0.00           O  
ATOM    226  CB  ALA E  17     -35.294 -18.838 -49.857  1.00  0.00           C  
ATOM    227  H   ALA E  17     -33.048 -17.362 -49.477  1.00  0.00           H  
ATOM    228  HA  ALA E  17     -35.977 -16.962 -49.087  1.00  0.00           H  
ATOM    229 1HB  ALA E  17     -36.184 -19.384 -49.546  1.00  0.00           H  
ATOM    230 2HB  ALA E  17     -35.405 -18.522 -50.894  1.00  0.00           H  
ATOM    231 3HB  ALA E  17     -34.422 -19.485 -49.768  1.00  0.00           H  
ATOM    232  N   VAL E  18     -36.010 -17.588 -46.719  1.00  0.00           N  
ATOM    233  CA  VAL E  18     -36.104 -17.983 -45.319  1.00  0.00           C  
ATOM    234  C   VAL E  18     -37.258 -18.952 -45.096  1.00  0.00           C  
ATOM    235  O   VAL E  18     -38.380 -18.708 -45.539  1.00  0.00           O  
ATOM    236  CB  VAL E  18     -36.298 -16.744 -44.426  1.00  0.00           C  
ATOM    237  CG1 VAL E  18     -36.319 -17.143 -42.958  1.00  0.00           C  
ATOM    238  CG2 VAL E  18     -35.193 -15.734 -44.694  1.00  0.00           C  
ATOM    239  H   VAL E  18     -36.704 -16.961 -47.101  1.00  0.00           H  
ATOM    240  HA  VAL E  18     -35.173 -18.477 -45.036  1.00  0.00           H  
ATOM    241  HB  VAL E  18     -37.265 -16.294 -44.650  1.00  0.00           H  
ATOM    242 1HG1 VAL E  18     -36.457 -16.255 -42.341  1.00  0.00           H  
ATOM    243 2HG1 VAL E  18     -37.140 -17.838 -42.782  1.00  0.00           H  
ATOM    244 3HG1 VAL E  18     -35.375 -17.621 -42.697  1.00  0.00           H  
ATOM    245 1HG2 VAL E  18     -35.337 -14.860 -44.060  1.00  0.00           H  
ATOM    246 2HG2 VAL E  18     -34.226 -16.186 -44.475  1.00  0.00           H  
ATOM    247 3HG2 VAL E  18     -35.223 -15.431 -45.741  1.00  0.00           H  
ATOM    248  N   GLU E  19     -36.976 -20.043 -44.364  1.00  0.00           N  
ATOM    249  CA  GLU E  19     -38.029 -21.021 -44.117  1.00  0.00           C  
ATOM    250  C   GLU E  19     -38.475 -20.995 -42.661  1.00  0.00           C  
ATOM    251  O   GLU E  19     -37.799 -20.426 -41.804  1.00  0.00           O  
ATOM    252  CB  GLU E  19     -37.548 -22.426 -44.488  1.00  0.00           C  
ATOM    253  CG  GLU E  19     -36.415 -22.953 -43.619  1.00  0.00           C  
ATOM    254  CD  GLU E  19     -36.048 -24.376 -43.937  1.00  0.00           C  
ATOM    255  OE1 GLU E  19     -36.654 -24.945 -44.813  1.00  0.00           O  
ATOM    256  OE2 GLU E  19     -35.159 -24.895 -43.303  1.00  0.00           O  
ATOM    257  H   GLU E  19     -36.066 -20.185 -43.950  1.00  0.00           H  
ATOM    258  HA  GLU E  19     -38.887 -20.770 -44.740  1.00  0.00           H  
ATOM    259 1HB  GLU E  19     -38.381 -23.126 -44.414  1.00  0.00           H  
ATOM    260 2HB  GLU E  19     -37.207 -22.432 -45.523  1.00  0.00           H  
ATOM    261 1HG  GLU E  19     -35.538 -22.323 -43.762  1.00  0.00           H  
ATOM    262 2HG  GLU E  19     -36.712 -22.885 -42.574  1.00  0.00           H  
ATOM    263  N   LYS E  20     -39.624 -21.575 -42.388  1.00  0.00           N  
ATOM    264  CA  LYS E  20     -40.172 -21.723 -41.045  1.00  0.00           C  
ATOM    265  C   LYS E  20     -40.404 -20.367 -40.392  1.00  0.00           C  
ATOM    266  O   LYS E  20     -39.920 -20.107 -39.290  1.00  0.00           O  
ATOM    267  CB  LYS E  20     -39.243 -22.573 -40.177  1.00  0.00           C  
ATOM    268  CG  LYS E  20     -38.987 -23.975 -40.715  1.00  0.00           C  
ATOM    269  CD  LYS E  20     -38.063 -24.759 -39.796  1.00  0.00           C  
ATOM    270  CE  LYS E  20     -37.747 -26.133 -40.368  1.00  0.00           C  
ATOM    271  NZ  LYS E  20     -36.828 -26.905 -39.488  1.00  0.00           N  
ATOM    272  H   LYS E  20     -40.117 -21.984 -43.169  1.00  0.00           H  
ATOM    273  HA  LYS E  20     -41.137 -22.227 -41.119  1.00  0.00           H  
ATOM    274 1HB  LYS E  20     -38.279 -22.072 -40.077  1.00  0.00           H  
ATOM    275 2HB  LYS E  20     -39.666 -22.670 -39.177  1.00  0.00           H  
ATOM    276 1HG  LYS E  20     -39.934 -24.508 -40.806  1.00  0.00           H  
ATOM    277 2HG  LYS E  20     -38.532 -23.908 -41.703  1.00  0.00           H  
ATOM    278 1HD  LYS E  20     -37.131 -24.208 -39.659  1.00  0.00           H  
ATOM    279 2HD  LYS E  20     -38.537 -24.882 -38.822  1.00  0.00           H  
ATOM    280 1HE  LYS E  20     -38.671 -26.697 -40.492  1.00  0.00           H  
ATOM    281 2HE  LYS E  20     -37.282 -26.021 -41.348  1.00  0.00           H  
ATOM    282 1HZ  LYS E  20     -36.643 -27.807 -39.902  1.00  0.00           H  
ATOM    283 2HZ  LYS E  20     -35.959 -26.399 -39.382  1.00  0.00           H  
ATOM    284 3HZ  LYS E  20     -37.256 -27.032 -38.582  1.00  0.00           H  
ATOM    285  N   VAL E  21     -41.091 -19.465 -41.105  1.00  0.00           N  
ATOM    286  CA  VAL E  21     -41.465 -18.173 -40.542  1.00  0.00           C  
ATOM    287  C   VAL E  21     -42.975 -17.976 -40.571  1.00  0.00           C  
ATOM    288  O   VAL E  21     -43.685 -18.652 -41.316  1.00  0.00           O  
ATOM    289  CB  VAL E  21     -40.786 -17.033 -41.323  1.00  0.00           C  
ATOM    290  CG1 VAL E  21     -39.272 -17.133 -41.203  1.00  0.00           C  
ATOM    291  CG2 VAL E  21     -41.215 -17.077 -42.782  1.00  0.00           C  
ATOM    292  H   VAL E  21     -41.364 -19.687 -42.051  1.00  0.00           H  
ATOM    293  HA  VAL E  21     -41.128 -18.137 -39.505  1.00  0.00           H  
ATOM    294  HB  VAL E  21     -41.080 -16.079 -40.885  1.00  0.00           H  
ATOM    295 1HG1 VAL E  21     -38.808 -16.319 -41.761  1.00  0.00           H  
ATOM    296 2HG1 VAL E  21     -38.985 -17.063 -40.154  1.00  0.00           H  
ATOM    297 3HG1 VAL E  21     -38.937 -18.087 -41.609  1.00  0.00           H  
ATOM    298 1HG2 VAL E  21     -40.732 -16.268 -43.328  1.00  0.00           H  
ATOM    299 2HG2 VAL E  21     -40.925 -18.033 -43.217  1.00  0.00           H  
ATOM    300 3HG2 VAL E  21     -42.297 -16.962 -42.846  1.00  0.00           H  
ATOM    301  N   SER E  22     -43.458 -17.050 -39.757  1.00  0.00           N  
ATOM    302  CA  SER E  22     -44.884 -16.756 -39.682  1.00  0.00           C  
ATOM    303  C   SER E  22     -45.128 -15.342 -39.172  1.00  0.00           C  
ATOM    304  O   SER E  22     -44.405 -14.850 -38.305  1.00  0.00           O  
ATOM    305  CB  SER E  22     -45.575 -17.757 -38.777  1.00  0.00           C  
ATOM    306  OG  SER E  22     -46.944 -17.475 -38.670  1.00  0.00           O  
ATOM    307  H   SER E  22     -42.816 -16.527 -39.178  1.00  0.00           H  
ATOM    308  HA  SER E  22     -45.307 -16.837 -40.684  1.00  0.00           H  
ATOM    309 1HB  SER E  22     -45.438 -18.762 -39.174  1.00  0.00           H  
ATOM    310 2HB  SER E  22     -45.118 -17.730 -37.789  1.00  0.00           H  
ATOM    311  HG  SER E  22     -47.055 -17.014 -37.835  1.00  0.00           H  
ATOM    312  N   GLY E  23     -46.176 -14.716 -39.683  1.00  0.00           N  
ATOM    313  CA  GLY E  23     -46.481 -13.327 -39.361  1.00  0.00           C  
ATOM    314  C   GLY E  23     -45.688 -12.370 -40.241  1.00  0.00           C  
ATOM    315  O   GLY E  23     -45.629 -11.170 -39.974  1.00  0.00           O  
ATOM    316  H   GLY E  23     -46.786 -15.221 -40.311  1.00  0.00           H  
ATOM    317 1HA  GLY E  23     -47.549 -13.149 -39.493  1.00  0.00           H  
ATOM    318 2HA  GLY E  23     -46.252 -13.138 -38.313  1.00  0.00           H  
ATOM    319  N   VAL E  24     -45.123 -12.897 -41.300  1.00  0.00           N  
ATOM    320  CA  VAL E  24     -44.319 -12.108 -42.225  1.00  0.00           C  
ATOM    321  C   VAL E  24     -45.198 -11.360 -43.219  1.00  0.00           C  
ATOM    322  O   VAL E  24     -45.964 -11.970 -43.966  1.00  0.00           O  
ATOM    323  CB  VAL E  24     -43.340 -13.016 -42.992  1.00  0.00           C  
ATOM    324  CG1 VAL E  24     -42.561 -12.211 -44.021  1.00  0.00           C  
ATOM    325  CG2 VAL E  24     -42.396 -13.701 -42.016  1.00  0.00           C  
ATOM    326  H   VAL E  24     -45.244 -13.885 -41.472  1.00  0.00           H  
ATOM    327  HA  VAL E  24     -43.744 -11.380 -41.651  1.00  0.00           H  
ATOM    328  HB  VAL E  24     -43.909 -13.770 -43.537  1.00  0.00           H  
ATOM    329 1HG1 VAL E  24     -41.874 -12.869 -44.554  1.00  0.00           H  
ATOM    330 2HG1 VAL E  24     -43.254 -11.760 -44.731  1.00  0.00           H  
ATOM    331 3HG1 VAL E  24     -41.995 -11.428 -43.518  1.00  0.00           H  
ATOM    332 1HG2 VAL E  24     -41.707 -14.342 -42.565  1.00  0.00           H  
ATOM    333 2HG2 VAL E  24     -41.831 -12.947 -41.467  1.00  0.00           H  
ATOM    334 3HG2 VAL E  24     -42.973 -14.305 -41.314  1.00  0.00           H  
ATOM    335  N   LYS E  25     -45.045 -10.065 -43.254  1.00  0.00           N  
ATOM    336  CA  LYS E  25     -45.875  -9.196 -44.079  1.00  0.00           C  
ATOM    337  C   LYS E  25     -45.223  -8.932 -45.431  1.00  0.00           C  
ATOM    338  O   LYS E  25     -43.999  -8.953 -45.555  1.00  0.00           O  
ATOM    339  CB  LYS E  25     -46.148  -7.874 -43.360  1.00  0.00           C  
ATOM    340  CG  LYS E  25     -46.938  -8.014 -42.066  1.00  0.00           C  
ATOM    341  CD  LYS E  25     -47.126  -6.666 -41.385  1.00  0.00           C  
ATOM    342  CE  LYS E  25     -47.886  -6.808 -40.075  1.00  0.00           C  
ATOM    343  NZ  LYS E  25     -48.043  -5.502 -39.378  1.00  0.00           N  
ATOM    344  H   LYS E  25     -44.347  -9.651 -42.652  1.00  0.00           H  
ATOM    345  HA  LYS E  25     -46.827  -9.697 -44.260  1.00  0.00           H  
ATOM    346 1HB  LYS E  25     -45.202  -7.387 -43.124  1.00  0.00           H  
ATOM    347 2HB  LYS E  25     -46.703  -7.208 -44.021  1.00  0.00           H  
ATOM    348 1HG  LYS E  25     -47.917  -8.443 -42.281  1.00  0.00           H  
ATOM    349 2HG  LYS E  25     -46.409  -8.683 -41.387  1.00  0.00           H  
ATOM    350 1HD  LYS E  25     -46.152  -6.220 -41.185  1.00  0.00           H  
ATOM    351 2HD  LYS E  25     -47.682  -6.000 -42.045  1.00  0.00           H  
ATOM    352 1HE  LYS E  25     -48.873  -7.223 -40.270  1.00  0.00           H  
ATOM    353 2HE  LYS E  25     -47.351  -7.494 -39.417  1.00  0.00           H  
ATOM    354 1HZ  LYS E  25     -48.551  -5.640 -38.515  1.00  0.00           H  
ATOM    355 2HZ  LYS E  25     -47.132  -5.116 -39.175  1.00  0.00           H  
ATOM    356 3HZ  LYS E  25     -48.555  -4.864 -39.971  1.00  0.00           H  
ATOM    357  N   TYR E  26     -46.049  -8.684 -46.442  1.00  0.00           N  
ATOM    358  CA  TYR E  26     -45.554  -8.306 -47.760  1.00  0.00           C  
ATOM    359  C   TYR E  26     -44.824  -6.970 -47.712  1.00  0.00           C  
ATOM    360  O   TYR E  26     -45.364  -5.974 -47.230  1.00  0.00           O  
ATOM    361  CB  TYR E  26     -46.705  -8.246 -48.767  1.00  0.00           C  
ATOM    362  CG  TYR E  26     -46.299  -7.721 -50.126  1.00  0.00           C  
ATOM    363  CD1 TYR E  26     -45.419  -8.446 -50.916  1.00  0.00           C  
ATOM    364  CD2 TYR E  26     -46.808  -6.514 -50.583  1.00  0.00           C  
ATOM    365  CE1 TYR E  26     -45.049  -7.966 -52.158  1.00  0.00           C  
ATOM    366  CE2 TYR E  26     -46.438  -6.035 -51.825  1.00  0.00           C  
ATOM    367  CZ  TYR E  26     -45.562  -6.756 -52.610  1.00  0.00           C  
ATOM    368  OH  TYR E  26     -45.194  -6.278 -53.847  1.00  0.00           O  
ATOM    369  H   TYR E  26     -47.045  -8.759 -46.293  1.00  0.00           H  
ATOM    370  HA  TYR E  26     -44.840  -9.061 -48.091  1.00  0.00           H  
ATOM    371 1HB  TYR E  26     -47.125  -9.244 -48.899  1.00  0.00           H  
ATOM    372 2HB  TYR E  26     -47.496  -7.607 -48.377  1.00  0.00           H  
ATOM    373  HD1 TYR E  26     -45.019  -9.394 -50.557  1.00  0.00           H  
ATOM    374  HD2 TYR E  26     -47.499  -5.944 -49.963  1.00  0.00           H  
ATOM    375  HE1 TYR E  26     -44.357  -8.536 -52.778  1.00  0.00           H  
ATOM    376  HE2 TYR E  26     -46.837  -5.086 -52.184  1.00  0.00           H  
ATOM    377  HH  TYR E  26     -45.299  -5.324 -53.865  1.00  0.00           H  
ATOM    378  N   GLU E  27     -43.548  -6.926 -48.188  1.00  0.00           N  
ATOM    379  CA  GLU E  27     -42.673  -5.761 -48.146  1.00  0.00           C  
ATOM    380  C   GLU E  27     -42.351  -5.366 -46.710  1.00  0.00           C  
ATOM    381  O   GLU E  27     -42.217  -4.183 -46.397  1.00  0.00           O  
ATOM    382  CB  GLU E  27     -43.319  -4.582 -48.877  1.00  0.00           C  
ATOM    383  CG  GLU E  27     -43.441  -4.768 -50.383  1.00  0.00           C  
ATOM    384  CD  GLU E  27     -43.994  -3.555 -51.079  1.00  0.00           C  
ATOM    385  OE1 GLU E  27     -44.295  -2.595 -50.410  1.00  0.00           O  
ATOM    386  OE2 GLU E  27     -44.115  -3.588 -52.281  1.00  0.00           O  
ATOM    387  H   GLU E  27     -43.211  -7.780 -48.609  1.00  0.00           H  
ATOM    388  HA  GLU E  27     -41.738  -6.013 -48.646  1.00  0.00           H  
ATOM    389 1HB  GLU E  27     -44.319  -4.410 -48.479  1.00  0.00           H  
ATOM    390 2HB  GLU E  27     -42.735  -3.679 -48.698  1.00  0.00           H  
ATOM    391 1HG  GLU E  27     -42.456  -4.990 -50.793  1.00  0.00           H  
ATOM    392 2HG  GLU E  27     -44.088  -5.621 -50.582  1.00  0.00           H  
ATOM    393  N   GLU E  28     -42.230  -6.363 -45.840  1.00  0.00           N  
ATOM    394  CA  GLU E  28     -41.773  -6.136 -44.474  1.00  0.00           C  
ATOM    395  C   GLU E  28     -40.263  -5.936 -44.425  1.00  0.00           C  
ATOM    396  O   GLU E  28     -39.519  -6.565 -45.177  1.00  0.00           O  
ATOM    397  CB  GLU E  28     -42.171  -7.310 -43.577  1.00  0.00           C  
ATOM    398  CG  GLU E  28     -41.738  -7.167 -42.125  1.00  0.00           C  
ATOM    399  CD  GLU E  28     -42.165  -8.327 -41.270  1.00  0.00           C  
ATOM    400  OE1 GLU E  28     -42.999  -9.085 -41.703  1.00  0.00           O  
ATOM    401  OE2 GLU E  28     -41.656  -8.456 -40.181  1.00  0.00           O  
ATOM    402  H   GLU E  28     -42.460  -7.302 -46.133  1.00  0.00           H  
ATOM    403  HA  GLU E  28     -42.248  -5.231 -44.096  1.00  0.00           H  
ATOM    404 1HB  GLU E  28     -43.255  -7.429 -43.593  1.00  0.00           H  
ATOM    405 2HB  GLU E  28     -41.735  -8.230 -43.967  1.00  0.00           H  
ATOM    406 1HG  GLU E  28     -40.652  -7.082 -42.087  1.00  0.00           H  
ATOM    407 2HG  GLU E  28     -42.161  -6.248 -41.720  1.00  0.00           H  
ATOM    408  N   LEU E  29     -39.817  -5.057 -43.534  1.00  0.00           N  
ATOM    409  CA  LEU E  29     -38.392  -4.810 -43.349  1.00  0.00           C  
ATOM    410  C   LEU E  29     -37.776  -5.829 -42.399  1.00  0.00           C  
ATOM    411  O   LEU E  29     -38.348  -6.146 -41.356  1.00  0.00           O  
ATOM    412  CB  LEU E  29     -38.166  -3.393 -42.805  1.00  0.00           C  
ATOM    413  CG  LEU E  29     -36.704  -2.940 -42.719  1.00  0.00           C  
ATOM    414  CD1 LEU E  29     -36.130  -2.803 -44.123  1.00  0.00           C  
ATOM    415  CD2 LEU E  29     -36.625  -1.620 -41.965  1.00  0.00           C  
ATOM    416  H   LEU E  29     -40.483  -4.546 -42.971  1.00  0.00           H  
ATOM    417  HA  LEU E  29     -37.898  -4.897 -44.315  1.00  0.00           H  
ATOM    418 1HB  LEU E  29     -38.695  -2.688 -43.444  1.00  0.00           H  
ATOM    419 2HB  LEU E  29     -38.591  -3.334 -41.803  1.00  0.00           H  
ATOM    420  HG  LEU E  29     -36.119  -3.694 -42.192  1.00  0.00           H  
ATOM    421 1HD1 LEU E  29     -35.091  -2.481 -44.062  1.00  0.00           H  
ATOM    422 2HD1 LEU E  29     -36.181  -3.765 -44.632  1.00  0.00           H  
ATOM    423 3HD1 LEU E  29     -36.706  -2.065 -44.681  1.00  0.00           H  
ATOM    424 1HD2 LEU E  29     -35.585  -1.298 -41.903  1.00  0.00           H  
ATOM    425 2HD2 LEU E  29     -37.208  -0.865 -42.492  1.00  0.00           H  
ATOM    426 3HD2 LEU E  29     -37.024  -1.751 -40.959  1.00  0.00           H  
ATOM    427  N   ILE E  30     -36.554  -6.297 -42.768  1.00  0.00           N  
ATOM    428  CA  ILE E  30     -35.834  -7.265 -41.951  1.00  0.00           C  
ATOM    429  C   ILE E  30     -34.427  -6.776 -41.629  1.00  0.00           C  
ATOM    430  O   ILE E  30     -33.912  -5.866 -42.278  1.00  0.00           O  
ATOM    431  CB  ILE E  30     -35.753  -8.630 -42.660  1.00  0.00           C  
ATOM    432  CG1 ILE E  30     -34.947  -8.512 -43.956  1.00  0.00           C  
ATOM    433  CG2 ILE E  30     -37.149  -9.165 -42.943  1.00  0.00           C  
ATOM    434  CD1 ILE E  30     -34.574  -9.843 -44.566  1.00  0.00           C  
ATOM    435  H   ILE E  30     -36.140  -5.976 -43.632  1.00  0.00           H  
ATOM    436  HA  ILE E  30     -36.372  -7.395 -41.013  1.00  0.00           H  
ATOM    437  HB  ILE E  30     -35.225  -9.339 -42.024  1.00  0.00           H  
ATOM    438 1HG1 ILE E  30     -35.522  -7.949 -44.691  1.00  0.00           H  
ATOM    439 2HG1 ILE E  30     -34.029  -7.956 -43.764  1.00  0.00           H  
ATOM    440 1HG2 ILE E  30     -37.073 -10.129 -43.445  1.00  0.00           H  
ATOM    441 2HG2 ILE E  30     -37.690  -9.285 -42.006  1.00  0.00           H  
ATOM    442 3HG2 ILE E  30     -37.684  -8.463 -43.584  1.00  0.00           H  
ATOM    443 1HD1 ILE E  30     -34.004  -9.677 -45.481  1.00  0.00           H  
ATOM    444 2HD1 ILE E  30     -33.967 -10.410 -43.859  1.00  0.00           H  
ATOM    445 3HD1 ILE E  30     -35.478 -10.403 -44.799  1.00  0.00           H  
ATOM    446  N   GLU E  31     -33.790  -7.346 -40.569  1.00  0.00           N  
ATOM    447  CA  GLU E  31     -32.394  -7.112 -40.222  1.00  0.00           C  
ATOM    448  C   GLU E  31     -31.629  -8.424 -40.103  1.00  0.00           C  
ATOM    449  O   GLU E  31     -31.871  -9.214 -39.190  1.00  0.00           O  
ATOM    450  CB  GLU E  31     -32.294  -6.332 -38.909  1.00  0.00           C  
ATOM    451  CG  GLU E  31     -32.758  -4.885 -39.001  1.00  0.00           C  
ATOM    452  CD  GLU E  31     -32.641  -4.149 -37.695  1.00  0.00           C  
ATOM    453  OE1 GLU E  31     -32.544  -4.793 -36.678  1.00  0.00           O  
ATOM    454  OE2 GLU E  31     -32.647  -2.941 -37.715  1.00  0.00           O  
ATOM    455  H   GLU E  31     -34.343  -7.967 -39.996  1.00  0.00           H  
ATOM    456  HA  GLU E  31     -31.934  -6.522 -41.015  1.00  0.00           H  
ATOM    457 1HB  GLU E  31     -32.893  -6.828 -38.145  1.00  0.00           H  
ATOM    458 2HB  GLU E  31     -31.260  -6.330 -38.564  1.00  0.00           H  
ATOM    459 1HG  GLU E  31     -32.159  -4.369 -39.751  1.00  0.00           H  
ATOM    460 2HG  GLU E  31     -33.796  -4.868 -39.330  1.00  0.00           H  
ATOM    461  N   VAL E  32     -30.690  -8.664 -41.027  1.00  0.00           N  
ATOM    462  CA  VAL E  32     -29.953  -9.922 -41.034  1.00  0.00           C  
ATOM    463  C   VAL E  32     -28.649  -9.801 -40.255  1.00  0.00           C  
ATOM    464  O   VAL E  32     -27.802  -8.966 -40.571  1.00  0.00           O  
ATOM    465  CB  VAL E  32     -29.645 -10.354 -42.480  1.00  0.00           C  
ATOM    466  CG1 VAL E  32     -28.825 -11.635 -42.490  1.00  0.00           C  
ATOM    467  CG2 VAL E  32     -30.943 -10.537 -43.252  1.00  0.00           C  
ATOM    468  H   VAL E  32     -30.486  -7.971 -41.733  1.00  0.00           H  
ATOM    469  HA  VAL E  32     -30.571 -10.688 -40.563  1.00  0.00           H  
ATOM    470  HB  VAL E  32     -29.042  -9.582 -42.959  1.00  0.00           H  
ATOM    471 1HG1 VAL E  32     -28.617 -11.926 -43.520  1.00  0.00           H  
ATOM    472 2HG1 VAL E  32     -27.886 -11.470 -41.963  1.00  0.00           H  
ATOM    473 3HG1 VAL E  32     -29.385 -12.429 -41.996  1.00  0.00           H  
ATOM    474 1HG2 VAL E  32     -30.718 -10.842 -44.274  1.00  0.00           H  
ATOM    475 2HG2 VAL E  32     -31.548 -11.305 -42.770  1.00  0.00           H  
ATOM    476 3HG2 VAL E  32     -31.493  -9.597 -43.267  1.00  0.00           H  
ATOM    477  N   ARG E  33     -28.492 -10.633 -39.199  1.00  0.00           N  
ATOM    478  CA  ARG E  33     -27.261 -10.664 -38.418  1.00  0.00           C  
ATOM    479  C   ARG E  33     -26.333 -11.774 -38.897  1.00  0.00           C  
ATOM    480  O   ARG E  33     -26.522 -12.942 -38.559  1.00  0.00           O  
ATOM    481  CB  ARG E  33     -27.568 -10.866 -36.942  1.00  0.00           C  
ATOM    482  CG  ARG E  33     -26.349 -10.896 -36.033  1.00  0.00           C  
ATOM    483  CD  ARG E  33     -26.732 -11.049 -34.606  1.00  0.00           C  
ATOM    484  NE  ARG E  33     -25.568 -11.118 -33.737  1.00  0.00           N  
ATOM    485  CZ  ARG E  33     -25.620 -11.274 -32.400  1.00  0.00           C  
ATOM    486  NH1 ARG E  33     -26.782 -11.376 -31.795  1.00  0.00           N  
ATOM    487  NH2 ARG E  33     -24.502 -11.325 -31.697  1.00  0.00           N  
ATOM    488  H   ARG E  33     -29.258 -11.235 -38.934  1.00  0.00           H  
ATOM    489  HA  ARG E  33     -26.750  -9.709 -38.540  1.00  0.00           H  
ATOM    490 1HB  ARG E  33     -28.219 -10.066 -36.593  1.00  0.00           H  
ATOM    491 2HB  ARG E  33     -28.104 -11.806 -36.807  1.00  0.00           H  
ATOM    492 1HG  ARG E  33     -25.711 -11.736 -36.309  1.00  0.00           H  
ATOM    493 2HG  ARG E  33     -25.792  -9.965 -36.141  1.00  0.00           H  
ATOM    494 1HD  ARG E  33     -27.337 -10.197 -34.298  1.00  0.00           H  
ATOM    495 2HD  ARG E  33     -27.306 -11.966 -34.480  1.00  0.00           H  
ATOM    496  HE  ARG E  33     -24.655 -11.044 -34.167  1.00  0.00           H  
ATOM    497 1HH1 ARG E  33     -27.637 -11.337 -32.332  1.00  0.00           H  
ATOM    498 2HH1 ARG E  33     -26.821 -11.493 -30.793  1.00  0.00           H  
ATOM    499 1HH2 ARG E  33     -23.608 -11.247 -32.162  1.00  0.00           H  
ATOM    500 2HH2 ARG E  33     -24.541 -11.443 -30.695  1.00  0.00           H  
ATOM    501  N   MET E  34     -25.331 -11.401 -39.686  1.00  0.00           N  
ATOM    502  CA  MET E  34     -24.429 -12.374 -40.291  1.00  0.00           C  
ATOM    503  C   MET E  34     -23.541 -13.029 -39.241  1.00  0.00           C  
ATOM    504  O   MET E  34     -23.597 -12.680 -38.061  1.00  0.00           O  
ATOM    505  CB  MET E  34     -23.578 -11.706 -41.368  1.00  0.00           C  
ATOM    506  CG  MET E  34     -24.366 -11.184 -42.561  1.00  0.00           C  
ATOM    507  SD  MET E  34     -23.393 -10.089 -43.613  1.00  0.00           S  
ATOM    508  CE  MET E  34     -22.102 -11.202 -44.159  1.00  0.00           C  
ATOM    509  H   MET E  34     -25.190 -10.418 -39.871  1.00  0.00           H  
ATOM    510  HA  MET E  34     -25.028 -13.159 -40.753  1.00  0.00           H  
ATOM    511 1HB  MET E  34     -23.035 -10.867 -40.934  1.00  0.00           H  
ATOM    512 2HB  MET E  34     -22.838 -12.416 -41.740  1.00  0.00           H  
ATOM    513 1HG  MET E  34     -24.711 -12.024 -43.164  1.00  0.00           H  
ATOM    514 2HG  MET E  34     -25.240 -10.637 -42.208  1.00  0.00           H  
ATOM    515 1HE  MET E  34     -21.417 -10.670 -44.820  1.00  0.00           H  
ATOM    516 2HE  MET E  34     -21.554 -11.577 -43.293  1.00  0.00           H  
ATOM    517 3HE  MET E  34     -22.547 -12.040 -44.697  1.00  0.00           H  
ATOM    518  N   GLN E  35     -22.722 -13.980 -39.676  1.00  0.00           N  
ATOM    519  CA  GLN E  35     -21.938 -14.796 -38.757  1.00  0.00           C  
ATOM    520  C   GLN E  35     -20.874 -13.964 -38.052  1.00  0.00           C  
ATOM    521  O   GLN E  35     -20.311 -14.386 -37.042  1.00  0.00           O  
ATOM    522  CB  GLN E  35     -21.282 -15.962 -39.501  1.00  0.00           C  
ATOM    523  CG  GLN E  35     -20.204 -15.544 -40.487  1.00  0.00           C  
ATOM    524  CD  GLN E  35     -20.767 -15.229 -41.860  1.00  0.00           C  
ATOM    525  OE1 GLN E  35     -21.978 -15.060 -42.026  1.00  0.00           O  
ATOM    526  NE2 GLN E  35     -19.889 -15.149 -42.854  1.00  0.00           N  
ATOM    527  H   GLN E  35     -22.640 -14.142 -40.670  1.00  0.00           H  
ATOM    528  HA  GLN E  35     -22.607 -15.200 -37.997  1.00  0.00           H  
ATOM    529 1HB  GLN E  35     -20.832 -16.646 -38.781  1.00  0.00           H  
ATOM    530 2HB  GLN E  35     -22.042 -16.517 -40.050  1.00  0.00           H  
ATOM    531 1HG  GLN E  35     -19.707 -14.651 -40.108  1.00  0.00           H  
ATOM    532 2HG  GLN E  35     -19.485 -16.356 -40.590  1.00  0.00           H  
ATOM    533 1HE2 GLN E  35     -20.201 -14.944 -43.782  1.00  0.00           H  
ATOM    534 2HE2 GLN E  35     -18.916 -15.293 -42.675  1.00  0.00           H  
ATOM    535  N   ASN E  36     -20.539 -12.757 -38.585  1.00  0.00           N  
ATOM    536  CA  ASN E  36     -19.530 -11.906 -37.966  1.00  0.00           C  
ATOM    537  C   ASN E  36     -20.174 -10.798 -37.142  1.00  0.00           C  
ATOM    538  O   ASN E  36     -19.485  -9.934 -36.600  1.00  0.00           O  
ATOM    539  CB  ASN E  36     -18.606 -11.320 -39.018  1.00  0.00           C  
ATOM    540  CG  ASN E  36     -17.748 -12.364 -39.678  1.00  0.00           C  
ATOM    541  OD1 ASN E  36     -17.298 -13.316 -39.031  1.00  0.00           O  
ATOM    542  ND2 ASN E  36     -17.513 -12.203 -40.956  1.00  0.00           N  
ATOM    543  H   ASN E  36     -20.973 -12.458 -39.446  1.00  0.00           H  
ATOM    544  HA  ASN E  36     -18.936 -12.514 -37.281  1.00  0.00           H  
ATOM    545 1HB  ASN E  36     -19.198 -10.816 -39.783  1.00  0.00           H  
ATOM    546 2HB  ASN E  36     -17.959 -10.572 -38.559  1.00  0.00           H  
ATOM    547 1HD2 ASN E  36     -16.948 -12.866 -41.448  1.00  0.00           H  
ATOM    548 2HD2 ASN E  36     -17.897 -11.418 -41.440  1.00  0.00           H  
ATOM    549  N   GLY E  37     -21.547 -10.805 -37.027  1.00  0.00           N  
ATOM    550  CA  GLY E  37     -22.243  -9.749 -36.301  1.00  0.00           C  
ATOM    551  C   GLY E  37     -22.620  -8.600 -37.227  1.00  0.00           C  
ATOM    552  O   GLY E  37     -23.256  -7.634 -36.806  1.00  0.00           O  
ATOM    553  H   GLY E  37     -22.083 -11.558 -37.433  1.00  0.00           H  
ATOM    554 1HA  GLY E  37     -23.141 -10.158 -35.837  1.00  0.00           H  
ATOM    555 2HA  GLY E  37     -21.606  -9.380 -35.498  1.00  0.00           H  
ATOM    556  N   GLU E  38     -22.199  -8.671 -38.504  1.00  0.00           N  
ATOM    557  CA  GLU E  38     -22.536  -7.670 -39.508  1.00  0.00           C  
ATOM    558  C   GLU E  38     -24.037  -7.632 -39.765  1.00  0.00           C  
ATOM    559  O   GLU E  38     -24.668  -8.669 -39.969  1.00  0.00           O  
ATOM    560  CB  GLU E  38     -21.792  -7.952 -40.816  1.00  0.00           C  
ATOM    561  CG  GLU E  38     -22.028  -6.920 -41.909  1.00  0.00           C  
ATOM    562  CD  GLU E  38     -21.198  -7.169 -43.137  1.00  0.00           C  
ATOM    563  OE1 GLU E  38     -20.333  -8.010 -43.086  1.00  0.00           O  
ATOM    564  OE2 GLU E  38     -21.429  -6.517 -44.128  1.00  0.00           O  
ATOM    565  H   GLU E  38     -21.610  -9.450 -38.765  1.00  0.00           H  
ATOM    566  HA  GLU E  38     -22.231  -6.691 -39.137  1.00  0.00           H  
ATOM    567 1HB  GLU E  38     -20.721  -7.996 -40.622  1.00  0.00           H  
ATOM    568 2HB  GLU E  38     -22.095  -8.925 -41.203  1.00  0.00           H  
ATOM    569 1HG  GLU E  38     -23.081  -6.934 -42.187  1.00  0.00           H  
ATOM    570 2HG  GLU E  38     -21.798  -5.931 -41.515  1.00  0.00           H  
ATOM    571  N   ILE E  39     -24.592  -6.403 -39.796  1.00  0.00           N  
ATOM    572  CA  ILE E  39     -26.036  -6.309 -39.974  1.00  0.00           C  
ATOM    573  C   ILE E  39     -26.387  -5.749 -41.346  1.00  0.00           C  
ATOM    574  O   ILE E  39     -25.857  -4.719 -41.761  1.00  0.00           O  
ATOM    575  CB  ILE E  39     -26.667  -5.426 -38.882  1.00  0.00           C  
ATOM    576  CG1 ILE E  39     -26.231  -5.901 -37.493  1.00  0.00           C  
ATOM    577  CG2 ILE E  39     -28.184  -5.437 -39.000  1.00  0.00           C  
ATOM    578  CD1 ILE E  39     -26.655  -7.316 -37.171  1.00  0.00           C  
ATOM    579  H   ILE E  39     -24.046  -5.554 -39.745  1.00  0.00           H  
ATOM    580  HA  ILE E  39     -26.459  -7.310 -39.895  1.00  0.00           H  
ATOM    581  HB  ILE E  39     -26.311  -4.402 -38.991  1.00  0.00           H  
ATOM    582 1HG1 ILE E  39     -25.146  -5.843 -37.413  1.00  0.00           H  
ATOM    583 2HG1 ILE E  39     -26.650  -5.240 -36.734  1.00  0.00           H  
ATOM    584 1HG2 ILE E  39     -28.614  -4.809 -38.220  1.00  0.00           H  
ATOM    585 2HG2 ILE E  39     -28.475  -5.053 -39.976  1.00  0.00           H  
ATOM    586 3HG2 ILE E  39     -28.550  -6.458 -38.886  1.00  0.00           H  
ATOM    587 1HD1 ILE E  39     -26.310  -7.580 -36.171  1.00  0.00           H  
ATOM    588 2HD1 ILE E  39     -27.742  -7.389 -37.211  1.00  0.00           H  
ATOM    589 3HD1 ILE E  39     -26.218  -8.000 -37.897  1.00  0.00           H  
ATOM    590  N   ARG E  40     -27.284  -6.435 -42.047  1.00  0.00           N  
ATOM    591  CA  ARG E  40     -27.748  -5.979 -43.352  1.00  0.00           C  
ATOM    592  C   ARG E  40     -29.264  -6.077 -43.462  1.00  0.00           C  
ATOM    593  O   ARG E  40     -29.842  -7.147 -43.273  1.00  0.00           O  
ATOM    594  CB  ARG E  40     -27.108  -6.796 -44.464  1.00  0.00           C  
ATOM    595  CG  ARG E  40     -25.597  -6.662 -44.567  1.00  0.00           C  
ATOM    596  CD  ARG E  40     -25.052  -7.450 -45.702  1.00  0.00           C  
ATOM    597  NE  ARG E  40     -23.599  -7.410 -45.742  1.00  0.00           N  
ATOM    598  CZ  ARG E  40     -22.837  -8.125 -46.594  1.00  0.00           C  
ATOM    599  NH1 ARG E  40     -23.404  -8.927 -47.467  1.00  0.00           N  
ATOM    600  NH2 ARG E  40     -21.521  -8.018 -46.550  1.00  0.00           N  
ATOM    601  H   ARG E  40     -27.654  -7.294 -41.666  1.00  0.00           H  
ATOM    602  HA  ARG E  40     -27.458  -4.935 -43.477  1.00  0.00           H  
ATOM    603 1HB  ARG E  40     -27.336  -7.851 -44.317  1.00  0.00           H  
ATOM    604 2HB  ARG E  40     -27.532  -6.501 -45.423  1.00  0.00           H  
ATOM    605 1HG  ARG E  40     -25.334  -5.615 -44.718  1.00  0.00           H  
ATOM    606 2HG  ARG E  40     -25.136  -7.023 -43.647  1.00  0.00           H  
ATOM    607 1HD  ARG E  40     -25.362  -8.490 -45.606  1.00  0.00           H  
ATOM    608 2HD  ARG E  40     -25.430  -7.045 -46.640  1.00  0.00           H  
ATOM    609  HE  ARG E  40     -23.127  -6.804 -45.085  1.00  0.00           H  
ATOM    610 1HH1 ARG E  40     -24.410  -9.008 -47.500  1.00  0.00           H  
ATOM    611 2HH1 ARG E  40     -22.833  -9.462 -48.105  1.00  0.00           H  
ATOM    612 1HH2 ARG E  40     -21.085  -7.401 -45.878  1.00  0.00           H  
ATOM    613 2HH2 ARG E  40     -20.950  -8.553 -47.188  1.00  0.00           H  
ATOM    614  N   ARG E  41     -29.881  -4.944 -43.756  1.00  0.00           N  
ATOM    615  CA  ARG E  41     -31.332  -4.949 -43.905  1.00  0.00           C  
ATOM    616  C   ARG E  41     -31.741  -5.393 -45.303  1.00  0.00           C  
ATOM    617  O   ARG E  41     -30.942  -5.344 -46.239  1.00  0.00           O  
ATOM    618  CB  ARG E  41     -31.903  -3.566 -43.627  1.00  0.00           C  
ATOM    619  CG  ARG E  41     -31.897  -3.154 -42.164  1.00  0.00           C  
ATOM    620  CD  ARG E  41     -32.495  -1.808 -41.970  1.00  0.00           C  
ATOM    621  NE  ARG E  41     -32.640  -1.477 -40.562  1.00  0.00           N  
ATOM    622  CZ  ARG E  41     -33.018  -0.271 -40.094  1.00  0.00           C  
ATOM    623  NH1 ARG E  41     -33.285   0.705 -40.934  1.00  0.00           N  
ATOM    624  NH2 ARG E  41     -33.119  -0.069 -38.792  1.00  0.00           N  
ATOM    625  H   ARG E  41     -29.378  -4.076 -43.875  1.00  0.00           H  
ATOM    626  HA  ARG E  41     -31.751  -5.650 -43.182  1.00  0.00           H  
ATOM    627 1HB  ARG E  41     -31.336  -2.821 -44.183  1.00  0.00           H  
ATOM    628 2HB  ARG E  41     -32.934  -3.522 -43.978  1.00  0.00           H  
ATOM    629 1HG  ARG E  41     -32.472  -3.873 -41.580  1.00  0.00           H  
ATOM    630 2HG  ARG E  41     -30.870  -3.128 -41.797  1.00  0.00           H  
ATOM    631 1HD  ARG E  41     -31.858  -1.056 -42.434  1.00  0.00           H  
ATOM    632 2HD  ARG E  41     -33.483  -1.780 -42.430  1.00  0.00           H  
ATOM    633  HE  ARG E  41     -32.442  -2.202 -39.885  1.00  0.00           H  
ATOM    634 1HH1 ARG E  41     -33.207   0.551 -41.929  1.00  0.00           H  
ATOM    635 2HH1 ARG E  41     -33.568   1.609 -40.584  1.00  0.00           H  
ATOM    636 1HH2 ARG E  41     -32.914  -0.819 -38.147  1.00  0.00           H  
ATOM    637 2HH2 ARG E  41     -33.403   0.834 -38.442  1.00  0.00           H  
ATOM    638  N   GLY E  42     -32.938  -5.824 -45.383  1.00  0.00           N  
ATOM    639  CA  GLY E  42     -33.538  -6.285 -46.629  1.00  0.00           C  
ATOM    640  C   GLY E  42     -35.055  -6.154 -46.592  1.00  0.00           C  
ATOM    641  O   GLY E  42     -35.626  -5.717 -45.592  1.00  0.00           O  
ATOM    642  H   GLY E  42     -33.498  -5.810 -44.543  1.00  0.00           H  
ATOM    643 1HA  GLY E  42     -33.140  -5.704 -47.462  1.00  0.00           H  
ATOM    644 2HA  GLY E  42     -33.264  -7.325 -46.803  1.00  0.00           H  
ATOM    645  N   GLN E  43     -35.713  -6.565 -47.666  1.00  0.00           N  
ATOM    646  CA  GLN E  43     -37.162  -6.408 -47.705  1.00  0.00           C  
ATOM    647  C   GLN E  43     -37.830  -7.618 -48.345  1.00  0.00           C  
ATOM    648  O   GLN E  43     -37.373  -8.121 -49.372  1.00  0.00           O  
ATOM    649  CB  GLN E  43     -37.544  -5.136 -48.467  1.00  0.00           C  
ATOM    650  CG  GLN E  43     -39.030  -4.824 -48.453  1.00  0.00           C  
ATOM    651  CD  GLN E  43     -39.345  -3.476 -49.074  1.00  0.00           C  
ATOM    652  OE1 GLN E  43     -38.693  -3.051 -50.032  1.00  0.00           O  
ATOM    653  NE2 GLN E  43     -40.348  -2.795 -48.531  1.00  0.00           N  
ATOM    654  H   GLN E  43     -35.240  -6.961 -48.466  1.00  0.00           H  
ATOM    655  HA  GLN E  43     -37.528  -6.324 -46.682  1.00  0.00           H  
ATOM    656 1HB  GLN E  43     -37.017  -4.283 -48.038  1.00  0.00           H  
ATOM    657 2HB  GLN E  43     -37.228  -5.226 -49.506  1.00  0.00           H  
ATOM    658 1HG  GLN E  43     -39.557  -5.592 -49.019  1.00  0.00           H  
ATOM    659 2HG  GLN E  43     -39.380  -4.815 -47.420  1.00  0.00           H  
ATOM    660 1HE2 GLN E  43     -40.601  -1.899 -48.898  1.00  0.00           H  
ATOM    661 2HE2 GLN E  43     -40.850  -3.177 -47.754  1.00  0.00           H  
ATOM    662  N   VAL E  44     -38.928  -8.064 -47.720  1.00  0.00           N  
ATOM    663  CA  VAL E  44     -39.681  -9.218 -48.197  1.00  0.00           C  
ATOM    664  C   VAL E  44     -40.349  -8.925 -49.535  1.00  0.00           C  
ATOM    665  O   VAL E  44     -41.233  -8.074 -49.624  1.00  0.00           O  
ATOM    666  CB  VAL E  44     -40.754  -9.619 -47.168  1.00  0.00           C  
ATOM    667  CG1 VAL E  44     -41.582 -10.785 -47.688  1.00  0.00           C  
ATOM    668  CG2 VAL E  44     -40.095  -9.973 -45.844  1.00  0.00           C  
ATOM    669  H   VAL E  44     -39.261  -7.561 -46.910  1.00  0.00           H  
ATOM    670  HA  VAL E  44     -38.991 -10.053 -48.326  1.00  0.00           H  
ATOM    671  HB  VAL E  44     -41.436  -8.781 -47.022  1.00  0.00           H  
ATOM    672 1HG1 VAL E  44     -42.336 -11.055 -46.947  1.00  0.00           H  
ATOM    673 2HG1 VAL E  44     -42.073 -10.497 -48.617  1.00  0.00           H  
ATOM    674 3HG1 VAL E  44     -40.931 -11.640 -47.870  1.00  0.00           H  
ATOM    675 1HG2 VAL E  44     -40.860 -10.255 -45.120  1.00  0.00           H  
ATOM    676 2HG2 VAL E  44     -39.409 -10.808 -45.990  1.00  0.00           H  
ATOM    677 3HG2 VAL E  44     -39.543  -9.111 -45.470  1.00  0.00           H  
ATOM    678  N   LEU E  45     -39.919  -9.635 -50.572  1.00  0.00           N  
ATOM    679  CA  LEU E  45     -40.541  -9.524 -51.886  1.00  0.00           C  
ATOM    680  C   LEU E  45     -41.745 -10.450 -52.007  1.00  0.00           C  
ATOM    681  O   LEU E  45     -42.740 -10.111 -52.647  1.00  0.00           O  
ATOM    682  CB  LEU E  45     -39.522  -9.854 -52.984  1.00  0.00           C  
ATOM    683  CG  LEU E  45     -38.335  -8.890 -53.102  1.00  0.00           C  
ATOM    684  CD1 LEU E  45     -37.385  -9.383 -54.186  1.00  0.00           C  
ATOM    685  CD2 LEU E  45     -38.845  -7.492 -53.417  1.00  0.00           C  
ATOM    686  H   LEU E  45     -39.142 -10.269 -50.448  1.00  0.00           H  
ATOM    687  HA  LEU E  45     -40.882  -8.498 -52.022  1.00  0.00           H  
ATOM    688 1HB  LEU E  45     -39.123 -10.850 -52.800  1.00  0.00           H  
ATOM    689 2HB  LEU E  45     -40.037  -9.864 -53.945  1.00  0.00           H  
ATOM    690  HG  LEU E  45     -37.786  -8.873 -52.160  1.00  0.00           H  
ATOM    691 1HD1 LEU E  45     -36.541  -8.698 -54.269  1.00  0.00           H  
ATOM    692 2HD1 LEU E  45     -37.020 -10.377 -53.925  1.00  0.00           H  
ATOM    693 3HD1 LEU E  45     -37.912  -9.427 -55.138  1.00  0.00           H  
ATOM    694 1HD2 LEU E  45     -38.001  -6.806 -53.500  1.00  0.00           H  
ATOM    695 2HD2 LEU E  45     -39.393  -7.508 -54.359  1.00  0.00           H  
ATOM    696 3HD2 LEU E  45     -39.507  -7.158 -52.618  1.00  0.00           H  
ATOM    697  N   GLU E  46     -41.648 -11.621 -51.387  1.00  0.00           N  
ATOM    698  CA  GLU E  46     -42.553 -12.724 -51.687  1.00  0.00           C  
ATOM    699  C   GLU E  46     -42.568 -13.747 -50.559  1.00  0.00           C  
ATOM    700  O   GLU E  46     -41.557 -14.391 -50.279  1.00  0.00           O  
ATOM    701  CB  GLU E  46     -42.151 -13.402 -52.999  1.00  0.00           C  
ATOM    702  CG  GLU E  46     -43.082 -14.524 -53.438  1.00  0.00           C  
ATOM    703  CD  GLU E  46     -42.690 -15.126 -54.758  1.00  0.00           C  
ATOM    704  OE1 GLU E  46     -41.720 -14.685 -55.327  1.00  0.00           O  
ATOM    705  OE2 GLU E  46     -43.362 -16.029 -55.200  1.00  0.00           O  
ATOM    706  H   GLU E  46     -40.928 -11.751 -50.690  1.00  0.00           H  
ATOM    707  HA  GLU E  46     -43.562 -12.324 -51.796  1.00  0.00           H  
ATOM    708 1HB  GLU E  46     -42.121 -12.661 -53.798  1.00  0.00           H  
ATOM    709 2HB  GLU E  46     -41.148 -13.819 -52.901  1.00  0.00           H  
ATOM    710 1HG  GLU E  46     -43.075 -15.306 -52.679  1.00  0.00           H  
ATOM    711 2HG  GLU E  46     -44.096 -14.134 -53.508  1.00  0.00           H  
ATOM    712  N   VAL E  47     -43.745 -13.819 -49.942  1.00  0.00           N  
ATOM    713  CA  VAL E  47     -43.909 -14.749 -48.831  1.00  0.00           C  
ATOM    714  C   VAL E  47     -45.195 -15.554 -48.973  1.00  0.00           C  
ATOM    715  O   VAL E  47     -46.233 -15.020 -49.362  1.00  0.00           O  
ATOM    716  CB  VAL E  47     -43.929 -13.985 -47.494  1.00  0.00           C  
ATOM    717  CG1 VAL E  47     -45.066 -12.975 -47.475  1.00  0.00           C  
ATOM    718  CG2 VAL E  47     -44.061 -14.967 -46.339  1.00  0.00           C  
ATOM    719  H   VAL E  47     -44.551 -13.320 -50.290  1.00  0.00           H  
ATOM    720  HA  VAL E  47     -43.064 -15.438 -48.829  1.00  0.00           H  
ATOM    721  HB  VAL E  47     -43.000 -13.425 -47.392  1.00  0.00           H  
ATOM    722 1HG1 VAL E  47     -45.066 -12.444 -46.522  1.00  0.00           H  
ATOM    723 2HG1 VAL E  47     -44.932 -12.261 -48.287  1.00  0.00           H  
ATOM    724 3HG1 VAL E  47     -46.017 -13.494 -47.599  1.00  0.00           H  
ATOM    725 1HG2 VAL E  47     -44.074 -14.421 -45.397  1.00  0.00           H  
ATOM    726 2HG2 VAL E  47     -44.988 -15.531 -46.445  1.00  0.00           H  
ATOM    727 3HG2 VAL E  47     -43.215 -15.655 -46.348  1.00  0.00           H  
ATOM    728  N   GLN E  48     -45.098 -16.812 -48.705  1.00  0.00           N  
ATOM    729  CA  GLN E  48     -46.223 -17.739 -48.755  1.00  0.00           C  
ATOM    730  C   GLN E  48     -46.004 -18.922 -47.822  1.00  0.00           C  
ATOM    731  O   GLN E  48     -44.926 -19.517 -47.800  1.00  0.00           O  
ATOM    732  CB  GLN E  48     -46.444 -18.236 -50.186  1.00  0.00           C  
ATOM    733  CG  GLN E  48     -47.655 -19.138 -50.352  1.00  0.00           C  
ATOM    734  CD  GLN E  48     -47.899 -19.519 -51.799  1.00  0.00           C  
ATOM    735  OE1 GLN E  48     -47.010 -19.398 -52.646  1.00  0.00           O  
ATOM    736  NE2 GLN E  48     -49.108 -19.984 -52.092  1.00  0.00           N  
ATOM    737  H   GLN E  48     -44.189 -17.157 -48.429  1.00  0.00           H  
ATOM    738  HA  GLN E  48     -47.119 -17.213 -48.427  1.00  0.00           H  
ATOM    739 1HB  GLN E  48     -46.566 -17.382 -50.853  1.00  0.00           H  
ATOM    740 2HB  GLN E  48     -45.565 -18.788 -50.520  1.00  0.00           H  
ATOM    741 1HG  GLN E  48     -47.496 -20.051 -49.779  1.00  0.00           H  
ATOM    742 2HG  GLN E  48     -48.537 -18.615 -49.983  1.00  0.00           H  
ATOM    743 1HE2 GLN E  48     -49.328 -20.252 -53.031  1.00  0.00           H  
ATOM    744 2HE2 GLN E  48     -49.800 -20.066 -51.375  1.00  0.00           H  
ATOM    745  N   GLU E  49     -47.062 -19.304 -47.085  1.00  0.00           N  
ATOM    746  CA  GLU E  49     -46.959 -20.359 -46.084  1.00  0.00           C  
ATOM    747  C   GLU E  49     -45.914 -20.018 -45.030  1.00  0.00           C  
ATOM    748  O   GLU E  49     -46.133 -19.153 -44.182  1.00  0.00           O  
ATOM    749  CB  GLU E  49     -46.610 -21.693 -46.749  1.00  0.00           C  
ATOM    750  CG  GLU E  49     -47.699 -22.246 -47.657  1.00  0.00           C  
ATOM    751  CD  GLU E  49     -47.325 -23.559 -48.286  1.00  0.00           C  
ATOM    752  OE1 GLU E  49     -46.179 -23.930 -48.205  1.00  0.00           O  
ATOM    753  OE2 GLU E  49     -48.187 -24.193 -48.848  1.00  0.00           O  
ATOM    754  H   GLU E  49     -47.936 -18.809 -47.190  1.00  0.00           H  
ATOM    755  HA  GLU E  49     -47.924 -20.459 -45.586  1.00  0.00           H  
ATOM    756 1HB  GLU E  49     -45.705 -21.576 -47.345  1.00  0.00           H  
ATOM    757 2HB  GLU E  49     -46.403 -22.439 -45.982  1.00  0.00           H  
ATOM    758 1HG  GLU E  49     -48.610 -22.382 -47.074  1.00  0.00           H  
ATOM    759 2HG  GLU E  49     -47.908 -21.519 -48.441  1.00  0.00           H  
ATOM    760  N   ASP E  50     -44.734 -20.699 -45.075  1.00  0.00           N  
ATOM    761  CA  ASP E  50     -43.685 -20.349 -44.125  1.00  0.00           C  
ATOM    762  C   ASP E  50     -42.383 -20.013 -44.841  1.00  0.00           C  
ATOM    763  O   ASP E  50     -41.303 -20.091 -44.256  1.00  0.00           O  
ATOM    764  CB  ASP E  50     -43.450 -21.497 -43.140  1.00  0.00           C  
ATOM    765  CG  ASP E  50     -42.918 -22.756 -43.811  1.00  0.00           C  
ATOM    766  OD1 ASP E  50     -42.811 -22.763 -45.015  1.00  0.00           O  
ATOM    767  OD2 ASP E  50     -42.624 -23.697 -43.115  1.00  0.00           O  
ATOM    768  H   ASP E  50     -44.571 -21.446 -45.736  1.00  0.00           H  
ATOM    769  HA  ASP E  50     -44.004 -19.470 -43.566  1.00  0.00           H  
ATOM    770 1HB  ASP E  50     -42.738 -21.181 -42.377  1.00  0.00           H  
ATOM    771 2HB  ASP E  50     -44.385 -21.740 -42.634  1.00  0.00           H  
ATOM    772  N   LYS E  51     -42.473 -19.581 -46.161  1.00  0.00           N  
ATOM    773  CA  LYS E  51     -41.278 -19.248 -46.927  1.00  0.00           C  
ATOM    774  C   LYS E  51     -41.280 -17.782 -47.341  1.00  0.00           C  
ATOM    775  O   LYS E  51     -42.249 -17.292 -47.921  1.00  0.00           O  
ATOM    776  CB  LYS E  51     -41.167 -20.142 -48.163  1.00  0.00           C  
ATOM    777  CG  LYS E  51     -40.967 -21.620 -47.853  1.00  0.00           C  
ATOM    778  CD  LYS E  51     -40.872 -22.444 -49.129  1.00  0.00           C  
ATOM    779  CE  LYS E  51     -40.697 -23.924 -48.821  1.00  0.00           C  
ATOM    780  NZ  LYS E  51     -40.652 -24.748 -50.059  1.00  0.00           N  
ATOM    781  H   LYS E  51     -43.377 -19.510 -46.605  1.00  0.00           H  
ATOM    782  HA  LYS E  51     -40.404 -19.415 -46.296  1.00  0.00           H  
ATOM    783 1HB  LYS E  51     -42.071 -20.046 -48.764  1.00  0.00           H  
ATOM    784 2HB  LYS E  51     -40.328 -19.813 -48.777  1.00  0.00           H  
ATOM    785 1HG  LYS E  51     -40.050 -21.751 -47.277  1.00  0.00           H  
ATOM    786 2HG  LYS E  51     -41.804 -21.983 -47.257  1.00  0.00           H  
ATOM    787 1HD  LYS E  51     -41.780 -22.309 -49.718  1.00  0.00           H  
ATOM    788 2HD  LYS E  51     -40.023 -22.103 -49.720  1.00  0.00           H  
ATOM    789 1HE  LYS E  51     -39.772 -24.073 -48.266  1.00  0.00           H  
ATOM    790 2HE  LYS E  51     -41.525 -24.267 -48.201  1.00  0.00           H  
ATOM    791 1HZ  LYS E  51     -40.536 -25.721 -49.813  1.00  0.00           H  
ATOM    792 2HZ  LYS E  51     -41.514 -24.632 -50.573  1.00  0.00           H  
ATOM    793 3HZ  LYS E  51     -39.876 -24.452 -50.634  1.00  0.00           H  
ATOM    794  N   ALA E  52     -40.190 -17.085 -47.039  1.00  0.00           N  
ATOM    795  CA  ALA E  52     -40.068 -15.671 -47.371  1.00  0.00           C  
ATOM    796  C   ALA E  52     -38.914 -15.429 -48.335  1.00  0.00           C  
ATOM    797  O   ALA E  52     -37.767 -15.769 -48.044  1.00  0.00           O  
ATOM    798  CB  ALA E  52     -39.883 -14.844 -46.107  1.00  0.00           C  
ATOM    799  H   ALA E  52     -39.426 -17.548 -46.567  1.00  0.00           H  
ATOM    800  HA  ALA E  52     -40.987 -15.358 -47.865  1.00  0.00           H  
ATOM    801 1HB  ALA E  52     -39.793 -13.790 -46.371  1.00  0.00           H  
ATOM    802 2HB  ALA E  52     -40.743 -14.982 -45.452  1.00  0.00           H  
ATOM    803 3HB  ALA E  52     -38.980 -15.166 -45.591  1.00  0.00           H  
ATOM    804  N   MET E  53     -39.224 -14.840 -49.485  1.00  0.00           N  
ATOM    805  CA  MET E  53     -38.204 -14.250 -50.344  1.00  0.00           C  
ATOM    806  C   MET E  53     -37.876 -12.827 -49.912  1.00  0.00           C  
ATOM    807  O   MET E  53     -38.762 -11.976 -49.819  1.00  0.00           O  
ATOM    808  CB  MET E  53     -38.662 -14.274 -51.800  1.00  0.00           C  
ATOM    809  CG  MET E  53     -38.753 -15.666 -52.410  1.00  0.00           C  
ATOM    810  SD  MET E  53     -40.157 -16.609 -51.783  1.00  0.00           S  
ATOM    811  CE  MET E  53     -40.192 -17.974 -52.941  1.00  0.00           C  
ATOM    812  H   MET E  53     -40.192 -14.799 -49.772  1.00  0.00           H  
ATOM    813  HA  MET E  53     -37.292 -14.841 -50.253  1.00  0.00           H  
ATOM    814 1HB  MET E  53     -39.644 -13.810 -51.880  1.00  0.00           H  
ATOM    815 2HB  MET E  53     -37.972 -13.687 -52.409  1.00  0.00           H  
ATOM    816 1HG  MET E  53     -38.848 -15.584 -53.492  1.00  0.00           H  
ATOM    817 2HG  MET E  53     -37.840 -16.220 -52.189  1.00  0.00           H  
ATOM    818 1HE  MET E  53     -41.010 -18.647 -52.685  1.00  0.00           H  
ATOM    819 2HE  MET E  53     -40.340 -17.590 -53.952  1.00  0.00           H  
ATOM    820 3HE  MET E  53     -39.247 -18.516 -52.894  1.00  0.00           H  
ATOM    821  N   VAL E  54     -36.635 -12.593 -49.616  1.00  0.00           N  
ATOM    822  CA  VAL E  54     -36.227 -11.241 -49.253  1.00  0.00           C  
ATOM    823  C   VAL E  54     -35.079 -10.757 -50.130  1.00  0.00           C  
ATOM    824  O   VAL E  54     -34.356 -11.559 -50.721  1.00  0.00           O  
ATOM    825  CB  VAL E  54     -35.795 -11.192 -47.775  1.00  0.00           C  
ATOM    826  CG1 VAL E  54     -36.928 -11.659 -46.874  1.00  0.00           C  
ATOM    827  CG2 VAL E  54     -34.554 -12.047 -47.570  1.00  0.00           C  
ATOM    828  H   VAL E  54     -35.940 -13.326 -49.641  1.00  0.00           H  
ATOM    829  HA  VAL E  54     -37.078 -10.574 -49.391  1.00  0.00           H  
ATOM    830  HB  VAL E  54     -35.575 -10.159 -47.505  1.00  0.00           H  
ATOM    831 1HG1 VAL E  54     -36.606 -11.618 -45.833  1.00  0.00           H  
ATOM    832 2HG1 VAL E  54     -37.793 -11.011 -47.011  1.00  0.00           H  
ATOM    833 3HG1 VAL E  54     -37.197 -12.684 -47.129  1.00  0.00           H  
ATOM    834 1HG2 VAL E  54     -34.254 -12.007 -46.523  1.00  0.00           H  
ATOM    835 2HG2 VAL E  54     -34.773 -13.079 -47.846  1.00  0.00           H  
ATOM    836 3HG2 VAL E  54     -33.744 -11.669 -48.193  1.00  0.00           H  
ATOM    837  N   GLN E  55     -35.002  -9.483 -50.305  1.00  0.00           N  
ATOM    838  CA  GLN E  55     -33.867  -8.928 -51.032  1.00  0.00           C  
ATOM    839  C   GLN E  55     -33.024  -8.031 -50.134  1.00  0.00           C  
ATOM    840  O   GLN E  55     -33.536  -7.095 -49.520  1.00  0.00           O  
ATOM    841  CB  GLN E  55     -34.346  -8.142 -52.255  1.00  0.00           C  
ATOM    842  CG  GLN E  55     -33.224  -7.567 -53.104  1.00  0.00           C  
ATOM    843  CD  GLN E  55     -33.738  -6.894 -54.363  1.00  0.00           C  
ATOM    844  OE1 GLN E  55     -34.941  -6.669 -54.517  1.00  0.00           O  
ATOM    845  NE2 GLN E  55     -32.826  -6.569 -55.273  1.00  0.00           N  
ATOM    846  H   GLN E  55     -35.704  -8.857 -49.936  1.00  0.00           H  
ATOM    847  HA  GLN E  55     -33.237  -9.751 -51.371  1.00  0.00           H  
ATOM    848 1HB  GLN E  55     -34.950  -8.789 -52.890  1.00  0.00           H  
ATOM    849 2HB  GLN E  55     -34.980  -7.316 -51.932  1.00  0.00           H  
ATOM    850 1HG  GLN E  55     -32.682  -6.825 -52.517  1.00  0.00           H  
ATOM    851 2HG  GLN E  55     -32.554  -8.374 -53.397  1.00  0.00           H  
ATOM    852 1HE2 GLN E  55     -33.106  -6.123 -56.124  1.00  0.00           H  
ATOM    853 2HE2 GLN E  55     -31.861  -6.770 -55.108  1.00  0.00           H  
ATOM    854  N   ILE E  56     -31.747  -8.316 -50.107  1.00  0.00           N  
ATOM    855  CA  ILE E  56     -30.886  -7.615 -49.162  1.00  0.00           C  
ATOM    856  C   ILE E  56     -30.316  -6.342 -49.776  1.00  0.00           C  
ATOM    857  O   ILE E  56     -29.757  -6.367 -50.872  1.00  0.00           O  
ATOM    858  CB  ILE E  56     -29.733  -8.521 -48.693  1.00  0.00           C  
ATOM    859  CG1 ILE E  56     -30.282  -9.825 -48.109  1.00  0.00           C  
ATOM    860  CG2 ILE E  56     -28.870  -7.797 -47.671  1.00  0.00           C  
ATOM    861  CD1 ILE E  56     -31.216  -9.623 -46.937  1.00  0.00           C  
ATOM    862  H   ILE E  56     -31.338  -8.990 -50.738  1.00  0.00           H  
ATOM    863  HA  ILE E  56     -31.481  -7.337 -48.293  1.00  0.00           H  
ATOM    864  HB  ILE E  56     -29.115  -8.794 -49.548  1.00  0.00           H  
ATOM    865 1HG1 ILE E  56     -30.819 -10.372 -48.883  1.00  0.00           H  
ATOM    866 2HG1 ILE E  56     -29.454 -10.453 -47.779  1.00  0.00           H  
ATOM    867 1HG2 ILE E  56     -28.061  -8.452 -47.349  1.00  0.00           H  
ATOM    868 2HG2 ILE E  56     -28.453  -6.897 -48.119  1.00  0.00           H  
ATOM    869 3HG2 ILE E  56     -29.480  -7.524 -46.809  1.00  0.00           H  
ATOM    870 1HD1 ILE E  56     -31.563 -10.592 -46.578  1.00  0.00           H  
ATOM    871 2HD1 ILE E  56     -30.688  -9.107 -46.135  1.00  0.00           H  
ATOM    872 3HD1 ILE E  56     -32.071  -9.026 -47.252  1.00  0.00           H  
ATOM    873  N   PHE E  57     -30.356  -5.267 -49.021  1.00  0.00           N  
ATOM    874  CA  PHE E  57     -30.008  -3.936 -49.503  1.00  0.00           C  
ATOM    875  C   PHE E  57     -28.577  -3.895 -50.023  1.00  0.00           C  
ATOM    876  O   PHE E  57     -28.290  -3.244 -51.028  1.00  0.00           O  
ATOM    877  CB  PHE E  57     -30.181  -2.902 -48.388  1.00  0.00           C  
ATOM    878  CG  PHE E  57     -31.612  -2.662 -48.001  1.00  0.00           C  
ATOM    879  CD1 PHE E  57     -32.646  -3.260 -48.706  1.00  0.00           C  
ATOM    880  CD2 PHE E  57     -31.928  -1.837 -46.932  1.00  0.00           C  
ATOM    881  CE1 PHE E  57     -33.963  -3.040 -48.350  1.00  0.00           C  
ATOM    882  CE2 PHE E  57     -33.243  -1.616 -46.574  1.00  0.00           C  
ATOM    883  CZ  PHE E  57     -34.262  -2.218 -47.285  1.00  0.00           C  
ATOM    884  H   PHE E  57     -30.621  -5.387 -48.054  1.00  0.00           H  
ATOM    885  HA  PHE E  57     -30.679  -3.679 -50.324  1.00  0.00           H  
ATOM    886 1HB  PHE E  57     -29.639  -3.230 -47.502  1.00  0.00           H  
ATOM    887 2HB  PHE E  57     -29.749  -1.953 -48.703  1.00  0.00           H  
ATOM    888  HD1 PHE E  57     -32.410  -3.911 -49.548  1.00  0.00           H  
ATOM    889  HD2 PHE E  57     -31.123  -1.361 -46.371  1.00  0.00           H  
ATOM    890  HE1 PHE E  57     -34.766  -3.516 -48.913  1.00  0.00           H  
ATOM    891  HE2 PHE E  57     -33.478  -0.966 -45.731  1.00  0.00           H  
ATOM    892  HZ  PHE E  57     -35.300  -2.043 -47.005  1.00  0.00           H  
ATOM    893  N   GLU E  58     -27.649  -4.595 -49.362  1.00  0.00           N  
ATOM    894  CA  GLU E  58     -26.237  -4.567 -49.727  1.00  0.00           C  
ATOM    895  C   GLU E  58     -25.820  -5.862 -50.411  1.00  0.00           C  
ATOM    896  O   GLU E  58     -24.630  -6.134 -50.574  1.00  0.00           O  
ATOM    897  CB  GLU E  58     -25.370  -4.331 -48.488  1.00  0.00           C  
ATOM    898  CG  GLU E  58     -25.598  -2.988 -47.807  1.00  0.00           C  
ATOM    899  CD  GLU E  58     -24.695  -2.770 -46.626  1.00  0.00           C  
ATOM    900  OE1 GLU E  58     -23.935  -3.655 -46.312  1.00  0.00           O  
ATOM    901  OE2 GLU E  58     -24.764  -1.717 -46.037  1.00  0.00           O  
ATOM    902  H   GLU E  58     -27.936  -5.120 -48.548  1.00  0.00           H  
ATOM    903  HA  GLU E  58     -26.077  -3.746 -50.427  1.00  0.00           H  
ATOM    904 1HB  GLU E  58     -25.562  -5.114 -47.755  1.00  0.00           H  
ATOM    905 2HB  GLU E  58     -24.317  -4.391 -48.764  1.00  0.00           H  
ATOM    906 1HG  GLU E  58     -25.429  -2.192 -48.532  1.00  0.00           H  
ATOM    907 2HG  GLU E  58     -26.636  -2.930 -47.481  1.00  0.00           H  
ATOM    908  N   GLY E  59     -26.792  -6.699 -50.892  1.00  0.00           N  
ATOM    909  CA  GLY E  59     -26.452  -7.990 -51.479  1.00  0.00           C  
ATOM    910  C   GLY E  59     -26.265  -9.052 -50.404  1.00  0.00           C  
ATOM    911  O   GLY E  59     -26.462  -8.790 -49.217  1.00  0.00           O  
ATOM    912  H   GLY E  59     -27.760  -6.415 -50.855  1.00  0.00           H  
ATOM    913 1HA  GLY E  59     -27.242  -8.297 -52.165  1.00  0.00           H  
ATOM    914 2HA  GLY E  59     -25.538  -7.894 -52.064  1.00  0.00           H  
ATOM    915  N   THR E  60     -25.882 -10.253 -50.825  1.00  0.00           N  
ATOM    916  CA  THR E  60     -25.742 -11.378 -49.909  1.00  0.00           C  
ATOM    917  C   THR E  60     -24.316 -11.915 -49.910  1.00  0.00           C  
ATOM    918  O   THR E  60     -24.077 -13.069 -49.553  1.00  0.00           O  
ATOM    919  CB  THR E  60     -26.722 -12.511 -50.268  1.00  0.00           C  
ATOM    920  OG1 THR E  60     -26.448 -12.980 -51.594  1.00  0.00           O  
ATOM    921  CG2 THR E  60     -28.158 -12.016 -50.195  1.00  0.00           C  
ATOM    922  H   THR E  60     -25.683 -10.389 -51.806  1.00  0.00           H  
ATOM    923  HA  THR E  60     -25.970 -11.033 -48.900  1.00  0.00           H  
ATOM    924  HB  THR E  60     -26.592 -13.338 -49.570  1.00  0.00           H  
ATOM    925  HG1 THR E  60     -27.224 -12.851 -52.145  1.00  0.00           H  
ATOM    926 1HG2 THR E  60     -28.836 -12.830 -50.451  1.00  0.00           H  
ATOM    927 2HG2 THR E  60     -28.373 -11.669 -49.185  1.00  0.00           H  
ATOM    928 3HG2 THR E  60     -28.296 -11.195 -50.897  1.00  0.00           H  
ATOM    929  N   SER E  61     -23.372 -11.072 -50.313  1.00  0.00           N  
ATOM    930  CA  SER E  61     -21.971 -11.469 -50.389  1.00  0.00           C  
ATOM    931  C   SER E  61     -21.383 -11.681 -49.000  1.00  0.00           C  
ATOM    932  O   SER E  61     -21.484 -10.812 -48.134  1.00  0.00           O  
ATOM    933  CB  SER E  61     -21.170 -10.418 -51.133  1.00  0.00           C  
ATOM    934  OG  SER E  61     -19.803 -10.725 -51.116  1.00  0.00           O  
ATOM    935  H   SER E  61     -23.631 -10.131 -50.574  1.00  0.00           H  
ATOM    936  HA  SER E  61     -21.908 -12.412 -50.935  1.00  0.00           H  
ATOM    937 1HB  SER E  61     -21.519 -10.357 -52.163  1.00  0.00           H  
ATOM    938 2HB  SER E  61     -21.333  -9.444 -50.674  1.00  0.00           H  
ATOM    939  HG  SER E  61     -19.537 -10.799 -52.036  1.00  0.00           H  
ATOM    940  N   GLY E  62     -20.843 -12.866 -48.794  1.00  0.00           N  
ATOM    941  CA  GLY E  62     -20.184 -13.189 -47.534  1.00  0.00           C  
ATOM    942  C   GLY E  62     -21.174 -13.758 -46.526  1.00  0.00           C  
ATOM    943  O   GLY E  62     -20.799 -14.118 -45.409  1.00  0.00           O  
ATOM    944  H   GLY E  62     -20.888 -13.567 -49.520  1.00  0.00           H  
ATOM    945 1HA  GLY E  62     -19.387 -13.910 -47.715  1.00  0.00           H  
ATOM    946 2HA  GLY E  62     -19.720 -12.292 -47.126  1.00  0.00           H  
ATOM    947  N   ILE E  63     -22.529 -13.885 -46.922  1.00  0.00           N  
ATOM    948  CA  ILE E  63     -23.456 -14.400 -45.921  1.00  0.00           C  
ATOM    949  C   ILE E  63     -23.394 -15.919 -45.842  1.00  0.00           C  
ATOM    950  O   ILE E  63     -23.633 -16.612 -46.831  1.00  0.00           O  
ATOM    951  CB  ILE E  63     -24.898 -13.959 -46.230  1.00  0.00           C  
ATOM    952  CG1 ILE E  63     -25.014 -12.434 -46.177  1.00  0.00           C  
ATOM    953  CG2 ILE E  63     -25.872 -14.605 -45.255  1.00  0.00           C  
ATOM    954  CD1 ILE E  63     -26.402 -11.916 -46.478  1.00  0.00           C  
ATOM    955  H   ILE E  63     -22.874 -13.671 -47.847  1.00  0.00           H  
ATOM    956  HA  ILE E  63     -23.173 -13.996 -44.949  1.00  0.00           H  
ATOM    957  HB  ILE E  63     -25.161 -14.260 -47.244  1.00  0.00           H  
ATOM    958 1HG1 ILE E  63     -24.725 -12.081 -45.187  1.00  0.00           H  
ATOM    959 2HG1 ILE E  63     -24.323 -11.991 -46.895  1.00  0.00           H  
ATOM    960 1HG2 ILE E  63     -26.886 -14.282 -45.488  1.00  0.00           H  
ATOM    961 2HG2 ILE E  63     -25.807 -15.689 -45.341  1.00  0.00           H  
ATOM    962 3HG2 ILE E  63     -25.620 -14.305 -44.238  1.00  0.00           H  
ATOM    963 1HD1 ILE E  63     -26.405 -10.827 -46.421  1.00  0.00           H  
ATOM    964 2HD1 ILE E  63     -26.698 -12.228 -47.480  1.00  0.00           H  
ATOM    965 3HD1 ILE E  63     -27.106 -12.318 -45.750  1.00  0.00           H  
ATOM    966  N   ASN E  64     -22.998 -16.439 -44.651  1.00  0.00           N  
ATOM    967  CA  ASN E  64     -23.035 -17.877 -44.410  1.00  0.00           C  
ATOM    968  C   ASN E  64     -24.437 -18.336 -44.031  1.00  0.00           C  
ATOM    969  O   ASN E  64     -24.900 -18.094 -42.916  1.00  0.00           O  
ATOM    970  CB  ASN E  64     -22.037 -18.264 -43.334  1.00  0.00           C  
ATOM    971  CG  ASN E  64     -21.943 -19.752 -43.142  1.00  0.00           C  
ATOM    972  OD1 ASN E  64     -22.962 -20.452 -43.109  1.00  0.00           O  
ATOM    973  ND2 ASN E  64     -20.740 -20.250 -43.015  1.00  0.00           N  
ATOM    974  H   ASN E  64     -22.672 -15.826 -43.918  1.00  0.00           H  
ATOM    975  HA  ASN E  64     -22.766 -18.390 -45.335  1.00  0.00           H  
ATOM    976 1HB  ASN E  64     -21.051 -17.881 -43.598  1.00  0.00           H  
ATOM    977 2HB  ASN E  64     -22.325 -17.805 -42.389  1.00  0.00           H  
ATOM    978 1HD2 ASN E  64     -20.617 -21.234 -42.884  1.00  0.00           H  
ATOM    979 2HD2 ASN E  64     -19.944 -19.647 -43.048  1.00  0.00           H  
ATOM    980  N   LEU E  65     -25.031 -19.142 -44.852  1.00  0.00           N  
ATOM    981  CA  LEU E  65     -26.433 -19.526 -44.732  1.00  0.00           C  
ATOM    982  C   LEU E  65     -26.705 -20.202 -43.394  1.00  0.00           C  
ATOM    983  O   LEU E  65     -27.775 -20.033 -42.809  1.00  0.00           O  
ATOM    984  CB  LEU E  65     -26.824 -20.468 -45.877  1.00  0.00           C  
ATOM    985  CG  LEU E  65     -26.779 -19.859 -47.284  1.00  0.00           C  
ATOM    986  CD1 LEU E  65     -27.040 -20.947 -48.317  1.00  0.00           C  
ATOM    987  CD2 LEU E  65     -27.810 -18.746 -47.390  1.00  0.00           C  
ATOM    988  H   LEU E  65     -24.476 -19.534 -45.599  1.00  0.00           H  
ATOM    989  HA  LEU E  65     -27.044 -18.626 -44.793  1.00  0.00           H  
ATOM    990 1HB  LEU E  65     -26.154 -21.326 -45.866  1.00  0.00           H  
ATOM    991 2HB  LEU E  65     -27.840 -20.824 -45.703  1.00  0.00           H  
ATOM    992  HG  LEU E  65     -25.785 -19.452 -47.473  1.00  0.00           H  
ATOM    993 1HD1 LEU E  65     -27.007 -20.514 -49.317  1.00  0.00           H  
ATOM    994 2HD1 LEU E  65     -26.276 -21.720 -48.232  1.00  0.00           H  
ATOM    995 3HD1 LEU E  65     -28.022 -21.385 -48.144  1.00  0.00           H  
ATOM    996 1HD2 LEU E  65     -27.777 -18.312 -48.390  1.00  0.00           H  
ATOM    997 2HD2 LEU E  65     -28.805 -19.152 -47.203  1.00  0.00           H  
ATOM    998 3HD2 LEU E  65     -27.589 -17.974 -46.652  1.00  0.00           H  
ATOM    999  N   LYS E  66     -25.738 -20.930 -42.862  1.00  0.00           N  
ATOM   1000  CA  LYS E  66     -25.927 -21.738 -41.663  1.00  0.00           C  
ATOM   1001  C   LYS E  66     -25.594 -20.944 -40.407  1.00  0.00           C  
ATOM   1002  O   LYS E  66     -26.082 -21.251 -39.319  1.00  0.00           O  
ATOM   1003  CB  LYS E  66     -25.070 -23.003 -41.729  1.00  0.00           C  
ATOM   1004  CG  LYS E  66     -25.487 -23.990 -42.812  1.00  0.00           C  
ATOM   1005  CD  LYS E  66     -24.595 -25.222 -42.809  1.00  0.00           C  
ATOM   1006  CE  LYS E  66     -25.015 -26.212 -43.886  1.00  0.00           C  
ATOM   1007  NZ  LYS E  66     -24.129 -27.408 -43.919  1.00  0.00           N  
ATOM   1008  H   LYS E  66     -24.842 -20.944 -43.329  1.00  0.00           H  
ATOM   1009  HA  LYS E  66     -26.976 -22.030 -41.605  1.00  0.00           H  
ATOM   1010 1HB  LYS E  66     -24.030 -22.730 -41.908  1.00  0.00           H  
ATOM   1011 2HB  LYS E  66     -25.112 -23.521 -40.771  1.00  0.00           H  
ATOM   1012 1HG  LYS E  66     -26.520 -24.298 -42.646  1.00  0.00           H  
ATOM   1013 2HG  LYS E  66     -25.423 -23.508 -43.787  1.00  0.00           H  
ATOM   1014 1HD  LYS E  66     -23.561 -24.924 -42.985  1.00  0.00           H  
ATOM   1015 2HD  LYS E  66     -24.653 -25.711 -41.837  1.00  0.00           H  
ATOM   1016 1HE  LYS E  66     -26.038 -26.538 -43.701  1.00  0.00           H  
ATOM   1017 2HE  LYS E  66     -24.983 -25.726 -44.861  1.00  0.00           H  
ATOM   1018 1HZ  LYS E  66     -24.440 -28.038 -44.644  1.00  0.00           H  
ATOM   1019 2HZ  LYS E  66     -23.180 -27.119 -44.108  1.00  0.00           H  
ATOM   1020 3HZ  LYS E  66     -24.166 -27.879 -43.026  1.00  0.00           H  
ATOM   1021  N   ASN E  67     -24.813 -19.825 -40.531  1.00  0.00           N  
ATOM   1022  CA  ASN E  67     -24.379 -19.087 -39.352  1.00  0.00           C  
ATOM   1023  C   ASN E  67     -25.008 -17.700 -39.307  1.00  0.00           C  
ATOM   1024  O   ASN E  67     -24.870 -16.977 -38.320  1.00  0.00           O  
ATOM   1025  CB  ASN E  67     -22.865 -18.988 -39.311  1.00  0.00           C  
ATOM   1026  CG  ASN E  67     -22.205 -20.318 -39.079  1.00  0.00           C  
ATOM   1027  OD1 ASN E  67     -22.720 -21.159 -38.333  1.00  0.00           O  
ATOM   1028  ND2 ASN E  67     -21.073 -20.526 -39.703  1.00  0.00           N  
ATOM   1029  H   ASN E  67     -24.536 -19.498 -41.446  1.00  0.00           H  
ATOM   1030  HA  ASN E  67     -24.716 -19.623 -38.464  1.00  0.00           H  
ATOM   1031 1HB  ASN E  67     -22.502 -18.575 -40.254  1.00  0.00           H  
ATOM   1032 2HB  ASN E  67     -22.566 -18.303 -38.517  1.00  0.00           H  
ATOM   1033 1HD2 ASN E  67     -20.589 -21.394 -39.585  1.00  0.00           H  
ATOM   1034 2HD2 ASN E  67     -20.693 -19.818 -40.296  1.00  0.00           H  
ATOM   1035  N   SER E  68     -25.699 -17.334 -40.381  1.00  0.00           N  
ATOM   1036  CA  SER E  68     -26.430 -16.074 -40.430  1.00  0.00           C  
ATOM   1037  C   SER E  68     -27.882 -16.263 -40.012  1.00  0.00           C  
ATOM   1038  O   SER E  68     -28.455 -17.337 -40.193  1.00  0.00           O  
ATOM   1039  CB  SER E  68     -26.368 -15.488 -41.827  1.00  0.00           C  
ATOM   1040  OG  SER E  68     -25.052 -15.154 -42.174  1.00  0.00           O  
ATOM   1041  H   SER E  68     -25.718 -17.945 -41.185  1.00  0.00           H  
ATOM   1042  HA  SER E  68     -25.961 -15.375 -39.735  1.00  0.00           H  
ATOM   1043 1HB  SER E  68     -26.764 -16.209 -42.541  1.00  0.00           H  
ATOM   1044 2HB  SER E  68     -26.997 -14.600 -41.877  1.00  0.00           H  
ATOM   1045  HG  SER E  68     -24.487 -15.691 -41.614  1.00  0.00           H  
ATOM   1046  N   SER E  69     -28.466 -15.221 -39.414  1.00  0.00           N  
ATOM   1047  CA  SER E  69     -29.871 -15.245 -39.026  1.00  0.00           C  
ATOM   1048  C   SER E  69     -30.567 -13.943 -39.401  1.00  0.00           C  
ATOM   1049  O   SER E  69     -29.917 -12.922 -39.626  1.00  0.00           O  
ATOM   1050  CB  SER E  69     -29.997 -15.484 -37.534  1.00  0.00           C  
ATOM   1051  OG  SER E  69     -29.458 -14.415 -36.806  1.00  0.00           O  
ATOM   1052  H   SER E  69     -27.925 -14.383 -39.254  1.00  0.00           H  
ATOM   1053  HA  SER E  69     -30.363 -16.061 -39.557  1.00  0.00           H  
ATOM   1054 1HB  SER E  69     -31.048 -15.612 -37.274  1.00  0.00           H  
ATOM   1055 2HB  SER E  69     -29.480 -16.406 -37.269  1.00  0.00           H  
ATOM   1056  HG  SER E  69     -28.557 -14.309 -37.121  1.00  0.00           H  
ATOM   1057  N   VAL E  70     -31.951 -13.959 -39.439  1.00  0.00           N  
ATOM   1058  CA  VAL E  70     -32.723 -12.785 -39.829  1.00  0.00           C  
ATOM   1059  C   VAL E  70     -33.728 -12.404 -38.750  1.00  0.00           C  
ATOM   1060  O   VAL E  70     -34.369 -13.267 -38.153  1.00  0.00           O  
ATOM   1061  CB  VAL E  70     -33.468 -13.051 -41.151  1.00  0.00           C  
ATOM   1062  CG1 VAL E  70     -34.366 -14.273 -41.019  1.00  0.00           C  
ATOM   1063  CG2 VAL E  70     -34.280 -11.825 -41.543  1.00  0.00           C  
ATOM   1064  H   VAL E  70     -32.438 -14.808 -39.191  1.00  0.00           H  
ATOM   1065  HA  VAL E  70     -32.035 -11.952 -39.977  1.00  0.00           H  
ATOM   1066  HB  VAL E  70     -32.739 -13.270 -41.931  1.00  0.00           H  
ATOM   1067 1HG1 VAL E  70     -34.885 -14.446 -41.962  1.00  0.00           H  
ATOM   1068 2HG1 VAL E  70     -33.760 -15.144 -40.774  1.00  0.00           H  
ATOM   1069 3HG1 VAL E  70     -35.097 -14.104 -40.229  1.00  0.00           H  
ATOM   1070 1HG2 VAL E  70     -34.804 -12.020 -42.478  1.00  0.00           H  
ATOM   1071 2HG2 VAL E  70     -35.005 -11.603 -40.759  1.00  0.00           H  
ATOM   1072 3HG2 VAL E  70     -33.612 -10.973 -41.672  1.00  0.00           H  
ATOM   1073  N   ARG E  71     -33.812 -11.126 -38.475  1.00  0.00           N  
ATOM   1074  CA  ARG E  71     -34.839 -10.577 -37.598  1.00  0.00           C  
ATOM   1075  C   ARG E  71     -35.926  -9.869 -38.396  1.00  0.00           C  
ATOM   1076  O   ARG E  71     -35.658  -8.895 -39.100  1.00  0.00           O  
ATOM   1077  CB  ARG E  71     -34.227  -9.601 -36.604  1.00  0.00           C  
ATOM   1078  CG  ARG E  71     -35.222  -8.935 -35.666  1.00  0.00           C  
ATOM   1079  CD  ARG E  71     -34.544  -8.051 -34.684  1.00  0.00           C  
ATOM   1080  NE  ARG E  71     -33.778  -8.810 -33.709  1.00  0.00           N  
ATOM   1081  CZ  ARG E  71     -32.874  -8.278 -32.863  1.00  0.00           C  
ATOM   1082  NH1 ARG E  71     -32.635  -6.985 -32.886  1.00  0.00           N  
ATOM   1083  NH2 ARG E  71     -32.228  -9.055 -32.012  1.00  0.00           N  
ATOM   1084  H   ARG E  71     -33.127 -10.504 -38.880  1.00  0.00           H  
ATOM   1085  HA  ARG E  71     -35.295 -11.398 -37.043  1.00  0.00           H  
ATOM   1086 1HB  ARG E  71     -33.492 -10.120 -35.990  1.00  0.00           H  
ATOM   1087 2HB  ARG E  71     -33.704  -8.812 -37.144  1.00  0.00           H  
ATOM   1088 1HG  ARG E  71     -35.920  -8.331 -36.246  1.00  0.00           H  
ATOM   1089 2HG  ARG E  71     -35.772  -9.700 -35.117  1.00  0.00           H  
ATOM   1090 1HD  ARG E  71     -33.862  -7.382 -35.207  1.00  0.00           H  
ATOM   1091 2HD  ARG E  71     -35.289  -7.463 -34.149  1.00  0.00           H  
ATOM   1092  HE  ARG E  71     -33.934  -9.808 -33.662  1.00  0.00           H  
ATOM   1093 1HH1 ARG E  71     -33.129  -6.391 -33.536  1.00  0.00           H  
ATOM   1094 2HH1 ARG E  71     -31.957  -6.586 -32.252  1.00  0.00           H  
ATOM   1095 1HH2 ARG E  71     -32.411 -10.049 -31.995  1.00  0.00           H  
ATOM   1096 2HH2 ARG E  71     -31.550  -8.656 -31.379  1.00  0.00           H  
ATOM   1097  N   PHE E  72     -37.153 -10.364 -38.283  1.00  0.00           N  
ATOM   1098  CA  PHE E  72     -38.301  -9.717 -38.907  1.00  0.00           C  
ATOM   1099  C   PHE E  72     -38.879  -8.633 -38.007  1.00  0.00           C  
ATOM   1100  O   PHE E  72     -39.357  -8.914 -36.908  1.00  0.00           O  
ATOM   1101  CB  PHE E  72     -39.384 -10.748 -39.232  1.00  0.00           C  
ATOM   1102  CG  PHE E  72     -39.019 -11.677 -40.355  1.00  0.00           C  
ATOM   1103  CD1 PHE E  72     -38.251 -12.807 -40.116  1.00  0.00           C  
ATOM   1104  CD2 PHE E  72     -39.441 -11.423 -41.651  1.00  0.00           C  
ATOM   1105  CE1 PHE E  72     -37.915 -13.663 -41.148  1.00  0.00           C  
ATOM   1106  CE2 PHE E  72     -39.107 -12.277 -42.684  1.00  0.00           C  
ATOM   1107  CZ  PHE E  72     -38.342 -13.398 -42.431  1.00  0.00           C  
ATOM   1108  H   PHE E  72     -37.295 -11.211 -37.751  1.00  0.00           H  
ATOM   1109  HA  PHE E  72     -37.972  -9.251 -39.837  1.00  0.00           H  
ATOM   1110 1HB  PHE E  72     -39.592 -11.348 -38.348  1.00  0.00           H  
ATOM   1111 2HB  PHE E  72     -40.306 -10.234 -39.503  1.00  0.00           H  
ATOM   1112  HD1 PHE E  72     -37.914 -13.017 -39.101  1.00  0.00           H  
ATOM   1113  HD2 PHE E  72     -40.045 -10.537 -41.850  1.00  0.00           H  
ATOM   1114  HE1 PHE E  72     -37.311 -14.548 -40.946  1.00  0.00           H  
ATOM   1115  HE2 PHE E  72     -39.446 -12.066 -43.698  1.00  0.00           H  
ATOM   1116  HZ  PHE E  72     -38.077 -14.072 -43.245  1.00  0.00           H  
ATOM   1117  N   LEU E  73     -38.972  -7.363 -38.500  1.00  0.00           N  
ATOM   1118  CA  LEU E  73     -39.263  -6.240 -37.617  1.00  0.00           C  
ATOM   1119  C   LEU E  73     -40.765  -6.040 -37.457  1.00  0.00           C  
ATOM   1120  O   LEU E  73     -41.216  -5.356 -36.539  1.00  0.00           O  
ATOM   1121  CB  LEU E  73     -38.625  -4.957 -38.163  1.00  0.00           C  
ATOM   1122  CG  LEU E  73     -37.096  -4.976 -38.290  1.00  0.00           C  
ATOM   1123  CD1 LEU E  73     -36.622  -3.671 -38.915  1.00  0.00           C  
ATOM   1124  CD2 LEU E  73     -36.476  -5.181 -36.916  1.00  0.00           C  
ATOM   1125  H   LEU E  73     -38.808  -7.188 -39.481  1.00  0.00           H  
ATOM   1126  HA  LEU E  73     -38.839  -6.453 -36.636  1.00  0.00           H  
ATOM   1127 1HB  LEU E  73     -39.036  -4.758 -39.152  1.00  0.00           H  
ATOM   1128 2HB  LEU E  73     -38.893  -4.129 -37.508  1.00  0.00           H  
ATOM   1129  HG  LEU E  73     -36.796  -5.791 -38.949  1.00  0.00           H  
ATOM   1130 1HD1 LEU E  73     -35.536  -3.685 -39.005  1.00  0.00           H  
ATOM   1131 2HD1 LEU E  73     -37.066  -3.560 -39.905  1.00  0.00           H  
ATOM   1132 3HD1 LEU E  73     -36.923  -2.835 -38.286  1.00  0.00           H  
ATOM   1133 1HD2 LEU E  73     -35.389  -5.195 -37.005  1.00  0.00           H  
ATOM   1134 2HD2 LEU E  73     -36.775  -4.366 -36.256  1.00  0.00           H  
ATOM   1135 3HD2 LEU E  73     -36.818  -6.128 -36.499  1.00  0.00           H  
ATOM   1136  N   GLY E  74     -41.596  -6.600 -38.352  1.00  0.00           N  
ATOM   1137  CA  GLY E  74     -43.044  -6.471 -38.236  1.00  0.00           C  
ATOM   1138  C   GLY E  74     -43.536  -5.184 -38.884  1.00  0.00           C  
ATOM   1139  O   GLY E  74     -44.702  -4.814 -38.746  1.00  0.00           O  
ATOM   1140  H   GLY E  74     -41.210  -7.151 -39.105  1.00  0.00           H  
ATOM   1141 1HA  GLY E  74     -43.524  -7.328 -38.708  1.00  0.00           H  
ATOM   1142 2HA  GLY E  74     -43.326  -6.483 -37.184  1.00  0.00           H  
ATOM   1143  N   HIS E  75     -42.662  -4.480 -39.614  1.00  0.00           N  
ATOM   1144  CA  HIS E  75     -43.034  -3.228 -40.262  1.00  0.00           C  
ATOM   1145  C   HIS E  75     -42.141  -2.943 -41.463  1.00  0.00           C  
ATOM   1146  O   HIS E  75     -41.040  -3.483 -41.572  1.00  0.00           O  
ATOM   1147  CB  HIS E  75     -42.955  -2.061 -39.272  1.00  0.00           C  
ATOM   1148  CG  HIS E  75     -41.565  -1.766 -38.800  1.00  0.00           C  
ATOM   1149  ND1 HIS E  75     -40.657  -1.057 -39.558  1.00  0.00           N  
ATOM   1150  CD2 HIS E  75     -40.929  -2.083 -37.648  1.00  0.00           C  
ATOM   1151  CE1 HIS E  75     -39.521  -0.951 -38.891  1.00  0.00           C  
ATOM   1152  NE2 HIS E  75     -39.660  -1.565 -37.731  1.00  0.00           N  
ATOM   1153  H   HIS E  75     -41.721  -4.830 -39.723  1.00  0.00           H  
ATOM   1154  HA  HIS E  75     -44.060  -3.295 -40.623  1.00  0.00           H  
ATOM   1155 1HB  HIS E  75     -43.356  -1.160 -39.738  1.00  0.00           H  
ATOM   1156 2HB  HIS E  75     -43.572  -2.281 -38.401  1.00  0.00           H  
ATOM   1157  HD1 HIS E  75     -40.838  -0.613 -40.436  1.00  0.00           H  
ATOM   1158  HD2 HIS E  75     -41.238  -2.632 -36.758  1.00  0.00           H  
ATOM   1159  HE1 HIS E  75     -38.672  -0.421 -39.323  1.00  0.00           H  
ATOM   1160  N   PRO E  76     -42.614  -2.077 -42.404  1.00  0.00           N  
ATOM   1161  CA  PRO E  76     -41.866  -1.742 -43.609  1.00  0.00           C  
ATOM   1162  C   PRO E  76     -40.815  -0.676 -43.327  1.00  0.00           C  
ATOM   1163  O   PRO E  76     -40.689  -0.198 -42.199  1.00  0.00           O  
ATOM   1164  CB  PRO E  76     -42.953  -1.226 -44.557  1.00  0.00           C  
ATOM   1165  CG  PRO E  76     -43.935  -0.557 -43.657  1.00  0.00           C  
ATOM   1166  CD  PRO E  76     -43.973  -1.429 -42.431  1.00  0.00           C  
ATOM   1167  HA  PRO E  76     -41.395  -2.653 -44.009  1.00  0.00           H  
ATOM   1168 1HB  PRO E  76     -42.514  -0.539 -45.295  1.00  0.00           H  
ATOM   1169 2HB  PRO E  76     -43.391  -2.064 -45.119  1.00  0.00           H  
ATOM   1170 1HG  PRO E  76     -43.610   0.471 -43.437  1.00  0.00           H  
ATOM   1171 2HG  PRO E  76     -44.914  -0.480 -44.153  1.00  0.00           H  
ATOM   1172 1HD  PRO E  76     -44.136  -0.803 -41.540  1.00  0.00           H  
ATOM   1173 2HD  PRO E  76     -44.777  -2.173 -42.534  1.00  0.00           H  
ATOM   1174  N   LEU E  77     -40.041  -0.314 -44.356  1.00  0.00           N  
ATOM   1175  CA  LEU E  77     -39.038   0.740 -44.257  1.00  0.00           C  
ATOM   1176  C   LEU E  77     -39.686   2.094 -43.997  1.00  0.00           C  
ATOM   1177  O   LEU E  77     -40.430   2.607 -44.833  1.00  0.00           O  
ATOM   1178  CB  LEU E  77     -38.206   0.802 -45.544  1.00  0.00           C  
ATOM   1179  CG  LEU E  77     -36.988   1.734 -45.503  1.00  0.00           C  
ATOM   1180  CD1 LEU E  77     -36.090   1.347 -44.336  1.00  0.00           C  
ATOM   1181  CD2 LEU E  77     -36.237   1.646 -46.824  1.00  0.00           C  
ATOM   1182  H   LEU E  77     -40.148  -0.811 -45.229  1.00  0.00           H  
ATOM   1183  HA  LEU E  77     -38.377   0.510 -43.422  1.00  0.00           H  
ATOM   1184 1HB  LEU E  77     -37.849  -0.200 -45.775  1.00  0.00           H  
ATOM   1185 2HB  LEU E  77     -38.850   1.133 -46.358  1.00  0.00           H  
ATOM   1186  HG  LEU E  77     -37.320   2.760 -45.343  1.00  0.00           H  
ATOM   1187 1HD1 LEU E  77     -35.225   2.009 -44.307  1.00  0.00           H  
ATOM   1188 2HD1 LEU E  77     -36.647   1.438 -43.403  1.00  0.00           H  
ATOM   1189 3HD1 LEU E  77     -35.755   0.318 -44.461  1.00  0.00           H  
ATOM   1190 1HD2 LEU E  77     -35.372   2.309 -46.795  1.00  0.00           H  
ATOM   1191 2HD2 LEU E  77     -35.904   0.620 -46.985  1.00  0.00           H  
ATOM   1192 3HD2 LEU E  77     -36.897   1.945 -47.638  1.00  0.00           H  
ATOM   1193  N   GLN E  78     -39.372   2.676 -42.815  1.00  0.00           N  
ATOM   1194  CA  GLN E  78     -39.933   3.968 -42.439  1.00  0.00           C  
ATOM   1195  C   GLN E  78     -38.836   4.967 -42.097  1.00  0.00           C  
ATOM   1196  O   GLN E  78     -37.746   4.585 -41.669  1.00  0.00           O  
ATOM   1197  CB  GLN E  78     -40.887   3.812 -41.252  1.00  0.00           C  
ATOM   1198  CG  GLN E  78     -42.105   2.951 -41.540  1.00  0.00           C  
ATOM   1199  CD  GLN E  78     -43.017   2.817 -40.336  1.00  0.00           C  
ATOM   1200  OE1 GLN E  78     -42.556   2.763 -39.193  1.00  0.00           O  
ATOM   1201  NE2 GLN E  78     -44.321   2.762 -40.585  1.00  0.00           N  
ATOM   1202  H   GLN E  78     -38.750   2.204 -42.174  1.00  0.00           H  
ATOM   1203  HA  GLN E  78     -40.494   4.361 -43.287  1.00  0.00           H  
ATOM   1204 1HB  GLN E  78     -40.353   3.369 -40.411  1.00  0.00           H  
ATOM   1205 2HB  GLN E  78     -41.237   4.795 -40.935  1.00  0.00           H  
ATOM   1206 1HG  GLN E  78     -42.674   3.405 -42.352  1.00  0.00           H  
ATOM   1207 2HG  GLN E  78     -41.772   1.954 -41.830  1.00  0.00           H  
ATOM   1208 1HE2 GLN E  78     -44.972   2.673 -39.830  1.00  0.00           H  
ATOM   1209 2HE2 GLN E  78     -44.652   2.809 -41.528  1.00  0.00           H  
ATOM   1210  N   LEU E  79     -39.108   6.233 -42.286  1.00  0.00           N  
ATOM   1211  CA  LEU E  79     -38.211   7.347 -42.003  1.00  0.00           C  
ATOM   1212  C   LEU E  79     -38.649   8.104 -40.756  1.00  0.00           C  
ATOM   1213  O   LEU E  79     -39.825   8.431 -40.597  1.00  0.00           O  
ATOM   1214  CB  LEU E  79     -38.162   8.305 -43.200  1.00  0.00           C  
ATOM   1215  CG  LEU E  79     -37.307   9.565 -43.010  1.00  0.00           C  
ATOM   1216  CD1 LEU E  79     -35.844   9.169 -42.867  1.00  0.00           C  
ATOM   1217  CD2 LEU E  79     -37.508  10.499 -44.194  1.00  0.00           C  
ATOM   1218  H   LEU E  79     -40.022   6.423 -42.672  1.00  0.00           H  
ATOM   1219  HA  LEU E  79     -37.211   6.950 -41.831  1.00  0.00           H  
ATOM   1220 1HB  LEU E  79     -37.770   7.766 -44.061  1.00  0.00           H  
ATOM   1221 2HB  LEU E  79     -39.178   8.626 -43.430  1.00  0.00           H  
ATOM   1222  HG  LEU E  79     -37.606  10.072 -42.092  1.00  0.00           H  
ATOM   1223 1HD1 LEU E  79     -35.236  10.064 -42.731  1.00  0.00           H  
ATOM   1224 2HD1 LEU E  79     -35.726   8.517 -42.001  1.00  0.00           H  
ATOM   1225 3HD1 LEU E  79     -35.520   8.643 -43.764  1.00  0.00           H  
ATOM   1226 1HD2 LEU E  79     -36.901  11.394 -44.058  1.00  0.00           H  
ATOM   1227 2HD2 LEU E  79     -37.208   9.992 -45.111  1.00  0.00           H  
ATOM   1228 3HD2 LEU E  79     -38.559  10.780 -44.261  1.00  0.00           H  
ATOM   1229  N   GLY E  80     -37.695   8.381 -39.873  1.00  0.00           N  
ATOM   1230  CA  GLY E  80     -37.975   9.130 -38.654  1.00  0.00           C  
ATOM   1231  C   GLY E  80     -37.904  10.632 -38.901  1.00  0.00           C  
ATOM   1232  O   GLY E  80     -36.822  11.192 -39.074  1.00  0.00           O  
ATOM   1233  H   GLY E  80     -36.753   8.065 -40.051  1.00  0.00           H  
ATOM   1234 1HA  GLY E  80     -38.965   8.865 -38.282  1.00  0.00           H  
ATOM   1235 2HA  GLY E  80     -37.257   8.851 -37.883  1.00  0.00           H  
ATOM   1236  N   VAL E  81     -39.064  11.279 -38.917  1.00  0.00           N  
ATOM   1237  CA  VAL E  81     -39.175  12.642 -39.422  1.00  0.00           C  
ATOM   1238  C   VAL E  81     -39.385  13.635 -38.286  1.00  0.00           C  
ATOM   1239  O   VAL E  81     -39.967  13.299 -37.255  1.00  0.00           O  
ATOM   1240  CB  VAL E  81     -40.345  12.750 -40.418  1.00  0.00           C  
ATOM   1241  CG1 VAL E  81     -40.091  11.874 -41.635  1.00  0.00           C  
ATOM   1242  CG2 VAL E  81     -41.645  12.357 -39.733  1.00  0.00           C  
ATOM   1243  H   VAL E  81     -39.891  10.814 -38.570  1.00  0.00           H  
ATOM   1244  HA  VAL E  81     -38.249  12.895 -39.941  1.00  0.00           H  
ATOM   1245  HB  VAL E  81     -40.416  13.778 -40.771  1.00  0.00           H  
ATOM   1246 1HG1 VAL E  81     -40.928  11.962 -42.329  1.00  0.00           H  
ATOM   1247 2HG1 VAL E  81     -39.175  12.196 -42.130  1.00  0.00           H  
ATOM   1248 3HG1 VAL E  81     -39.989  10.835 -41.321  1.00  0.00           H  
ATOM   1249 1HG2 VAL E  81     -42.468  12.436 -40.442  1.00  0.00           H  
ATOM   1250 2HG2 VAL E  81     -41.572  11.330 -39.374  1.00  0.00           H  
ATOM   1251 3HG2 VAL E  81     -41.828  13.023 -38.889  1.00  0.00           H  
ATOM   1252  N   SER E  82     -38.940  14.851 -38.514  1.00  0.00           N  
ATOM   1253  CA  SER E  82     -38.835  15.889 -37.496  1.00  0.00           C  
ATOM   1254  C   SER E  82     -38.519  17.242 -38.120  1.00  0.00           C  
ATOM   1255  O   SER E  82     -37.808  17.324 -39.122  1.00  0.00           O  
ATOM   1256  CB  SER E  82     -37.763  15.524 -36.488  1.00  0.00           C  
ATOM   1257  OG  SER E  82     -37.556  16.567 -35.575  1.00  0.00           O  
ATOM   1258  H   SER E  82     -38.640  15.054 -39.457  1.00  0.00           H  
ATOM   1259  HA  SER E  82     -39.793  15.966 -36.979  1.00  0.00           H  
ATOM   1260 1HB  SER E  82     -38.059  14.622 -35.952  1.00  0.00           H  
ATOM   1261 2HB  SER E  82     -36.833  15.304 -37.009  1.00  0.00           H  
ATOM   1262  HG  SER E  82     -37.428  16.149 -34.720  1.00  0.00           H  
ATOM   1263  N   GLU E  83     -39.003  18.298 -37.495  1.00  0.00           N  
ATOM   1264  CA  GLU E  83     -38.741  19.660 -37.944  1.00  0.00           C  
ATOM   1265  C   GLU E  83     -37.265  20.010 -37.809  1.00  0.00           C  
ATOM   1266  O   GLU E  83     -36.780  20.953 -38.435  1.00  0.00           O  
ATOM   1267  CB  GLU E  83     -39.586  20.657 -37.147  1.00  0.00           C  
ATOM   1268  CG  GLU E  83     -39.198  20.780 -35.681  1.00  0.00           C  
ATOM   1269  CD  GLU E  83     -40.092  21.715 -34.915  1.00  0.00           C  
ATOM   1270  OE1 GLU E  83     -40.876  22.395 -35.532  1.00  0.00           O  
ATOM   1271  OE2 GLU E  83     -39.990  21.750 -33.711  1.00  0.00           O  
ATOM   1272  H   GLU E  83     -39.583  18.152 -36.681  1.00  0.00           H  
ATOM   1273  HA  GLU E  83     -39.013  19.736 -38.997  1.00  0.00           H  
ATOM   1274 1HB  GLU E  83     -39.505  21.645 -37.599  1.00  0.00           H  
ATOM   1275 2HB  GLU E  83     -40.635  20.361 -37.192  1.00  0.00           H  
ATOM   1276 1HG  GLU E  83     -39.243  19.794 -35.220  1.00  0.00           H  
ATOM   1277 2HG  GLU E  83     -38.170  21.133 -35.617  1.00  0.00           H  
ATOM   1278  N   ASP E  84     -36.472  19.217 -36.981  1.00  0.00           N  
ATOM   1279  CA  ASP E  84     -35.050  19.461 -36.773  1.00  0.00           C  
ATOM   1280  C   ASP E  84     -34.222  18.907 -37.926  1.00  0.00           C  
ATOM   1281  O   ASP E  84     -32.992  18.953 -37.897  1.00  0.00           O  
ATOM   1282  CB  ASP E  84     -34.585  18.834 -35.456  1.00  0.00           C  
ATOM   1283  CG  ASP E  84     -35.109  19.572 -34.232  1.00  0.00           C  
ATOM   1284  OD1 ASP E  84     -35.436  20.729 -34.354  1.00  0.00           O  
ATOM   1285  OD2 ASP E  84     -35.177  18.972 -33.185  1.00  0.00           O  
ATOM   1286  H   ASP E  84     -36.910  18.433 -36.518  1.00  0.00           H  
ATOM   1287  HA  ASP E  84     -34.887  20.538 -36.723  1.00  0.00           H  
ATOM   1288 1HB  ASP E  84     -34.919  17.798 -35.408  1.00  0.00           H  
ATOM   1289 2HB  ASP E  84     -33.495  18.829 -35.420  1.00  0.00           H  
ATOM   1290  N   MET E  85     -34.904  18.384 -38.939  1.00  0.00           N  
ATOM   1291  CA  MET E  85     -34.236  17.891 -40.138  1.00  0.00           C  
ATOM   1292  C   MET E  85     -33.715  19.040 -40.990  1.00  0.00           C  
ATOM   1293  O   MET E  85     -32.761  18.878 -41.752  1.00  0.00           O  
ATOM   1294  CB  MET E  85     -35.188  17.014 -40.949  1.00  0.00           C  
ATOM   1295  CG  MET E  85     -35.391  15.615 -40.386  1.00  0.00           C  
ATOM   1296  SD  MET E  85     -36.474  14.602 -41.412  1.00  0.00           S  
ATOM   1297  CE  MET E  85     -35.651  13.015 -41.310  1.00  0.00           C  
ATOM   1298  H   MET E  85     -35.910  18.326 -38.878  1.00  0.00           H  
ATOM   1299  HA  MET E  85     -33.379  17.290 -39.834  1.00  0.00           H  
ATOM   1300 1HB  MET E  85     -36.164  17.495 -41.008  1.00  0.00           H  
ATOM   1301 2HB  MET E  85     -34.811  16.913 -41.968  1.00  0.00           H  
ATOM   1302 1HG  MET E  85     -34.428  15.114 -40.301  1.00  0.00           H  
ATOM   1303 2HG  MET E  85     -35.827  15.684 -39.389  1.00  0.00           H  
ATOM   1304 1HE  MET E  85     -36.203  12.280 -41.896  1.00  0.00           H  
ATOM   1305 2HE  MET E  85     -34.637  13.105 -41.701  1.00  0.00           H  
ATOM   1306 3HE  MET E  85     -35.611  12.693 -40.269  1.00  0.00           H  
ATOM   1307  N   ILE E  86     -34.346  20.202 -40.858  1.00  0.00           N  
ATOM   1308  CA  ILE E  86     -33.895  21.402 -41.552  1.00  0.00           C  
ATOM   1309  C   ILE E  86     -32.448  21.728 -41.205  1.00  0.00           C  
ATOM   1310  O   ILE E  86     -32.088  21.830 -40.032  1.00  0.00           O  
ATOM   1311  CB  ILE E  86     -34.790  22.606 -41.206  1.00  0.00           C  
ATOM   1312  CG1 ILE E  86     -36.227  22.353 -41.668  1.00  0.00           C  
ATOM   1313  CG2 ILE E  86     -34.240  23.876 -41.836  1.00  0.00           C  
ATOM   1314  CD1 ILE E  86     -36.394  22.352 -43.171  1.00  0.00           C  
ATOM   1315  H   ILE E  86     -35.159  20.255 -40.262  1.00  0.00           H  
ATOM   1316  HA  ILE E  86     -33.956  21.225 -42.625  1.00  0.00           H  
ATOM   1317  HB  ILE E  86     -34.825  22.734 -40.124  1.00  0.00           H  
ATOM   1318 1HG1 ILE E  86     -36.569  21.392 -41.286  1.00  0.00           H  
ATOM   1319 2HG1 ILE E  86     -36.883  23.120 -41.254  1.00  0.00           H  
ATOM   1320 1HG2 ILE E  86     -34.885  24.717 -41.582  1.00  0.00           H  
ATOM   1321 2HG2 ILE E  86     -33.236  24.063 -41.460  1.00  0.00           H  
ATOM   1322 3HG2 ILE E  86     -34.206  23.760 -42.919  1.00  0.00           H  
ATOM   1323 1HD1 ILE E  86     -37.439  22.167 -43.421  1.00  0.00           H  
ATOM   1324 2HD1 ILE E  86     -36.091  23.320 -43.572  1.00  0.00           H  
ATOM   1325 3HD1 ILE E  86     -35.774  21.569 -43.605  1.00  0.00           H  
ATOM   1326  N   GLY E  87     -31.621  21.891 -42.232  1.00  0.00           N  
ATOM   1327  CA  GLY E  87     -30.234  22.298 -42.042  1.00  0.00           C  
ATOM   1328  C   GLY E  87     -29.318  21.089 -41.904  1.00  0.00           C  
ATOM   1329  O   GLY E  87     -28.117  21.230 -41.675  1.00  0.00           O  
ATOM   1330  H   GLY E  87     -31.962  21.728 -43.169  1.00  0.00           H  
ATOM   1331 1HA  GLY E  87     -29.914  22.907 -42.888  1.00  0.00           H  
ATOM   1332 2HA  GLY E  87     -30.157  22.921 -41.152  1.00  0.00           H  
ATOM   1333  N   ARG E  88     -29.904  19.848 -42.066  1.00  0.00           N  
ATOM   1334  CA  ARG E  88     -29.121  18.630 -41.899  1.00  0.00           C  
ATOM   1335  C   ARG E  88     -28.942  17.904 -43.226  1.00  0.00           C  
ATOM   1336  O   ARG E  88     -29.756  18.048 -44.138  1.00  0.00           O  
ATOM   1337  CB  ARG E  88     -29.790  17.696 -40.901  1.00  0.00           C  
ATOM   1338  CG  ARG E  88     -29.974  18.276 -39.507  1.00  0.00           C  
ATOM   1339  CD  ARG E  88     -28.672  18.595 -38.868  1.00  0.00           C  
ATOM   1340  NE  ARG E  88     -27.796  17.435 -38.814  1.00  0.00           N  
ATOM   1341  CZ  ARG E  88     -27.808  16.512 -37.833  1.00  0.00           C  
ATOM   1342  NH1 ARG E  88     -28.655  16.626 -36.834  1.00  0.00           N  
ATOM   1343  NH2 ARG E  88     -26.970  15.492 -37.875  1.00  0.00           N  
ATOM   1344  H   ARG E  88     -30.894  19.775 -42.253  1.00  0.00           H  
ATOM   1345  HA  ARG E  88     -28.137  18.900 -41.516  1.00  0.00           H  
ATOM   1346 1HB  ARG E  88     -30.773  17.411 -41.272  1.00  0.00           H  
ATOM   1347 2HB  ARG E  88     -29.200  16.784 -40.803  1.00  0.00           H  
ATOM   1348 1HG  ARG E  88     -30.560  19.193 -39.569  1.00  0.00           H  
ATOM   1349 2HG  ARG E  88     -30.497  17.554 -38.879  1.00  0.00           H  
ATOM   1350 1HD  ARG E  88     -28.169  19.375 -39.438  1.00  0.00           H  
ATOM   1351 2HD  ARG E  88     -28.842  18.941 -37.850  1.00  0.00           H  
ATOM   1352  HE  ARG E  88     -27.131  17.313 -39.566  1.00  0.00           H  
ATOM   1353 1HH1 ARG E  88     -29.296  17.406 -36.802  1.00  0.00           H  
ATOM   1354 2HH1 ARG E  88     -28.664  15.935 -36.098  1.00  0.00           H  
ATOM   1355 1HH2 ARG E  88     -26.319  15.404 -38.644  1.00  0.00           H  
ATOM   1356 2HH2 ARG E  88     -26.979  14.800 -37.140  1.00  0.00           H  
ATOM   1357  N   VAL E  89     -27.817  17.124 -43.332  1.00  0.00           N  
ATOM   1358  CA  VAL E  89     -27.537  16.316 -44.513  1.00  0.00           C  
ATOM   1359  C   VAL E  89     -27.599  14.829 -44.190  1.00  0.00           C  
ATOM   1360  O   VAL E  89     -26.924  14.353 -43.277  1.00  0.00           O  
ATOM   1361  CB  VAL E  89     -26.145  16.659 -45.076  1.00  0.00           C  
ATOM   1362  CG1 VAL E  89     -25.844  15.811 -46.304  1.00  0.00           C  
ATOM   1363  CG2 VAL E  89     -26.073  18.140 -45.412  1.00  0.00           C  
ATOM   1364  H   VAL E  89     -27.170  17.104 -42.557  1.00  0.00           H  
ATOM   1365  HA  VAL E  89     -28.287  16.541 -45.272  1.00  0.00           H  
ATOM   1366  HB  VAL E  89     -25.391  16.418 -44.327  1.00  0.00           H  
ATOM   1367 1HG1 VAL E  89     -24.856  16.066 -46.689  1.00  0.00           H  
ATOM   1368 2HG1 VAL E  89     -25.866  14.756 -46.032  1.00  0.00           H  
ATOM   1369 3HG1 VAL E  89     -26.593  16.005 -47.071  1.00  0.00           H  
ATOM   1370 1HG2 VAL E  89     -25.086  18.375 -45.810  1.00  0.00           H  
ATOM   1371 2HG2 VAL E  89     -26.831  18.382 -46.157  1.00  0.00           H  
ATOM   1372 3HG2 VAL E  89     -26.250  18.727 -44.511  1.00  0.00           H  
ATOM   1373  N   PHE E  90     -28.355  14.100 -44.976  1.00  0.00           N  
ATOM   1374  CA  PHE E  90     -28.613  12.678 -44.780  1.00  0.00           C  
ATOM   1375  C   PHE E  90     -28.161  11.865 -45.986  1.00  0.00           C  
ATOM   1376  O   PHE E  90     -27.907  12.415 -47.058  1.00  0.00           O  
ATOM   1377  CB  PHE E  90     -30.102  12.436 -44.524  1.00  0.00           C  
ATOM   1378  CG  PHE E  90     -30.653  13.219 -43.367  1.00  0.00           C  
ATOM   1379  CD1 PHE E  90     -31.318  14.418 -43.576  1.00  0.00           C  
ATOM   1380  CD2 PHE E  90     -30.507  12.760 -42.067  1.00  0.00           C  
ATOM   1381  CE1 PHE E  90     -31.826  15.140 -42.513  1.00  0.00           C  
ATOM   1382  CE2 PHE E  90     -31.014  13.479 -41.001  1.00  0.00           C  
ATOM   1383  CZ  PHE E  90     -31.674  14.670 -41.225  1.00  0.00           C  
ATOM   1384  H   PHE E  90     -28.792  14.577 -45.751  1.00  0.00           H  
ATOM   1385  HA  PHE E  90     -28.050  12.341 -43.909  1.00  0.00           H  
ATOM   1386 1HB  PHE E  90     -30.671  12.699 -45.414  1.00  0.00           H  
ATOM   1387 2HB  PHE E  90     -30.270  11.378 -44.329  1.00  0.00           H  
ATOM   1388  HD1 PHE E  90     -31.440  14.789 -44.595  1.00  0.00           H  
ATOM   1389  HD2 PHE E  90     -29.985  11.819 -41.890  1.00  0.00           H  
ATOM   1390  HE1 PHE E  90     -32.347  16.080 -42.692  1.00  0.00           H  
ATOM   1391  HE2 PHE E  90     -30.893  13.106 -39.984  1.00  0.00           H  
ATOM   1392  HZ  PHE E  90     -32.073  15.239 -40.386  1.00  0.00           H  
ATOM   1393  N   ASP E  91     -27.995  10.523 -45.811  1.00  0.00           N  
ATOM   1394  CA  ASP E  91     -27.788   9.603 -46.923  1.00  0.00           C  
ATOM   1395  C   ASP E  91     -29.115   9.158 -47.524  1.00  0.00           C  
ATOM   1396  O   ASP E  91     -30.163   9.734 -47.233  1.00  0.00           O  
ATOM   1397  CB  ASP E  91     -26.992   8.378 -46.466  1.00  0.00           C  
ATOM   1398  CG  ASP E  91     -27.777   7.480 -45.519  1.00  0.00           C  
ATOM   1399  OD1 ASP E  91     -28.952   7.710 -45.352  1.00  0.00           O  
ATOM   1400  OD2 ASP E  91     -27.195   6.574 -44.972  1.00  0.00           O  
ATOM   1401  H   ASP E  91     -27.991  10.162 -44.867  1.00  0.00           H  
ATOM   1402  HA  ASP E  91     -27.219  10.118 -47.698  1.00  0.00           H  
ATOM   1403 1HB  ASP E  91     -26.694   7.792 -47.335  1.00  0.00           H  
ATOM   1404 2HB  ASP E  91     -26.081   8.703 -45.962  1.00  0.00           H  
ATOM   1405  N   GLY E  92     -29.064   8.129 -48.363  1.00  0.00           N  
ATOM   1406  CA  GLY E  92     -30.222   7.724 -49.151  1.00  0.00           C  
ATOM   1407  C   GLY E  92     -31.279   7.062 -48.277  1.00  0.00           C  
ATOM   1408  O   GLY E  92     -32.408   6.837 -48.714  1.00  0.00           O  
ATOM   1409  H   GLY E  92     -28.200   7.613 -48.457  1.00  0.00           H  
ATOM   1410 1HA  GLY E  92     -30.648   8.597 -49.645  1.00  0.00           H  
ATOM   1411 2HA  GLY E  92     -29.907   7.034 -49.933  1.00  0.00           H  
ATOM   1412  N   LEU E  93     -30.907   6.752 -47.039  1.00  0.00           N  
ATOM   1413  CA  LEU E  93     -31.805   6.065 -46.119  1.00  0.00           C  
ATOM   1414  C   LEU E  93     -32.252   6.989 -44.993  1.00  0.00           C  
ATOM   1415  O   LEU E  93     -32.896   6.554 -44.038  1.00  0.00           O  
ATOM   1416  CB  LEU E  93     -31.116   4.828 -45.530  1.00  0.00           C  
ATOM   1417  CG  LEU E  93     -30.732   3.737 -46.538  1.00  0.00           C  
ATOM   1418  CD1 LEU E  93     -29.994   2.616 -45.818  1.00  0.00           C  
ATOM   1419  CD2 LEU E  93     -31.986   3.215 -47.223  1.00  0.00           C  
ATOM   1420  H   LEU E  93     -29.978   6.998 -46.729  1.00  0.00           H  
ATOM   1421  HA  LEU E  93     -32.688   5.745 -46.671  1.00  0.00           H  
ATOM   1422 1HB  LEU E  93     -30.206   5.145 -45.023  1.00  0.00           H  
ATOM   1423 2HB  LEU E  93     -31.780   4.378 -44.792  1.00  0.00           H  
ATOM   1424  HG  LEU E  93     -30.057   4.154 -47.286  1.00  0.00           H  
ATOM   1425 1HD1 LEU E  93     -29.721   1.841 -46.535  1.00  0.00           H  
ATOM   1426 2HD1 LEU E  93     -29.092   3.014 -45.354  1.00  0.00           H  
ATOM   1427 3HD1 LEU E  93     -30.640   2.190 -45.052  1.00  0.00           H  
ATOM   1428 1HD2 LEU E  93     -31.713   2.440 -47.940  1.00  0.00           H  
ATOM   1429 2HD2 LEU E  93     -32.661   2.796 -46.476  1.00  0.00           H  
ATOM   1430 3HD2 LEU E  93     -32.484   4.033 -47.744  1.00  0.00           H  
ATOM   1431  N   GLY E  94     -31.862   8.299 -45.092  1.00  0.00           N  
ATOM   1432  CA  GLY E  94     -32.285   9.269 -44.089  1.00  0.00           C  
ATOM   1433  C   GLY E  94     -31.377   9.230 -42.867  1.00  0.00           C  
ATOM   1434  O   GLY E  94     -31.738   9.721 -41.797  1.00  0.00           O  
ATOM   1435  H   GLY E  94     -31.288   8.607 -45.863  1.00  0.00           H  
ATOM   1436 1HA  GLY E  94     -32.275  10.269 -44.523  1.00  0.00           H  
ATOM   1437 2HA  GLY E  94     -33.312   9.059 -43.791  1.00  0.00           H  
ATOM   1438  N   ARG E  95     -30.177   8.596 -43.005  1.00  0.00           N  
ATOM   1439  CA  ARG E  95     -29.268   8.561 -41.865  1.00  0.00           C  
ATOM   1440  C   ARG E  95     -28.312   9.746 -41.887  1.00  0.00           C  
ATOM   1441  O   ARG E  95     -27.877  10.186 -42.951  1.00  0.00           O  
ATOM   1442  CB  ARG E  95     -28.468   7.267 -41.859  1.00  0.00           C  
ATOM   1443  CG  ARG E  95     -29.301   5.999 -41.760  1.00  0.00           C  
ATOM   1444  CD  ARG E  95     -28.454   4.780 -41.806  1.00  0.00           C  
ATOM   1445  NE  ARG E  95     -27.702   4.689 -43.047  1.00  0.00           N  
ATOM   1446  CZ  ARG E  95     -26.921   3.647 -43.394  1.00  0.00           C  
ATOM   1447  NH1 ARG E  95     -26.800   2.618 -42.584  1.00  0.00           N  
ATOM   1448  NH2 ARG E  95     -26.277   3.659 -44.547  1.00  0.00           N  
ATOM   1449  H   ARG E  95     -29.907   8.139 -43.864  1.00  0.00           H  
ATOM   1450  HA  ARG E  95     -29.859   8.609 -40.950  1.00  0.00           H  
ATOM   1451 1HB  ARG E  95     -27.875   7.202 -42.770  1.00  0.00           H  
ATOM   1452 2HB  ARG E  95     -27.775   7.272 -41.017  1.00  0.00           H  
ATOM   1453 1HG  ARG E  95     -29.853   5.998 -40.820  1.00  0.00           H  
ATOM   1454 2HG  ARG E  95     -30.004   5.960 -42.593  1.00  0.00           H  
ATOM   1455 1HD  ARG E  95     -27.746   4.798 -40.979  1.00  0.00           H  
ATOM   1456 2HD  ARG E  95     -29.085   3.896 -41.724  1.00  0.00           H  
ATOM   1457  HE  ARG E  95     -27.770   5.462 -43.696  1.00  0.00           H  
ATOM   1458 1HH1 ARG E  95     -27.293   2.609 -41.702  1.00  0.00           H  
ATOM   1459 2HH1 ARG E  95     -26.215   1.838 -42.844  1.00  0.00           H  
ATOM   1460 1HH2 ARG E  95     -26.369   4.450 -45.170  1.00  0.00           H  
ATOM   1461 2HH2 ARG E  95     -25.692   2.879 -44.807  1.00  0.00           H  
ATOM   1462  N   PRO E  96     -27.992  10.320 -40.685  1.00  0.00           N  
ATOM   1463  CA  PRO E  96     -27.117  11.485 -40.654  1.00  0.00           C  
ATOM   1464  C   PRO E  96     -25.828  11.228 -41.425  1.00  0.00           C  
ATOM   1465  O   PRO E  96     -25.065  10.322 -41.092  1.00  0.00           O  
ATOM   1466  CB  PRO E  96     -26.851  11.676 -39.157  1.00  0.00           C  
ATOM   1467  CG  PRO E  96     -28.082  11.155 -38.498  1.00  0.00           C  
ATOM   1468  CD  PRO E  96     -28.471   9.958 -39.324  1.00  0.00           C  
ATOM   1469  HA  PRO E  96     -27.651  12.351 -41.072  1.00  0.00           H  
ATOM   1470 1HB  PRO E  96     -25.944  11.127 -38.863  1.00  0.00           H  
ATOM   1471 2HB  PRO E  96     -26.667  12.739 -38.940  1.00  0.00           H  
ATOM   1472 1HG  PRO E  96     -27.871  10.895 -37.450  1.00  0.00           H  
ATOM   1473 2HG  PRO E  96     -28.862  11.931 -38.482  1.00  0.00           H  
ATOM   1474 1HD  PRO E  96     -27.958   9.064 -38.941  1.00  0.00           H  
ATOM   1475 2HD  PRO E  96     -29.563   9.826 -39.287  1.00  0.00           H  
ATOM   1476  N   LYS E  97     -25.636  11.958 -42.508  1.00  0.00           N  
ATOM   1477  CA  LYS E  97     -24.434  11.895 -43.332  1.00  0.00           C  
ATOM   1478  C   LYS E  97     -23.392  12.902 -42.865  1.00  0.00           C  
ATOM   1479  O   LYS E  97     -22.197  12.609 -42.843  1.00  0.00           O  
ATOM   1480  CB  LYS E  97     -24.780  12.138 -44.802  1.00  0.00           C  
ATOM   1481  CG  LYS E  97     -23.583  12.103 -45.743  1.00  0.00           C  
ATOM   1482  CD  LYS E  97     -24.019  12.218 -47.196  1.00  0.00           C  
ATOM   1483  CE  LYS E  97     -22.821  12.334 -48.127  1.00  0.00           C  
ATOM   1484  NZ  LYS E  97     -21.935  11.141 -48.045  1.00  0.00           N  
ATOM   1485  H   LYS E  97     -26.389  12.573 -42.783  1.00  0.00           H  
ATOM   1486  HA  LYS E  97     -24.001  10.898 -43.236  1.00  0.00           H  
ATOM   1487 1HB  LYS E  97     -25.492  11.384 -45.138  1.00  0.00           H  
ATOM   1488 2HB  LYS E  97     -25.259  13.112 -44.907  1.00  0.00           H  
ATOM   1489 1HG  LYS E  97     -22.911  12.929 -45.508  1.00  0.00           H  
ATOM   1490 2HG  LYS E  97     -23.041  11.168 -45.608  1.00  0.00           H  
ATOM   1491 1HD  LYS E  97     -24.600  11.337 -47.473  1.00  0.00           H  
ATOM   1492 2HD  LYS E  97     -24.649  13.099 -47.319  1.00  0.00           H  
ATOM   1493 1HE  LYS E  97     -23.168  12.444 -49.154  1.00  0.00           H  
ATOM   1494 2HE  LYS E  97     -22.242  13.219 -47.866  1.00  0.00           H  
ATOM   1495 1HZ  LYS E  97     -21.154  11.257 -48.676  1.00  0.00           H  
ATOM   1496 2HZ  LYS E  97     -21.592  11.040 -47.100  1.00  0.00           H  
ATOM   1497 3HZ  LYS E  97     -22.456  10.315 -48.304  1.00  0.00           H  
ATOM   1498  N   ASP E  98     -23.878  14.100 -42.374  1.00  0.00           N  
ATOM   1499  CA  ASP E  98     -23.040  15.194 -41.898  1.00  0.00           C  
ATOM   1500  C   ASP E  98     -22.419  14.863 -40.547  1.00  0.00           C  
ATOM   1501  O   ASP E  98     -21.718  15.686 -39.957  1.00  0.00           O  
ATOM   1502  CB  ASP E  98     -23.854  16.485 -41.789  1.00  0.00           C  
ATOM   1503  CG  ASP E  98     -25.022  16.369 -40.819  1.00  0.00           C  
ATOM   1504  OD1 ASP E  98     -24.988  15.501 -39.979  1.00  0.00           O  
ATOM   1505  OD2 ASP E  98     -25.937  17.150 -40.926  1.00  0.00           O  
ATOM   1506  H   ASP E  98     -24.881  14.218 -42.387  1.00  0.00           H  
ATOM   1507  HA  ASP E  98     -22.234  15.349 -42.615  1.00  0.00           H  
ATOM   1508 1HB  ASP E  98     -23.206  17.297 -41.459  1.00  0.00           H  
ATOM   1509 2HB  ASP E  98     -24.243  16.754 -42.772  1.00  0.00           H  
ATOM   1510  N   ASN E  99     -22.740  13.698 -39.942  1.00  0.00           N  
ATOM   1511  CA  ASN E  99     -22.137  13.227 -38.701  1.00  0.00           C  
ATOM   1512  C   ASN E  99     -22.367  14.218 -37.567  1.00  0.00           C  
ATOM   1513  O   ASN E  99     -21.487  14.437 -36.733  1.00  0.00           O  
ATOM   1514  CB  ASN E  99     -20.654  12.968 -38.892  1.00  0.00           C  
ATOM   1515  CG  ASN E  99     -20.383  11.860 -39.871  1.00  0.00           C  
ATOM   1516  OD1 ASN E  99     -21.060  10.826 -39.861  1.00  0.00           O  
ATOM   1517  ND2 ASN E  99     -19.404  12.056 -40.718  1.00  0.00           N  
ATOM   1518  H   ASN E  99     -23.448  13.134 -40.390  1.00  0.00           H  
ATOM   1519  HA  ASN E  99     -22.620  12.291 -38.415  1.00  0.00           H  
ATOM   1520 1HB  ASN E  99     -20.168  13.878 -39.246  1.00  0.00           H  
ATOM   1521 2HB  ASN E  99     -20.204  12.708 -37.933  1.00  0.00           H  
ATOM   1522 1HD2 ASN E  99     -19.178  11.353 -41.393  1.00  0.00           H  
ATOM   1523 2HD2 ASN E  99     -18.883  12.908 -40.690  1.00  0.00           H  
ATOM   1524  N   GLY E 100     -23.527  14.873 -37.551  1.00  0.00           N  
ATOM   1525  CA  GLY E 100     -23.932  15.698 -36.420  1.00  0.00           C  
ATOM   1526  C   GLY E 100     -24.694  14.879 -35.386  1.00  0.00           C  
ATOM   1527  O   GLY E 100     -24.556  13.658 -35.323  1.00  0.00           O  
ATOM   1528  H   GLY E 100     -24.137  14.804 -38.354  1.00  0.00           H  
ATOM   1529 1HA  GLY E 100     -23.050  16.142 -35.959  1.00  0.00           H  
ATOM   1530 2HA  GLY E 100     -24.557  16.517 -36.773  1.00  0.00           H  
ATOM   1531  N   PRO E 101     -25.526  15.545 -34.580  1.00  0.00           N  
ATOM   1532  CA  PRO E 101     -26.280  14.834 -33.554  1.00  0.00           C  
ATOM   1533  C   PRO E 101     -27.411  14.018 -34.166  1.00  0.00           C  
ATOM   1534  O   PRO E 101     -27.838  14.278 -35.291  1.00  0.00           O  
ATOM   1535  CB  PRO E 101     -26.814  15.968 -32.672  1.00  0.00           C  
ATOM   1536  CG  PRO E 101     -26.924  17.130 -33.598  1.00  0.00           C  
ATOM   1537  CD  PRO E 101     -25.729  17.002 -34.504  1.00  0.00           C  
ATOM   1538  HA  PRO E 101     -25.596  14.184 -32.988  1.00  0.00           H  
ATOM   1539 1HB  PRO E 101     -27.781  15.679 -32.233  1.00  0.00           H  
ATOM   1540 2HB  PRO E 101     -26.123  16.152 -31.836  1.00  0.00           H  
ATOM   1541 1HG  PRO E 101     -27.877  17.091 -34.146  1.00  0.00           H  
ATOM   1542 2HG  PRO E 101     -26.924  18.071 -33.028  1.00  0.00           H  
ATOM   1543 1HD  PRO E 101     -25.967  17.429 -35.490  1.00  0.00           H  
ATOM   1544 2HD  PRO E 101     -24.869  17.520 -34.054  1.00  0.00           H  
ATOM   1545  N   GLU E 102     -27.865  13.024 -33.419  1.00  0.00           N  
ATOM   1546  CA  GLU E 102     -28.962  12.167 -33.853  1.00  0.00           C  
ATOM   1547  C   GLU E 102     -30.292  12.907 -33.805  1.00  0.00           C  
ATOM   1548  O   GLU E 102     -30.452  13.868 -33.052  1.00  0.00           O  
ATOM   1549  CB  GLU E 102     -29.034  10.911 -32.980  1.00  0.00           C  
ATOM   1550  CG  GLU E 102     -27.838   9.980 -33.118  1.00  0.00           C  
ATOM   1551  CD  GLU E 102     -27.958   8.745 -32.270  1.00  0.00           C  
ATOM   1552  OE1 GLU E 102     -28.907   8.645 -31.530  1.00  0.00           O  
ATOM   1553  OE2 GLU E 102     -27.098   7.900 -32.362  1.00  0.00           O  
ATOM   1554  H   GLU E 102     -27.447  12.868 -32.513  1.00  0.00           H  
ATOM   1555  HA  GLU E 102     -28.778  11.865 -34.884  1.00  0.00           H  
ATOM   1556 1HB  GLU E 102     -29.114  11.201 -31.932  1.00  0.00           H  
ATOM   1557 2HB  GLU E 102     -29.930  10.344 -33.232  1.00  0.00           H  
ATOM   1558 1HG  GLU E 102     -27.742   9.682 -34.162  1.00  0.00           H  
ATOM   1559 2HG  GLU E 102     -26.935  10.521 -32.839  1.00  0.00           H  
ATOM   1560  N   ILE E 103     -31.245  12.455 -34.613  1.00  0.00           N  
ATOM   1561  CA  ILE E 103     -32.536  13.122 -34.725  1.00  0.00           C  
ATOM   1562  C   ILE E 103     -33.569  12.480 -33.808  1.00  0.00           C  
ATOM   1563  O   ILE E 103     -33.768  11.266 -33.835  1.00  0.00           O  
ATOM   1564  CB  ILE E 103     -33.047  13.090 -36.177  1.00  0.00           C  
ATOM   1565  CG1 ILE E 103     -34.324  13.925 -36.312  1.00  0.00           C  
ATOM   1566  CG2 ILE E 103     -33.295  11.657 -36.622  1.00  0.00           C  
ATOM   1567  CD1 ILE E 103     -34.088  15.416 -36.241  1.00  0.00           C  
ATOM   1568  H   ILE E 103     -31.069  11.627 -35.165  1.00  0.00           H  
ATOM   1569  HA  ILE E 103     -32.414  14.163 -34.425  1.00  0.00           H  
ATOM   1570  HB  ILE E 103     -32.305  13.542 -36.834  1.00  0.00           H  
ATOM   1571 1HG1 ILE E 103     -34.806  13.700 -37.263  1.00  0.00           H  
ATOM   1572 2HG1 ILE E 103     -35.022  13.653 -35.520  1.00  0.00           H  
ATOM   1573 1HG2 ILE E 103     -33.657  11.653 -37.650  1.00  0.00           H  
ATOM   1574 2HG2 ILE E 103     -32.366  11.092 -36.562  1.00  0.00           H  
ATOM   1575 3HG2 ILE E 103     -34.041  11.198 -35.973  1.00  0.00           H  
ATOM   1576 1HD1 ILE E 103     -35.039  15.940 -36.344  1.00  0.00           H  
ATOM   1577 2HD1 ILE E 103     -33.637  15.668 -35.280  1.00  0.00           H  
ATOM   1578 3HD1 ILE E 103     -33.420  15.718 -37.046  1.00  0.00           H  
ATOM   1579  N   LEU E 104     -34.225  13.303 -32.996  1.00  0.00           N  
ATOM   1580  CA  LEU E 104     -35.379  12.859 -32.225  1.00  0.00           C  
ATOM   1581  C   LEU E 104     -36.668  13.018 -33.021  1.00  0.00           C  
ATOM   1582  O   LEU E 104     -37.175  14.128 -33.186  1.00  0.00           O  
ATOM   1583  CB  LEU E 104     -35.479  13.652 -30.916  1.00  0.00           C  
ATOM   1584  CG  LEU E 104     -34.532  13.207 -29.794  1.00  0.00           C  
ATOM   1585  CD1 LEU E 104     -33.090  13.433 -30.227  1.00  0.00           C  
ATOM   1586  CD2 LEU E 104     -34.849  13.981 -28.524  1.00  0.00           C  
ATOM   1587  H   LEU E 104     -33.915  14.261 -32.911  1.00  0.00           H  
ATOM   1588  HA  LEU E 104     -35.251  11.804 -31.986  1.00  0.00           H  
ATOM   1589 1HB  LEU E 104     -35.272  14.700 -31.128  1.00  0.00           H  
ATOM   1590 2HB  LEU E 104     -36.499  13.574 -30.539  1.00  0.00           H  
ATOM   1591  HG  LEU E 104     -34.662  12.140 -29.611  1.00  0.00           H  
ATOM   1592 1HD1 LEU E 104     -32.417  13.116 -29.430  1.00  0.00           H  
ATOM   1593 2HD1 LEU E 104     -32.885  12.852 -31.126  1.00  0.00           H  
ATOM   1594 3HD1 LEU E 104     -32.934  14.491 -30.434  1.00  0.00           H  
ATOM   1595 1HD2 LEU E 104     -34.177  13.664 -27.726  1.00  0.00           H  
ATOM   1596 2HD2 LEU E 104     -34.719  15.048 -28.706  1.00  0.00           H  
ATOM   1597 3HD2 LEU E 104     -35.880  13.788 -28.227  1.00  0.00           H  
ATOM   1598  N   PRO E 105     -37.207  11.854 -33.536  1.00  0.00           N  
ATOM   1599  CA  PRO E 105     -38.304  11.995 -34.486  1.00  0.00           C  
ATOM   1600  C   PRO E 105     -39.621  12.265 -33.770  1.00  0.00           C  
ATOM   1601  O   PRO E 105     -39.809  11.862 -32.622  1.00  0.00           O  
ATOM   1602  CB  PRO E 105     -38.317  10.641 -35.202  1.00  0.00           C  
ATOM   1603  CG  PRO E 105     -37.788   9.686 -34.186  1.00  0.00           C  
ATOM   1604  CD  PRO E 105     -36.710  10.457 -33.473  1.00  0.00           C  
ATOM   1605  HA  PRO E 105     -38.071  12.809 -35.188  1.00  0.00           H  
ATOM   1606 1HB  PRO E 105     -39.339  10.396 -35.526  1.00  0.00           H  
ATOM   1607 2HB  PRO E 105     -37.695  10.688 -36.108  1.00  0.00           H  
ATOM   1608 1HG  PRO E 105     -38.595   9.363 -33.512  1.00  0.00           H  
ATOM   1609 2HG  PRO E 105     -37.405   8.780 -34.680  1.00  0.00           H  
ATOM   1610 1HD  PRO E 105     -36.631  10.103 -32.434  1.00  0.00           H  
ATOM   1611 2HD  PRO E 105     -35.754  10.325 -34.001  1.00  0.00           H  
ATOM   1612  N   GLU E 106     -40.531  12.949 -34.455  1.00  0.00           N  
ATOM   1613  CA  GLU E 106     -41.906  13.077 -33.987  1.00  0.00           C  
ATOM   1614  C   GLU E 106     -42.708  11.817 -34.285  1.00  0.00           C  
ATOM   1615  O   GLU E 106     -43.506  11.367 -33.462  1.00  0.00           O  
ATOM   1616  CB  GLU E 106     -42.580  14.288 -34.635  1.00  0.00           C  
ATOM   1617  CG  GLU E 106     -44.014  14.526 -34.183  1.00  0.00           C  
ATOM   1618  CD  GLU E 106     -44.617  15.768 -34.779  1.00  0.00           C  
ATOM   1619  OE1 GLU E 106     -43.923  16.463 -35.481  1.00  0.00           O  
ATOM   1620  OE2 GLU E 106     -45.772  16.021 -34.531  1.00  0.00           O  
ATOM   1621  H   GLU E 106     -40.264  13.393 -35.322  1.00  0.00           H  
ATOM   1622  HA  GLU E 106     -41.892  13.221 -32.906  1.00  0.00           H  
ATOM   1623 1HB  GLU E 106     -42.005  15.187 -34.411  1.00  0.00           H  
ATOM   1624 2HB  GLU E 106     -42.587  14.164 -35.718  1.00  0.00           H  
ATOM   1625 1HG  GLU E 106     -44.621  13.668 -34.469  1.00  0.00           H  
ATOM   1626 2HG  GLU E 106     -44.033  14.604 -33.096  1.00  0.00           H  
ATOM   1627  N   LYS E 107     -42.401  11.262 -35.453  1.00  0.00           N  
ATOM   1628  CA  LYS E 107     -43.104  10.067 -35.904  1.00  0.00           C  
ATOM   1629  C   LYS E 107     -42.332   9.356 -37.007  1.00  0.00           C  
ATOM   1630  O   LYS E 107     -41.347   9.881 -37.526  1.00  0.00           O  
ATOM   1631  CB  LYS E 107     -44.509  10.425 -36.392  1.00  0.00           C  
ATOM   1632  CG  LYS E 107     -44.539  11.386 -37.573  1.00  0.00           C  
ATOM   1633  CD  LYS E 107     -45.958  11.840 -37.880  1.00  0.00           C  
ATOM   1634  CE  LYS E 107     -46.489  12.769 -36.800  1.00  0.00           C  
ATOM   1635  NZ  LYS E 107     -47.840  13.297 -37.134  1.00  0.00           N  
ATOM   1636  H   LYS E 107     -41.695  11.671 -36.048  1.00  0.00           H  
ATOM   1637  HA  LYS E 107     -43.193   9.379 -35.062  1.00  0.00           H  
ATOM   1638 1HB  LYS E 107     -45.034   9.516 -36.687  1.00  0.00           H  
ATOM   1639 2HB  LYS E 107     -45.073  10.878 -35.577  1.00  0.00           H  
ATOM   1640 1HG  LYS E 107     -43.928  12.260 -37.346  1.00  0.00           H  
ATOM   1641 2HG  LYS E 107     -44.125  10.894 -38.453  1.00  0.00           H  
ATOM   1642 1HD  LYS E 107     -45.974  12.362 -38.838  1.00  0.00           H  
ATOM   1643 2HD  LYS E 107     -46.611  10.970 -37.950  1.00  0.00           H  
ATOM   1644 1HE  LYS E 107     -46.546  12.233 -35.854  1.00  0.00           H  
ATOM   1645 2HE  LYS E 107     -45.806  13.610 -36.675  1.00  0.00           H  
ATOM   1646 1HZ  LYS E 107     -48.156  13.908 -36.394  1.00  0.00           H  
ATOM   1647 2HZ  LYS E 107     -47.795  13.813 -38.001  1.00  0.00           H  
ATOM   1648 3HZ  LYS E 107     -48.487  12.528 -37.233  1.00  0.00           H  
ATOM   1649  N   TYR E 108     -42.719   8.117 -37.298  1.00  0.00           N  
ATOM   1650  CA  TYR E 108     -42.155   7.380 -38.422  1.00  0.00           C  
ATOM   1651  C   TYR E 108     -43.177   7.214 -39.540  1.00  0.00           C  
ATOM   1652  O   TYR E 108     -44.333   6.873 -39.291  1.00  0.00           O  
ATOM   1653  CB  TYR E 108     -41.645   6.012 -37.963  1.00  0.00           C  
ATOM   1654  CG  TYR E 108     -40.397   6.081 -37.111  1.00  0.00           C  
ATOM   1655  CD1 TYR E 108     -39.148   5.933 -37.696  1.00  0.00           C  
ATOM   1656  CD2 TYR E 108     -40.502   6.292 -35.744  1.00  0.00           C  
ATOM   1657  CE1 TYR E 108     -38.009   5.996 -36.917  1.00  0.00           C  
ATOM   1658  CE2 TYR E 108     -39.363   6.355 -34.965  1.00  0.00           C  
ATOM   1659  CZ  TYR E 108     -38.120   6.208 -35.547  1.00  0.00           C  
ATOM   1660  OH  TYR E 108     -36.986   6.270 -34.771  1.00  0.00           O  
ATOM   1661  H   TYR E 108     -43.450   7.691 -36.747  1.00  0.00           H  
ATOM   1662  HA  TYR E 108     -41.316   7.949 -38.823  1.00  0.00           H  
ATOM   1663 1HB  TYR E 108     -42.422   5.507 -37.389  1.00  0.00           H  
ATOM   1664 2HB  TYR E 108     -41.428   5.394 -38.834  1.00  0.00           H  
ATOM   1665  HD1 TYR E 108     -39.065   5.767 -38.770  1.00  0.00           H  
ATOM   1666  HD2 TYR E 108     -41.484   6.407 -35.284  1.00  0.00           H  
ATOM   1667  HE1 TYR E 108     -37.028   5.880 -37.376  1.00  0.00           H  
ATOM   1668  HE2 TYR E 108     -39.446   6.520 -33.891  1.00  0.00           H  
ATOM   1669  HH  TYR E 108     -37.235   6.338 -33.847  1.00  0.00           H  
ATOM   1670  N   LEU E 109     -42.743   7.457 -40.772  1.00  0.00           N  
ATOM   1671  CA  LEU E 109     -43.639   7.416 -41.922  1.00  0.00           C  
ATOM   1672  C   LEU E 109     -43.170   6.393 -42.949  1.00  0.00           C  
ATOM   1673  O   LEU E 109     -41.972   6.249 -43.193  1.00  0.00           O  
ATOM   1674  CB  LEU E 109     -43.728   8.801 -42.574  1.00  0.00           C  
ATOM   1675  CG  LEU E 109     -44.246   9.929 -41.673  1.00  0.00           C  
ATOM   1676  CD1 LEU E 109     -44.162  11.254 -42.418  1.00  0.00           C  
ATOM   1677  CD2 LEU E 109     -45.677   9.627 -41.253  1.00  0.00           C  
ATOM   1678  H   LEU E 109     -41.768   7.677 -40.916  1.00  0.00           H  
ATOM   1679  HA  LEU E 109     -44.631   7.126 -41.577  1.00  0.00           H  
ATOM   1680 1HB  LEU E 109     -42.737   9.085 -42.924  1.00  0.00           H  
ATOM   1681 2HB  LEU E 109     -44.390   8.737 -43.438  1.00  0.00           H  
ATOM   1682  HG  LEU E 109     -43.616  10.005 -40.786  1.00  0.00           H  
ATOM   1683 1HD1 LEU E 109     -44.529  12.056 -41.777  1.00  0.00           H  
ATOM   1684 2HD1 LEU E 109     -43.125  11.454 -42.689  1.00  0.00           H  
ATOM   1685 3HD1 LEU E 109     -44.770  11.203 -43.320  1.00  0.00           H  
ATOM   1686 1HD2 LEU E 109     -46.044  10.429 -40.611  1.00  0.00           H  
ATOM   1687 2HD2 LEU E 109     -46.308   9.553 -42.139  1.00  0.00           H  
ATOM   1688 3HD2 LEU E 109     -45.705   8.684 -40.707  1.00  0.00           H  
ATOM   1689  N   ASP E 110     -44.121   5.685 -43.548  1.00  0.00           N  
ATOM   1690  CA  ASP E 110     -43.820   4.766 -44.639  1.00  0.00           C  
ATOM   1691  C   ASP E 110     -43.319   5.515 -45.867  1.00  0.00           C  
ATOM   1692  O   ASP E 110     -44.014   6.375 -46.408  1.00  0.00           O  
ATOM   1693  CB  ASP E 110     -45.057   3.944 -45.005  1.00  0.00           C  
ATOM   1694  CG  ASP E 110     -44.772   2.880 -46.057  1.00  0.00           C  
ATOM   1695  OD1 ASP E 110     -43.814   3.027 -46.778  1.00  0.00           O  
ATOM   1696  OD2 ASP E 110     -45.515   1.930 -46.128  1.00  0.00           O  
ATOM   1697  H   ASP E 110     -45.077   5.785 -43.239  1.00  0.00           H  
ATOM   1698  HA  ASP E 110     -43.034   4.085 -44.311  1.00  0.00           H  
ATOM   1699 1HB  ASP E 110     -45.447   3.455 -44.112  1.00  0.00           H  
ATOM   1700 2HB  ASP E 110     -45.836   4.607 -45.383  1.00  0.00           H  
ATOM   1701  N   ILE E 111     -42.108   5.184 -46.303  1.00  0.00           N  
ATOM   1702  CA  ILE E 111     -41.412   5.978 -47.308  1.00  0.00           C  
ATOM   1703  C   ILE E 111     -42.117   5.903 -48.656  1.00  0.00           C  
ATOM   1704  O   ILE E 111     -41.861   6.712 -49.547  1.00  0.00           O  
ATOM   1705  CB  ILE E 111     -39.953   5.510 -47.464  1.00  0.00           C  
ATOM   1706  CG1 ILE E 111     -39.905   4.114 -48.092  1.00  0.00           C  
ATOM   1707  CG2 ILE E 111     -39.245   5.516 -46.118  1.00  0.00           C  
ATOM   1708  CD1 ILE E 111     -38.537   3.719 -48.599  1.00  0.00           C  
ATOM   1709  H   ILE E 111     -41.659   4.360 -45.929  1.00  0.00           H  
ATOM   1710  HA  ILE E 111     -41.407   7.018 -46.984  1.00  0.00           H  
ATOM   1711  HB  ILE E 111     -39.427   6.179 -48.144  1.00  0.00           H  
ATOM   1712 1HG1 ILE E 111     -40.224   3.374 -47.359  1.00  0.00           H  
ATOM   1713 2HG1 ILE E 111     -40.604   4.067 -48.928  1.00  0.00           H  
ATOM   1714 1HG2 ILE E 111     -38.216   5.182 -46.247  1.00  0.00           H  
ATOM   1715 2HG2 ILE E 111     -39.250   6.526 -45.710  1.00  0.00           H  
ATOM   1716 3HG2 ILE E 111     -39.762   4.844 -45.432  1.00  0.00           H  
ATOM   1717 1HD1 ILE E 111     -38.583   2.719 -49.030  1.00  0.00           H  
ATOM   1718 2HD1 ILE E 111     -38.212   4.428 -49.361  1.00  0.00           H  
ATOM   1719 3HD1 ILE E 111     -37.827   3.725 -47.772  1.00  0.00           H  
ATOM   1720  N   ASN E 112     -43.007   4.926 -48.798  1.00  0.00           N  
ATOM   1721  CA  ASN E 112     -43.775   4.763 -50.027  1.00  0.00           C  
ATOM   1722  C   ASN E 112     -44.754   5.913 -50.222  1.00  0.00           C  
ATOM   1723  O   ASN E 112     -45.132   6.235 -51.349  1.00  0.00           O  
ATOM   1724  CB  ASN E 112     -44.507   3.433 -50.027  1.00  0.00           C  
ATOM   1725  CG  ASN E 112     -43.585   2.266 -50.249  1.00  0.00           C  
ATOM   1726  OD1 ASN E 112     -42.502   2.416 -50.827  1.00  0.00           O  
ATOM   1727  ND2 ASN E 112     -43.994   1.106 -49.802  1.00  0.00           N  
ATOM   1728  H   ASN E 112     -43.155   4.281 -48.036  1.00  0.00           H  
ATOM   1729  HA  ASN E 112     -43.084   4.779 -50.872  1.00  0.00           H  
ATOM   1730 1HB  ASN E 112     -45.019   3.300 -49.073  1.00  0.00           H  
ATOM   1731 2HB  ASN E 112     -45.266   3.436 -50.808  1.00  0.00           H  
ATOM   1732 1HD2 ASN E 112     -43.422   0.294 -49.923  1.00  0.00           H  
ATOM   1733 2HD2 ASN E 112     -44.877   1.031 -49.341  1.00  0.00           H  
ATOM   1734  N   GLY E 113     -45.161   6.531 -49.118  1.00  0.00           N  
ATOM   1735  CA  GLY E 113     -46.061   7.677 -49.169  1.00  0.00           C  
ATOM   1736  C   GLY E 113     -47.509   7.233 -49.336  1.00  0.00           C  
ATOM   1737  O   GLY E 113     -47.814   6.042 -49.274  1.00  0.00           O  
ATOM   1738  H   GLY E 113     -44.838   6.198 -48.221  1.00  0.00           H  
ATOM   1739 1HA  GLY E 113     -45.958   8.261 -48.254  1.00  0.00           H  
ATOM   1740 2HA  GLY E 113     -45.778   8.325 -49.997  1.00  0.00           H  
ATOM   1741  N   GLU E 114     -48.390   8.204 -49.542  1.00  0.00           N  
ATOM   1742  CA  GLU E 114     -49.814   7.947 -49.717  1.00  0.00           C  
ATOM   1743  C   GLU E 114     -50.325   8.539 -51.025  1.00  0.00           C  
ATOM   1744  O   GLU E 114     -49.781   9.523 -51.525  1.00  0.00           O  
ATOM   1745  CB  GLU E 114     -50.608   8.521 -48.542  1.00  0.00           C  
ATOM   1746  CG  GLU E 114     -50.291   7.883 -47.197  1.00  0.00           C  
ATOM   1747  CD  GLU E 114     -51.105   8.457 -46.071  1.00  0.00           C  
ATOM   1748  OE1 GLU E 114     -51.836   9.389 -46.306  1.00  0.00           O  
ATOM   1749  OE2 GLU E 114     -50.995   7.963 -44.973  1.00  0.00           O  
ATOM   1750  H   GLU E 114     -48.056   9.157 -49.562  1.00  0.00           H  
ATOM   1751  HA  GLU E 114     -49.970   6.868 -49.750  1.00  0.00           H  
ATOM   1752 1HB  GLU E 114     -50.414   9.591 -48.459  1.00  0.00           H  
ATOM   1753 2HB  GLU E 114     -51.675   8.396 -48.728  1.00  0.00           H  
ATOM   1754 1HG  GLU E 114     -50.483   6.812 -47.260  1.00  0.00           H  
ATOM   1755 2HG  GLU E 114     -49.232   8.022 -46.982  1.00  0.00           H  
ATOM   1756  N   VAL E 115     -51.359   7.943 -51.567  1.00  0.00           N  
ATOM   1757  CA  VAL E 115     -51.964   8.411 -52.808  1.00  0.00           C  
ATOM   1758  C   VAL E 115     -53.041   9.454 -52.536  1.00  0.00           C  
ATOM   1759  O   VAL E 115     -53.945   9.231 -51.731  1.00  0.00           O  
ATOM   1760  CB  VAL E 115     -52.581   7.230 -53.580  1.00  0.00           C  
ATOM   1761  CG1 VAL E 115     -53.294   7.725 -54.830  1.00  0.00           C  
ATOM   1762  CG2 VAL E 115     -51.498   6.224 -53.939  1.00  0.00           C  
ATOM   1763  H   VAL E 115     -51.750   7.135 -51.102  1.00  0.00           H  
ATOM   1764  HA  VAL E 115     -51.186   8.864 -53.423  1.00  0.00           H  
ATOM   1765  HB  VAL E 115     -53.331   6.748 -52.952  1.00  0.00           H  
ATOM   1766 1HG1 VAL E 115     -53.724   6.877 -55.364  1.00  0.00           H  
ATOM   1767 2HG1 VAL E 115     -54.088   8.415 -54.547  1.00  0.00           H  
ATOM   1768 3HG1 VAL E 115     -52.581   8.235 -55.477  1.00  0.00           H  
ATOM   1769 1HG2 VAL E 115     -51.941   5.391 -54.485  1.00  0.00           H  
ATOM   1770 2HG2 VAL E 115     -50.745   6.707 -54.563  1.00  0.00           H  
ATOM   1771 3HG2 VAL E 115     -51.030   5.852 -53.028  1.00  0.00           H  
ATOM   1772  N   ILE E 116     -52.938  10.597 -53.214  1.00  0.00           N  
ATOM   1773  CA  ILE E 116     -53.927  11.661 -53.088  1.00  0.00           C  
ATOM   1774  C   ILE E 116     -54.908  11.642 -54.253  1.00  0.00           C  
ATOM   1775  O   ILE E 116     -54.525  11.854 -55.403  1.00  0.00           O  
ATOM   1776  CB  ILE E 116     -53.246  13.039 -53.012  1.00  0.00           C  
ATOM   1777  CG1 ILE E 116     -52.238  13.074 -51.860  1.00  0.00           C  
ATOM   1778  CG2 ILE E 116     -54.284  14.138 -52.848  1.00  0.00           C  
ATOM   1779  CD1 ILE E 116     -51.306  14.263 -51.899  1.00  0.00           C  
ATOM   1780  H   ILE E 116     -52.175  10.710 -53.866  1.00  0.00           H  
ATOM   1781  HA  ILE E 116     -54.489  11.503 -52.168  1.00  0.00           H  
ATOM   1782  HB  ILE E 116     -52.683  13.218 -53.928  1.00  0.00           H  
ATOM   1783 1HG1 ILE E 116     -52.772  13.090 -50.910  1.00  0.00           H  
ATOM   1784 2HG1 ILE E 116     -51.633  12.167 -51.878  1.00  0.00           H  
ATOM   1785 1HG2 ILE E 116     -53.785  15.105 -52.795  1.00  0.00           H  
ATOM   1786 2HG2 ILE E 116     -54.964  14.126 -53.699  1.00  0.00           H  
ATOM   1787 3HG2 ILE E 116     -54.849  13.971 -51.930  1.00  0.00           H  
ATOM   1788 1HD1 ILE E 116     -50.621  14.217 -51.052  1.00  0.00           H  
ATOM   1789 2HD1 ILE E 116     -50.734  14.247 -52.828  1.00  0.00           H  
ATOM   1790 3HD1 ILE E 116     -51.887  15.182 -51.846  1.00  0.00           H  
ATOM   1791  N   ASN E 117     -56.134  11.357 -53.943  1.00  0.00           N  
ATOM   1792  CA  ASN E 117     -57.203  11.284 -54.933  1.00  0.00           C  
ATOM   1793  C   ASN E 117     -57.675  12.675 -55.337  1.00  0.00           C  
ATOM   1794  O   ASN E 117     -57.573  13.625 -54.561  1.00  0.00           O  
ATOM   1795  CB  ASN E 117     -58.362  10.458 -54.406  1.00  0.00           C  
ATOM   1796  CG  ASN E 117     -58.019   9.001 -54.270  1.00  0.00           C  
ATOM   1797  OD1 ASN E 117     -57.320   8.433 -55.117  1.00  0.00           O  
ATOM   1798  ND2 ASN E 117     -58.498   8.384 -53.220  1.00  0.00           N  
ATOM   1799  H   ASN E 117     -56.352  11.190 -52.971  1.00  0.00           H  
ATOM   1800  HA  ASN E 117     -56.811  10.802 -55.830  1.00  0.00           H  
ATOM   1801 1HB  ASN E 117     -58.668  10.840 -53.431  1.00  0.00           H  
ATOM   1802 2HB  ASN E 117     -59.215  10.558 -55.079  1.00  0.00           H  
ATOM   1803 1HD2 ASN E 117     -58.302   7.413 -53.078  1.00  0.00           H  
ATOM   1804 2HD2 ASN E 117     -59.059   8.882 -52.561  1.00  0.00           H  
ATOM   1805  N   PRO E 118     -58.234  12.830 -56.580  1.00  0.00           N  
ATOM   1806  CA  PRO E 118     -58.719  14.102 -57.103  1.00  0.00           C  
ATOM   1807  C   PRO E 118     -59.710  14.750 -56.145  1.00  0.00           C  
ATOM   1808  O   PRO E 118     -59.824  15.975 -56.090  1.00  0.00           O  
ATOM   1809  CB  PRO E 118     -59.389  13.699 -58.421  1.00  0.00           C  
ATOM   1810  CG  PRO E 118     -58.626  12.498 -58.866  1.00  0.00           C  
ATOM   1811  CD  PRO E 118     -58.330  11.749 -57.594  1.00  0.00           C  
ATOM   1812  HA  PRO E 118     -57.863  14.768 -57.284  1.00  0.00           H  
ATOM   1813 1HB  PRO E 118     -60.455  13.489 -58.252  1.00  0.00           H  
ATOM   1814 2HB  PRO E 118     -59.334  14.529 -59.140  1.00  0.00           H  
ATOM   1815 1HG  PRO E 118     -59.226  11.908 -59.575  1.00  0.00           H  
ATOM   1816 2HG  PRO E 118     -57.714  12.803 -59.400  1.00  0.00           H  
ATOM   1817 1HD  PRO E 118     -59.159  11.060 -57.373  1.00  0.00           H  
ATOM   1818 2HD  PRO E 118     -57.385  11.197 -57.704  1.00  0.00           H  
ATOM   1819  N   ILE E 119     -60.472  13.950 -55.354  1.00  0.00           N  
ATOM   1820  CA  ILE E 119     -61.468  14.480 -54.431  1.00  0.00           C  
ATOM   1821  C   ILE E 119     -60.807  15.167 -53.243  1.00  0.00           C  
ATOM   1822  O   ILE E 119     -61.425  15.990 -52.567  1.00  0.00           O  
ATOM   1823  CB  ILE E 119     -62.397  13.361 -53.925  1.00  0.00           C  
ATOM   1824  CG1 ILE E 119     -63.675  13.958 -53.330  1.00  0.00           C  
ATOM   1825  CG2 ILE E 119     -61.681  12.498 -52.899  1.00  0.00           C  
ATOM   1826  CD1 ILE E 119     -64.761  12.939 -53.069  1.00  0.00           C  
ATOM   1827  H   ILE E 119     -60.325  12.952 -55.401  1.00  0.00           H  
ATOM   1828  HA  ILE E 119     -62.071  15.217 -54.959  1.00  0.00           H  
ATOM   1829  HB  ILE E 119     -62.703  12.736 -54.763  1.00  0.00           H  
ATOM   1830 1HG1 ILE E 119     -63.441  14.455 -52.389  1.00  0.00           H  
ATOM   1831 2HG1 ILE E 119     -64.074  14.714 -54.007  1.00  0.00           H  
ATOM   1832 1HG2 ILE E 119     -62.353  11.713 -52.551  1.00  0.00           H  
ATOM   1833 2HG2 ILE E 119     -60.801  12.046 -53.354  1.00  0.00           H  
ATOM   1834 3HG2 ILE E 119     -61.376  13.115 -52.053  1.00  0.00           H  
ATOM   1835 1HD1 ILE E 119     -65.635  13.438 -52.648  1.00  0.00           H  
ATOM   1836 2HD1 ILE E 119     -65.037  12.454 -54.006  1.00  0.00           H  
ATOM   1837 3HD1 ILE E 119     -64.397  12.192 -52.366  1.00  0.00           H  
ATOM   1838  N   ALA E 120     -59.547  14.823 -52.932  1.00  0.00           N  
ATOM   1839  CA  ALA E 120     -58.797  15.447 -51.848  1.00  0.00           C  
ATOM   1840  C   ALA E 120     -57.666  16.313 -52.388  1.00  0.00           C  
ATOM   1841  O   ALA E 120     -57.109  17.142 -51.669  1.00  0.00           O  
ATOM   1842  CB  ALA E 120     -58.249  14.387 -50.904  1.00  0.00           C  
ATOM   1843  H   ALA E 120     -59.116  14.080 -53.464  1.00  0.00           H  
ATOM   1844  HA  ALA E 120     -59.478  16.095 -51.295  1.00  0.00           H  
ATOM   1845 1HB  ALA E 120     -57.692  14.869 -50.101  1.00  0.00           H  
ATOM   1846 2HB  ALA E 120     -59.074  13.815 -50.481  1.00  0.00           H  
ATOM   1847 3HB  ALA E 120     -57.587  13.719 -51.453  1.00  0.00           H  
ATOM   1848  N   ARG E 121     -57.336  16.110 -53.640  1.00  0.00           N  
ATOM   1849  CA  ARG E 121     -56.252  16.844 -54.281  1.00  0.00           C  
ATOM   1850  C   ARG E 121     -56.679  18.264 -54.630  1.00  0.00           C  
ATOM   1851  O   ARG E 121     -57.562  18.470 -55.461  1.00  0.00           O  
ATOM   1852  CB  ARG E 121     -55.796  16.130 -55.545  1.00  0.00           C  
ATOM   1853  CG  ARG E 121     -54.604  16.766 -56.244  1.00  0.00           C  
ATOM   1854  CD  ARG E 121     -54.181  15.980 -57.431  1.00  0.00           C  
ATOM   1855  NE  ARG E 121     -53.616  14.694 -57.057  1.00  0.00           N  
ATOM   1856  CZ  ARG E 121     -52.329  14.495 -56.713  1.00  0.00           C  
ATOM   1857  NH1 ARG E 121     -51.488  15.505 -56.700  1.00  0.00           N  
ATOM   1858  NH2 ARG E 121     -51.911  13.283 -56.388  1.00  0.00           N  
ATOM   1859  H   ARG E 121     -57.825  15.397 -54.164  1.00  0.00           H  
ATOM   1860  HA  ARG E 121     -55.412  16.895 -53.588  1.00  0.00           H  
ATOM   1861 1HB  ARG E 121     -55.527  15.102 -55.305  1.00  0.00           H  
ATOM   1862 2HB  ARG E 121     -56.618  16.095 -56.260  1.00  0.00           H  
ATOM   1863 1HG  ARG E 121     -54.870  17.770 -56.574  1.00  0.00           H  
ATOM   1864 2HG  ARG E 121     -53.763  16.822 -55.552  1.00  0.00           H  
ATOM   1865 1HD  ARG E 121     -55.042  15.800 -58.074  1.00  0.00           H  
ATOM   1866 2HD  ARG E 121     -53.425  16.536 -57.985  1.00  0.00           H  
ATOM   1867  HE  ARG E 121     -54.232  13.892 -57.055  1.00  0.00           H  
ATOM   1868 1HH1 ARG E 121     -51.807  16.431 -56.949  1.00  0.00           H  
ATOM   1869 2HH1 ARG E 121     -50.523  15.356 -56.442  1.00  0.00           H  
ATOM   1870 1HH2 ARG E 121     -52.558  12.506 -56.397  1.00  0.00           H  
ATOM   1871 2HH2 ARG E 121     -50.947  13.134 -56.130  1.00  0.00           H  
ATOM   1872  N   ASP E 122     -56.046  19.241 -53.989  1.00  0.00           N  
ATOM   1873  CA  ASP E 122     -56.303  20.645 -54.286  1.00  0.00           C  
ATOM   1874  C   ASP E 122     -55.441  21.129 -55.445  1.00  0.00           C  
ATOM   1875  O   ASP E 122     -54.214  21.031 -55.402  1.00  0.00           O  
ATOM   1876  CB  ASP E 122     -56.042  21.511 -53.052  1.00  0.00           C  
ATOM   1877  CG  ASP E 122     -56.466  22.961 -53.245  1.00  0.00           C  
ATOM   1878  OD1 ASP E 122     -56.772  23.327 -54.355  1.00  0.00           O  
ATOM   1879  OD2 ASP E 122     -56.480  23.688 -52.281  1.00  0.00           O  
ATOM   1880  H   ASP E 122     -55.369  19.005 -53.277  1.00  0.00           H  
ATOM   1881  HA  ASP E 122     -57.350  20.752 -54.572  1.00  0.00           H  
ATOM   1882 1HB  ASP E 122     -56.582  21.101 -52.198  1.00  0.00           H  
ATOM   1883 2HB  ASP E 122     -54.979  21.488 -52.808  1.00  0.00           H  
ATOM   1884  N   TYR E 123     -56.090  21.652 -56.480  1.00  0.00           N  
ATOM   1885  CA  TYR E 123     -55.394  22.050 -57.698  1.00  0.00           C  
ATOM   1886  C   TYR E 123     -54.257  23.017 -57.392  1.00  0.00           C  
ATOM   1887  O   TYR E 123     -54.410  23.935 -56.588  1.00  0.00           O  
ATOM   1888  CB  TYR E 123     -56.373  22.681 -58.691  1.00  0.00           C  
ATOM   1889  CG  TYR E 123     -55.979  22.492 -60.140  1.00  0.00           C  
ATOM   1890  CD1 TYR E 123     -56.194  21.272 -60.764  1.00  0.00           C  
ATOM   1891  CD2 TYR E 123     -55.403  23.539 -60.844  1.00  0.00           C  
ATOM   1892  CE1 TYR E 123     -55.834  21.100 -62.086  1.00  0.00           C  
ATOM   1893  CE2 TYR E 123     -55.044  23.367 -62.166  1.00  0.00           C  
ATOM   1894  CZ  TYR E 123     -55.257  22.153 -62.787  1.00  0.00           C  
ATOM   1895  OH  TYR E 123     -54.899  21.981 -64.104  1.00  0.00           O  
ATOM   1896  H   TYR E 123     -57.090  21.777 -56.421  1.00  0.00           H  
ATOM   1897  HA  TYR E 123     -54.959  21.161 -58.154  1.00  0.00           H  
ATOM   1898 1HB  TYR E 123     -57.365  22.249 -58.549  1.00  0.00           H  
ATOM   1899 2HB  TYR E 123     -56.451  23.750 -58.497  1.00  0.00           H  
ATOM   1900  HD1 TYR E 123     -56.647  20.449 -60.210  1.00  0.00           H  
ATOM   1901  HD2 TYR E 123     -55.234  24.497 -60.353  1.00  0.00           H  
ATOM   1902  HE1 TYR E 123     -56.003  20.141 -62.576  1.00  0.00           H  
ATOM   1903  HE2 TYR E 123     -54.590  24.190 -62.719  1.00  0.00           H  
ATOM   1904  HH  TYR E 123     -54.650  22.829 -64.480  1.00  0.00           H  
ATOM   1905  N   PRO E 124     -53.116  22.803 -58.039  1.00  0.00           N  
ATOM   1906  CA  PRO E 124     -51.946  23.647 -57.828  1.00  0.00           C  
ATOM   1907  C   PRO E 124     -52.249  25.102 -58.160  1.00  0.00           C  
ATOM   1908  O   PRO E 124     -52.889  25.399 -59.169  1.00  0.00           O  
ATOM   1909  CB  PRO E 124     -50.913  23.051 -58.790  1.00  0.00           C  
ATOM   1910  CG  PRO E 124     -51.326  21.626 -58.932  1.00  0.00           C  
ATOM   1911  CD  PRO E 124     -52.830  21.671 -58.944  1.00  0.00           C  
ATOM   1912  HA  PRO E 124     -51.614  23.550 -56.784  1.00  0.00           H  
ATOM   1913 1HB  PRO E 124     -50.929  23.597 -59.745  1.00  0.00           H  
ATOM   1914 2HB  PRO E 124     -49.902  23.163 -58.373  1.00  0.00           H  
ATOM   1915 1HG  PRO E 124     -50.907  21.200 -59.856  1.00  0.00           H  
ATOM   1916 2HG  PRO E 124     -50.926  21.030 -58.098  1.00  0.00           H  
ATOM   1917 1HD  PRO E 124     -53.184  21.861 -59.968  1.00  0.00           H  
ATOM   1918 2HD  PRO E 124     -53.229  20.718 -58.567  1.00  0.00           H  
ATOM   1919  N   ASP E 125     -51.737  25.968 -57.357  1.00  0.00           N  
ATOM   1920  CA  ASP E 125     -52.101  27.376 -57.463  1.00  0.00           C  
ATOM   1921  C   ASP E 125     -51.149  28.253 -56.660  1.00  0.00           C  
ATOM   1922  O   ASP E 125     -50.631  27.836 -55.624  1.00  0.00           O  
ATOM   1923  CB  ASP E 125     -53.537  27.597 -56.981  1.00  0.00           C  
ATOM   1924  CG  ASP E 125     -54.140  28.899 -57.491  1.00  0.00           C  
ATOM   1925  OD1 ASP E 125     -54.781  28.872 -58.515  1.00  0.00           O  
ATOM   1926  OD2 ASP E 125     -53.953  29.907 -56.853  1.00  0.00           O  
ATOM   1927  H   ASP E 125     -51.052  25.687 -56.670  1.00  0.00           H  
ATOM   1928  HA  ASP E 125     -52.036  27.672 -58.510  1.00  0.00           H  
ATOM   1929 1HB  ASP E 125     -54.164  26.769 -57.312  1.00  0.00           H  
ATOM   1930 2HB  ASP E 125     -53.557  27.607 -55.891  1.00  0.00           H  
ATOM   1931  N   GLU E 126     -50.936  29.442 -57.107  1.00  0.00           N  
ATOM   1932  CA  GLU E 126     -50.099  30.529 -56.611  1.00  0.00           C  
ATOM   1933  C   GLU E 126     -48.669  30.398 -57.118  1.00  0.00           C  
ATOM   1934  O   GLU E 126     -48.341  29.460 -57.844  1.00  0.00           O  
ATOM   1935  CB  GLU E 126     -50.108  30.553 -55.081  1.00  0.00           C  
ATOM   1936  CG  GLU E 126     -51.466  30.860 -54.464  1.00  0.00           C  
ATOM   1937  CD  GLU E 126     -51.452  30.803 -52.962  1.00  0.00           C  
ATOM   1938  OE1 GLU E 126     -51.065  29.792 -52.428  1.00  0.00           O  
ATOM   1939  OE2 GLU E 126     -51.830  31.773 -52.348  1.00  0.00           O  
ATOM   1940  H   GLU E 126     -51.511  29.597 -57.922  1.00  0.00           H  
ATOM   1941  HA  GLU E 126     -50.505  31.473 -56.977  1.00  0.00           H  
ATOM   1942 1HB  GLU E 126     -49.779  29.586 -54.700  1.00  0.00           H  
ATOM   1943 2HB  GLU E 126     -49.402  31.303 -54.725  1.00  0.00           H  
ATOM   1944 1HG  GLU E 126     -51.778  31.856 -54.776  1.00  0.00           H  
ATOM   1945 2HG  GLU E 126     -52.195  30.145 -54.844  1.00  0.00           H  
ATOM   1946  N   PHE E 127     -47.801  31.228 -56.659  1.00  0.00           N  
ATOM   1947  CA  PHE E 127     -46.606  31.569 -57.422  1.00  0.00           C  
ATOM   1948  C   PHE E 127     -45.341  31.170 -56.674  1.00  0.00           C  
ATOM   1949  O   PHE E 127     -45.214  31.417 -55.475  1.00  0.00           O  
ATOM   1950  CB  PHE E 127     -46.575  33.068 -57.724  1.00  0.00           C  
ATOM   1951  CG  PHE E 127     -45.342  33.513 -58.457  1.00  0.00           C  
ATOM   1952  CD1 PHE E 127     -45.010  32.960 -59.685  1.00  0.00           C  
ATOM   1953  CD2 PHE E 127     -44.510  34.485 -57.921  1.00  0.00           C  
ATOM   1954  CE1 PHE E 127     -43.876  33.369 -60.361  1.00  0.00           C  
ATOM   1955  CE2 PHE E 127     -43.376  34.896 -58.594  1.00  0.00           C  
ATOM   1956  CZ  PHE E 127     -43.059  34.337 -59.816  1.00  0.00           C  
ATOM   1957  H   PHE E 127     -47.957  31.672 -55.765  1.00  0.00           H  
ATOM   1958  HA  PHE E 127     -46.632  31.023 -58.367  1.00  0.00           H  
ATOM   1959 1HB  PHE E 127     -47.443  33.337 -58.324  1.00  0.00           H  
ATOM   1960 2HB  PHE E 127     -46.636  33.628 -56.791  1.00  0.00           H  
ATOM   1961  HD1 PHE E 127     -45.657  32.196 -60.117  1.00  0.00           H  
ATOM   1962  HD2 PHE E 127     -44.761  34.926 -56.955  1.00  0.00           H  
ATOM   1963  HE1 PHE E 127     -43.627  32.926 -61.325  1.00  0.00           H  
ATOM   1964  HE2 PHE E 127     -42.732  35.660 -58.162  1.00  0.00           H  
ATOM   1965  HZ  PHE E 127     -42.164  34.658 -60.347  1.00  0.00           H  
ATOM   1966  N   ILE E 128     -44.384  30.386 -57.366  1.00  0.00           N  
ATOM   1967  CA  ILE E 128     -43.028  30.209 -56.860  1.00  0.00           C  
ATOM   1968  C   ILE E 128     -42.013  30.924 -57.743  1.00  0.00           C  
ATOM   1969  O   ILE E 128     -41.838  30.577 -58.911  1.00  0.00           O  
ATOM   1970  CB  ILE E 128     -42.666  28.715 -56.768  1.00  0.00           C  
ATOM   1971  CG1 ILE E 128     -43.633  27.989 -55.830  1.00  0.00           C  
ATOM   1972  CG2 ILE E 128     -41.231  28.544 -56.296  1.00  0.00           C  
ATOM   1973  CD1 ILE E 128     -43.472  26.486 -55.830  1.00  0.00           C  
ATOM   1974  H   ILE E 128     -44.650  29.932 -58.228  1.00  0.00           H  
ATOM   1975  HA  ILE E 128     -42.972  30.639 -55.861  1.00  0.00           H  
ATOM   1976  HB  ILE E 128     -42.774  28.254 -57.749  1.00  0.00           H  
ATOM   1977 1HG1 ILE E 128     -43.489  28.347 -54.811  1.00  0.00           H  
ATOM   1978 2HG1 ILE E 128     -44.660  28.221 -56.114  1.00  0.00           H  
ATOM   1979 1HG2 ILE E 128     -40.992  27.482 -56.235  1.00  0.00           H  
ATOM   1980 2HG2 ILE E 128     -40.556  29.027 -57.000  1.00  0.00           H  
ATOM   1981 3HG2 ILE E 128     -41.115  28.998 -55.312  1.00  0.00           H  
ATOM   1982 1HD1 ILE E 128     -44.192  26.043 -55.142  1.00  0.00           H  
ATOM   1983 2HD1 ILE E 128     -43.648  26.102 -56.836  1.00  0.00           H  
ATOM   1984 3HD1 ILE E 128     -42.462  26.229 -55.514  1.00  0.00           H  
ATOM   1985  N   GLN E 129     -41.345  31.924 -57.178  1.00  0.00           N  
ATOM   1986  CA  GLN E 129     -40.286  32.634 -57.885  1.00  0.00           C  
ATOM   1987  C   GLN E 129     -38.975  31.861 -57.833  1.00  0.00           C  
ATOM   1988  O   GLN E 129     -38.272  31.879 -56.823  1.00  0.00           O  
ATOM   1989  CB  GLN E 129     -40.092  34.033 -57.294  1.00  0.00           C  
ATOM   1990  CG  GLN E 129     -39.109  34.902 -58.060  1.00  0.00           C  
ATOM   1991  CD  GLN E 129     -39.069  36.327 -57.541  1.00  0.00           C  
ATOM   1992  OE1 GLN E 129     -39.965  37.129 -57.819  1.00  0.00           O  
ATOM   1993  NE2 GLN E 129     -38.027  36.650 -56.783  1.00  0.00           N  
ATOM   1994  H   GLN E 129     -41.578  32.200 -56.235  1.00  0.00           H  
ATOM   1995  HA  GLN E 129     -40.576  32.736 -58.931  1.00  0.00           H  
ATOM   1996 1HB  GLN E 129     -41.049  34.553 -57.266  1.00  0.00           H  
ATOM   1997 2HB  GLN E 129     -39.735  33.948 -56.267  1.00  0.00           H  
ATOM   1998 1HG  GLN E 129     -38.111  34.475 -57.964  1.00  0.00           H  
ATOM   1999 2HG  GLN E 129     -39.405  34.928 -59.109  1.00  0.00           H  
ATOM   2000 1HE2 GLN E 129     -37.947  37.576 -56.412  1.00  0.00           H  
ATOM   2001 2HE2 GLN E 129     -37.323  35.969 -56.583  1.00  0.00           H  
ATOM   2002  N   THR E 130     -38.651  31.182 -58.928  1.00  0.00           N  
ATOM   2003  CA  THR E 130     -37.357  30.523 -59.066  1.00  0.00           C  
ATOM   2004  C   THR E 130     -36.224  31.539 -59.114  1.00  0.00           C  
ATOM   2005  O   THR E 130     -35.122  31.278 -58.631  1.00  0.00           O  
ATOM   2006  CB  THR E 130     -37.316  29.642 -60.329  1.00  0.00           C  
ATOM   2007  OG1 THR E 130     -37.452  30.466 -61.494  1.00  0.00           O  
ATOM   2008  CG2 THR E 130     -38.440  28.618 -60.302  1.00  0.00           C  
ATOM   2009  H   THR E 130     -39.317  31.121 -59.685  1.00  0.00           H  
ATOM   2010  HA  THR E 130     -37.200  29.885 -58.197  1.00  0.00           H  
ATOM   2011  HB  THR E 130     -36.360  29.122 -60.378  1.00  0.00           H  
ATOM   2012  HG1 THR E 130     -38.378  30.690 -61.621  1.00  0.00           H  
ATOM   2013 1HG2 THR E 130     -38.395  28.005 -61.201  1.00  0.00           H  
ATOM   2014 2HG2 THR E 130     -38.333  27.983 -59.423  1.00  0.00           H  
ATOM   2015 3HG2 THR E 130     -39.400  29.133 -60.262  1.00  0.00           H  
ATOM   2016  N   GLY E 131     -36.500  32.700 -59.700  1.00  0.00           N  
ATOM   2017  CA  GLY E 131     -35.475  33.715 -59.910  1.00  0.00           C  
ATOM   2018  C   GLY E 131     -34.816  33.559 -61.275  1.00  0.00           C  
ATOM   2019  O   GLY E 131     -33.973  34.366 -61.664  1.00  0.00           O  
ATOM   2020  H   GLY E 131     -37.444  32.883 -60.008  1.00  0.00           H  
ATOM   2021 1HA  GLY E 131     -35.923  34.706 -59.830  1.00  0.00           H  
ATOM   2022 2HA  GLY E 131     -34.721  33.638 -59.128  1.00  0.00           H  
ATOM   2023  N   ILE E 132     -35.207  32.515 -61.998  1.00  0.00           N  
ATOM   2024  CA  ILE E 132     -34.824  32.366 -63.398  1.00  0.00           C  
ATOM   2025  C   ILE E 132     -35.938  32.836 -64.325  1.00  0.00           C  
ATOM   2026  O   ILE E 132     -37.049  32.307 -64.294  1.00  0.00           O  
ATOM   2027  CB  ILE E 132     -34.471  30.903 -63.718  1.00  0.00           C  
ATOM   2028  CG1 ILE E 132     -33.226  30.471 -62.939  1.00  0.00           C  
ATOM   2029  CG2 ILE E 132     -34.256  30.723 -65.213  1.00  0.00           C  
ATOM   2030  CD1 ILE E 132     -33.527  29.916 -61.566  1.00  0.00           C  
ATOM   2031  H   ILE E 132     -35.783  31.805 -61.568  1.00  0.00           H  
ATOM   2032  HA  ILE E 132     -33.945  32.982 -63.583  1.00  0.00           H  
ATOM   2033  HB  ILE E 132     -35.284  30.253 -63.397  1.00  0.00           H  
ATOM   2034 1HG1 ILE E 132     -32.688  29.711 -63.505  1.00  0.00           H  
ATOM   2035 2HG1 ILE E 132     -32.556  31.324 -62.822  1.00  0.00           H  
ATOM   2036 1HG2 ILE E 132     -34.006  29.683 -65.422  1.00  0.00           H  
ATOM   2037 2HG2 ILE E 132     -35.167  30.991 -65.746  1.00  0.00           H  
ATOM   2038 3HG2 ILE E 132     -33.440  31.365 -65.544  1.00  0.00           H  
ATOM   2039 1HD1 ILE E 132     -32.595  29.633 -61.076  1.00  0.00           H  
ATOM   2040 2HD1 ILE E 132     -34.034  30.675 -60.970  1.00  0.00           H  
ATOM   2041 3HD1 ILE E 132     -34.167  29.040 -61.660  1.00  0.00           H  
ATOM   2042  N   SER E 133     -35.630  33.888 -65.228  1.00  0.00           N  
ATOM   2043  CA  SER E 133     -36.571  34.541 -66.129  1.00  0.00           C  
ATOM   2044  C   SER E 133     -37.296  33.524 -67.001  1.00  0.00           C  
ATOM   2045  O   SER E 133     -38.524  33.525 -67.083  1.00  0.00           O  
ATOM   2046  CB  SER E 133     -35.845  35.544 -67.004  1.00  0.00           C  
ATOM   2047  OG  SER E 133     -35.402  36.640 -66.251  1.00  0.00           O  
ATOM   2048  H   SER E 133     -34.679  34.225 -65.180  1.00  0.00           H  
ATOM   2049  HA  SER E 133     -37.314  35.070 -65.531  1.00  0.00           H  
ATOM   2050 1HB  SER E 133     -34.994  35.060 -67.483  1.00  0.00           H  
ATOM   2051 2HB  SER E 133     -36.512  35.888 -67.794  1.00  0.00           H  
ATOM   2052  HG  SER E 133     -36.146  36.904 -65.706  1.00  0.00           H  
ATOM   2053  N   ALA E 134     -36.536  32.635 -67.634  1.00  0.00           N  
ATOM   2054  CA  ALA E 134     -37.045  31.666 -68.598  1.00  0.00           C  
ATOM   2055  C   ALA E 134     -38.053  30.725 -67.951  1.00  0.00           C  
ATOM   2056  O   ALA E 134     -38.837  30.072 -68.640  1.00  0.00           O  
ATOM   2057  CB  ALA E 134     -35.898  30.874 -69.209  1.00  0.00           C  
ATOM   2058  H   ALA E 134     -35.547  32.655 -67.433  1.00  0.00           H  
ATOM   2059  HA  ALA E 134     -37.558  32.213 -69.389  1.00  0.00           H  
ATOM   2060 1HB  ALA E 134     -36.294  30.155 -69.926  1.00  0.00           H  
ATOM   2061 2HB  ALA E 134     -35.216  31.556 -69.717  1.00  0.00           H  
ATOM   2062 3HB  ALA E 134     -35.363  30.345 -68.423  1.00  0.00           H  
ATOM   2063  N   ILE E 135     -38.052  30.626 -66.618  1.00  0.00           N  
ATOM   2064  CA  ILE E 135     -39.030  29.780 -65.945  1.00  0.00           C  
ATOM   2065  C   ILE E 135     -40.158  30.611 -65.347  1.00  0.00           C  
ATOM   2066  O   ILE E 135     -41.305  30.524 -65.787  1.00  0.00           O  
ATOM   2067  CB  ILE E 135     -38.364  28.945 -64.836  1.00  0.00           C  
ATOM   2068  CG1 ILE E 135     -37.309  28.010 -65.432  1.00  0.00           C  
ATOM   2069  CG2 ILE E 135     -39.409  28.152 -64.067  1.00  0.00           C  
ATOM   2070  CD1 ILE E 135     -36.429  27.343 -64.399  1.00  0.00           C  
ATOM   2071  H   ILE E 135     -37.405  31.167 -66.063  1.00  0.00           H  
ATOM   2072  HA  ILE E 135     -39.460  29.098 -66.678  1.00  0.00           H  
ATOM   2073  HB  ILE E 135     -37.843  29.607 -64.145  1.00  0.00           H  
ATOM   2074 1HG1 ILE E 135     -37.800  27.232 -66.016  1.00  0.00           H  
ATOM   2075 2HG1 ILE E 135     -36.667  28.571 -66.113  1.00  0.00           H  
ATOM   2076 1HG2 ILE E 135     -38.921  27.567 -63.287  1.00  0.00           H  
ATOM   2077 2HG2 ILE E 135     -40.123  28.837 -63.612  1.00  0.00           H  
ATOM   2078 3HG2 ILE E 135     -39.932  27.482 -64.749  1.00  0.00           H  
ATOM   2079 1HD1 ILE E 135     -35.707  26.697 -64.898  1.00  0.00           H  
ATOM   2080 2HD1 ILE E 135     -35.900  28.104 -63.826  1.00  0.00           H  
ATOM   2081 3HD1 ILE E 135     -37.046  26.746 -63.728  1.00  0.00           H  
ATOM   2082  N   ASP E 136     -39.879  31.541 -64.508  1.00  0.00           N  
ATOM   2083  CA  ASP E 136     -40.838  32.345 -63.760  1.00  0.00           C  
ATOM   2084  C   ASP E 136     -41.844  33.010 -64.691  1.00  0.00           C  
ATOM   2085  O   ASP E 136     -43.027  33.117 -64.367  1.00  0.00           O  
ATOM   2086  CB  ASP E 136     -40.115  33.413 -62.935  1.00  0.00           C  
ATOM   2087  CG  ASP E 136     -39.443  32.846 -61.691  1.00  0.00           C  
ATOM   2088  OD1 ASP E 136     -39.738  31.729 -61.337  1.00  0.00           O  
ATOM   2089  OD2 ASP E 136     -38.641  33.535 -61.108  1.00  0.00           O  
ATOM   2090  H   ASP E 136     -38.894  31.743 -64.421  1.00  0.00           H  
ATOM   2091  HA  ASP E 136     -41.384  31.690 -63.080  1.00  0.00           H  
ATOM   2092 1HB  ASP E 136     -39.357  33.897 -63.551  1.00  0.00           H  
ATOM   2093 2HB  ASP E 136     -40.826  34.180 -62.628  1.00  0.00           H  
ATOM   2094  N   HIS E 137     -41.433  33.382 -65.851  1.00  0.00           N  
ATOM   2095  CA  HIS E 137     -42.240  34.148 -66.792  1.00  0.00           C  
ATOM   2096  C   HIS E 137     -42.938  33.234 -67.791  1.00  0.00           C  
ATOM   2097  O   HIS E 137     -44.165  33.227 -67.889  1.00  0.00           O  
ATOM   2098  CB  HIS E 137     -41.376  35.168 -67.541  1.00  0.00           C  
ATOM   2099  CG  HIS E 137     -42.168  36.154 -68.342  1.00  0.00           C  
ATOM   2100  ND1 HIS E 137     -41.579  37.180 -69.050  1.00  0.00           N  
ATOM   2101  CD2 HIS E 137     -43.501  36.272 -68.546  1.00  0.00           C  
ATOM   2102  CE1 HIS E 137     -42.518  37.887 -69.657  1.00  0.00           C  
ATOM   2103  NE2 HIS E 137     -43.692  37.357 -69.366  1.00  0.00           N  
ATOM   2104  H   HIS E 137     -40.477  33.158 -66.090  1.00  0.00           H  
ATOM   2105  HA  HIS E 137     -43.012  34.694 -66.249  1.00  0.00           H  
ATOM   2106 1HB  HIS E 137     -40.764  35.721 -66.827  1.00  0.00           H  
ATOM   2107 2HB  HIS E 137     -40.700  34.645 -68.216  1.00  0.00           H  
ATOM   2108  HD2 HIS E 137     -44.279  35.627 -68.135  1.00  0.00           H  
ATOM   2109  HE1 HIS E 137     -42.351  38.759 -70.289  1.00  0.00           H  
ATOM   2110  HE2 HIS E 137     -44.588  37.690 -69.692  1.00  0.00           H  
ATOM   2111  N   LEU E 138     -42.184  32.344 -68.465  1.00  0.00           N  
ATOM   2112  CA  LEU E 138     -42.732  31.598 -69.591  1.00  0.00           C  
ATOM   2113  C   LEU E 138     -43.149  30.195 -69.172  1.00  0.00           C  
ATOM   2114  O   LEU E 138     -44.007  29.577 -69.803  1.00  0.00           O  
ATOM   2115  CB  LEU E 138     -41.701  31.515 -70.724  1.00  0.00           C  
ATOM   2116  CG  LEU E 138     -41.178  32.858 -71.248  1.00  0.00           C  
ATOM   2117  CD1 LEU E 138     -40.124  32.611 -72.319  1.00  0.00           C  
ATOM   2118  CD2 LEU E 138     -42.338  33.673 -71.801  1.00  0.00           C  
ATOM   2119  H   LEU E 138     -41.213  32.217 -68.216  1.00  0.00           H  
ATOM   2120  HA  LEU E 138     -43.613  32.124 -69.958  1.00  0.00           H  
ATOM   2121 1HB  LEU E 138     -40.845  30.941 -70.373  1.00  0.00           H  
ATOM   2122 2HB  LEU E 138     -42.149  30.983 -71.563  1.00  0.00           H  
ATOM   2123  HG  LEU E 138     -40.704  33.407 -70.434  1.00  0.00           H  
ATOM   2124 1HD1 LEU E 138     -39.753  33.565 -72.691  1.00  0.00           H  
ATOM   2125 2HD1 LEU E 138     -39.298  32.043 -71.891  1.00  0.00           H  
ATOM   2126 3HD1 LEU E 138     -40.565  32.048 -73.140  1.00  0.00           H  
ATOM   2127 1HD2 LEU E 138     -41.966  34.629 -72.173  1.00  0.00           H  
ATOM   2128 2HD2 LEU E 138     -42.812  33.126 -72.616  1.00  0.00           H  
ATOM   2129 3HD2 LEU E 138     -43.067  33.851 -71.010  1.00  0.00           H  
ATOM   2130  N   ASN E 139     -42.538  29.696 -68.103  1.00  0.00           N  
ATOM   2131  CA  ASN E 139     -42.833  28.357 -67.607  1.00  0.00           C  
ATOM   2132  C   ASN E 139     -43.064  28.366 -66.101  1.00  0.00           C  
ATOM   2133  O   ASN E 139     -42.403  27.640 -65.358  1.00  0.00           O  
ATOM   2134  CB  ASN E 139     -41.717  27.395 -67.970  1.00  0.00           C  
ATOM   2135  CG  ASN E 139     -41.530  27.261 -69.456  1.00  0.00           C  
ATOM   2136  OD1 ASN E 139     -42.285  26.548 -70.127  1.00  0.00           O  
ATOM   2137  ND2 ASN E 139     -40.539  27.934 -69.983  1.00  0.00           N  
ATOM   2138  H   ASN E 139     -41.852  30.259 -67.621  1.00  0.00           H  
ATOM   2139  HA  ASN E 139     -43.756  28.010 -68.073  1.00  0.00           H  
ATOM   2140 1HB  ASN E 139     -40.781  27.739 -67.528  1.00  0.00           H  
ATOM   2141 2HB  ASN E 139     -41.933  26.412 -67.553  1.00  0.00           H  
ATOM   2142 1HD2 ASN E 139     -40.367  27.883 -70.967  1.00  0.00           H  
ATOM   2143 2HD2 ASN E 139     -39.954  28.499 -69.402  1.00  0.00           H  
ATOM   2144  N   THR E 140     -44.006  29.191 -65.657  1.00  0.00           N  
ATOM   2145  CA  THR E 140     -44.171  29.471 -64.236  1.00  0.00           C  
ATOM   2146  C   THR E 140     -44.256  28.183 -63.427  1.00  0.00           C  
ATOM   2147  O   THR E 140     -45.086  27.317 -63.704  1.00  0.00           O  
ATOM   2148  CB  THR E 140     -45.427  30.325 -63.981  1.00  0.00           C  
ATOM   2149  OG1 THR E 140     -45.302  31.579 -64.664  1.00  0.00           O  
ATOM   2150  CG2 THR E 140     -45.607  30.578 -62.492  1.00  0.00           C  
ATOM   2151  H   THR E 140     -44.623  29.636 -66.321  1.00  0.00           H  
ATOM   2152  HA  THR E 140     -43.301  30.029 -63.889  1.00  0.00           H  
ATOM   2153  HB  THR E 140     -46.305  29.804 -64.364  1.00  0.00           H  
ATOM   2154  HG1 THR E 140     -44.487  32.010 -64.394  1.00  0.00           H  
ATOM   2155 1HG2 THR E 140     -46.500  31.182 -62.331  1.00  0.00           H  
ATOM   2156 2HG2 THR E 140     -45.714  29.626 -61.972  1.00  0.00           H  
ATOM   2157 3HG2 THR E 140     -44.737  31.107 -62.105  1.00  0.00           H  
ATOM   2158  N   LEU E 141     -43.391  28.062 -62.425  1.00  0.00           N  
ATOM   2159  CA  LEU E 141     -43.484  26.972 -61.460  1.00  0.00           C  
ATOM   2160  C   LEU E 141     -44.587  27.231 -60.441  1.00  0.00           C  
ATOM   2161  O   LEU E 141     -44.519  28.186 -59.668  1.00  0.00           O  
ATOM   2162  CB  LEU E 141     -42.144  26.789 -60.737  1.00  0.00           C  
ATOM   2163  CG  LEU E 141     -42.091  25.647 -59.714  1.00  0.00           C  
ATOM   2164  CD1 LEU E 141     -42.296  24.317 -60.425  1.00  0.00           C  
ATOM   2165  CD2 LEU E 141     -40.755  25.679 -58.987  1.00  0.00           C  
ATOM   2166  H   LEU E 141     -42.651  28.742 -62.328  1.00  0.00           H  
ATOM   2167  HA  LEU E 141     -43.721  26.055 -61.997  1.00  0.00           H  
ATOM   2168 1HB  LEU E 141     -41.371  26.602 -61.481  1.00  0.00           H  
ATOM   2169 2HB  LEU E 141     -41.901  27.714 -60.215  1.00  0.00           H  
ATOM   2170  HG  LEU E 141     -42.900  25.768 -58.992  1.00  0.00           H  
ATOM   2171 1HD1 LEU E 141     -42.259  23.506 -59.697  1.00  0.00           H  
ATOM   2172 2HD1 LEU E 141     -43.268  24.315 -60.920  1.00  0.00           H  
ATOM   2173 3HD1 LEU E 141     -41.511  24.176 -61.166  1.00  0.00           H  
ATOM   2174 1HD2 LEU E 141     -40.718  24.868 -58.258  1.00  0.00           H  
ATOM   2175 2HD2 LEU E 141     -39.946  25.557 -59.707  1.00  0.00           H  
ATOM   2176 3HD2 LEU E 141     -40.642  26.633 -58.473  1.00  0.00           H  
ATOM   2177  N   VAL E 142     -45.575  26.361 -60.448  1.00  0.00           N  
ATOM   2178  CA  VAL E 142     -46.752  26.578 -59.615  1.00  0.00           C  
ATOM   2179  C   VAL E 142     -46.722  25.690 -58.378  1.00  0.00           C  
ATOM   2180  O   VAL E 142     -46.279  24.543 -58.436  1.00  0.00           O  
ATOM   2181  CB  VAL E 142     -48.035  26.293 -60.417  1.00  0.00           C  
ATOM   2182  CG1 VAL E 142     -49.260  26.415 -59.523  1.00  0.00           C  
ATOM   2183  CG2 VAL E 142     -48.131  27.249 -61.596  1.00  0.00           C  
ATOM   2184  H   VAL E 142     -45.544  25.554 -61.055  1.00  0.00           H  
ATOM   2185  HA  VAL E 142     -46.762  27.621 -59.296  1.00  0.00           H  
ATOM   2186  HB  VAL E 142     -48.004  25.267 -60.782  1.00  0.00           H  
ATOM   2187 1HG1 VAL E 142     -50.158  26.210 -60.107  1.00  0.00           H  
ATOM   2188 2HG1 VAL E 142     -49.187  25.697 -58.706  1.00  0.00           H  
ATOM   2189 3HG1 VAL E 142     -49.315  27.424 -59.117  1.00  0.00           H  
ATOM   2190 1HG2 VAL E 142     -49.041  27.041 -62.160  1.00  0.00           H  
ATOM   2191 2HG2 VAL E 142     -48.156  28.276 -61.232  1.00  0.00           H  
ATOM   2192 3HG2 VAL E 142     -47.265  27.116 -62.245  1.00  0.00           H  
ATOM   2193  N   ARG E 143     -47.197  26.226 -57.258  1.00  0.00           N  
ATOM   2194  CA  ARG E 143     -47.153  25.512 -55.988  1.00  0.00           C  
ATOM   2195  C   ARG E 143     -47.986  24.238 -56.043  1.00  0.00           C  
ATOM   2196  O   ARG E 143     -49.213  24.291 -56.128  1.00  0.00           O  
ATOM   2197  CB  ARG E 143     -47.660  26.397 -54.859  1.00  0.00           C  
ATOM   2198  CG  ARG E 143     -46.878  27.686 -54.656  1.00  0.00           C  
ATOM   2199  CD  ARG E 143     -47.454  28.511 -53.564  1.00  0.00           C  
ATOM   2200  NE  ARG E 143     -46.992  29.889 -53.624  1.00  0.00           N  
ATOM   2201  CZ  ARG E 143     -47.375  30.862 -52.774  1.00  0.00           C  
ATOM   2202  NH1 ARG E 143     -48.223  30.593 -51.806  1.00  0.00           N  
ATOM   2203  NH2 ARG E 143     -46.897  32.086 -52.913  1.00  0.00           N  
ATOM   2204  H   ARG E 143     -47.598  27.153 -57.289  1.00  0.00           H  
ATOM   2205  HA  ARG E 143     -46.118  25.241 -55.779  1.00  0.00           H  
ATOM   2206 1HB  ARG E 143     -48.698  26.668 -55.047  1.00  0.00           H  
ATOM   2207 2HB  ARG E 143     -47.631  25.843 -53.921  1.00  0.00           H  
ATOM   2208 1HG  ARG E 143     -45.846  27.448 -54.398  1.00  0.00           H  
ATOM   2209 2HG  ARG E 143     -46.897  28.272 -55.575  1.00  0.00           H  
ATOM   2210 1HD  ARG E 143     -48.541  28.512 -53.642  1.00  0.00           H  
ATOM   2211 2HD  ARG E 143     -47.161  28.096 -52.600  1.00  0.00           H  
ATOM   2212  HE  ARG E 143     -46.339  30.134 -54.356  1.00  0.00           H  
ATOM   2213 1HH1 ARG E 143     -48.588  29.657 -51.700  1.00  0.00           H  
ATOM   2214 2HH1 ARG E 143     -48.509  31.322 -51.169  1.00  0.00           H  
ATOM   2215 1HH2 ARG E 143     -46.245  32.293 -53.657  1.00  0.00           H  
ATOM   2216 2HH2 ARG E 143     -47.183  32.815 -52.276  1.00  0.00           H  
ATOM   2217  N   GLY E 144     -47.313  23.094 -55.995  1.00  0.00           N  
ATOM   2218  CA  GLY E 144     -47.987  21.804 -56.072  1.00  0.00           C  
ATOM   2219  C   GLY E 144     -47.752  21.139 -57.422  1.00  0.00           C  
ATOM   2220  O   GLY E 144     -48.197  20.016 -57.657  1.00  0.00           O  
ATOM   2221  H   GLY E 144     -46.307  23.119 -55.903  1.00  0.00           H  
ATOM   2222 1HA  GLY E 144     -47.625  21.156 -55.274  1.00  0.00           H  
ATOM   2223 2HA  GLY E 144     -49.056  21.942 -55.912  1.00  0.00           H  
ATOM   2224  N   GLN E 145     -47.049  21.838 -58.306  1.00  0.00           N  
ATOM   2225  CA  GLN E 145     -46.813  21.348 -59.659  1.00  0.00           C  
ATOM   2226  C   GLN E 145     -45.607  20.419 -59.706  1.00  0.00           C  
ATOM   2227  O   GLN E 145     -44.712  20.506 -58.865  1.00  0.00           O  
ATOM   2228  CB  GLN E 145     -46.611  22.517 -60.625  1.00  0.00           C  
ATOM   2229  CG  GLN E 145     -46.334  22.099 -62.059  1.00  0.00           C  
ATOM   2230  CD  GLN E 145     -46.180  23.288 -62.989  1.00  0.00           C  
ATOM   2231  OE1 GLN E 145     -45.983  24.421 -62.543  1.00  0.00           O  
ATOM   2232  NE2 GLN E 145     -46.267  23.035 -64.290  1.00  0.00           N  
ATOM   2233  H   GLN E 145     -46.667  22.733 -58.034  1.00  0.00           H  
ATOM   2234  HA  GLN E 145     -47.687  20.780 -59.977  1.00  0.00           H  
ATOM   2235 1HB  GLN E 145     -47.500  23.148 -60.625  1.00  0.00           H  
ATOM   2236 2HB  GLN E 145     -45.776  23.130 -60.286  1.00  0.00           H  
ATOM   2237 1HG  GLN E 145     -45.410  21.522 -62.086  1.00  0.00           H  
ATOM   2238 2HG  GLN E 145     -47.165  21.491 -62.417  1.00  0.00           H  
ATOM   2239 1HE2 GLN E 145     -46.174  23.780 -64.952  1.00  0.00           H  
ATOM   2240 2HE2 GLN E 145     -46.427  22.101 -64.609  1.00  0.00           H  
ATOM   2241  N   LYS E 146     -45.588  19.532 -60.694  1.00  0.00           N  
ATOM   2242  CA  LYS E 146     -44.370  18.817 -61.059  1.00  0.00           C  
ATOM   2243  C   LYS E 146     -43.814  19.317 -62.386  1.00  0.00           C  
ATOM   2244  O   LYS E 146     -44.443  19.157 -63.433  1.00  0.00           O  
ATOM   2245  CB  LYS E 146     -44.635  17.312 -61.133  1.00  0.00           C  
ATOM   2246  CG  LYS E 146     -45.610  16.793 -60.085  1.00  0.00           C  
ATOM   2247  CD  LYS E 146     -46.541  15.741 -60.669  1.00  0.00           C  
ATOM   2248  CE  LYS E 146     -47.867  15.700 -59.925  1.00  0.00           C  
ATOM   2249  NZ  LYS E 146     -48.812  14.719 -60.525  1.00  0.00           N  
ATOM   2250  H   LYS E 146     -46.438  19.348 -61.207  1.00  0.00           H  
ATOM   2251  HA  LYS E 146     -43.618  19.001 -60.292  1.00  0.00           H  
ATOM   2252 1HB  LYS E 146     -45.034  17.061 -62.115  1.00  0.00           H  
ATOM   2253 2HB  LYS E 146     -43.695  16.771 -61.013  1.00  0.00           H  
ATOM   2254 1HG  LYS E 146     -45.053  16.353 -59.256  1.00  0.00           H  
ATOM   2255 2HG  LYS E 146     -46.206  17.620 -59.701  1.00  0.00           H  
ATOM   2256 1HD  LYS E 146     -46.730  15.965 -61.720  1.00  0.00           H  
ATOM   2257 2HD  LYS E 146     -46.068  14.761 -60.605  1.00  0.00           H  
ATOM   2258 1HE  LYS E 146     -47.692  15.427 -58.885  1.00  0.00           H  
ATOM   2259 2HE  LYS E 146     -48.327  16.687 -59.946  1.00  0.00           H  
ATOM   2260 1HZ  LYS E 146     -49.677  14.722 -60.005  1.00  0.00           H  
ATOM   2261 2HZ  LYS E 146     -48.996  14.972 -61.486  1.00  0.00           H  
ATOM   2262 3HZ  LYS E 146     -48.404  13.795 -60.494  1.00  0.00           H  
ATOM   2263  N   LEU E 147     -42.633  19.922 -62.336  1.00  0.00           N  
ATOM   2264  CA  LEU E 147     -42.049  20.561 -63.510  1.00  0.00           C  
ATOM   2265  C   LEU E 147     -40.580  20.192 -63.665  1.00  0.00           C  
ATOM   2266  O   LEU E 147     -39.708  20.801 -63.045  1.00  0.00           O  
ATOM   2267  CB  LEU E 147     -42.192  22.085 -63.410  1.00  0.00           C  
ATOM   2268  CG  LEU E 147     -41.630  22.885 -64.592  1.00  0.00           C  
ATOM   2269  CD1 LEU E 147     -42.358  22.485 -65.868  1.00  0.00           C  
ATOM   2270  CD2 LEU E 147     -41.784  24.373 -64.318  1.00  0.00           C  
ATOM   2271  H   LEU E 147     -42.126  19.941 -61.463  1.00  0.00           H  
ATOM   2272  HA  LEU E 147     -42.585  20.216 -64.394  1.00  0.00           H  
ATOM   2273 1HB  LEU E 147     -43.249  22.329 -63.318  1.00  0.00           H  
ATOM   2274 2HB  LEU E 147     -41.682  22.424 -62.508  1.00  0.00           H  
ATOM   2275  HG  LEU E 147     -40.574  22.647 -64.723  1.00  0.00           H  
ATOM   2276 1HD1 LEU E 147     -41.959  23.053 -66.709  1.00  0.00           H  
ATOM   2277 2HD1 LEU E 147     -42.215  21.420 -66.051  1.00  0.00           H  
ATOM   2278 3HD1 LEU E 147     -43.422  22.696 -65.761  1.00  0.00           H  
ATOM   2279 1HD2 LEU E 147     -41.384  24.942 -65.158  1.00  0.00           H  
ATOM   2280 2HD2 LEU E 147     -42.840  24.612 -64.188  1.00  0.00           H  
ATOM   2281 3HD2 LEU E 147     -41.239  24.634 -63.410  1.00  0.00           H  
ATOM   2282  N   PRO E 148     -40.330  19.269 -64.532  1.00  0.00           N  
ATOM   2283  CA  PRO E 148     -39.011  18.656 -64.634  1.00  0.00           C  
ATOM   2284  C   PRO E 148     -38.084  19.487 -65.512  1.00  0.00           C  
ATOM   2285  O   PRO E 148     -38.539  20.303 -66.314  1.00  0.00           O  
ATOM   2286  CB  PRO E 148     -39.313  17.293 -65.264  1.00  0.00           C  
ATOM   2287  CG  PRO E 148     -40.541  17.528 -66.075  1.00  0.00           C  
ATOM   2288  CD  PRO E 148     -41.358  18.484 -65.247  1.00  0.00           C  
ATOM   2289  HA  PRO E 148     -38.587  18.539 -63.626  1.00  0.00           H  
ATOM   2290 1HB  PRO E 148     -38.457  16.961 -65.871  1.00  0.00           H  
ATOM   2291 2HB  PRO E 148     -39.459  16.539 -64.476  1.00  0.00           H  
ATOM   2292 1HG  PRO E 148     -40.273  17.941 -67.058  1.00  0.00           H  
ATOM   2293 2HG  PRO E 148     -41.061  16.577 -66.261  1.00  0.00           H  
ATOM   2294 1HD  PRO E 148     -41.963  19.119 -65.911  1.00  0.00           H  
ATOM   2295 2HD  PRO E 148     -42.003  17.916 -64.560  1.00  0.00           H  
ATOM   2296  N   VAL E 149     -36.831  19.255 -65.273  1.00  0.00           N  
ATOM   2297  CA  VAL E 149     -35.750  19.723 -66.132  1.00  0.00           C  
ATOM   2298  C   VAL E 149     -35.069  18.561 -66.843  1.00  0.00           C  
ATOM   2299  O   VAL E 149     -34.490  17.682 -66.203  1.00  0.00           O  
ATOM   2300  CB  VAL E 149     -34.707  20.497 -65.305  1.00  0.00           C  
ATOM   2301  CG1 VAL E 149     -33.577  20.988 -66.198  1.00  0.00           C  
ATOM   2302  CG2 VAL E 149     -35.374  21.662 -64.590  1.00  0.00           C  
ATOM   2303  H   VAL E 149     -36.610  18.676 -64.475  1.00  0.00           H  
ATOM   2304  HA  VAL E 149     -36.170  20.394 -66.883  1.00  0.00           H  
ATOM   2305  HB  VAL E 149     -34.266  19.823 -64.571  1.00  0.00           H  
ATOM   2306 1HG1 VAL E 149     -32.848  21.533 -65.597  1.00  0.00           H  
ATOM   2307 2HG1 VAL E 149     -33.091  20.136 -66.672  1.00  0.00           H  
ATOM   2308 3HG1 VAL E 149     -33.980  21.649 -66.965  1.00  0.00           H  
ATOM   2309 1HG2 VAL E 149     -34.630  22.204 -64.006  1.00  0.00           H  
ATOM   2310 2HG2 VAL E 149     -35.820  22.333 -65.324  1.00  0.00           H  
ATOM   2311 3HG2 VAL E 149     -36.151  21.284 -63.925  1.00  0.00           H  
ATOM   2312  N   PHE E 150     -35.154  18.593 -68.115  1.00  0.00           N  
ATOM   2313  CA  PHE E 150     -34.617  17.529 -68.955  1.00  0.00           C  
ATOM   2314  C   PHE E 150     -33.308  17.951 -69.610  1.00  0.00           C  
ATOM   2315  O   PHE E 150     -33.066  19.139 -69.827  1.00  0.00           O  
ATOM   2316  CB  PHE E 150     -35.629  17.138 -70.034  1.00  0.00           C  
ATOM   2317  CG  PHE E 150     -36.844  16.435 -69.498  1.00  0.00           C  
ATOM   2318  CD1 PHE E 150     -38.078  17.068 -69.482  1.00  0.00           C  
ATOM   2319  CD2 PHE E 150     -36.755  15.141 -69.009  1.00  0.00           C  
ATOM   2320  CE1 PHE E 150     -39.196  16.422 -68.990  1.00  0.00           C  
ATOM   2321  CE2 PHE E 150     -37.872  14.493 -68.517  1.00  0.00           C  
ATOM   2322  CZ  PHE E 150     -39.094  15.135 -68.508  1.00  0.00           C  
ATOM   2323  H   PHE E 150     -35.594  19.390 -68.552  1.00  0.00           H  
ATOM   2324  HA  PHE E 150     -34.421  16.658 -68.328  1.00  0.00           H  
ATOM   2325 1HB  PHE E 150     -35.958  18.030 -70.564  1.00  0.00           H  
ATOM   2326 2HB  PHE E 150     -35.150  16.483 -70.761  1.00  0.00           H  
ATOM   2327  HD1 PHE E 150     -38.159  18.086 -69.865  1.00  0.00           H  
ATOM   2328  HD2 PHE E 150     -35.790  14.634 -69.016  1.00  0.00           H  
ATOM   2329  HE1 PHE E 150     -40.160  16.932 -68.983  1.00  0.00           H  
ATOM   2330  HE2 PHE E 150     -37.789  13.475 -68.136  1.00  0.00           H  
ATOM   2331  HZ  PHE E 150     -39.974  14.626 -68.118  1.00  0.00           H  
ATOM   2332  N   GLY E 151     -32.465  16.972 -69.921  1.00  0.00           N  
ATOM   2333  CA  GLY E 151     -31.560  17.074 -71.060  1.00  0.00           C  
ATOM   2334  C   GLY E 151     -30.265  16.313 -70.803  1.00  0.00           C  
ATOM   2335  O   GLY E 151     -30.179  15.511 -69.874  1.00  0.00           O  
ATOM   2336  H   GLY E 151     -32.451  16.136 -69.355  1.00  0.00           H  
ATOM   2337 1HA  GLY E 151     -32.049  16.678 -71.950  1.00  0.00           H  
ATOM   2338 2HA  GLY E 151     -31.337  18.122 -71.255  1.00  0.00           H  
ATOM   2339  N   PRO E 152     -29.260  16.569 -71.634  1.00  0.00           N  
ATOM   2340  CA  PRO E 152     -28.083  15.712 -71.699  1.00  0.00           C  
ATOM   2341  C   PRO E 152     -27.064  16.094 -70.633  1.00  0.00           C  
ATOM   2342  O   PRO E 152     -27.263  17.051 -69.885  1.00  0.00           O  
ATOM   2343  CB  PRO E 152     -27.547  15.969 -73.111  1.00  0.00           C  
ATOM   2344  CG  PRO E 152     -27.964  17.369 -73.411  1.00  0.00           C  
ATOM   2345  CD  PRO E 152     -29.336  17.489 -72.802  1.00  0.00           C  
ATOM   2346  HA  PRO E 152     -28.392  14.663 -71.580  1.00  0.00           H  
ATOM   2347 1HB  PRO E 152     -26.455  15.836 -73.129  1.00  0.00           H  
ATOM   2348 2HB  PRO E 152     -27.971  15.237 -73.814  1.00  0.00           H  
ATOM   2349 1HG  PRO E 152     -27.245  18.080 -72.979  1.00  0.00           H  
ATOM   2350 2HG  PRO E 152     -27.966  17.539 -74.498  1.00  0.00           H  
ATOM   2351 1HD  PRO E 152     -29.508  18.529 -72.488  1.00  0.00           H  
ATOM   2352 2HD  PRO E 152     -30.092  17.176 -73.537  1.00  0.00           H  
ATOM   2353  N   PRO E 153     -25.896  15.288 -70.597  1.00  0.00           N  
ATOM   2354  CA  PRO E 153     -24.849  15.633 -69.643  1.00  0.00           C  
ATOM   2355  C   PRO E 153     -24.301  17.029 -69.906  1.00  0.00           C  
ATOM   2356  O   PRO E 153     -24.062  17.406 -71.054  1.00  0.00           O  
ATOM   2357  CB  PRO E 153     -23.789  14.554 -69.889  1.00  0.00           C  
ATOM   2358  CG  PRO E 153     -24.550  13.426 -70.498  1.00  0.00           C  
ATOM   2359  CD  PRO E 153     -25.576  14.096 -71.374  1.00  0.00           C  
ATOM   2360  HA  PRO E 153     -25.277  15.616 -68.639  1.00  0.00           H  
ATOM   2361 1HB  PRO E 153     -23.002  14.944 -70.551  1.00  0.00           H  
ATOM   2362 2HB  PRO E 153     -23.305  14.279 -68.941  1.00  0.00           H  
ATOM   2363 1HG  PRO E 153     -23.871  12.772 -71.065  1.00  0.00           H  
ATOM   2364 2HG  PRO E 153     -25.005  12.806 -69.711  1.00  0.00           H  
ATOM   2365 1HD  PRO E 153     -25.124  14.341 -72.346  1.00  0.00           H  
ATOM   2366 2HD  PRO E 153     -26.440  13.428 -71.504  1.00  0.00           H  
ATOM   2367  N   GLY E 154     -24.150  17.817 -68.844  1.00  0.00           N  
ATOM   2368  CA  GLY E 154     -23.532  19.131 -68.976  1.00  0.00           C  
ATOM   2369  C   GLY E 154     -24.554  20.181 -69.393  1.00  0.00           C  
ATOM   2370  O   GLY E 154     -24.212  21.344 -69.607  1.00  0.00           O  
ATOM   2371  H   GLY E 154     -24.462  17.509 -67.934  1.00  0.00           H  
ATOM   2372 1HA  GLY E 154     -23.078  19.417 -68.027  1.00  0.00           H  
ATOM   2373 2HA  GLY E 154     -22.732  19.084 -69.714  1.00  0.00           H  
ATOM   2374  N   ALA E 155     -25.871  19.788 -69.539  1.00  0.00           N  
ATOM   2375  CA  ALA E 155     -26.871  20.772 -69.936  1.00  0.00           C  
ATOM   2376  C   ALA E 155     -27.076  21.819 -68.850  1.00  0.00           C  
ATOM   2377  O   ALA E 155     -27.092  23.019 -69.125  1.00  0.00           O  
ATOM   2378  CB  ALA E 155     -28.189  20.085 -70.264  1.00  0.00           C  
ATOM   2379  H   ALA E 155     -26.149  18.824 -69.422  1.00  0.00           H  
ATOM   2380  HA  ALA E 155     -26.508  21.282 -70.828  1.00  0.00           H  
ATOM   2381 1HB  ALA E 155     -28.925  20.832 -70.559  1.00  0.00           H  
ATOM   2382 2HB  ALA E 155     -28.038  19.381 -71.083  1.00  0.00           H  
ATOM   2383 3HB  ALA E 155     -28.547  19.549 -69.387  1.00  0.00           H  
ATOM   2384  N   GLY E 156     -27.233  21.359 -67.613  1.00  0.00           N  
ATOM   2385  CA  GLY E 156     -27.352  22.256 -66.471  1.00  0.00           C  
ATOM   2386  C   GLY E 156     -28.598  21.943 -65.652  1.00  0.00           C  
ATOM   2387  O   GLY E 156     -29.296  22.848 -65.194  1.00  0.00           O  
ATOM   2388  H   GLY E 156     -27.270  20.361 -67.461  1.00  0.00           H  
ATOM   2389 1HA  GLY E 156     -26.467  22.165 -65.842  1.00  0.00           H  
ATOM   2390 2HA  GLY E 156     -27.393  23.287 -66.821  1.00  0.00           H  
ATOM   2391  N   LYS E 157     -28.873  20.656 -65.472  1.00  0.00           N  
ATOM   2392  CA  LYS E 157     -29.919  20.216 -64.556  1.00  0.00           C  
ATOM   2393  C   LYS E 157     -29.529  20.478 -63.107  1.00  0.00           C  
ATOM   2394  O   LYS E 157     -30.389  20.631 -62.240  1.00  0.00           O  
ATOM   2395  CB  LYS E 157     -30.220  18.731 -64.759  1.00  0.00           C  
ATOM   2396  CG  LYS E 157     -30.676  18.368 -66.167  1.00  0.00           C  
ATOM   2397  CD  LYS E 157     -30.854  16.865 -66.319  1.00  0.00           C  
ATOM   2398  CE  LYS E 157     -29.632  16.108 -65.822  1.00  0.00           C  
ATOM   2399  NZ  LYS E 157     -28.458  16.296 -66.718  1.00  0.00           N  
ATOM   2400  H   LYS E 157     -28.344  19.963 -65.983  1.00  0.00           H  
ATOM   2401  HA  LYS E 157     -30.825  20.787 -64.766  1.00  0.00           H  
ATOM   2402 1HB  LYS E 157     -29.329  18.145 -64.535  1.00  0.00           H  
ATOM   2403 2HB  LYS E 157     -31.000  18.419 -64.065  1.00  0.00           H  
ATOM   2404 1HG  LYS E 157     -31.624  18.862 -66.381  1.00  0.00           H  
ATOM   2405 2HG  LYS E 157     -29.936  18.712 -66.889  1.00  0.00           H  
ATOM   2406 1HD  LYS E 157     -31.727  16.542 -65.750  1.00  0.00           H  
ATOM   2407 2HD  LYS E 157     -31.017  16.622 -67.369  1.00  0.00           H  
ATOM   2408 1HE  LYS E 157     -29.370  16.455 -64.823  1.00  0.00           H  
ATOM   2409 2HE  LYS E 157     -29.861  15.044 -65.764  1.00  0.00           H  
ATOM   2410 1HZ  LYS E 157     -27.670  15.778 -66.354  1.00  0.00           H  
ATOM   2411 2HZ  LYS E 157     -28.683  15.959 -67.644  1.00  0.00           H  
ATOM   2412 3HZ  LYS E 157     -28.224  17.277 -66.764  1.00  0.00           H  
ATOM   2413  N   SER E 158     -28.226  20.530 -62.851  1.00  0.00           N  
ATOM   2414  CA  SER E 158     -27.718  20.681 -61.493  1.00  0.00           C  
ATOM   2415  C   SER E 158     -27.666  22.148 -61.085  1.00  0.00           C  
ATOM   2416  O   SER E 158     -28.181  22.528 -60.033  1.00  0.00           O  
ATOM   2417  CB  SER E 158     -26.336  20.067 -61.381  1.00  0.00           C  
ATOM   2418  OG  SER E 158     -26.406  18.668 -61.395  1.00  0.00           O  
ATOM   2419  H   SER E 158     -27.571  20.462 -63.617  1.00  0.00           H  
ATOM   2420  HA  SER E 158     -28.395  20.166 -60.811  1.00  0.00           H  
ATOM   2421 1HB  SER E 158     -25.717  20.411 -62.209  1.00  0.00           H  
ATOM   2422 2HB  SER E 158     -25.864  20.401 -60.458  1.00  0.00           H  
ATOM   2423  HG  SER E 158     -26.969  18.423 -60.657  1.00  0.00           H  
ATOM   2424  N   ALA E 159     -26.916  22.890 -62.010  1.00  0.00           N  
ATOM   2425  CA  ALA E 159     -26.678  24.309 -61.774  1.00  0.00           C  
ATOM   2426  C   ALA E 159     -27.980  25.100 -61.811  1.00  0.00           C  
ATOM   2427  O   ALA E 159     -28.169  26.040 -61.039  1.00  0.00           O  
ATOM   2428  CB  ALA E 159     -25.696  24.859 -62.798  1.00  0.00           C  
ATOM   2429  H   ALA E 159     -26.509  22.452 -62.824  1.00  0.00           H  
ATOM   2430  HA  ALA E 159     -26.238  24.426 -60.783  1.00  0.00           H  
ATOM   2431 1HB  ALA E 159     -25.529  25.920 -62.609  1.00  0.00           H  
ATOM   2432 2HB  ALA E 159     -24.750  24.323 -62.720  1.00  0.00           H  
ATOM   2433 3HB  ALA E 159     -26.104  24.730 -63.799  1.00  0.00           H  
ATOM   2434  N   LEU E 160     -28.864  24.751 -62.790  1.00  0.00           N  
ATOM   2435  CA  LEU E 160     -30.174  25.391 -62.777  1.00  0.00           C  
ATOM   2436  C   LEU E 160     -30.909  25.115 -61.471  1.00  0.00           C  
ATOM   2437  O   LEU E 160     -31.393  26.036 -60.813  1.00  0.00           O  
ATOM   2438  CB  LEU E 160     -31.017  24.897 -63.959  1.00  0.00           C  
ATOM   2439  CG  LEU E 160     -32.439  25.467 -64.047  1.00  0.00           C  
ATOM   2440  CD1 LEU E 160     -32.371  26.981 -64.196  1.00  0.00           C  
ATOM   2441  CD2 LEU E 160     -33.168  24.834 -65.223  1.00  0.00           C  
ATOM   2442  H   LEU E 160     -28.651  24.081 -63.515  1.00  0.00           H  
ATOM   2443  HA  LEU E 160     -30.034  26.467 -62.871  1.00  0.00           H  
ATOM   2444 1HB  LEU E 160     -30.501  25.150 -64.883  1.00  0.00           H  
ATOM   2445 2HB  LEU E 160     -31.099  23.811 -63.899  1.00  0.00           H  
ATOM   2446  HG  LEU E 160     -32.977  25.247 -63.125  1.00  0.00           H  
ATOM   2447 1HD1 LEU E 160     -33.381  27.386 -64.258  1.00  0.00           H  
ATOM   2448 2HD1 LEU E 160     -31.861  27.409 -63.332  1.00  0.00           H  
ATOM   2449 3HD1 LEU E 160     -31.822  27.233 -65.103  1.00  0.00           H  
ATOM   2450 1HD2 LEU E 160     -34.179  25.239 -65.285  1.00  0.00           H  
ATOM   2451 2HD2 LEU E 160     -32.631  25.055 -66.145  1.00  0.00           H  
ATOM   2452 3HD2 LEU E 160     -33.218  23.755 -65.081  1.00  0.00           H  
ATOM   2453  N   ALA E 161     -30.948  23.844 -61.085  1.00  0.00           N  
ATOM   2454  CA  ALA E 161     -31.654  23.412 -59.884  1.00  0.00           C  
ATOM   2455  C   ALA E 161     -30.994  23.967 -58.628  1.00  0.00           C  
ATOM   2456  O   ALA E 161     -31.668  24.271 -57.644  1.00  0.00           O  
ATOM   2457  CB  ALA E 161     -31.714  21.893 -59.822  1.00  0.00           C  
ATOM   2458  H   ALA E 161     -30.503  23.151 -61.670  1.00  0.00           H  
ATOM   2459  HA  ALA E 161     -32.670  23.804 -59.929  1.00  0.00           H  
ATOM   2460 1HB  ALA E 161     -32.244  21.586 -58.921  1.00  0.00           H  
ATOM   2461 2HB  ALA E 161     -32.240  21.514 -60.699  1.00  0.00           H  
ATOM   2462 3HB  ALA E 161     -30.703  21.489 -59.804  1.00  0.00           H  
ATOM   2463  N   ALA E 162     -29.656  24.042 -58.571  1.00  0.00           N  
ATOM   2464  CA  ALA E 162     -28.929  24.616 -57.446  1.00  0.00           C  
ATOM   2465  C   ALA E 162     -29.198  26.110 -57.321  1.00  0.00           C  
ATOM   2466  O   ALA E 162     -29.382  26.628 -56.219  1.00  0.00           O  
ATOM   2467  CB  ALA E 162     -27.437  24.358 -57.592  1.00  0.00           C  
ATOM   2468  H   ALA E 162     -29.137  23.659 -59.348  1.00  0.00           H  
ATOM   2469  HA  ALA E 162     -29.283  24.136 -56.533  1.00  0.00           H  
ATOM   2470 1HB  ALA E 162     -26.907  24.793 -56.744  1.00  0.00           H  
ATOM   2471 2HB  ALA E 162     -27.254  23.284 -57.621  1.00  0.00           H  
ATOM   2472 3HB  ALA E 162     -27.078  24.812 -58.514  1.00  0.00           H  
ATOM   2473  N   GLN E 163     -29.220  26.799 -58.457  1.00  0.00           N  
ATOM   2474  CA  GLN E 163     -29.637  28.196 -58.498  1.00  0.00           C  
ATOM   2475  C   GLN E 163     -31.070  28.357 -58.005  1.00  0.00           C  
ATOM   2476  O   GLN E 163     -31.381  29.294 -57.270  1.00  0.00           O  
ATOM   2477  CB  GLN E 163     -29.507  28.752 -59.918  1.00  0.00           C  
ATOM   2478  CG  GLN E 163     -29.865  30.223 -60.045  1.00  0.00           C  
ATOM   2479  CD  GLN E 163     -29.632  30.756 -61.446  1.00  0.00           C  
ATOM   2480  OE1 GLN E 163     -29.473  29.989 -62.399  1.00  0.00           O  
ATOM   2481  NE2 GLN E 163     -29.611  32.078 -61.579  1.00  0.00           N  
ATOM   2482  H   GLN E 163     -28.940  26.344 -59.314  1.00  0.00           H  
ATOM   2483  HA  GLN E 163     -28.988  28.770 -57.838  1.00  0.00           H  
ATOM   2484 1HB  GLN E 163     -28.483  28.624 -60.267  1.00  0.00           H  
ATOM   2485 2HB  GLN E 163     -30.155  28.189 -60.590  1.00  0.00           H  
ATOM   2486 1HG  GLN E 163     -30.919  30.352 -59.801  1.00  0.00           H  
ATOM   2487 2HG  GLN E 163     -29.249  30.798 -59.354  1.00  0.00           H  
ATOM   2488 1HE2 GLN E 163     -29.461  32.488 -62.480  1.00  0.00           H  
ATOM   2489 2HE2 GLN E 163     -29.744  32.664 -60.780  1.00  0.00           H  
ATOM   2490  N   ILE E 164     -31.928  27.466 -58.432  1.00  0.00           N  
ATOM   2491  CA  ILE E 164     -33.300  27.389 -57.946  1.00  0.00           C  
ATOM   2492  C   ILE E 164     -33.340  27.086 -56.454  1.00  0.00           C  
ATOM   2493  O   ILE E 164     -34.062  27.735 -55.698  1.00  0.00           O  
ATOM   2494  CB  ILE E 164     -34.094  26.313 -58.710  1.00  0.00           C  
ATOM   2495  CG1 ILE E 164     -34.327  26.749 -60.159  1.00  0.00           C  
ATOM   2496  CG2 ILE E 164     -35.418  26.035 -58.015  1.00  0.00           C  
ATOM   2497  CD1 ILE E 164     -34.846  25.647 -61.053  1.00  0.00           C  
ATOM   2498  H   ILE E 164     -31.611  26.797 -59.119  1.00  0.00           H  
ATOM   2499  HA  ILE E 164     -33.780  28.353 -58.111  1.00  0.00           H  
ATOM   2500  HB  ILE E 164     -33.513  25.392 -58.748  1.00  0.00           H  
ATOM   2501 1HG1 ILE E 164     -35.042  27.571 -60.180  1.00  0.00           H  
ATOM   2502 2HG1 ILE E 164     -33.393  27.119 -60.582  1.00  0.00           H  
ATOM   2503 1HG2 ILE E 164     -35.966  25.272 -58.568  1.00  0.00           H  
ATOM   2504 2HG2 ILE E 164     -35.229  25.682 -57.002  1.00  0.00           H  
ATOM   2505 3HG2 ILE E 164     -36.008  26.950 -57.977  1.00  0.00           H  
ATOM   2506 1HD1 ILE E 164     -34.986  26.032 -62.063  1.00  0.00           H  
ATOM   2507 2HD1 ILE E 164     -34.128  24.826 -61.074  1.00  0.00           H  
ATOM   2508 3HD1 ILE E 164     -35.799  25.285 -60.668  1.00  0.00           H  
ATOM   2509  N   ALA E 165     -32.538  26.157 -55.933  1.00  0.00           N  
ATOM   2510  CA  ALA E 165     -32.528  25.796 -54.521  1.00  0.00           C  
ATOM   2511  C   ALA E 165     -32.209  27.002 -53.646  1.00  0.00           C  
ATOM   2512  O   ALA E 165     -32.750  27.147 -52.550  1.00  0.00           O  
ATOM   2513  CB  ALA E 165     -31.527  24.679 -54.266  1.00  0.00           C  
ATOM   2514  H   ALA E 165     -31.920  25.673 -56.569  1.00  0.00           H  
ATOM   2515  HA  ALA E 165     -33.525  25.445 -54.254  1.00  0.00           H  
ATOM   2516 1HB  ALA E 165     -31.532  24.421 -53.207  1.00  0.00           H  
ATOM   2517 2HB  ALA E 165     -31.802  23.803 -54.854  1.00  0.00           H  
ATOM   2518 3HB  ALA E 165     -30.531  25.011 -54.554  1.00  0.00           H  
ATOM   2519  N   ARG E 166     -31.299  27.916 -54.122  1.00  0.00           N  
ATOM   2520  CA  ARG E 166     -30.894  29.062 -53.317  1.00  0.00           C  
ATOM   2521  C   ARG E 166     -31.763  30.277 -53.613  1.00  0.00           C  
ATOM   2522  O   ARG E 166     -31.822  31.218 -52.821  1.00  0.00           O  
ATOM   2523  CB  ARG E 166     -29.435  29.410 -53.577  1.00  0.00           C  
ATOM   2524  CG  ARG E 166     -29.140  29.926 -54.976  1.00  0.00           C  
ATOM   2525  CD  ARG E 166     -27.697  30.228 -55.157  1.00  0.00           C  
ATOM   2526  NE  ARG E 166     -27.290  31.402 -54.404  1.00  0.00           N  
ATOM   2527  CZ  ARG E 166     -27.376  32.669 -54.854  1.00  0.00           C  
ATOM   2528  NH1 ARG E 166     -27.858  32.908 -56.054  1.00  0.00           N  
ATOM   2529  NH2 ARG E 166     -26.978  33.671 -54.090  1.00  0.00           N  
ATOM   2530  H   ARG E 166     -30.836  27.746 -55.004  1.00  0.00           H  
ATOM   2531  HA  ARG E 166     -31.007  28.802 -52.264  1.00  0.00           H  
ATOM   2532 1HB  ARG E 166     -29.112  30.172 -52.869  1.00  0.00           H  
ATOM   2533 2HB  ARG E 166     -28.816  28.528 -53.413  1.00  0.00           H  
ATOM   2534 1HG  ARG E 166     -29.428  29.173 -55.710  1.00  0.00           H  
ATOM   2535 2HG  ARG E 166     -29.707  30.841 -55.153  1.00  0.00           H  
ATOM   2536 1HD  ARG E 166     -27.103  29.380 -54.816  1.00  0.00           H  
ATOM   2537 2HD  ARG E 166     -27.494  30.412 -56.212  1.00  0.00           H  
ATOM   2538  HE  ARG E 166     -26.914  31.258 -53.475  1.00  0.00           H  
ATOM   2539 1HH1 ARG E 166     -28.162  32.142 -56.638  1.00  0.00           H  
ATOM   2540 2HH1 ARG E 166     -27.923  33.857 -56.392  1.00  0.00           H  
ATOM   2541 1HH2 ARG E 166     -26.608  33.487 -53.168  1.00  0.00           H  
ATOM   2542 2HH2 ARG E 166     -27.043  34.620 -54.428  1.00  0.00           H  
ATOM   2543  N   GLN E 167     -32.498  30.333 -54.803  1.00  0.00           N  
ATOM   2544  CA  GLN E 167     -33.271  31.519 -55.153  1.00  0.00           C  
ATOM   2545  C   GLN E 167     -34.763  31.282 -54.954  1.00  0.00           C  
ATOM   2546  O   GLN E 167     -35.504  32.197 -54.597  1.00  0.00           O  
ATOM   2547  CB  GLN E 167     -32.996  31.930 -56.602  1.00  0.00           C  
ATOM   2548  CG  GLN E 167     -31.580  32.421 -56.851  1.00  0.00           C  
ATOM   2549  CD  GLN E 167     -31.325  32.732 -58.314  1.00  0.00           C  
ATOM   2550  OE1 GLN E 167     -30.216  33.114 -58.697  1.00  0.00           O  
ATOM   2551  NE2 GLN E 167     -32.351  32.569 -59.141  1.00  0.00           N  
ATOM   2552  H   GLN E 167     -32.454  29.564 -55.456  1.00  0.00           H  
ATOM   2553  HA  GLN E 167     -32.970  32.335 -54.496  1.00  0.00           H  
ATOM   2554 1HB  GLN E 167     -33.179  31.082 -57.262  1.00  0.00           H  
ATOM   2555 2HB  GLN E 167     -33.683  32.725 -56.892  1.00  0.00           H  
ATOM   2556 1HG  GLN E 167     -31.415  33.330 -56.274  1.00  0.00           H  
ATOM   2557 2HG  GLN E 167     -30.878  31.647 -56.539  1.00  0.00           H  
ATOM   2558 1HE2 GLN E 167     -32.242  32.759 -60.117  1.00  0.00           H  
ATOM   2559 2HE2 GLN E 167     -33.233  32.257 -58.788  1.00  0.00           H  
ATOM   2560  N   ALA E 168     -35.233  30.039 -55.126  1.00  0.00           N  
ATOM   2561  CA  ALA E 168     -36.658  29.735 -55.071  1.00  0.00           C  
ATOM   2562  C   ALA E 168     -37.255  30.135 -53.727  1.00  0.00           C  
ATOM   2563  O   ALA E 168     -36.685  29.849 -52.674  1.00  0.00           O  
ATOM   2564  CB  ALA E 168     -36.895  28.256 -55.336  1.00  0.00           C  
ATOM   2565  H   ALA E 168     -34.581  29.302 -55.352  1.00  0.00           H  
ATOM   2566  HA  ALA E 168     -37.159  30.317 -55.845  1.00  0.00           H  
ATOM   2567 1HB  ALA E 168     -37.964  28.045 -55.291  1.00  0.00           H  
ATOM   2568 2HB  ALA E 168     -36.515  27.998 -56.324  1.00  0.00           H  
ATOM   2569 3HB  ALA E 168     -36.377  27.664 -54.583  1.00  0.00           H  
ATOM   2570  N   THR E 169     -38.301  30.866 -53.800  1.00  0.00           N  
ATOM   2571  CA  THR E 169     -39.072  31.242 -52.621  1.00  0.00           C  
ATOM   2572  C   THR E 169     -40.521  31.542 -52.984  1.00  0.00           C  
ATOM   2573  O   THR E 169     -40.960  31.272 -54.101  1.00  0.00           O  
ATOM   2574  CB  THR E 169     -38.451  32.464 -51.919  1.00  0.00           C  
ATOM   2575  OG1 THR E 169     -39.092  32.668 -50.653  1.00  0.00           O  
ATOM   2576  CG2 THR E 169     -38.616  33.711 -52.773  1.00  0.00           C  
ATOM   2577  H   THR E 169     -38.580  31.219 -54.704  1.00  0.00           H  
ATOM   2578  HA  THR E 169     -39.067  30.405 -51.922  1.00  0.00           H  
ATOM   2579  HB  THR E 169     -37.389  32.285 -51.748  1.00  0.00           H  
ATOM   2580  HG1 THR E 169     -39.346  33.590 -50.569  1.00  0.00           H  
ATOM   2581 1HG2 THR E 169     -38.170  34.564 -52.262  1.00  0.00           H  
ATOM   2582 2HG2 THR E 169     -38.119  33.563 -53.732  1.00  0.00           H  
ATOM   2583 3HG2 THR E 169     -39.675  33.901 -52.939  1.00  0.00           H  
ATOM   2584  N   VAL E 170     -41.242  32.004 -52.010  1.00  0.00           N  
ATOM   2585  CA  VAL E 170     -42.564  32.565 -52.260  1.00  0.00           C  
ATOM   2586  C   VAL E 170     -42.644  34.015 -51.798  1.00  0.00           C  
ATOM   2587  O   VAL E 170     -42.030  34.393 -50.801  1.00  0.00           O  
ATOM   2588  CB  VAL E 170     -43.642  31.738 -51.533  1.00  0.00           C  
ATOM   2589  CG1 VAL E 170     -43.713  30.332 -52.110  1.00  0.00           C  
ATOM   2590  CG2 VAL E 170     -43.343  31.695 -50.042  1.00  0.00           C  
ATOM   2591  H   VAL E 170     -40.869  32.024 -51.072  1.00  0.00           H  
ATOM   2592  HA  VAL E 170     -42.759  32.528 -53.332  1.00  0.00           H  
ATOM   2593  HB  VAL E 170     -44.614  32.202 -51.697  1.00  0.00           H  
ATOM   2594 1HG1 VAL E 170     -44.479  29.762 -51.585  1.00  0.00           H  
ATOM   2595 2HG1 VAL E 170     -43.963  30.386 -53.170  1.00  0.00           H  
ATOM   2596 3HG1 VAL E 170     -42.748  29.840 -51.988  1.00  0.00           H  
ATOM   2597 1HG2 VAL E 170     -44.109  31.109 -49.535  1.00  0.00           H  
ATOM   2598 2HG2 VAL E 170     -42.368  31.236 -49.880  1.00  0.00           H  
ATOM   2599 3HG2 VAL E 170     -43.338  32.709 -49.643  1.00  0.00           H  
ATOM   2600  N   LEU E 171     -43.404  34.822 -52.530  1.00  0.00           N  
ATOM   2601  CA  LEU E 171     -43.508  36.247 -52.240  1.00  0.00           C  
ATOM   2602  C   LEU E 171     -44.501  36.510 -51.115  1.00  0.00           C  
ATOM   2603  O   LEU E 171     -45.561  35.888 -51.052  1.00  0.00           O  
ATOM   2604  CB  LEU E 171     -43.937  37.014 -53.497  1.00  0.00           C  
ATOM   2605  CG  LEU E 171     -42.987  36.907 -54.698  1.00  0.00           C  
ATOM   2606  CD1 LEU E 171     -43.592  37.634 -55.891  1.00  0.00           C  
ATOM   2607  CD2 LEU E 171     -41.633  37.494 -54.328  1.00  0.00           C  
ATOM   2608  H   LEU E 171     -43.924  34.439 -53.306  1.00  0.00           H  
ATOM   2609  HA  LEU E 171     -42.529  36.608 -51.926  1.00  0.00           H  
ATOM   2610 1HB  LEU E 171     -44.912  36.647 -53.813  1.00  0.00           H  
ATOM   2611 2HB  LEU E 171     -44.033  38.070 -53.245  1.00  0.00           H  
ATOM   2612  HG  LEU E 171     -42.865  35.859 -54.973  1.00  0.00           H  
ATOM   2613 1HD1 LEU E 171     -42.918  37.557 -56.744  1.00  0.00           H  
ATOM   2614 2HD1 LEU E 171     -44.550  37.181 -56.145  1.00  0.00           H  
ATOM   2615 3HD1 LEU E 171     -43.742  38.683 -55.640  1.00  0.00           H  
ATOM   2616 1HD2 LEU E 171     -40.958  37.417 -55.181  1.00  0.00           H  
ATOM   2617 2HD2 LEU E 171     -41.754  38.543 -54.055  1.00  0.00           H  
ATOM   2618 3HD2 LEU E 171     -41.216  36.945 -53.485  1.00  0.00           H  
ATOM   2619  N   ASP E 172     -44.151  37.435 -50.228  1.00  0.00           N  
ATOM   2620  CA  ASP E 172     -45.123  38.031 -49.319  1.00  0.00           C  
ATOM   2621  C   ASP E 172     -45.726  36.983 -48.393  1.00  0.00           C  
ATOM   2622  O   ASP E 172     -46.938  36.953 -48.179  1.00  0.00           O  
ATOM   2623  CB  ASP E 172     -46.236  38.727 -50.105  1.00  0.00           C  
ATOM   2624  CG  ASP E 172     -45.728  39.886 -50.953  1.00  0.00           C  
ATOM   2625  OD1 ASP E 172     -44.796  40.534 -50.540  1.00  0.00           O  
ATOM   2626  OD2 ASP E 172     -46.276  40.111 -52.005  1.00  0.00           O  
ATOM   2627  H   ASP E 172     -43.187  37.733 -50.182  1.00  0.00           H  
ATOM   2628  HA  ASP E 172     -44.612  38.775 -48.706  1.00  0.00           H  
ATOM   2629 1HB  ASP E 172     -46.726  38.006 -50.759  1.00  0.00           H  
ATOM   2630 2HB  ASP E 172     -46.989  39.106 -49.413  1.00  0.00           H  
ATOM   2631  N   SER E 173     -44.875  36.201 -47.782  1.00  0.00           N  
ATOM   2632  CA  SER E 173     -45.290  35.136 -46.876  1.00  0.00           C  
ATOM   2633  C   SER E 173     -44.288  34.957 -45.742  1.00  0.00           C  
ATOM   2634  O   SER E 173     -43.108  35.275 -45.888  1.00  0.00           O  
ATOM   2635  CB  SER E 173     -45.444  33.833 -47.637  1.00  0.00           C  
ATOM   2636  OG  SER E 173     -45.850  32.799 -46.784  1.00  0.00           O  
ATOM   2637  H   SER E 173     -43.890  36.371 -47.923  1.00  0.00           H  
ATOM   2638  HA  SER E 173     -46.253  35.406 -46.442  1.00  0.00           H  
ATOM   2639 1HB  SER E 173     -46.177  33.962 -48.433  1.00  0.00           H  
ATOM   2640 2HB  SER E 173     -44.496  33.571 -48.105  1.00  0.00           H  
ATOM   2641  HG  SER E 173     -45.051  32.321 -46.548  1.00  0.00           H  
ATOM   2642  N   SER E 174     -44.765  34.493 -44.586  1.00  0.00           N  
ATOM   2643  CA  SER E 174     -43.924  34.289 -43.413  1.00  0.00           C  
ATOM   2644  C   SER E 174     -42.997  33.094 -43.600  1.00  0.00           C  
ATOM   2645  O   SER E 174     -43.099  32.367 -44.588  1.00  0.00           O  
ATOM   2646  CB  SER E 174     -44.785  34.084 -42.182  1.00  0.00           C  
ATOM   2647  OG  SER E 174     -45.444  32.849 -42.230  1.00  0.00           O  
ATOM   2648  H   SER E 174     -45.753  34.291 -44.524  1.00  0.00           H  
ATOM   2649  HA  SER E 174     -43.310  35.179 -43.268  1.00  0.00           H  
ATOM   2650 1HB  SER E 174     -44.161  34.132 -41.289  1.00  0.00           H  
ATOM   2651 2HB  SER E 174     -45.517  34.887 -42.112  1.00  0.00           H  
ATOM   2652  HG  SER E 174     -44.962  32.316 -42.867  1.00  0.00           H  
ATOM   2653  N   ASP E 175     -42.166  32.826 -42.647  1.00  0.00           N  
ATOM   2654  CA  ASP E 175     -41.072  31.866 -42.726  1.00  0.00           C  
ATOM   2655  C   ASP E 175     -41.593  30.435 -42.711  1.00  0.00           C  
ATOM   2656  O   ASP E 175     -41.513  29.745 -41.694  1.00  0.00           O  
ATOM   2657  CB  ASP E 175     -40.093  32.071 -41.567  1.00  0.00           C  
ATOM   2658  CG  ASP E 175     -38.822  31.245 -41.712  1.00  0.00           C  
ATOM   2659  OD1 ASP E 175     -38.696  30.551 -42.693  1.00  0.00           O  
ATOM   2660  OD2 ASP E 175     -37.989  31.315 -40.840  1.00  0.00           O  
ATOM   2661  H   ASP E 175     -42.298  33.352 -41.794  1.00  0.00           H  
ATOM   2662  HA  ASP E 175     -40.539  32.025 -43.664  1.00  0.00           H  
ATOM   2663 1HB  ASP E 175     -39.819  33.124 -41.505  1.00  0.00           H  
ATOM   2664 2HB  ASP E 175     -40.579  31.803 -40.629  1.00  0.00           H  
ATOM   2665  N   ASP E 176     -42.153  29.969 -43.843  1.00  0.00           N  
ATOM   2666  CA  ASP E 176     -42.715  28.630 -43.972  1.00  0.00           C  
ATOM   2667  C   ASP E 176     -42.436  28.046 -45.351  1.00  0.00           C  
ATOM   2668  O   ASP E 176     -43.309  27.431 -45.964  1.00  0.00           O  
ATOM   2669  CB  ASP E 176     -44.225  28.655 -43.718  1.00  0.00           C  
ATOM   2670  CG  ASP E 176     -44.983  29.495 -44.737  1.00  0.00           C  
ATOM   2671  OD1 ASP E 176     -44.364  29.987 -45.651  1.00  0.00           O  
ATOM   2672  OD2 ASP E 176     -46.173  29.638 -44.591  1.00  0.00           O  
ATOM   2673  H   ASP E 176     -42.222  30.608 -44.621  1.00  0.00           H  
ATOM   2674  HA  ASP E 176     -42.248  27.985 -43.227  1.00  0.00           H  
ATOM   2675 1HB  ASP E 176     -44.615  27.637 -43.746  1.00  0.00           H  
ATOM   2676 2HB  ASP E 176     -44.420  29.053 -42.722  1.00  0.00           H  
ATOM   2677  N   PHE E 177     -41.207  28.251 -45.854  1.00  0.00           N  
ATOM   2678  CA  PHE E 177     -40.777  27.692 -47.130  1.00  0.00           C  
ATOM   2679  C   PHE E 177     -39.492  26.889 -46.975  1.00  0.00           C  
ATOM   2680  O   PHE E 177     -38.523  27.360 -46.379  1.00  0.00           O  
ATOM   2681  CB  PHE E 177     -40.568  28.806 -48.158  1.00  0.00           C  
ATOM   2682  CG  PHE E 177     -40.197  28.307 -49.526  1.00  0.00           C  
ATOM   2683  CD1 PHE E 177     -41.179  27.971 -50.446  1.00  0.00           C  
ATOM   2684  CD2 PHE E 177     -38.868  28.172 -49.895  1.00  0.00           C  
ATOM   2685  CE1 PHE E 177     -40.840  27.512 -51.705  1.00  0.00           C  
ATOM   2686  CE2 PHE E 177     -38.526  27.715 -51.152  1.00  0.00           C  
ATOM   2687  CZ  PHE E 177     -39.513  27.384 -52.058  1.00  0.00           C  
ATOM   2688  H   PHE E 177     -40.547  28.779 -45.301  1.00  0.00           H  
ATOM   2689  HA  PHE E 177     -41.557  27.023 -47.495  1.00  0.00           H  
ATOM   2690 1HB  PHE E 177     -41.479  29.396 -48.246  1.00  0.00           H  
ATOM   2691 2HB  PHE E 177     -39.778  29.474 -47.815  1.00  0.00           H  
ATOM   2692  HD1 PHE E 177     -42.228  28.073 -50.167  1.00  0.00           H  
ATOM   2693  HD2 PHE E 177     -38.087  28.433 -49.179  1.00  0.00           H  
ATOM   2694  HE1 PHE E 177     -41.621  27.251 -52.418  1.00  0.00           H  
ATOM   2695  HE2 PHE E 177     -37.477  27.614 -51.430  1.00  0.00           H  
ATOM   2696  HZ  PHE E 177     -39.245  27.021 -53.049  1.00  0.00           H  
ATOM   2697  N   ALA E 178     -39.456  25.691 -47.566  1.00  0.00           N  
ATOM   2698  CA  ALA E 178     -38.295  24.819 -47.434  1.00  0.00           C  
ATOM   2699  C   ALA E 178     -37.959  24.146 -48.759  1.00  0.00           C  
ATOM   2700  O   ALA E 178     -38.809  24.031 -49.641  1.00  0.00           O  
ATOM   2701  CB  ALA E 178     -38.537  23.773 -46.356  1.00  0.00           C  
ATOM   2702  H   ALA E 178     -40.230  25.395 -48.144  1.00  0.00           H  
ATOM   2703  HA  ALA E 178     -37.442  25.433 -47.146  1.00  0.00           H  
ATOM   2704 1HB  ALA E 178     -37.661  23.130 -46.269  1.00  0.00           H  
ATOM   2705 2HB  ALA E 178     -38.718  24.270 -45.402  1.00  0.00           H  
ATOM   2706 3HB  ALA E 178     -39.404  23.171 -46.621  1.00  0.00           H  
ATOM   2707  N   VAL E 179     -36.679  23.754 -48.888  1.00  0.00           N  
ATOM   2708  CA  VAL E 179     -36.257  23.021 -50.075  1.00  0.00           C  
ATOM   2709  C   VAL E 179     -35.650  21.674 -49.704  1.00  0.00           C  
ATOM   2710  O   VAL E 179     -34.729  21.600 -48.891  1.00  0.00           O  
ATOM   2711  CB  VAL E 179     -35.226  23.843 -50.872  1.00  0.00           C  
ATOM   2712  CG1 VAL E 179     -34.747  23.062 -52.087  1.00  0.00           C  
ATOM   2713  CG2 VAL E 179     -35.837  25.172 -51.292  1.00  0.00           C  
ATOM   2714  H   VAL E 179     -35.995  23.980 -48.180  1.00  0.00           H  
ATOM   2715  HA  VAL E 179     -37.131  22.850 -50.705  1.00  0.00           H  
ATOM   2716  HB  VAL E 179     -34.355  24.025 -50.243  1.00  0.00           H  
ATOM   2717 1HG1 VAL E 179     -34.019  23.658 -52.638  1.00  0.00           H  
ATOM   2718 2HG1 VAL E 179     -34.281  22.132 -51.761  1.00  0.00           H  
ATOM   2719 3HG1 VAL E 179     -35.595  22.838 -52.733  1.00  0.00           H  
ATOM   2720 1HG2 VAL E 179     -35.103  25.748 -51.854  1.00  0.00           H  
ATOM   2721 2HG2 VAL E 179     -36.711  24.989 -51.917  1.00  0.00           H  
ATOM   2722 3HG2 VAL E 179     -36.135  25.731 -50.405  1.00  0.00           H  
ATOM   2723  N   VAL E 180     -36.174  20.608 -50.255  1.00  0.00           N  
ATOM   2724  CA  VAL E 180     -35.614  19.284 -50.009  1.00  0.00           C  
ATOM   2725  C   VAL E 180     -34.842  18.779 -51.221  1.00  0.00           C  
ATOM   2726  O   VAL E 180     -35.419  18.544 -52.282  1.00  0.00           O  
ATOM   2727  CB  VAL E 180     -36.735  18.285 -49.664  1.00  0.00           C  
ATOM   2728  CG1 VAL E 180     -36.159  16.895 -49.442  1.00  0.00           C  
ATOM   2729  CG2 VAL E 180     -37.490  18.759 -48.432  1.00  0.00           C  
ATOM   2730  H   VAL E 180     -36.938  20.705 -50.908  1.00  0.00           H  
ATOM   2731  HA  VAL E 180     -34.931  19.350 -49.161  1.00  0.00           H  
ATOM   2732  HB  VAL E 180     -37.421  18.218 -50.509  1.00  0.00           H  
ATOM   2733 1HG1 VAL E 180     -36.965  16.201 -49.200  1.00  0.00           H  
ATOM   2734 2HG1 VAL E 180     -35.654  16.561 -50.348  1.00  0.00           H  
ATOM   2735 3HG1 VAL E 180     -35.446  16.923 -48.618  1.00  0.00           H  
ATOM   2736 1HG2 VAL E 180     -38.282  18.049 -48.195  1.00  0.00           H  
ATOM   2737 2HG2 VAL E 180     -36.803  18.832 -47.590  1.00  0.00           H  
ATOM   2738 3HG2 VAL E 180     -37.929  19.738 -48.629  1.00  0.00           H  
ATOM   2739  N   PHE E 181     -33.571  18.574 -51.030  1.00  0.00           N  
ATOM   2740  CA  PHE E 181     -32.718  18.212 -52.156  1.00  0.00           C  
ATOM   2741  C   PHE E 181     -32.359  16.732 -52.122  1.00  0.00           C  
ATOM   2742  O   PHE E 181     -31.806  16.240 -51.138  1.00  0.00           O  
ATOM   2743  CB  PHE E 181     -31.439  19.052 -52.148  1.00  0.00           C  
ATOM   2744  CG  PHE E 181     -30.451  18.661 -53.210  1.00  0.00           C  
ATOM   2745  CD1 PHE E 181     -30.729  18.880 -54.551  1.00  0.00           C  
ATOM   2746  CD2 PHE E 181     -29.242  18.072 -52.870  1.00  0.00           C  
ATOM   2747  CE1 PHE E 181     -29.820  18.521 -55.528  1.00  0.00           C  
ATOM   2748  CE2 PHE E 181     -28.332  17.713 -53.845  1.00  0.00           C  
ATOM   2749  CZ  PHE E 181     -28.622  17.937 -55.176  1.00  0.00           C  
ATOM   2750  H   PHE E 181     -33.163  18.658 -50.110  1.00  0.00           H  
ATOM   2751  HA  PHE E 181     -33.261  18.412 -53.080  1.00  0.00           H  
ATOM   2752 1HB  PHE E 181     -31.693  20.102 -52.290  1.00  0.00           H  
ATOM   2753 2HB  PHE E 181     -30.950  18.961 -51.179  1.00  0.00           H  
ATOM   2754  HD1 PHE E 181     -31.676  19.342 -54.829  1.00  0.00           H  
ATOM   2755  HD2 PHE E 181     -29.013  17.895 -51.819  1.00  0.00           H  
ATOM   2756  HE1 PHE E 181     -30.052  18.698 -56.578  1.00  0.00           H  
ATOM   2757  HE2 PHE E 181     -27.385  17.252 -53.564  1.00  0.00           H  
ATOM   2758  HZ  PHE E 181     -27.906  17.653 -55.945  1.00  0.00           H  
ATOM   2759  N   ALA E 182     -32.678  16.027 -53.202  1.00  0.00           N  
ATOM   2760  CA  ALA E 182     -32.322  14.619 -53.330  1.00  0.00           C  
ATOM   2761  C   ALA E 182     -31.301  14.407 -54.441  1.00  0.00           C  
ATOM   2762  O   ALA E 182     -31.563  14.715 -55.604  1.00  0.00           O  
ATOM   2763  CB  ALA E 182     -33.565  13.779 -53.586  1.00  0.00           C  
ATOM   2764  H   ALA E 182     -33.180  16.477 -53.954  1.00  0.00           H  
ATOM   2765  HA  ALA E 182     -31.866  14.298 -52.393  1.00  0.00           H  
ATOM   2766 1HB  ALA E 182     -33.282  12.730 -53.679  1.00  0.00           H  
ATOM   2767 2HB  ALA E 182     -34.260  13.895 -52.755  1.00  0.00           H  
ATOM   2768 3HB  ALA E 182     -34.042  14.109 -54.507  1.00  0.00           H  
ATOM   2769  N   ALA E 183     -30.138  13.880 -54.076  1.00  0.00           N  
ATOM   2770  CA  ALA E 183     -29.131  13.492 -55.057  1.00  0.00           C  
ATOM   2771  C   ALA E 183     -29.174  11.994 -55.327  1.00  0.00           C  
ATOM   2772  O   ALA E 183     -28.914  11.185 -54.435  1.00  0.00           O  
ATOM   2773  CB  ALA E 183     -27.745  13.906 -54.585  1.00  0.00           C  
ATOM   2774  H   ALA E 183     -29.945  13.745 -53.094  1.00  0.00           H  
ATOM   2775  HA  ALA E 183     -29.354  14.006 -55.992  1.00  0.00           H  
ATOM   2776 1HB  ALA E 183     -27.004  13.609 -55.328  1.00  0.00           H  
ATOM   2777 2HB  ALA E 183     -27.713  14.987 -54.453  1.00  0.00           H  
ATOM   2778 3HB  ALA E 183     -27.523  13.418 -53.638  1.00  0.00           H  
ATOM   2779  N   ILE E 184     -29.449  11.612 -56.543  1.00  0.00           N  
ATOM   2780  CA  ILE E 184     -29.666  10.205 -56.855  1.00  0.00           C  
ATOM   2781  C   ILE E 184     -28.606   9.684 -57.817  1.00  0.00           C  
ATOM   2782  O   ILE E 184     -28.538  10.111 -58.970  1.00  0.00           O  
ATOM   2783  CB  ILE E 184     -31.064   9.986 -57.462  1.00  0.00           C  
ATOM   2784  CG1 ILE E 184     -32.146  10.503 -56.511  1.00  0.00           C  
ATOM   2785  CG2 ILE E 184     -31.284   8.513 -57.773  1.00  0.00           C  
ATOM   2786  CD1 ILE E 184     -33.522  10.574 -57.132  1.00  0.00           C  
ATOM   2787  H   ILE E 184     -29.551  12.300 -57.275  1.00  0.00           H  
ATOM   2788  HA  ILE E 184     -29.598   9.631 -55.931  1.00  0.00           H  
ATOM   2789  HB  ILE E 184     -31.154  10.560 -58.384  1.00  0.00           H  
ATOM   2790 1HG1 ILE E 184     -32.200   9.857 -55.635  1.00  0.00           H  
ATOM   2791 2HG1 ILE E 184     -31.878  11.501 -56.163  1.00  0.00           H  
ATOM   2792 1HG2 ILE E 184     -32.277   8.376 -58.201  1.00  0.00           H  
ATOM   2793 2HG2 ILE E 184     -30.532   8.176 -58.486  1.00  0.00           H  
ATOM   2794 3HG2 ILE E 184     -31.201   7.931 -56.855  1.00  0.00           H  
ATOM   2795 1HD1 ILE E 184     -34.234  10.950 -56.397  1.00  0.00           H  
ATOM   2796 2HD1 ILE E 184     -33.499  11.246 -57.991  1.00  0.00           H  
ATOM   2797 3HD1 ILE E 184     -33.827   9.580 -57.456  1.00  0.00           H  
ATOM   2798  N   GLY E 185     -27.710   8.830 -57.302  1.00  0.00           N  
ATOM   2799  CA  GLY E 185     -26.747   8.138 -58.150  1.00  0.00           C  
ATOM   2800  C   GLY E 185     -25.702   9.102 -58.697  1.00  0.00           C  
ATOM   2801  O   GLY E 185     -25.295   9.000 -59.855  1.00  0.00           O  
ATOM   2802  H   GLY E 185     -27.707   8.651 -56.308  1.00  0.00           H  
ATOM   2803 1HA  GLY E 185     -26.257   7.351 -57.577  1.00  0.00           H  
ATOM   2804 2HA  GLY E 185     -27.270   7.655 -58.975  1.00  0.00           H  
ATOM   2805  N   ILE E 186     -25.168  10.039 -57.848  1.00  0.00           N  
ATOM   2806  CA  ILE E 186     -24.197  10.979 -58.395  1.00  0.00           C  
ATOM   2807  C   ILE E 186     -22.792  10.676 -57.891  1.00  0.00           C  
ATOM   2808  O   ILE E 186     -22.605   9.827 -57.019  1.00  0.00           O  
ATOM   2809  CB  ILE E 186     -24.572  12.428 -58.033  1.00  0.00           C  
ATOM   2810  CG1 ILE E 186     -24.506  12.634 -56.518  1.00  0.00           C  
ATOM   2811  CG2 ILE E 186     -25.958  12.766 -58.559  1.00  0.00           C  
ATOM   2812  CD1 ILE E 186     -24.581  14.083 -56.094  1.00  0.00           C  
ATOM   2813  H   ILE E 186     -25.393  10.080 -56.865  1.00  0.00           H  
ATOM   2814  HA  ILE E 186     -24.197  10.884 -59.480  1.00  0.00           H  
ATOM   2815  HB  ILE E 186     -23.849  13.112 -58.476  1.00  0.00           H  
ATOM   2816 1HG1 ILE E 186     -25.325  12.096 -56.041  1.00  0.00           H  
ATOM   2817 2HG1 ILE E 186     -23.575  12.215 -56.134  1.00  0.00           H  
ATOM   2818 1HG2 ILE E 186     -26.208  13.793 -58.294  1.00  0.00           H  
ATOM   2819 2HG2 ILE E 186     -25.972  12.658 -59.643  1.00  0.00           H  
ATOM   2820 3HG2 ILE E 186     -26.690  12.090 -58.118  1.00  0.00           H  
ATOM   2821 1HD1 ILE E 186     -24.527  14.148 -55.007  1.00  0.00           H  
ATOM   2822 2HD1 ILE E 186     -23.747  14.634 -56.532  1.00  0.00           H  
ATOM   2823 3HD1 ILE E 186     -25.520  14.514 -56.437  1.00  0.00           H  
ATOM   2824  N   THR E 187     -21.781  11.390 -58.443  1.00  0.00           N  
ATOM   2825  CA  THR E 187     -20.401  11.203 -58.011  1.00  0.00           C  
ATOM   2826  C   THR E 187     -20.090  12.045 -56.781  1.00  0.00           C  
ATOM   2827  O   THR E 187     -20.778  13.027 -56.499  1.00  0.00           O  
ATOM   2828  CB  THR E 187     -19.414  11.552 -59.140  1.00  0.00           C  
ATOM   2829  OG1 THR E 187     -19.552  12.936 -59.488  1.00  0.00           O  
ATOM   2830  CG2 THR E 187     -19.683  10.696 -60.368  1.00  0.00           C  
ATOM   2831  H   THR E 187     -21.983  12.067 -59.166  1.00  0.00           H  
ATOM   2832  HA  THR E 187     -20.261  10.155 -57.745  1.00  0.00           H  
ATOM   2833  HB  THR E 187     -18.394  11.377 -58.799  1.00  0.00           H  
ATOM   2834  HG1 THR E 187     -20.410  13.079 -59.895  1.00  0.00           H  
ATOM   2835 1HG2 THR E 187     -18.976  10.956 -61.155  1.00  0.00           H  
ATOM   2836 2HG2 THR E 187     -19.568   9.643 -60.110  1.00  0.00           H  
ATOM   2837 3HG2 THR E 187     -20.699  10.874 -60.720  1.00  0.00           H  
ATOM   2838  N   PHE E 188     -19.051  11.656 -56.051  1.00  0.00           N  
ATOM   2839  CA  PHE E 188     -18.625  12.396 -54.869  1.00  0.00           C  
ATOM   2840  C   PHE E 188     -18.423  13.872 -55.185  1.00  0.00           C  
ATOM   2841  O   PHE E 188     -18.710  14.739 -54.360  1.00  0.00           O  
ATOM   2842  CB  PHE E 188     -17.329  11.808 -54.308  1.00  0.00           C  
ATOM   2843  CG  PHE E 188     -16.811  12.528 -53.096  1.00  0.00           C  
ATOM   2844  CD1 PHE E 188     -17.310  12.239 -51.834  1.00  0.00           C  
ATOM   2845  CD2 PHE E 188     -15.824  13.495 -53.214  1.00  0.00           C  
ATOM   2846  CE1 PHE E 188     -16.834  12.901 -50.718  1.00  0.00           C  
ATOM   2847  CE2 PHE E 188     -15.346  14.157 -52.100  1.00  0.00           C  
ATOM   2848  CZ  PHE E 188     -15.852  13.860 -50.851  1.00  0.00           C  
ATOM   2849  H   PHE E 188     -18.542  10.827 -56.322  1.00  0.00           H  
ATOM   2850  HA  PHE E 188     -19.403  12.312 -54.109  1.00  0.00           H  
ATOM   2851 1HB  PHE E 188     -17.488  10.764 -54.041  1.00  0.00           H  
ATOM   2852 2HB  PHE E 188     -16.556  11.834 -55.075  1.00  0.00           H  
ATOM   2853  HD1 PHE E 188     -18.085  11.480 -51.729  1.00  0.00           H  
ATOM   2854  HD2 PHE E 188     -15.425  13.731 -54.201  1.00  0.00           H  
ATOM   2855  HE1 PHE E 188     -17.235  12.664 -49.733  1.00  0.00           H  
ATOM   2856  HE2 PHE E 188     -14.570  14.915 -52.207  1.00  0.00           H  
ATOM   2857  HZ  PHE E 188     -15.478  14.383 -49.972  1.00  0.00           H  
ATOM   2858  N   GLU E 189     -17.928  14.152 -56.386  1.00  0.00           N  
ATOM   2859  CA  GLU E 189     -17.535  15.507 -56.756  1.00  0.00           C  
ATOM   2860  C   GLU E 189     -18.754  16.380 -57.022  1.00  0.00           C  
ATOM   2861  O   GLU E 189     -18.746  17.578 -56.737  1.00  0.00           O  
ATOM   2862  CB  GLU E 189     -16.634  15.482 -57.992  1.00  0.00           C  
ATOM   2863  CG  GLU E 189     -15.262  14.865 -57.758  1.00  0.00           C  
ATOM   2864  CD  GLU E 189     -14.408  14.852 -58.995  1.00  0.00           C  
ATOM   2865  OE1 GLU E 189     -14.900  15.212 -60.038  1.00  0.00           O  
ATOM   2866  OE2 GLU E 189     -13.262  14.481 -58.898  1.00  0.00           O  
ATOM   2867  H   GLU E 189     -17.820  13.408 -57.060  1.00  0.00           H  
ATOM   2868  HA  GLU E 189     -16.978  15.945 -55.926  1.00  0.00           H  
ATOM   2869 1HB  GLU E 189     -17.122  14.919 -58.788  1.00  0.00           H  
ATOM   2870 2HB  GLU E 189     -16.486  16.499 -58.355  1.00  0.00           H  
ATOM   2871 1HG  GLU E 189     -14.748  15.432 -56.982  1.00  0.00           H  
ATOM   2872 2HG  GLU E 189     -15.391  13.845 -57.400  1.00  0.00           H  
ATOM   2873  N   GLU E 190     -19.781  15.766 -57.649  1.00  0.00           N  
ATOM   2874  CA  GLU E 190     -21.060  16.447 -57.814  1.00  0.00           C  
ATOM   2875  C   GLU E 190     -21.712  16.730 -56.467  1.00  0.00           C  
ATOM   2876  O   GLU E 190     -22.293  17.795 -56.259  1.00  0.00           O  
ATOM   2877  CB  GLU E 190     -22.002  15.610 -58.682  1.00  0.00           C  
ATOM   2878  CG  GLU E 190     -21.596  15.523 -60.147  1.00  0.00           C  
ATOM   2879  CD  GLU E 190     -22.327  14.441 -60.893  1.00  0.00           C  
ATOM   2880  OE1 GLU E 190     -22.127  13.292 -60.581  1.00  0.00           O  
ATOM   2881  OE2 GLU E 190     -23.087  14.765 -61.775  1.00  0.00           O  
ATOM   2882  H   GLU E 190     -19.670  14.832 -58.016  1.00  0.00           H  
ATOM   2883  HA  GLU E 190     -20.882  17.401 -58.312  1.00  0.00           H  
ATOM   2884 1HB  GLU E 190     -22.053  14.595 -58.288  1.00  0.00           H  
ATOM   2885 2HB  GLU E 190     -23.007  16.030 -58.638  1.00  0.00           H  
ATOM   2886 1HG  GLU E 190     -21.799  16.480 -60.627  1.00  0.00           H  
ATOM   2887 2HG  GLU E 190     -20.525  15.338 -60.206  1.00  0.00           H  
ATOM   2888  N   ALA E 191     -21.622  15.720 -55.567  1.00  0.00           N  
ATOM   2889  CA  ALA E 191     -22.178  15.861 -54.226  1.00  0.00           C  
ATOM   2890  C   ALA E 191     -21.497  16.990 -53.464  1.00  0.00           C  
ATOM   2891  O   ALA E 191     -22.153  17.770 -52.773  1.00  0.00           O  
ATOM   2892  CB  ALA E 191     -22.052  14.553 -53.459  1.00  0.00           C  
ATOM   2893  H   ALA E 191     -21.181  14.849 -55.826  1.00  0.00           H  
ATOM   2894  HA  ALA E 191     -23.235  16.114 -54.323  1.00  0.00           H  
ATOM   2895 1HB  ALA E 191     -22.472  14.675 -52.460  1.00  0.00           H  
ATOM   2896 2HB  ALA E 191     -22.594  13.768 -53.987  1.00  0.00           H  
ATOM   2897 3HB  ALA E 191     -21.001  14.279 -53.380  1.00  0.00           H  
ATOM   2898  N   GLU E 192     -20.179  17.025 -53.565  1.00  0.00           N  
ATOM   2899  CA  GLU E 192     -19.369  18.074 -52.958  1.00  0.00           C  
ATOM   2900  C   GLU E 192     -19.806  19.453 -53.436  1.00  0.00           C  
ATOM   2901  O   GLU E 192     -20.007  20.364 -52.633  1.00  0.00           O  
ATOM   2902  CB  GLU E 192     -17.888  17.858 -53.278  1.00  0.00           C  
ATOM   2903  CG  GLU E 192     -16.955  18.892 -52.664  1.00  0.00           C  
ATOM   2904  CD  GLU E 192     -15.507  18.627 -52.970  1.00  0.00           C  
ATOM   2905  OE1 GLU E 192     -15.221  17.620 -53.572  1.00  0.00           O  
ATOM   2906  OE2 GLU E 192     -14.686  19.434 -52.601  1.00  0.00           O  
ATOM   2907  H   GLU E 192     -19.721  16.282 -54.073  1.00  0.00           H  
ATOM   2908  HA  GLU E 192     -19.502  18.032 -51.876  1.00  0.00           H  
ATOM   2909 1HB  GLU E 192     -17.579  16.875 -52.923  1.00  0.00           H  
ATOM   2910 2HB  GLU E 192     -17.743  17.876 -54.358  1.00  0.00           H  
ATOM   2911 1HG  GLU E 192     -17.220  19.878 -53.045  1.00  0.00           H  
ATOM   2912 2HG  GLU E 192     -17.098  18.899 -51.585  1.00  0.00           H  
ATOM   2913  N   PHE E 193     -19.952  19.599 -54.749  1.00  0.00           N  
ATOM   2914  CA  PHE E 193     -20.340  20.875 -55.339  1.00  0.00           C  
ATOM   2915  C   PHE E 193     -21.666  21.364 -54.770  1.00  0.00           C  
ATOM   2916  O   PHE E 193     -21.779  22.509 -54.332  1.00  0.00           O  
ATOM   2917  CB  PHE E 193     -20.447  20.750 -56.860  1.00  0.00           C  
ATOM   2918  CG  PHE E 193     -21.114  21.923 -57.519  1.00  0.00           C  
ATOM   2919  CD1 PHE E 193     -20.413  23.097 -57.752  1.00  0.00           C  
ATOM   2920  CD2 PHE E 193     -22.444  21.856 -57.906  1.00  0.00           C  
ATOM   2921  CE1 PHE E 193     -21.026  24.177 -58.359  1.00  0.00           C  
ATOM   2922  CE2 PHE E 193     -23.058  22.934 -58.514  1.00  0.00           C  
ATOM   2923  CZ  PHE E 193     -22.348  24.096 -58.739  1.00  0.00           C  
ATOM   2924  H   PHE E 193     -19.789  18.807 -55.353  1.00  0.00           H  
ATOM   2925  HA  PHE E 193     -19.572  21.613 -55.103  1.00  0.00           H  
ATOM   2926 1HB  PHE E 193     -19.451  20.641 -57.287  1.00  0.00           H  
ATOM   2927 2HB  PHE E 193     -21.011  19.852 -57.112  1.00  0.00           H  
ATOM   2928  HD1 PHE E 193     -19.367  23.161 -57.452  1.00  0.00           H  
ATOM   2929  HD2 PHE E 193     -23.005  20.939 -57.727  1.00  0.00           H  
ATOM   2930  HE1 PHE E 193     -20.463  25.093 -58.536  1.00  0.00           H  
ATOM   2931  HE2 PHE E 193     -24.104  22.868 -58.814  1.00  0.00           H  
ATOM   2932  HZ  PHE E 193     -22.832  24.947 -59.216  1.00  0.00           H  
ATOM   2933  N   PHE E 194     -22.666  20.490 -54.779  1.00  0.00           N  
ATOM   2934  CA  PHE E 194     -23.977  20.820 -54.232  1.00  0.00           C  
ATOM   2935  C   PHE E 194     -23.878  21.208 -52.762  1.00  0.00           C  
ATOM   2936  O   PHE E 194     -24.417  22.232 -52.343  1.00  0.00           O  
ATOM   2937  CB  PHE E 194     -24.935  19.638 -54.390  1.00  0.00           C  
ATOM   2938  CG  PHE E 194     -25.705  19.650 -55.680  1.00  0.00           C  
ATOM   2939  CD1 PHE E 194     -26.683  20.606 -55.911  1.00  0.00           C  
ATOM   2940  CD2 PHE E 194     -25.454  18.706 -56.664  1.00  0.00           C  
ATOM   2941  CE1 PHE E 194     -27.392  20.618 -57.098  1.00  0.00           C  
ATOM   2942  CE2 PHE E 194     -26.160  18.717 -57.851  1.00  0.00           C  
ATOM   2943  CZ  PHE E 194     -27.131  19.674 -58.067  1.00  0.00           C  
ATOM   2944  H   PHE E 194     -22.515  19.574 -55.176  1.00  0.00           H  
ATOM   2945  HA  PHE E 194     -24.378  21.671 -54.785  1.00  0.00           H  
ATOM   2946 1HB  PHE E 194     -24.374  18.706 -54.338  1.00  0.00           H  
ATOM   2947 2HB  PHE E 194     -25.649  19.637 -53.568  1.00  0.00           H  
ATOM   2948  HD1 PHE E 194     -26.889  21.353 -55.145  1.00  0.00           H  
ATOM   2949  HD2 PHE E 194     -24.687  17.950 -56.493  1.00  0.00           H  
ATOM   2950  HE1 PHE E 194     -28.159  21.374 -57.266  1.00  0.00           H  
ATOM   2951  HE2 PHE E 194     -25.952  17.969 -58.617  1.00  0.00           H  
ATOM   2952  HZ  PHE E 194     -27.690  19.682 -59.002  1.00  0.00           H  
ATOM   2953  N   MET E 195     -23.188  20.382 -51.983  1.00  0.00           N  
ATOM   2954  CA  MET E 195     -23.153  20.546 -50.535  1.00  0.00           C  
ATOM   2955  C   MET E 195     -22.355  21.782 -50.139  1.00  0.00           C  
ATOM   2956  O   MET E 195     -22.741  22.516 -49.229  1.00  0.00           O  
ATOM   2957  CB  MET E 195     -22.565  19.299 -49.877  1.00  0.00           C  
ATOM   2958  CG  MET E 195     -23.464  18.072 -49.937  1.00  0.00           C  
ATOM   2959  SD  MET E 195     -22.629  16.570 -49.388  1.00  0.00           S  
ATOM   2960  CE  MET E 195     -22.315  16.967 -47.670  1.00  0.00           C  
ATOM   2961  H   MET E 195     -22.674  19.622 -52.405  1.00  0.00           H  
ATOM   2962  HA  MET E 195     -24.173  20.683 -50.178  1.00  0.00           H  
ATOM   2963 1HB  MET E 195     -21.621  19.045 -50.358  1.00  0.00           H  
ATOM   2964 2HB  MET E 195     -22.353  19.506 -48.828  1.00  0.00           H  
ATOM   2965 1HG  MET E 195     -24.339  18.231 -49.307  1.00  0.00           H  
ATOM   2966 2HG  MET E 195     -23.805  17.921 -50.961  1.00  0.00           H  
ATOM   2967 1HE  MET E 195     -21.802  16.133 -47.192  1.00  0.00           H  
ATOM   2968 2HE  MET E 195     -21.692  17.860 -47.611  1.00  0.00           H  
ATOM   2969 3HE  MET E 195     -23.262  17.151 -47.160  1.00  0.00           H  
ATOM   2970  N   GLU E 196     -21.241  22.006 -50.827  1.00  0.00           N  
ATOM   2971  CA  GLU E 196     -20.452  23.217 -50.634  1.00  0.00           C  
ATOM   2972  C   GLU E 196     -21.240  24.457 -51.036  1.00  0.00           C  
ATOM   2973  O   GLU E 196     -21.072  25.528 -50.452  1.00  0.00           O  
ATOM   2974  CB  GLU E 196     -19.154  23.142 -51.441  1.00  0.00           C  
ATOM   2975  CG  GLU E 196     -18.115  22.185 -50.873  1.00  0.00           C  
ATOM   2976  CD  GLU E 196     -17.663  22.566 -49.491  1.00  0.00           C  
ATOM   2977  OE1 GLU E 196     -17.540  23.739 -49.228  1.00  0.00           O  
ATOM   2978  OE2 GLU E 196     -17.441  21.684 -48.696  1.00  0.00           O  
ATOM   2979  H   GLU E 196     -20.933  21.320 -51.501  1.00  0.00           H  
ATOM   2980  HA  GLU E 196     -20.202  23.302 -49.576  1.00  0.00           H  
ATOM   2981 1HB  GLU E 196     -19.377  22.827 -52.461  1.00  0.00           H  
ATOM   2982 2HB  GLU E 196     -18.702  24.132 -51.496  1.00  0.00           H  
ATOM   2983 1HG  GLU E 196     -18.540  21.182 -50.840  1.00  0.00           H  
ATOM   2984 2HG  GLU E 196     -17.254  22.164 -51.539  1.00  0.00           H  
ATOM   2985  N   ASP E 197     -22.125  24.359 -52.082  1.00  0.00           N  
ATOM   2986  CA  ASP E 197     -22.971  25.468 -52.507  1.00  0.00           C  
ATOM   2987  C   ASP E 197     -24.002  25.814 -51.441  1.00  0.00           C  
ATOM   2988  O   ASP E 197     -24.178  26.981 -51.090  1.00  0.00           O  
ATOM   2989  CB  ASP E 197     -23.680  25.128 -53.820  1.00  0.00           C  
ATOM   2990  CG  ASP E 197     -24.445  26.309 -54.403  1.00  0.00           C  
ATOM   2991  OD1 ASP E 197     -23.825  27.300 -54.711  1.00  0.00           O  
ATOM   2992  OD2 ASP E 197     -25.641  26.209 -54.535  1.00  0.00           O  
ATOM   2993  H   ASP E 197     -22.155  23.491 -52.598  1.00  0.00           H  
ATOM   2994  HA  ASP E 197     -22.340  26.342 -52.668  1.00  0.00           H  
ATOM   2995 1HB  ASP E 197     -22.947  24.791 -54.554  1.00  0.00           H  
ATOM   2996 2HB  ASP E 197     -24.379  24.308 -53.655  1.00  0.00           H  
ATOM   2997  N   PHE E 198     -24.704  24.777 -50.893  1.00  0.00           N  
ATOM   2998  CA  PHE E 198     -25.714  25.025 -49.870  1.00  0.00           C  
ATOM   2999  C   PHE E 198     -25.092  25.627 -48.617  1.00  0.00           C  
ATOM   3000  O   PHE E 198     -25.723  26.422 -47.920  1.00  0.00           O  
ATOM   3001  CB  PHE E 198     -26.441  23.727 -49.512  1.00  0.00           C  
ATOM   3002  CG  PHE E 198     -27.392  23.252 -50.574  1.00  0.00           C  
ATOM   3003  CD1 PHE E 198     -27.148  23.520 -51.913  1.00  0.00           C  
ATOM   3004  CD2 PHE E 198     -28.531  22.538 -50.237  1.00  0.00           C  
ATOM   3005  CE1 PHE E 198     -28.023  23.084 -52.891  1.00  0.00           C  
ATOM   3006  CE2 PHE E 198     -29.406  22.100 -51.211  1.00  0.00           C  
ATOM   3007  CZ  PHE E 198     -29.151  22.374 -52.540  1.00  0.00           C  
ATOM   3008  H   PHE E 198     -24.529  23.829 -51.192  1.00  0.00           H  
ATOM   3009  HA  PHE E 198     -26.441  25.734 -50.267  1.00  0.00           H  
ATOM   3010 1HB  PHE E 198     -25.711  22.939 -49.333  1.00  0.00           H  
ATOM   3011 2HB  PHE E 198     -27.003  23.868 -48.590  1.00  0.00           H  
ATOM   3012  HD1 PHE E 198     -26.255  24.081 -52.190  1.00  0.00           H  
ATOM   3013  HD2 PHE E 198     -28.732  22.322 -49.187  1.00  0.00           H  
ATOM   3014  HE1 PHE E 198     -27.820  23.302 -53.939  1.00  0.00           H  
ATOM   3015  HE2 PHE E 198     -30.298  21.539 -50.933  1.00  0.00           H  
ATOM   3016  HZ  PHE E 198     -29.841  22.031 -53.310  1.00  0.00           H  
ATOM   3017  N   ARG E 199     -23.857  25.209 -48.293  1.00  0.00           N  
ATOM   3018  CA  ARG E 199     -23.116  25.788 -47.179  1.00  0.00           C  
ATOM   3019  C   ARG E 199     -22.843  27.269 -47.409  1.00  0.00           C  
ATOM   3020  O   ARG E 199     -23.288  28.119 -46.637  1.00  0.00           O  
ATOM   3021  CB  ARG E 199     -21.796  25.058 -46.977  1.00  0.00           C  
ATOM   3022  CG  ARG E 199     -20.922  25.613 -45.863  1.00  0.00           C  
ATOM   3023  CD  ARG E 199     -19.554  25.035 -45.898  1.00  0.00           C  
ATOM   3024  NE  ARG E 199     -18.896  25.277 -47.172  1.00  0.00           N  
ATOM   3025  CZ  ARG E 199     -18.447  26.479 -47.584  1.00  0.00           C  
ATOM   3026  NH1 ARG E 199     -18.593  27.534 -46.814  1.00  0.00           N  
ATOM   3027  NH2 ARG E 199     -17.860  26.596 -48.762  1.00  0.00           N  
ATOM   3028  H   ARG E 199     -23.462  24.424 -48.791  1.00  0.00           H  
ATOM   3029  HA  ARG E 199     -23.713  25.682 -46.273  1.00  0.00           H  
ATOM   3030 1HB  ARG E 199     -21.990  24.010 -46.752  1.00  0.00           H  
ATOM   3031 2HB  ARG E 199     -21.216  25.093 -47.899  1.00  0.00           H  
ATOM   3032 1HG  ARG E 199     -20.840  26.694 -45.969  1.00  0.00           H  
ATOM   3033 2HG  ARG E 199     -21.370  25.376 -44.897  1.00  0.00           H  
ATOM   3034 1HD  ARG E 199     -18.949  25.483 -45.111  1.00  0.00           H  
ATOM   3035 2HD  ARG E 199     -19.610  23.958 -45.743  1.00  0.00           H  
ATOM   3036  HE  ARG E 199     -18.765  24.489 -47.791  1.00  0.00           H  
ATOM   3037 1HH1 ARG E 199     -19.041  27.445 -45.914  1.00  0.00           H  
ATOM   3038 2HH1 ARG E 199     -18.256  28.435 -47.124  1.00  0.00           H  
ATOM   3039 1HH2 ARG E 199     -17.748  25.784 -49.354  1.00  0.00           H  
ATOM   3040 2HH2 ARG E 199     -17.524  27.496 -49.071  1.00  0.00           H  
ATOM   3041  N   GLN E 200     -22.180  27.604 -48.521  1.00  0.00           N  
ATOM   3042  CA  GLN E 200     -21.599  28.924 -48.730  1.00  0.00           C  
ATOM   3043  C   GLN E 200     -22.682  29.980 -48.913  1.00  0.00           C  
ATOM   3044  O   GLN E 200     -22.535  31.118 -48.466  1.00  0.00           O  
ATOM   3045  CB  GLN E 200     -20.669  28.914 -49.946  1.00  0.00           C  
ATOM   3046  CG  GLN E 200     -19.886  30.201 -50.141  1.00  0.00           C  
ATOM   3047  CD  GLN E 200     -18.934  30.479 -48.993  1.00  0.00           C  
ATOM   3048  OE1 GLN E 200     -18.123  29.627 -48.620  1.00  0.00           O  
ATOM   3049  NE2 GLN E 200     -19.027  31.677 -48.425  1.00  0.00           N  
ATOM   3050  H   GLN E 200     -22.047  26.891 -49.224  1.00  0.00           H  
ATOM   3051  HA  GLN E 200     -21.017  29.189 -47.848  1.00  0.00           H  
ATOM   3052 1HB  GLN E 200     -19.954  28.097 -49.850  1.00  0.00           H  
ATOM   3053 2HB  GLN E 200     -21.252  28.735 -50.849  1.00  0.00           H  
ATOM   3054 1HG  GLN E 200     -19.302  30.124 -51.058  1.00  0.00           H  
ATOM   3055 2HG  GLN E 200     -20.586  31.033 -50.214  1.00  0.00           H  
ATOM   3056 1HE2 GLN E 200     -18.425  31.917 -47.663  1.00  0.00           H  
ATOM   3057 2HE2 GLN E 200     -19.699  32.338 -48.759  1.00  0.00           H  
ATOM   3058  N   THR E 201     -23.793  29.634 -49.566  1.00  0.00           N  
ATOM   3059  CA  THR E 201     -24.868  30.580 -49.838  1.00  0.00           C  
ATOM   3060  C   THR E 201     -25.773  30.749 -48.624  1.00  0.00           C  
ATOM   3061  O   THR E 201     -26.460  31.761 -48.486  1.00  0.00           O  
ATOM   3062  CB  THR E 201     -25.706  30.134 -51.050  1.00  0.00           C  
ATOM   3063  OG1 THR E 201     -26.327  28.873 -50.767  1.00  0.00           O  
ATOM   3064  CG2 THR E 201     -24.828  29.997 -52.284  1.00  0.00           C  
ATOM   3065  H   THR E 201     -23.875  28.685 -49.903  1.00  0.00           H  
ATOM   3066  HA  THR E 201     -24.426  31.551 -50.065  1.00  0.00           H  
ATOM   3067  HB  THR E 201     -26.485  30.871 -51.245  1.00  0.00           H  
ATOM   3068  HG1 THR E 201     -25.720  28.162 -50.986  1.00  0.00           H  
ATOM   3069 1HG2 THR E 201     -25.437  29.681 -53.131  1.00  0.00           H  
ATOM   3070 2HG2 THR E 201     -24.363  30.957 -52.509  1.00  0.00           H  
ATOM   3071 3HG2 THR E 201     -24.053  29.254 -52.099  1.00  0.00           H  
ATOM   3072  N   GLY E 202     -25.770  29.751 -47.747  1.00  0.00           N  
ATOM   3073  CA  GLY E 202     -26.640  29.756 -46.577  1.00  0.00           C  
ATOM   3074  C   GLY E 202     -27.961  29.055 -46.870  1.00  0.00           C  
ATOM   3075  O   GLY E 202     -28.846  28.998 -46.017  1.00  0.00           O  
ATOM   3076  H   GLY E 202     -25.148  28.969 -47.894  1.00  0.00           H  
ATOM   3077 1HA  GLY E 202     -26.137  29.260 -45.747  1.00  0.00           H  
ATOM   3078 2HA  GLY E 202     -26.830  30.784 -46.270  1.00  0.00           H  
ATOM   3079  N   ALA E 203     -28.087  28.524 -48.081  1.00  0.00           N  
ATOM   3080  CA  ALA E 203     -29.299  27.825 -48.489  1.00  0.00           C  
ATOM   3081  C   ALA E 203     -29.609  26.666 -47.549  1.00  0.00           C  
ATOM   3082  O   ALA E 203     -30.772  26.380 -47.263  1.00  0.00           O  
ATOM   3083  CB  ALA E 203     -29.167  27.325 -49.920  1.00  0.00           C  
ATOM   3084  H   ALA E 203     -27.323  28.606 -48.737  1.00  0.00           H  
ATOM   3085  HA  ALA E 203     -30.130  28.529 -48.436  1.00  0.00           H  
ATOM   3086 1HB  ALA E 203     -30.081  26.805 -50.209  1.00  0.00           H  
ATOM   3087 2HB  ALA E 203     -29.004  28.171 -50.587  1.00  0.00           H  
ATOM   3088 3HB  ALA E 203     -28.323  26.640 -49.989  1.00  0.00           H  
ATOM   3089  N   ILE E 204     -28.607  26.003 -47.048  1.00  0.00           N  
ATOM   3090  CA  ILE E 204     -28.775  24.864 -46.154  1.00  0.00           C  
ATOM   3091  C   ILE E 204     -29.629  25.231 -44.948  1.00  0.00           C  
ATOM   3092  O   ILE E 204     -30.341  24.390 -44.400  1.00  0.00           O  
ATOM   3093  CB  ILE E 204     -27.410  24.335 -45.676  1.00  0.00           C  
ATOM   3094  CG1 ILE E 204     -27.572  22.969 -45.005  1.00  0.00           C  
ATOM   3095  CG2 ILE E 204     -26.761  25.326 -44.723  1.00  0.00           C  
ATOM   3096  CD1 ILE E 204     -28.078  21.888 -45.933  1.00  0.00           C  
ATOM   3097  H   ILE E 204     -27.675  26.301 -47.297  1.00  0.00           H  
ATOM   3098  HA  ILE E 204     -29.281  24.068 -46.700  1.00  0.00           H  
ATOM   3099  HB  ILE E 204     -26.756  24.189 -46.535  1.00  0.00           H  
ATOM   3100 1HG1 ILE E 204     -26.614  22.648 -44.597  1.00  0.00           H  
ATOM   3101 2HG1 ILE E 204     -28.269  23.054 -44.170  1.00  0.00           H  
ATOM   3102 1HG2 ILE E 204     -25.797  24.937 -44.394  1.00  0.00           H  
ATOM   3103 2HG2 ILE E 204     -26.612  26.277 -45.233  1.00  0.00           H  
ATOM   3104 3HG2 ILE E 204     -27.406  25.476 -43.858  1.00  0.00           H  
ATOM   3105 1HD1 ILE E 204     -28.168  20.950 -45.385  1.00  0.00           H  
ATOM   3106 2HD1 ILE E 204     -29.055  22.174 -46.326  1.00  0.00           H  
ATOM   3107 3HD1 ILE E 204     -27.379  21.761 -46.758  1.00  0.00           H  
ATOM   3108  N   ASP E 205     -29.695  26.544 -44.501  1.00  0.00           N  
ATOM   3109  CA  ASP E 205     -30.429  26.951 -43.309  1.00  0.00           C  
ATOM   3110  C   ASP E 205     -31.916  26.650 -43.448  1.00  0.00           C  
ATOM   3111  O   ASP E 205     -32.644  26.602 -42.457  1.00  0.00           O  
ATOM   3112  CB  ASP E 205     -30.227  28.444 -43.038  1.00  0.00           C  
ATOM   3113  CG  ASP E 205     -28.822  28.774 -42.555  1.00  0.00           C  
ATOM   3114  OD1 ASP E 205     -28.117  27.868 -42.177  1.00  0.00           O  
ATOM   3115  OD2 ASP E 205     -28.466  29.928 -42.568  1.00  0.00           O  
ATOM   3116  H   ASP E 205     -29.242  27.249 -45.064  1.00  0.00           H  
ATOM   3117  HA  ASP E 205     -30.045  26.388 -42.457  1.00  0.00           H  
ATOM   3118 1HB  ASP E 205     -30.425  29.009 -43.949  1.00  0.00           H  
ATOM   3119 2HB  ASP E 205     -30.942  28.777 -42.285  1.00  0.00           H  
ATOM   3120  N   ARG E 206     -32.451  26.473 -44.705  1.00  0.00           N  
ATOM   3121  CA  ARG E 206     -33.846  26.098 -44.904  1.00  0.00           C  
ATOM   3122  C   ARG E 206     -33.971  24.949 -45.896  1.00  0.00           C  
ATOM   3123  O   ARG E 206     -34.977  24.825 -46.594  1.00  0.00           O  
ATOM   3124  CB  ARG E 206     -34.653  27.286 -45.405  1.00  0.00           C  
ATOM   3125  CG  ARG E 206     -34.839  28.406 -44.392  1.00  0.00           C  
ATOM   3126  CD  ARG E 206     -35.688  27.979 -43.251  1.00  0.00           C  
ATOM   3127  NE  ARG E 206     -35.929  29.067 -42.318  1.00  0.00           N  
ATOM   3128  CZ  ARG E 206     -35.120  29.386 -41.289  1.00  0.00           C  
ATOM   3129  NH1 ARG E 206     -34.024  28.691 -41.075  1.00  0.00           N  
ATOM   3130  NH2 ARG E 206     -35.427  30.396 -40.494  1.00  0.00           N  
ATOM   3131  H   ARG E 206     -31.853  26.590 -45.511  1.00  0.00           H  
ATOM   3132  HA  ARG E 206     -34.257  25.776 -43.947  1.00  0.00           H  
ATOM   3133 1HB  ARG E 206     -34.168  27.712 -46.282  1.00  0.00           H  
ATOM   3134 2HB  ARG E 206     -35.644  26.950 -45.710  1.00  0.00           H  
ATOM   3135 1HG  ARG E 206     -33.867  28.708 -44.002  1.00  0.00           H  
ATOM   3136 2HG  ARG E 206     -35.317  29.258 -44.876  1.00  0.00           H  
ATOM   3137 1HD  ARG E 206     -36.651  27.631 -43.625  1.00  0.00           H  
ATOM   3138 2HD  ARG E 206     -35.194  27.171 -42.713  1.00  0.00           H  
ATOM   3139  HE  ARG E 206     -36.763  29.624 -42.450  1.00  0.00           H  
ATOM   3140 1HH1 ARG E 206     -33.789  27.919 -41.683  1.00  0.00           H  
ATOM   3141 2HH1 ARG E 206     -33.417  28.930 -40.304  1.00  0.00           H  
ATOM   3142 1HH2 ARG E 206     -36.270  30.930 -40.658  1.00  0.00           H  
ATOM   3143 2HH2 ARG E 206     -34.821  30.634 -39.724  1.00  0.00           H  
ATOM   3144  N   SER E 207     -32.909  24.079 -45.952  1.00  0.00           N  
ATOM   3145  CA  SER E 207     -32.970  22.948 -46.870  1.00  0.00           C  
ATOM   3146  C   SER E 207     -32.696  21.636 -46.147  1.00  0.00           C  
ATOM   3147  O   SER E 207     -32.114  21.623 -45.063  1.00  0.00           O  
ATOM   3148  CB  SER E 207     -31.970  23.135 -47.995  1.00  0.00           C  
ATOM   3149  OG  SER E 207     -32.271  24.276 -48.751  1.00  0.00           O  
ATOM   3150  H   SER E 207     -32.112  24.172 -45.339  1.00  0.00           H  
ATOM   3151  HA  SER E 207     -33.973  22.902 -47.296  1.00  0.00           H  
ATOM   3152 1HB  SER E 207     -30.967  23.225 -47.579  1.00  0.00           H  
ATOM   3153 2HB  SER E 207     -31.979  22.256 -48.639  1.00  0.00           H  
ATOM   3154  HG  SER E 207     -33.141  24.563 -48.461  1.00  0.00           H  
ATOM   3155  N   VAL E 208     -33.193  20.549 -46.691  1.00  0.00           N  
ATOM   3156  CA  VAL E 208     -32.909  19.203 -46.207  1.00  0.00           C  
ATOM   3157  C   VAL E 208     -32.254  18.355 -47.290  1.00  0.00           C  
ATOM   3158  O   VAL E 208     -32.829  18.142 -48.357  1.00  0.00           O  
ATOM   3159  CB  VAL E 208     -34.206  18.519 -45.738  1.00  0.00           C  
ATOM   3160  CG1 VAL E 208     -33.913  17.117 -45.225  1.00  0.00           C  
ATOM   3161  CG2 VAL E 208     -34.874  19.359 -44.659  1.00  0.00           C  
ATOM   3162  H   VAL E 208     -33.792  20.666 -47.496  1.00  0.00           H  
ATOM   3163  HA  VAL E 208     -32.226  19.278 -45.360  1.00  0.00           H  
ATOM   3164  HB  VAL E 208     -34.880  18.416 -46.588  1.00  0.00           H  
ATOM   3165 1HG1 VAL E 208     -34.842  16.648 -44.897  1.00  0.00           H  
ATOM   3166 2HG1 VAL E 208     -33.469  16.523 -46.023  1.00  0.00           H  
ATOM   3167 3HG1 VAL E 208     -33.221  17.174 -44.385  1.00  0.00           H  
ATOM   3168 1HG2 VAL E 208     -35.791  18.869 -44.333  1.00  0.00           H  
ATOM   3169 2HG2 VAL E 208     -34.198  19.467 -43.811  1.00  0.00           H  
ATOM   3170 3HG2 VAL E 208     -35.112  20.344 -45.061  1.00  0.00           H  
ATOM   3171  N   MET E 209     -31.047  17.801 -46.999  1.00  0.00           N  
ATOM   3172  CA  MET E 209     -30.329  17.136 -48.080  1.00  0.00           C  
ATOM   3173  C   MET E 209     -30.345  15.623 -47.903  1.00  0.00           C  
ATOM   3174  O   MET E 209     -30.159  15.116 -46.797  1.00  0.00           O  
ATOM   3175  CB  MET E 209     -28.892  17.649 -48.152  1.00  0.00           C  
ATOM   3176  CG  MET E 209     -28.769  19.142 -48.422  1.00  0.00           C  
ATOM   3177  SD  MET E 209     -27.062  19.661 -48.691  1.00  0.00           S  
ATOM   3178  CE  MET E 209     -26.836  19.205 -50.407  1.00  0.00           C  
ATOM   3179  H   MET E 209     -30.630  17.838 -46.080  1.00  0.00           H  
ATOM   3180  HA  MET E 209     -30.830  17.364 -49.020  1.00  0.00           H  
ATOM   3181 1HB  MET E 209     -28.383  17.437 -47.213  1.00  0.00           H  
ATOM   3182 2HB  MET E 209     -28.356  17.121 -48.941  1.00  0.00           H  
ATOM   3183 1HG  MET E 209     -29.351  19.400 -49.306  1.00  0.00           H  
ATOM   3184 2HG  MET E 209     -29.169  19.699 -47.576  1.00  0.00           H  
ATOM   3185 1HE  MET E 209     -25.825  19.464 -50.722  1.00  0.00           H  
ATOM   3186 2HE  MET E 209     -26.988  18.131 -50.521  1.00  0.00           H  
ATOM   3187 3HE  MET E 209     -27.557  19.741 -51.025  1.00  0.00           H  
ATOM   3188  N   PHE E 210     -30.692  14.893 -48.941  1.00  0.00           N  
ATOM   3189  CA  PHE E 210     -30.579  13.443 -49.050  1.00  0.00           C  
ATOM   3190  C   PHE E 210     -29.621  13.047 -50.166  1.00  0.00           C  
ATOM   3191  O   PHE E 210     -29.967  13.108 -51.345  1.00  0.00           O  
ATOM   3192  CB  PHE E 210     -31.952  12.818 -49.304  1.00  0.00           C  
ATOM   3193  CG  PHE E 210     -32.899  12.943 -48.145  1.00  0.00           C  
ATOM   3194  CD1 PHE E 210     -33.688  14.074 -47.994  1.00  0.00           C  
ATOM   3195  CD2 PHE E 210     -33.003  11.932 -47.202  1.00  0.00           C  
ATOM   3196  CE1 PHE E 210     -34.560  14.190 -46.928  1.00  0.00           C  
ATOM   3197  CE2 PHE E 210     -33.873  12.044 -46.136  1.00  0.00           C  
ATOM   3198  CZ  PHE E 210     -34.653  13.176 -45.999  1.00  0.00           C  
ATOM   3199  H   PHE E 210     -31.059  15.418 -49.722  1.00  0.00           H  
ATOM   3200  HA  PHE E 210     -30.188  13.055 -48.109  1.00  0.00           H  
ATOM   3201 1HB  PHE E 210     -32.412  13.291 -50.171  1.00  0.00           H  
ATOM   3202 2HB  PHE E 210     -31.834  11.760 -49.534  1.00  0.00           H  
ATOM   3203  HD1 PHE E 210     -33.616  14.876 -48.729  1.00  0.00           H  
ATOM   3204  HD2 PHE E 210     -32.387  11.038 -47.311  1.00  0.00           H  
ATOM   3205  HE1 PHE E 210     -35.174  15.084 -46.821  1.00  0.00           H  
ATOM   3206  HE2 PHE E 210     -33.945  11.242 -45.403  1.00  0.00           H  
ATOM   3207  HZ  PHE E 210     -35.338  13.267 -45.158  1.00  0.00           H  
ATOM   3208  N   MET E 211     -28.415  12.640 -49.786  1.00  0.00           N  
ATOM   3209  CA  MET E 211     -27.340  12.425 -50.748  1.00  0.00           C  
ATOM   3210  C   MET E 211     -27.077  10.939 -50.957  1.00  0.00           C  
ATOM   3211  O   MET E 211     -26.634  10.243 -50.043  1.00  0.00           O  
ATOM   3212  CB  MET E 211     -26.068  13.132 -50.285  1.00  0.00           C  
ATOM   3213  CG  MET E 211     -26.249  14.610 -49.968  1.00  0.00           C  
ATOM   3214  SD  MET E 211     -26.800  15.565 -51.396  1.00  0.00           S  
ATOM   3215  CE  MET E 211     -25.316  15.565 -52.397  1.00  0.00           C  
ATOM   3216  H   MET E 211     -28.237  12.476 -48.805  1.00  0.00           H  
ATOM   3217  HA  MET E 211     -27.646  12.844 -51.707  1.00  0.00           H  
ATOM   3218 1HB  MET E 211     -25.685  12.643 -49.391  1.00  0.00           H  
ATOM   3219 2HB  MET E 211     -25.303  13.047 -51.058  1.00  0.00           H  
ATOM   3220 1HG  MET E 211     -26.984  14.724 -49.172  1.00  0.00           H  
ATOM   3221 2HG  MET E 211     -25.303  15.026 -49.621  1.00  0.00           H  
ATOM   3222 1HE  MET E 211     -25.498  16.119 -53.318  1.00  0.00           H  
ATOM   3223 2HE  MET E 211     -24.503  16.038 -51.843  1.00  0.00           H  
ATOM   3224 3HE  MET E 211     -25.040  14.538 -52.639  1.00  0.00           H  
ATOM   3225  N   ASN E 212     -27.352  10.459 -52.164  1.00  0.00           N  
ATOM   3226  CA  ASN E 212     -27.001   9.096 -52.545  1.00  0.00           C  
ATOM   3227  C   ASN E 212     -26.012   9.085 -53.703  1.00  0.00           C  
ATOM   3228  O   ASN E 212     -26.142   9.860 -54.651  1.00  0.00           O  
ATOM   3229  CB  ASN E 212     -28.246   8.302 -52.898  1.00  0.00           C  
ATOM   3230  CG  ASN E 212     -27.931   7.034 -53.642  1.00  0.00           C  
ATOM   3231  OD1 ASN E 212     -27.569   7.067 -54.823  1.00  0.00           O  
ATOM   3232  ND2 ASN E 212     -28.062   5.917 -52.973  1.00  0.00           N  
ATOM   3233  H   ASN E 212     -27.816  11.053 -52.836  1.00  0.00           H  
ATOM   3234  HA  ASN E 212     -26.511   8.615 -51.697  1.00  0.00           H  
ATOM   3235 1HB  ASN E 212     -28.787   8.050 -51.985  1.00  0.00           H  
ATOM   3236 2HB  ASN E 212     -28.906   8.915 -53.511  1.00  0.00           H  
ATOM   3237 1HD2 ASN E 212     -27.866   5.042 -53.417  1.00  0.00           H  
ATOM   3238 2HD2 ASN E 212     -28.357   5.938 -52.018  1.00  0.00           H  
ATOM   3239  N   LEU E 213     -25.004   8.177 -53.647  1.00  0.00           N  
ATOM   3240  CA  LEU E 213     -23.981   8.156 -54.685  1.00  0.00           C  
ATOM   3241  C   LEU E 213     -24.166   6.966 -55.618  1.00  0.00           C  
ATOM   3242  O   LEU E 213     -24.777   5.964 -55.247  1.00  0.00           O  
ATOM   3243  CB  LEU E 213     -22.585   8.106 -54.052  1.00  0.00           C  
ATOM   3244  CG  LEU E 213     -22.237   9.268 -53.114  1.00  0.00           C  
ATOM   3245  CD1 LEU E 213     -20.850   9.050 -52.526  1.00  0.00           C  
ATOM   3246  CD2 LEU E 213     -22.305  10.579 -53.882  1.00  0.00           C  
ATOM   3247  H   LEU E 213     -24.942   7.520 -52.882  1.00  0.00           H  
ATOM   3248  HA  LEU E 213     -24.067   9.070 -55.273  1.00  0.00           H  
ATOM   3249 1HB  LEU E 213     -22.495   7.182 -53.483  1.00  0.00           H  
ATOM   3250 2HB  LEU E 213     -21.842   8.090 -54.850  1.00  0.00           H  
ATOM   3251  HG  LEU E 213     -22.949   9.294 -52.288  1.00  0.00           H  
ATOM   3252 1HD1 LEU E 213     -20.603   9.875 -51.859  1.00  0.00           H  
ATOM   3253 2HD1 LEU E 213     -20.835   8.115 -51.966  1.00  0.00           H  
ATOM   3254 3HD1 LEU E 213     -20.117   9.003 -53.331  1.00  0.00           H  
ATOM   3255 1HD2 LEU E 213     -22.059  11.406 -53.215  1.00  0.00           H  
ATOM   3256 2HD2 LEU E 213     -21.593  10.555 -54.707  1.00  0.00           H  
ATOM   3257 3HD2 LEU E 213     -23.312  10.718 -54.276  1.00  0.00           H  
ATOM   3258  N   ALA E 214     -23.613   7.039 -56.797  1.00  0.00           N  
ATOM   3259  CA  ALA E 214     -23.677   6.020 -57.838  1.00  0.00           C  
ATOM   3260  C   ALA E 214     -23.126   4.690 -57.341  1.00  0.00           C  
ATOM   3261  O   ALA E 214     -23.622   3.625 -57.709  1.00  0.00           O  
ATOM   3262  CB  ALA E 214     -22.918   6.478 -59.075  1.00  0.00           C  
ATOM   3263  H   ALA E 214     -23.112   7.897 -56.979  1.00  0.00           H  
ATOM   3264  HA  ALA E 214     -24.724   5.871 -58.102  1.00  0.00           H  
ATOM   3265 1HB  ALA E 214     -22.975   5.707 -59.843  1.00  0.00           H  
ATOM   3266 2HB  ALA E 214     -23.361   7.400 -59.453  1.00  0.00           H  
ATOM   3267 3HB  ALA E 214     -21.876   6.657 -58.817  1.00  0.00           H  
ATOM   3268  N   ASN E 215     -22.086   4.735 -56.473  1.00  0.00           N  
ATOM   3269  CA  ASN E 215     -21.449   3.540 -55.933  1.00  0.00           C  
ATOM   3270  C   ASN E 215     -22.297   2.912 -54.834  1.00  0.00           C  
ATOM   3271  O   ASN E 215     -22.018   1.803 -54.378  1.00  0.00           O  
ATOM   3272  CB  ASN E 215     -20.059   3.862 -55.416  1.00  0.00           C  
ATOM   3273  CG  ASN E 215     -19.086   4.161 -56.523  1.00  0.00           C  
ATOM   3274  OD1 ASN E 215     -19.256   3.699 -57.657  1.00  0.00           O  
ATOM   3275  ND2 ASN E 215     -18.070   4.926 -56.216  1.00  0.00           N  
ATOM   3276  H   ASN E 215     -21.744   5.643 -56.193  1.00  0.00           H  
ATOM   3277  HA  ASN E 215     -21.361   2.803 -56.733  1.00  0.00           H  
ATOM   3278 1HB  ASN E 215     -20.109   4.724 -54.749  1.00  0.00           H  
ATOM   3279 2HB  ASN E 215     -19.682   3.020 -54.835  1.00  0.00           H  
ATOM   3280 1HD2 ASN E 215     -17.390   5.159 -56.913  1.00  0.00           H  
ATOM   3281 2HD2 ASN E 215     -17.972   5.278 -55.286  1.00  0.00           H  
ATOM   3282  N   ASP E 216     -23.319   3.638 -54.317  1.00  0.00           N  
ATOM   3283  CA  ASP E 216     -24.214   3.082 -53.309  1.00  0.00           C  
ATOM   3284  C   ASP E 216     -25.154   2.049 -53.917  1.00  0.00           C  
ATOM   3285  O   ASP E 216     -25.349   2.012 -55.131  1.00  0.00           O  
ATOM   3286  CB  ASP E 216     -25.030   4.193 -52.643  1.00  0.00           C  
ATOM   3287  CG  ASP E 216     -24.179   5.119 -51.785  1.00  0.00           C  
ATOM   3288  OD1 ASP E 216     -23.129   4.703 -51.356  1.00  0.00           O  
ATOM   3289  OD2 ASP E 216     -24.587   6.235 -51.565  1.00  0.00           O  
ATOM   3290  H   ASP E 216     -23.502   4.563 -54.680  1.00  0.00           H  
ATOM   3291  HA  ASP E 216     -23.611   2.588 -52.546  1.00  0.00           H  
ATOM   3292 1HB  ASP E 216     -25.528   4.787 -53.409  1.00  0.00           H  
ATOM   3293 2HB  ASP E 216     -25.804   3.750 -52.016  1.00  0.00           H  
ATOM   3294  N   PRO E 217     -25.751   1.174 -53.054  1.00  0.00           N  
ATOM   3295  CA  PRO E 217     -26.657   0.158 -53.576  1.00  0.00           C  
ATOM   3296  C   PRO E 217     -27.796   0.789 -54.365  1.00  0.00           C  
ATOM   3297  O   PRO E 217     -28.300   1.853 -54.005  1.00  0.00           O  
ATOM   3298  CB  PRO E 217     -27.164  -0.535 -52.308  1.00  0.00           C  
ATOM   3299  CG  PRO E 217     -26.066  -0.338 -51.319  1.00  0.00           C  
ATOM   3300  CD  PRO E 217     -25.552   1.049 -51.602  1.00  0.00           C  
ATOM   3301  HA  PRO E 217     -26.090  -0.542 -54.208  1.00  0.00           H  
ATOM   3302 1HB  PRO E 217     -28.114  -0.083 -51.986  1.00  0.00           H  
ATOM   3303 2HB  PRO E 217     -27.366  -1.597 -52.514  1.00  0.00           H  
ATOM   3304 1HG  PRO E 217     -26.453  -0.445 -50.295  1.00  0.00           H  
ATOM   3305 2HG  PRO E 217     -25.294  -1.110 -51.449  1.00  0.00           H  
ATOM   3306 1HD  PRO E 217     -26.148   1.783 -51.041  1.00  0.00           H  
ATOM   3307 2HD  PRO E 217     -24.491   1.112 -51.319  1.00  0.00           H  
ATOM   3308  N   ALA E 218     -28.201   0.105 -55.439  1.00  0.00           N  
ATOM   3309  CA  ALA E 218     -29.279   0.519 -56.329  1.00  0.00           C  
ATOM   3310  C   ALA E 218     -30.592   0.671 -55.572  1.00  0.00           C  
ATOM   3311  O   ALA E 218     -31.434   1.495 -55.929  1.00  0.00           O  
ATOM   3312  CB  ALA E 218     -29.437  -0.478 -57.468  1.00  0.00           C  
ATOM   3313  H   ALA E 218     -27.719  -0.763 -55.621  1.00  0.00           H  
ATOM   3314  HA  ALA E 218     -29.019   1.493 -56.746  1.00  0.00           H  
ATOM   3315 1HB  ALA E 218     -30.245  -0.155 -58.125  1.00  0.00           H  
ATOM   3316 2HB  ALA E 218     -28.508  -0.532 -58.036  1.00  0.00           H  
ATOM   3317 3HB  ALA E 218     -29.671  -1.460 -57.062  1.00  0.00           H  
ATOM   3318  N   ILE E 219     -30.780  -0.152 -54.528  1.00  0.00           N  
ATOM   3319  CA  ILE E 219     -31.983  -0.081 -53.708  1.00  0.00           C  
ATOM   3320  C   ILE E 219     -32.048   1.232 -52.938  1.00  0.00           C  
ATOM   3321  O   ILE E 219     -33.095   1.877 -52.878  1.00  0.00           O  
ATOM   3322  CB  ILE E 219     -32.045  -1.260 -52.720  1.00  0.00           C  
ATOM   3323  CG1 ILE E 219     -32.260  -2.576 -53.472  1.00  0.00           C  
ATOM   3324  CG2 ILE E 219     -33.150  -1.040 -51.698  1.00  0.00           C  
ATOM   3325  CD1 ILE E 219     -32.035  -3.807 -52.624  1.00  0.00           C  
ATOM   3326  H   ILE E 219     -30.072  -0.837 -54.305  1.00  0.00           H  
ATOM   3327  HA  ILE E 219     -32.852  -0.134 -54.363  1.00  0.00           H  
ATOM   3328  HB  ILE E 219     -31.093  -1.347 -52.198  1.00  0.00           H  
ATOM   3329 1HG1 ILE E 219     -33.277  -2.610 -53.861  1.00  0.00           H  
ATOM   3330 2HG1 ILE E 219     -31.583  -2.622 -54.325  1.00  0.00           H  
ATOM   3331 1HG2 ILE E 219     -33.180  -1.883 -51.008  1.00  0.00           H  
ATOM   3332 2HG2 ILE E 219     -32.955  -0.123 -51.143  1.00  0.00           H  
ATOM   3333 3HG2 ILE E 219     -34.108  -0.956 -52.211  1.00  0.00           H  
ATOM   3334 1HD1 ILE E 219     -32.206  -4.700 -53.226  1.00  0.00           H  
ATOM   3335 2HD1 ILE E 219     -31.010  -3.811 -52.252  1.00  0.00           H  
ATOM   3336 3HD1 ILE E 219     -32.726  -3.800 -51.782  1.00  0.00           H  
ATOM   3337  N   GLU E 220     -30.927   1.608 -52.291  1.00  0.00           N  
ATOM   3338  CA  GLU E 220     -30.830   2.890 -51.604  1.00  0.00           C  
ATOM   3339  C   GLU E 220     -31.096   4.047 -52.559  1.00  0.00           C  
ATOM   3340  O   GLU E 220     -31.753   5.024 -52.198  1.00  0.00           O  
ATOM   3341  CB  GLU E 220     -29.449   3.050 -50.965  1.00  0.00           C  
ATOM   3342  CG  GLU E 220     -29.284   4.313 -50.132  1.00  0.00           C  
ATOM   3343  CD  GLU E 220     -27.914   4.440 -49.527  1.00  0.00           C  
ATOM   3344  OE1 GLU E 220     -27.174   3.486 -49.573  1.00  0.00           O  
ATOM   3345  OE2 GLU E 220     -27.606   5.492 -49.018  1.00  0.00           O  
ATOM   3346  H   GLU E 220     -30.136   0.980 -52.275  1.00  0.00           H  
ATOM   3347  HA  GLU E 220     -31.585   2.919 -50.818  1.00  0.00           H  
ATOM   3348 1HB  GLU E 220     -29.245   2.195 -50.320  1.00  0.00           H  
ATOM   3349 2HB  GLU E 220     -28.687   3.061 -51.744  1.00  0.00           H  
ATOM   3350 1HG  GLU E 220     -29.471   5.180 -50.765  1.00  0.00           H  
ATOM   3351 2HG  GLU E 220     -30.028   4.311 -49.337  1.00  0.00           H  
ATOM   3352  N   ARG E 221     -30.550   3.970 -53.751  1.00  0.00           N  
ATOM   3353  CA  ARG E 221     -30.840   4.857 -54.871  1.00  0.00           C  
ATOM   3354  C   ARG E 221     -32.341   4.996 -55.089  1.00  0.00           C  
ATOM   3355  O   ARG E 221     -32.907   6.075 -54.910  1.00  0.00           O  
ATOM   3356  CB  ARG E 221     -30.192   4.338 -56.146  1.00  0.00           C  
ATOM   3357  CG  ARG E 221     -28.791   4.865 -56.412  1.00  0.00           C  
ATOM   3358  CD  ARG E 221     -28.392   4.673 -57.830  1.00  0.00           C  
ATOM   3359  NE  ARG E 221     -28.045   3.289 -58.113  1.00  0.00           N  
ATOM   3360  CZ  ARG E 221     -26.881   2.706 -57.766  1.00  0.00           C  
ATOM   3361  NH1 ARG E 221     -25.965   3.397 -57.125  1.00  0.00           N  
ATOM   3362  NH2 ARG E 221     -26.661   1.439 -58.069  1.00  0.00           N  
ATOM   3363  H   ARG E 221     -29.883   3.221 -53.876  1.00  0.00           H  
ATOM   3364  HA  ARG E 221     -30.429   5.842 -54.649  1.00  0.00           H  
ATOM   3365 1HB  ARG E 221     -30.133   3.251 -56.108  1.00  0.00           H  
ATOM   3366 2HB  ARG E 221     -30.812   4.602 -57.003  1.00  0.00           H  
ATOM   3367 1HG  ARG E 221     -28.755   5.931 -56.188  1.00  0.00           H  
ATOM   3368 2HG  ARG E 221     -28.077   4.336 -55.780  1.00  0.00           H  
ATOM   3369 1HD  ARG E 221     -29.217   4.957 -58.482  1.00  0.00           H  
ATOM   3370 2HD  ARG E 221     -27.524   5.293 -58.051  1.00  0.00           H  
ATOM   3371  HE  ARG E 221     -28.725   2.725 -58.605  1.00  0.00           H  
ATOM   3372 1HH1 ARG E 221     -26.133   4.366 -56.893  1.00  0.00           H  
ATOM   3373 2HH1 ARG E 221     -25.093   2.960 -56.865  1.00  0.00           H  
ATOM   3374 1HH2 ARG E 221     -27.365   0.907 -58.562  1.00  0.00           H  
ATOM   3375 2HH2 ARG E 221     -25.789   1.002 -57.809  1.00  0.00           H  
ATOM   3376  N   ILE E 222     -33.100   3.868 -55.362  1.00  0.00           N  
ATOM   3377  CA  ILE E 222     -34.519   4.024 -55.660  1.00  0.00           C  
ATOM   3378  C   ILE E 222     -35.313   4.354 -54.403  1.00  0.00           C  
ATOM   3379  O   ILE E 222     -36.469   4.770 -54.479  1.00  0.00           O  
ATOM   3380  CB  ILE E 222     -35.087   2.747 -56.306  1.00  0.00           C  
ATOM   3381  CG1 ILE E 222     -35.042   1.581 -55.314  1.00  0.00           C  
ATOM   3382  CG2 ILE E 222     -34.317   2.403 -57.572  1.00  0.00           C  
ATOM   3383  CD1 ILE E 222     -35.834   0.372 -55.757  1.00  0.00           C  
ATOM   3384  H   ILE E 222     -32.685   2.949 -55.408  1.00  0.00           H  
ATOM   3385  HA  ILE E 222     -34.636   4.847 -56.363  1.00  0.00           H  
ATOM   3386  HB  ILE E 222     -36.135   2.904 -56.561  1.00  0.00           H  
ATOM   3387 1HG1 ILE E 222     -34.008   1.274 -55.161  1.00  0.00           H  
ATOM   3388 2HG1 ILE E 222     -35.432   1.909 -54.350  1.00  0.00           H  
ATOM   3389 1HG2 ILE E 222     -34.731   1.498 -58.015  1.00  0.00           H  
ATOM   3390 2HG2 ILE E 222     -34.399   3.225 -58.282  1.00  0.00           H  
ATOM   3391 3HG2 ILE E 222     -33.267   2.239 -57.326  1.00  0.00           H  
ATOM   3392 1HD1 ILE E 222     -35.755  -0.411 -55.003  1.00  0.00           H  
ATOM   3393 2HD1 ILE E 222     -36.882   0.650 -55.883  1.00  0.00           H  
ATOM   3394 3HD1 ILE E 222     -35.439   0.005 -56.703  1.00  0.00           H  
ATOM   3395  N   ALA E 223     -34.685   4.167 -53.247  1.00  0.00           N  
ATOM   3396  CA  ALA E 223     -35.307   4.509 -51.973  1.00  0.00           C  
ATOM   3397  C   ALA E 223     -35.077   5.974 -51.624  1.00  0.00           C  
ATOM   3398  O   ALA E 223     -35.756   6.530 -50.761  1.00  0.00           O  
ATOM   3399  CB  ALA E 223     -34.776   3.611 -50.866  1.00  0.00           C  
ATOM   3400  H   ALA E 223     -33.753   3.777 -53.250  1.00  0.00           H  
ATOM   3401  HA  ALA E 223     -36.382   4.353 -52.069  1.00  0.00           H  
ATOM   3402 1HB  ALA E 223     -35.250   3.879 -49.921  1.00  0.00           H  
ATOM   3403 2HB  ALA E 223     -35.000   2.571 -51.102  1.00  0.00           H  
ATOM   3404 3HB  ALA E 223     -33.698   3.739 -50.779  1.00  0.00           H  
ATOM   3405  N   THR E 224     -34.115   6.593 -52.299  1.00  0.00           N  
ATOM   3406  CA  THR E 224     -33.630   7.911 -51.905  1.00  0.00           C  
ATOM   3407  C   THR E 224     -34.710   8.970 -52.077  1.00  0.00           C  
ATOM   3408  O   THR E 224     -34.953   9.774 -51.177  1.00  0.00           O  
ATOM   3409  CB  THR E 224     -32.383   8.307 -52.717  1.00  0.00           C  
ATOM   3410  OG1 THR E 224     -31.297   7.431 -52.389  1.00  0.00           O  
ATOM   3411  CG2 THR E 224     -31.982   9.743 -52.412  1.00  0.00           C  
ATOM   3412  H   THR E 224     -33.710   6.141 -53.105  1.00  0.00           H  
ATOM   3413  HA  THR E 224     -33.356   7.877 -50.850  1.00  0.00           H  
ATOM   3414  HB  THR E 224     -32.597   8.215 -53.782  1.00  0.00           H  
ATOM   3415  HG1 THR E 224     -31.607   6.523 -52.391  1.00  0.00           H  
ATOM   3416 1HG2 THR E 224     -31.099  10.006 -52.995  1.00  0.00           H  
ATOM   3417 2HG2 THR E 224     -32.801  10.412 -52.671  1.00  0.00           H  
ATOM   3418 3HG2 THR E 224     -31.757   9.839 -51.351  1.00  0.00           H  
ATOM   3419  N   PRO E 225     -35.357   8.966 -53.237  1.00  0.00           N  
ATOM   3420  CA  PRO E 225     -36.366   9.969 -53.556  1.00  0.00           C  
ATOM   3421  C   PRO E 225     -37.632   9.756 -52.736  1.00  0.00           C  
ATOM   3422  O   PRO E 225     -38.385  10.697 -52.483  1.00  0.00           O  
ATOM   3423  CB  PRO E 225     -36.616   9.743 -55.050  1.00  0.00           C  
ATOM   3424  CG  PRO E 225     -36.285   8.306 -55.264  1.00  0.00           C  
ATOM   3425  CD  PRO E 225     -35.071   8.070 -54.406  1.00  0.00           C  
ATOM   3426  HA  PRO E 225     -35.951  10.971 -53.373  1.00  0.00           H  
ATOM   3427 1HB  PRO E 225     -37.662   9.981 -55.297  1.00  0.00           H  
ATOM   3428 2HB  PRO E 225     -35.984  10.420 -55.644  1.00  0.00           H  
ATOM   3429 1HG  PRO E 225     -37.137   7.673 -54.975  1.00  0.00           H  
ATOM   3430 2HG  PRO E 225     -36.094   8.114 -56.330  1.00  0.00           H  
ATOM   3431 1HD  PRO E 225     -35.017   7.006 -54.130  1.00  0.00           H  
ATOM   3432 2HD  PRO E 225     -34.168   8.374 -54.956  1.00  0.00           H  
ATOM   3433  N   ARG E 226     -37.863   8.514 -52.324  1.00  0.00           N  
ATOM   3434  CA  ARG E 226     -38.994   8.190 -51.463  1.00  0.00           C  
ATOM   3435  C   ARG E 226     -38.798   8.752 -50.061  1.00  0.00           C  
ATOM   3436  O   ARG E 226     -39.739   9.254 -49.445  1.00  0.00           O  
ATOM   3437  CB  ARG E 226     -39.189   6.684 -51.379  1.00  0.00           C  
ATOM   3438  CG  ARG E 226     -39.846   6.056 -52.598  1.00  0.00           C  
ATOM   3439  CD  ARG E 226     -40.096   4.605 -52.401  1.00  0.00           C  
ATOM   3440  NE  ARG E 226     -38.897   3.813 -52.623  1.00  0.00           N  
ATOM   3441  CZ  ARG E 226     -38.757   2.520 -52.270  1.00  0.00           C  
ATOM   3442  NH1 ARG E 226     -39.748   1.889 -51.680  1.00  0.00           N  
ATOM   3443  NH2 ARG E 226     -37.624   1.886 -52.517  1.00  0.00           N  
ATOM   3444  H   ARG E 226     -37.238   7.776 -52.614  1.00  0.00           H  
ATOM   3445  HA  ARG E 226     -39.893   8.634 -51.891  1.00  0.00           H  
ATOM   3446 1HB  ARG E 226     -38.224   6.199 -51.239  1.00  0.00           H  
ATOM   3447 2HB  ARG E 226     -39.805   6.444 -50.512  1.00  0.00           H  
ATOM   3448 1HG  ARG E 226     -40.801   6.545 -52.789  1.00  0.00           H  
ATOM   3449 2HG  ARG E 226     -39.196   6.177 -53.465  1.00  0.00           H  
ATOM   3450 1HD  ARG E 226     -40.436   4.430 -51.381  1.00  0.00           H  
ATOM   3451 2HD  ARG E 226     -40.861   4.269 -53.100  1.00  0.00           H  
ATOM   3452  HE  ARG E 226     -38.112   4.264 -53.075  1.00  0.00           H  
ATOM   3453 1HH1 ARG E 226     -40.615   2.374 -51.492  1.00  0.00           H  
ATOM   3454 2HH1 ARG E 226     -39.644   0.920 -51.416  1.00  0.00           H  
ATOM   3455 1HH2 ARG E 226     -36.862   2.372 -52.970  1.00  0.00           H  
ATOM   3456 2HH2 ARG E 226     -37.519   0.918 -52.252  1.00  0.00           H  
ATOM   3457  N   MET E 227     -37.571   8.636 -49.563  1.00  0.00           N  
ATOM   3458  CA  MET E 227     -37.224   9.204 -48.266  1.00  0.00           C  
ATOM   3459  C   MET E 227     -37.319  10.725 -48.287  1.00  0.00           C  
ATOM   3460  O   MET E 227     -37.838  11.337 -47.353  1.00  0.00           O  
ATOM   3461  CB  MET E 227     -35.820   8.764 -47.856  1.00  0.00           C  
ATOM   3462  CG  MET E 227     -35.693   7.281 -47.537  1.00  0.00           C  
ATOM   3463  SD  MET E 227     -36.284   6.872 -45.882  1.00  0.00           S  
ATOM   3464  CE  MET E 227     -35.620   5.221 -45.684  1.00  0.00           C  
ATOM   3465  H   MET E 227     -36.858   8.164 -50.100  1.00  0.00           H  
ATOM   3466  HA  MET E 227     -37.936   8.839 -47.526  1.00  0.00           H  
ATOM   3467 1HB  MET E 227     -35.118   8.995 -48.656  1.00  0.00           H  
ATOM   3468 2HB  MET E 227     -35.506   9.324 -46.973  1.00  0.00           H  
ATOM   3469 1HG  MET E 227     -36.267   6.703 -48.260  1.00  0.00           H  
ATOM   3470 2HG  MET E 227     -34.648   6.981 -47.613  1.00  0.00           H  
ATOM   3471 1HE  MET E 227     -35.901   4.831 -44.706  1.00  0.00           H  
ATOM   3472 2HE  MET E 227     -36.022   4.572 -46.464  1.00  0.00           H  
ATOM   3473 3HE  MET E 227     -34.533   5.254 -45.763  1.00  0.00           H  
ATOM   3474  N   ALA E 228     -36.816  11.329 -49.358  1.00  0.00           N  
ATOM   3475  CA  ALA E 228     -36.845  12.780 -49.503  1.00  0.00           C  
ATOM   3476  C   ALA E 228     -38.275  13.302 -49.533  1.00  0.00           C  
ATOM   3477  O   ALA E 228     -38.592  14.310 -48.901  1.00  0.00           O  
ATOM   3478  CB  ALA E 228     -36.101  13.201 -50.761  1.00  0.00           C  
ATOM   3479  H   ALA E 228     -36.404  10.770 -50.090  1.00  0.00           H  
ATOM   3480  HA  ALA E 228     -36.348  13.216 -48.636  1.00  0.00           H  
ATOM   3481 1HB  ALA E 228     -36.131  14.287 -50.856  1.00  0.00           H  
ATOM   3482 2HB  ALA E 228     -35.064  12.871 -50.699  1.00  0.00           H  
ATOM   3483 3HB  ALA E 228     -36.574  12.748 -51.632  1.00  0.00           H  
ATOM   3484  N   LEU E 229     -39.157  12.620 -50.319  1.00  0.00           N  
ATOM   3485  CA  LEU E 229     -40.547  13.055 -50.402  1.00  0.00           C  
ATOM   3486  C   LEU E 229     -41.262  12.871 -49.070  1.00  0.00           C  
ATOM   3487  O   LEU E 229     -42.178  13.623 -48.737  1.00  0.00           O  
ATOM   3488  CB  LEU E 229     -41.282  12.272 -51.498  1.00  0.00           C  
ATOM   3489  CG  LEU E 229     -40.876  12.605 -52.939  1.00  0.00           C  
ATOM   3490  CD1 LEU E 229     -41.580  11.654 -53.897  1.00  0.00           C  
ATOM   3491  CD2 LEU E 229     -41.232  14.052 -53.246  1.00  0.00           C  
ATOM   3492  H   LEU E 229     -38.855  11.830 -50.870  1.00  0.00           H  
ATOM   3493  HA  LEU E 229     -40.563  14.114 -50.657  1.00  0.00           H  
ATOM   3494 1HB  LEU E 229     -41.107  11.209 -51.341  1.00  0.00           H  
ATOM   3495 2HB  LEU E 229     -42.351  12.462 -51.402  1.00  0.00           H  
ATOM   3496  HG  LEU E 229     -39.802  12.462 -53.057  1.00  0.00           H  
ATOM   3497 1HD1 LEU E 229     -41.292  11.890 -54.922  1.00  0.00           H  
ATOM   3498 2HD1 LEU E 229     -41.293  10.627 -53.668  1.00  0.00           H  
ATOM   3499 3HD1 LEU E 229     -42.659  11.762 -53.790  1.00  0.00           H  
ATOM   3500 1HD2 LEU E 229     -40.943  14.289 -54.270  1.00  0.00           H  
ATOM   3501 2HD2 LEU E 229     -42.306  14.195 -53.130  1.00  0.00           H  
ATOM   3502 3HD2 LEU E 229     -40.701  14.711 -52.558  1.00  0.00           H  
ATOM   3503  N   THR E 230     -40.875  11.828 -48.319  1.00  0.00           N  
ATOM   3504  CA  THR E 230     -41.450  11.619 -46.996  1.00  0.00           C  
ATOM   3505  C   THR E 230     -41.179  12.808 -46.083  1.00  0.00           C  
ATOM   3506  O   THR E 230     -42.084  13.309 -45.415  1.00  0.00           O  
ATOM   3507  CB  THR E 230     -40.900  10.335 -46.349  1.00  0.00           C  
ATOM   3508  OG1 THR E 230     -41.257   9.202 -47.151  1.00  0.00           O  
ATOM   3509  CG2 THR E 230     -41.466  10.158 -44.948  1.00  0.00           C  
ATOM   3510  H   THR E 230     -40.198  11.167 -48.671  1.00  0.00           H  
ATOM   3511  HA  THR E 230     -42.531  11.515 -47.101  1.00  0.00           H  
ATOM   3512  HB  THR E 230     -39.813  10.393 -46.291  1.00  0.00           H  
ATOM   3513  HG1 THR E 230     -41.334   9.472 -48.069  1.00  0.00           H  
ATOM   3514 1HG2 THR E 230     -41.066   9.246 -44.506  1.00  0.00           H  
ATOM   3515 2HG2 THR E 230     -41.187  11.013 -44.332  1.00  0.00           H  
ATOM   3516 3HG2 THR E 230     -42.552  10.089 -45.001  1.00  0.00           H  
ATOM   3517  N   ALA E 231     -39.929  13.256 -46.059  1.00  0.00           N  
ATOM   3518  CA  ALA E 231     -39.550  14.431 -45.282  1.00  0.00           C  
ATOM   3519  C   ALA E 231     -40.257  15.680 -45.793  1.00  0.00           C  
ATOM   3520  O   ALA E 231     -40.641  16.551 -45.012  1.00  0.00           O  
ATOM   3521  CB  ALA E 231     -38.042  14.625 -45.317  1.00  0.00           C  
ATOM   3522  H   ALA E 231     -39.222  12.771 -46.593  1.00  0.00           H  
ATOM   3523  HA  ALA E 231     -39.862  14.269 -44.250  1.00  0.00           H  
ATOM   3524 1HB  ALA E 231     -37.775  15.506 -44.733  1.00  0.00           H  
ATOM   3525 2HB  ALA E 231     -37.552  13.748 -44.895  1.00  0.00           H  
ATOM   3526 3HB  ALA E 231     -37.716  14.762 -46.347  1.00  0.00           H  
ATOM   3527  N   ALA E 232     -40.393  15.757 -47.144  1.00  0.00           N  
ATOM   3528  CA  ALA E 232     -41.045  16.893 -47.785  1.00  0.00           C  
ATOM   3529  C   ALA E 232     -42.508  16.993 -47.374  1.00  0.00           C  
ATOM   3530  O   ALA E 232     -42.994  18.070 -47.029  1.00  0.00           O  
ATOM   3531  CB  ALA E 232     -40.926  16.788 -49.298  1.00  0.00           C  
ATOM   3532  H   ALA E 232     -39.994  15.030 -47.720  1.00  0.00           H  
ATOM   3533  HA  ALA E 232     -40.542  17.802 -47.454  1.00  0.00           H  
ATOM   3534 1HB  ALA E 232     -41.418  17.643 -49.762  1.00  0.00           H  
ATOM   3535 2HB  ALA E 232     -39.874  16.776 -49.581  1.00  0.00           H  
ATOM   3536 3HB  ALA E 232     -41.403  15.869 -49.636  1.00  0.00           H  
ATOM   3537  N   GLU E 233     -43.215  15.843 -47.365  1.00  0.00           N  
ATOM   3538  CA  GLU E 233     -44.624  15.822 -46.993  1.00  0.00           C  
ATOM   3539  C   GLU E 233     -44.808  16.142 -45.515  1.00  0.00           C  
ATOM   3540  O   GLU E 233     -45.804  16.748 -45.120  1.00  0.00           O  
ATOM   3541  CB  GLU E 233     -45.240  14.458 -47.310  1.00  0.00           C  
ATOM   3542  CG  GLU E 233     -45.407  14.174 -48.796  1.00  0.00           C  
ATOM   3543  CD  GLU E 233     -45.951  12.800 -49.071  1.00  0.00           C  
ATOM   3544  OE1 GLU E 233     -46.060  12.029 -48.148  1.00  0.00           O  
ATOM   3545  OE2 GLU E 233     -46.259  12.521 -50.206  1.00  0.00           O  
ATOM   3546  H   GLU E 233     -42.782  14.994 -47.702  1.00  0.00           H  
ATOM   3547  HA  GLU E 233     -45.146  16.585 -47.572  1.00  0.00           H  
ATOM   3548 1HB  GLU E 233     -44.616  13.670 -46.887  1.00  0.00           H  
ATOM   3549 2HB  GLU E 233     -46.222  14.384 -46.843  1.00  0.00           H  
ATOM   3550 1HG  GLU E 233     -46.085  14.913 -49.222  1.00  0.00           H  
ATOM   3551 2HG  GLU E 233     -44.441  14.282 -49.287  1.00  0.00           H  
ATOM   3552  N   TYR E 234     -43.873  15.647 -44.684  1.00  0.00           N  
ATOM   3553  CA  TYR E 234     -43.909  16.070 -43.289  1.00  0.00           C  
ATOM   3554  C   TYR E 234     -43.824  17.587 -43.171  1.00  0.00           C  
ATOM   3555  O   TYR E 234     -44.695  18.222 -42.576  1.00  0.00           O  
ATOM   3556  CB  TYR E 234     -42.773  15.413 -42.501  1.00  0.00           C  
ATOM   3557  CG  TYR E 234     -42.635  15.927 -41.086  1.00  0.00           C  
ATOM   3558  CD1 TYR E 234     -43.375  15.351 -40.063  1.00  0.00           C  
ATOM   3559  CD2 TYR E 234     -41.768  16.974 -40.810  1.00  0.00           C  
ATOM   3560  CE1 TYR E 234     -43.249  15.821 -38.770  1.00  0.00           C  
ATOM   3561  CE2 TYR E 234     -41.642  17.443 -39.517  1.00  0.00           C  
ATOM   3562  CZ  TYR E 234     -42.378  16.871 -38.500  1.00  0.00           C  
ATOM   3563  OH  TYR E 234     -42.252  17.338 -37.212  1.00  0.00           O  
ATOM   3564  H   TYR E 234     -43.159  14.999 -44.984  1.00  0.00           H  
ATOM   3565  HA  TYR E 234     -44.859  15.757 -42.857  1.00  0.00           H  
ATOM   3566 1HB  TYR E 234     -42.937  14.335 -42.458  1.00  0.00           H  
ATOM   3567 2HB  TYR E 234     -41.828  15.580 -43.018  1.00  0.00           H  
ATOM   3568  HD1 TYR E 234     -44.056  14.528 -40.280  1.00  0.00           H  
ATOM   3569  HD2 TYR E 234     -41.187  17.427 -41.613  1.00  0.00           H  
ATOM   3570  HE1 TYR E 234     -43.830  15.369 -37.967  1.00  0.00           H  
ATOM   3571  HE2 TYR E 234     -40.961  18.267 -39.300  1.00  0.00           H  
ATOM   3572  HH  TYR E 234     -42.883  16.887 -36.645  1.00  0.00           H  
ATOM   3573  N   LEU E 235     -42.816  18.159 -43.760  1.00  0.00           N  
ATOM   3574  CA  LEU E 235     -42.670  19.607 -43.676  1.00  0.00           C  
ATOM   3575  C   LEU E 235     -43.850  20.318 -44.325  1.00  0.00           C  
ATOM   3576  O   LEU E 235     -44.337  21.326 -43.813  1.00  0.00           O  
ATOM   3577  CB  LEU E 235     -41.365  20.048 -44.351  1.00  0.00           C  
ATOM   3578  CG  LEU E 235     -40.072  19.607 -43.653  1.00  0.00           C  
ATOM   3579  CD1 LEU E 235     -38.878  19.936 -44.539  1.00  0.00           C  
ATOM   3580  CD2 LEU E 235     -39.961  20.303 -42.305  1.00  0.00           C  
ATOM   3581  H   LEU E 235     -42.147  17.627 -44.299  1.00  0.00           H  
ATOM   3582  HA  LEU E 235     -42.633  19.890 -42.625  1.00  0.00           H  
ATOM   3583 1HB  LEU E 235     -41.346  19.649 -45.365  1.00  0.00           H  
ATOM   3584 2HB  LEU E 235     -41.355  21.136 -44.411  1.00  0.00           H  
ATOM   3585  HG  LEU E 235     -40.089  18.527 -43.504  1.00  0.00           H  
ATOM   3586 1HD1 LEU E 235     -37.960  19.623 -44.043  1.00  0.00           H  
ATOM   3587 2HD1 LEU E 235     -38.974  19.410 -45.489  1.00  0.00           H  
ATOM   3588 3HD1 LEU E 235     -38.845  21.010 -44.719  1.00  0.00           H  
ATOM   3589 1HD2 LEU E 235     -39.042  19.989 -41.808  1.00  0.00           H  
ATOM   3590 2HD2 LEU E 235     -39.943  21.383 -42.453  1.00  0.00           H  
ATOM   3591 3HD2 LEU E 235     -40.818  20.036 -41.686  1.00  0.00           H  
ATOM   3592  N   ALA E 236     -44.333  19.767 -45.415  1.00  0.00           N  
ATOM   3593  CA  ALA E 236     -45.396  20.437 -46.154  1.00  0.00           C  
ATOM   3594  C   ALA E 236     -46.714  20.384 -45.392  1.00  0.00           C  
ATOM   3595  O   ALA E 236     -47.232  21.412 -44.955  1.00  0.00           O  
ATOM   3596  CB  ALA E 236     -45.557  19.815 -47.533  1.00  0.00           C  
ATOM   3597  H   ALA E 236     -43.951  18.905 -45.777  1.00  0.00           H  
ATOM   3598  HA  ALA E 236     -45.119  21.485 -46.270  1.00  0.00           H  
ATOM   3599 1HB  ALA E 236     -46.354  20.326 -48.072  1.00  0.00           H  
ATOM   3600 2HB  ALA E 236     -44.623  19.912 -48.087  1.00  0.00           H  
ATOM   3601 3HB  ALA E 236     -45.808  18.760 -47.429  1.00  0.00           H  
ATOM   3602  N   TYR E 237     -47.176  19.210 -45.083  1.00  0.00           N  
ATOM   3603  CA  TYR E 237     -48.543  19.071 -44.596  1.00  0.00           C  
ATOM   3604  C   TYR E 237     -48.576  18.929 -43.080  1.00  0.00           C  
ATOM   3605  O   TYR E 237     -49.543  19.328 -42.431  1.00  0.00           O  
ATOM   3606  CB  TYR E 237     -49.226  17.871 -45.256  1.00  0.00           C  
ATOM   3607  CG  TYR E 237     -49.230  17.925 -46.768  1.00  0.00           C  
ATOM   3608  CD1 TYR E 237     -48.511  16.989 -47.497  1.00  0.00           C  
ATOM   3609  CD2 TYR E 237     -49.952  18.911 -47.425  1.00  0.00           C  
ATOM   3610  CE1 TYR E 237     -48.514  17.039 -48.877  1.00  0.00           C  
ATOM   3611  CE2 TYR E 237     -49.955  18.960 -48.805  1.00  0.00           C  
ATOM   3612  CZ  TYR E 237     -49.239  18.029 -49.530  1.00  0.00           C  
ATOM   3613  OH  TYR E 237     -49.242  18.079 -50.905  1.00  0.00           O  
ATOM   3614  H   TYR E 237     -46.588  18.391 -45.141  1.00  0.00           H  
ATOM   3615  HA  TYR E 237     -49.097  19.974 -44.856  1.00  0.00           H  
ATOM   3616 1HB  TYR E 237     -48.725  16.952 -44.949  1.00  0.00           H  
ATOM   3617 2HB  TYR E 237     -50.260  17.809 -44.916  1.00  0.00           H  
ATOM   3618  HD1 TYR E 237     -47.943  16.215 -46.980  1.00  0.00           H  
ATOM   3619  HD2 TYR E 237     -50.516  19.646 -46.852  1.00  0.00           H  
ATOM   3620  HE1 TYR E 237     -47.949  16.304 -49.450  1.00  0.00           H  
ATOM   3621  HE2 TYR E 237     -50.521  19.735 -49.321  1.00  0.00           H  
ATOM   3622  HH  TYR E 237     -49.581  18.930 -51.193  1.00  0.00           H  
ATOM   3623  N   GLU E 238     -47.481  18.329 -42.439  1.00  0.00           N  
ATOM   3624  CA  GLU E 238     -47.521  18.242 -40.984  1.00  0.00           C  
ATOM   3625  C   GLU E 238     -47.105  19.560 -40.343  1.00  0.00           C  
ATOM   3626  O   GLU E 238     -47.583  19.914 -39.265  1.00  0.00           O  
ATOM   3627  CB  GLU E 238     -46.610  17.115 -40.492  1.00  0.00           C  
ATOM   3628  CG  GLU E 238     -47.018  15.726 -40.966  1.00  0.00           C  
ATOM   3629  CD  GLU E 238     -48.297  15.246 -40.338  1.00  0.00           C  
ATOM   3630  OE1 GLU E 238     -48.350  15.159 -39.135  1.00  0.00           O  
ATOM   3631  OE2 GLU E 238     -49.222  14.967 -41.064  1.00  0.00           O  
ATOM   3632  H   GLU E 238     -46.686  17.951 -42.933  1.00  0.00           H  
ATOM   3633  HA  GLU E 238     -48.544  18.023 -40.678  1.00  0.00           H  
ATOM   3634 1HB  GLU E 238     -45.590  17.297 -40.830  1.00  0.00           H  
ATOM   3635 2HB  GLU E 238     -46.598  17.106 -39.402  1.00  0.00           H  
ATOM   3636 1HG  GLU E 238     -47.142  15.745 -42.048  1.00  0.00           H  
ATOM   3637 2HG  GLU E 238     -46.218  15.025 -40.731  1.00  0.00           H  
ATOM   3638  N   LYS E 239     -46.170  20.331 -41.023  1.00  0.00           N  
ATOM   3639  CA  LYS E 239     -45.722  21.592 -40.445  1.00  0.00           C  
ATOM   3640  C   LYS E 239     -46.427  22.776 -41.093  1.00  0.00           C  
ATOM   3641  O   LYS E 239     -46.437  23.880 -40.547  1.00  0.00           O  
ATOM   3642  CB  LYS E 239     -44.206  21.739 -40.589  1.00  0.00           C  
ATOM   3643  CG  LYS E 239     -43.399  20.645 -39.902  1.00  0.00           C  
ATOM   3644  CD  LYS E 239     -43.689  20.601 -38.409  1.00  0.00           C  
ATOM   3645  CE  LYS E 239     -43.176  21.850 -37.707  1.00  0.00           C  
ATOM   3646  NZ  LYS E 239     -43.373  21.781 -36.234  1.00  0.00           N  
ATOM   3647  H   LYS E 239     -45.732  19.994 -41.869  1.00  0.00           H  
ATOM   3648  HA  LYS E 239     -45.972  21.594 -39.384  1.00  0.00           H  
ATOM   3649 1HB  LYS E 239     -43.939  21.737 -41.646  1.00  0.00           H  
ATOM   3650 2HB  LYS E 239     -43.892  22.697 -40.174  1.00  0.00           H  
ATOM   3651 1HG  LYS E 239     -43.649  19.679 -40.341  1.00  0.00           H  
ATOM   3652 2HG  LYS E 239     -42.336  20.829 -40.052  1.00  0.00           H  
ATOM   3653 1HD  LYS E 239     -44.765  20.520 -38.249  1.00  0.00           H  
ATOM   3654 2HD  LYS E 239     -43.207  19.727 -37.971  1.00  0.00           H  
ATOM   3655 1HE  LYS E 239     -42.114  21.973 -37.914  1.00  0.00           H  
ATOM   3656 2HE  LYS E 239     -43.702  22.724 -38.091  1.00  0.00           H  
ATOM   3657 1HZ  LYS E 239     -43.021  22.627 -35.807  1.00  0.00           H  
ATOM   3658 2HZ  LYS E 239     -44.358  21.686 -36.029  1.00  0.00           H  
ATOM   3659 3HZ  LYS E 239     -42.874  20.985 -35.864  1.00  0.00           H  
ATOM   3660  N   GLY E 240     -47.017  22.541 -42.260  1.00  0.00           N  
ATOM   3661  CA  GLY E 240     -47.765  23.576 -42.963  1.00  0.00           C  
ATOM   3662  C   GLY E 240     -46.841  24.453 -43.798  1.00  0.00           C  
ATOM   3663  O   GLY E 240     -47.030  25.667 -43.882  1.00  0.00           O  
ATOM   3664  H   GLY E 240     -46.944  21.621 -42.671  1.00  0.00           H  
ATOM   3665 1HA  GLY E 240     -48.512  23.111 -43.607  1.00  0.00           H  
ATOM   3666 2HA  GLY E 240     -48.301  24.191 -42.241  1.00  0.00           H  
ATOM   3667  N   MET E 241     -45.842  23.832 -44.415  1.00  0.00           N  
ATOM   3668  CA  MET E 241     -44.852  24.563 -45.196  1.00  0.00           C  
ATOM   3669  C   MET E 241     -45.115  24.421 -46.690  1.00  0.00           C  
ATOM   3670  O   MET E 241     -45.738  23.455 -47.132  1.00  0.00           O  
ATOM   3671  CB  MET E 241     -43.445  24.075 -44.855  1.00  0.00           C  
ATOM   3672  CG  MET E 241     -43.057  24.244 -43.393  1.00  0.00           C  
ATOM   3673  SD  MET E 241     -41.356  23.744 -43.063  1.00  0.00           S  
ATOM   3674  CE  MET E 241     -40.465  25.206 -43.588  1.00  0.00           C  
ATOM   3675  H   MET E 241     -45.766  22.827 -44.340  1.00  0.00           H  
ATOM   3676  HA  MET E 241     -44.926  25.621 -44.947  1.00  0.00           H  
ATOM   3677 1HB  MET E 241     -43.357  23.018 -45.104  1.00  0.00           H  
ATOM   3678 2HB  MET E 241     -42.715  24.615 -45.460  1.00  0.00           H  
ATOM   3679 1HG  MET E 241     -43.171  25.289 -43.105  1.00  0.00           H  
ATOM   3680 2HG  MET E 241     -43.719  23.645 -42.769  1.00  0.00           H  
ATOM   3681 1HE  MET E 241     -39.395  25.051 -43.445  1.00  0.00           H  
ATOM   3682 2HE  MET E 241     -40.667  25.396 -44.643  1.00  0.00           H  
ATOM   3683 3HE  MET E 241     -40.790  26.062 -42.996  1.00  0.00           H  
ATOM   3684  N   HIS E 242     -44.639  25.390 -47.464  1.00  0.00           N  
ATOM   3685  CA  HIS E 242     -44.480  25.213 -48.903  1.00  0.00           C  
ATOM   3686  C   HIS E 242     -43.097  24.671 -49.242  1.00  0.00           C  
ATOM   3687  O   HIS E 242     -42.087  25.340 -49.023  1.00  0.00           O  
ATOM   3688  CB  HIS E 242     -44.711  26.536 -49.640  1.00  0.00           C  
ATOM   3689  CG  HIS E 242     -46.098  27.077 -49.484  1.00  0.00           C  
ATOM   3690  ND1 HIS E 242     -46.436  27.986 -48.503  1.00  0.00           N  
ATOM   3691  CD2 HIS E 242     -47.232  26.838 -50.183  1.00  0.00           C  
ATOM   3692  CE1 HIS E 242     -47.720  28.283 -48.607  1.00  0.00           C  
ATOM   3693  NE2 HIS E 242     -48.225  27.599 -49.617  1.00  0.00           N  
ATOM   3694  H   HIS E 242     -44.380  26.272 -47.045  1.00  0.00           H  
ATOM   3695  HA  HIS E 242     -45.214  24.493 -49.264  1.00  0.00           H  
ATOM   3696 1HB  HIS E 242     -44.009  27.285 -49.271  1.00  0.00           H  
ATOM   3697 2HB  HIS E 242     -44.515  26.399 -50.703  1.00  0.00           H  
ATOM   3698  HD2 HIS E 242     -47.338  26.166 -51.035  1.00  0.00           H  
ATOM   3699  HE1 HIS E 242     -48.268  28.975 -47.968  1.00  0.00           H  
ATOM   3700  HE2 HIS E 242     -49.186  27.628 -49.929  1.00  0.00           H  
ATOM   3701  N   VAL E 243     -43.058  23.456 -49.777  1.00  0.00           N  
ATOM   3702  CA  VAL E 243     -41.808  22.718 -49.912  1.00  0.00           C  
ATOM   3703  C   VAL E 243     -41.482  22.451 -51.376  1.00  0.00           C  
ATOM   3704  O   VAL E 243     -42.314  21.935 -52.123  1.00  0.00           O  
ATOM   3705  CB  VAL E 243     -41.893  21.379 -49.156  1.00  0.00           C  
ATOM   3706  CG1 VAL E 243     -40.610  20.582 -49.337  1.00  0.00           C  
ATOM   3707  CG2 VAL E 243     -42.166  21.634 -47.681  1.00  0.00           C  
ATOM   3708  H   VAL E 243     -43.917  23.032 -50.098  1.00  0.00           H  
ATOM   3709  HA  VAL E 243     -41.005  23.315 -49.479  1.00  0.00           H  
ATOM   3710  HB  VAL E 243     -42.703  20.784 -49.579  1.00  0.00           H  
ATOM   3711 1HG1 VAL E 243     -40.688  19.639 -48.796  1.00  0.00           H  
ATOM   3712 2HG1 VAL E 243     -40.453  20.380 -50.396  1.00  0.00           H  
ATOM   3713 3HG1 VAL E 243     -39.768  21.155 -48.947  1.00  0.00           H  
ATOM   3714 1HG2 VAL E 243     -42.226  20.683 -47.153  1.00  0.00           H  
ATOM   3715 2HG2 VAL E 243     -41.359  22.234 -47.260  1.00  0.00           H  
ATOM   3716 3HG2 VAL E 243     -43.110  22.169 -47.573  1.00  0.00           H  
ATOM   3717  N   LEU E 244     -40.296  22.838 -51.751  1.00  0.00           N  
ATOM   3718  CA  LEU E 244     -39.777  22.543 -53.081  1.00  0.00           C  
ATOM   3719  C   LEU E 244     -38.808  21.368 -53.046  1.00  0.00           C  
ATOM   3720  O   LEU E 244     -37.759  21.434 -52.406  1.00  0.00           O  
ATOM   3721  CB  LEU E 244     -39.073  23.776 -53.660  1.00  0.00           C  
ATOM   3722  CG  LEU E 244     -38.415  23.583 -55.033  1.00  0.00           C  
ATOM   3723  CD1 LEU E 244     -39.486  23.279 -56.071  1.00  0.00           C  
ATOM   3724  CD2 LEU E 244     -37.635  24.836 -55.403  1.00  0.00           C  
ATOM   3725  H   LEU E 244     -39.718  23.350 -51.099  1.00  0.00           H  
ATOM   3726  HA  LEU E 244     -40.613  22.280 -53.728  1.00  0.00           H  
ATOM   3727 1HB  LEU E 244     -39.801  24.581 -53.752  1.00  0.00           H  
ATOM   3728 2HB  LEU E 244     -38.297  24.094 -52.963  1.00  0.00           H  
ATOM   3729  HG  LEU E 244     -37.736  22.731 -54.994  1.00  0.00           H  
ATOM   3730 1HD1 LEU E 244     -39.019  23.142 -57.047  1.00  0.00           H  
ATOM   3731 2HD1 LEU E 244     -40.015  22.368 -55.792  1.00  0.00           H  
ATOM   3732 3HD1 LEU E 244     -40.191  24.108 -56.121  1.00  0.00           H  
ATOM   3733 1HD2 LEU E 244     -37.167  24.699 -56.378  1.00  0.00           H  
ATOM   3734 2HD2 LEU E 244     -38.313  25.689 -55.443  1.00  0.00           H  
ATOM   3735 3HD2 LEU E 244     -36.865  25.020 -54.653  1.00  0.00           H  
ATOM   3736  N   VAL E 245     -39.125  20.362 -53.717  1.00  0.00           N  
ATOM   3737  CA  VAL E 245     -38.342  19.133 -53.775  1.00  0.00           C  
ATOM   3738  C   VAL E 245     -37.603  19.013 -55.101  1.00  0.00           C  
ATOM   3739  O   VAL E 245     -38.219  18.996 -56.167  1.00  0.00           O  
ATOM   3740  CB  VAL E 245     -39.256  17.908 -53.587  1.00  0.00           C  
ATOM   3741  CG1 VAL E 245     -38.440  16.624 -53.629  1.00  0.00           C  
ATOM   3742  CG2 VAL E 245     -40.012  18.023 -52.272  1.00  0.00           C  
ATOM   3743  H   VAL E 245     -39.975  20.430 -54.258  1.00  0.00           H  
ATOM   3744  HA  VAL E 245     -37.609  19.151 -52.967  1.00  0.00           H  
ATOM   3745  HB  VAL E 245     -39.965  17.865 -54.413  1.00  0.00           H  
ATOM   3746 1HG1 VAL E 245     -39.102  15.768 -53.495  1.00  0.00           H  
ATOM   3747 2HG1 VAL E 245     -37.936  16.545 -54.593  1.00  0.00           H  
ATOM   3748 3HG1 VAL E 245     -37.699  16.637 -52.831  1.00  0.00           H  
ATOM   3749 1HG2 VAL E 245     -40.657  17.153 -52.146  1.00  0.00           H  
ATOM   3750 2HG2 VAL E 245     -39.302  18.071 -51.446  1.00  0.00           H  
ATOM   3751 3HG2 VAL E 245     -40.621  18.927 -52.280  1.00  0.00           H  
ATOM   3752  N   ILE E 246     -36.367  18.944 -55.013  1.00  0.00           N  
ATOM   3753  CA  ILE E 246     -35.501  18.795 -56.176  1.00  0.00           C  
ATOM   3754  C   ILE E 246     -34.822  17.432 -56.186  1.00  0.00           C  
ATOM   3755  O   ILE E 246     -34.018  17.122 -55.307  1.00  0.00           O  
ATOM   3756  CB  ILE E 246     -34.432  19.903 -56.211  1.00  0.00           C  
ATOM   3757  CG1 ILE E 246     -35.093  21.279 -56.323  1.00  0.00           C  
ATOM   3758  CG2 ILE E 246     -33.468  19.676 -57.365  1.00  0.00           C  
ATOM   3759  CD1 ILE E 246     -34.131  22.433 -56.159  1.00  0.00           C  
ATOM   3760  H   ILE E 246     -35.954  18.963 -54.091  1.00  0.00           H  
ATOM   3761  HA  ILE E 246     -36.112  18.878 -57.074  1.00  0.00           H  
ATOM   3762  HB  ILE E 246     -33.873  19.897 -55.276  1.00  0.00           H  
ATOM   3763 1HG1 ILE E 246     -35.576  21.372 -57.295  1.00  0.00           H  
ATOM   3764 2HG1 ILE E 246     -35.869  21.373 -55.563  1.00  0.00           H  
ATOM   3765 1HG2 ILE E 246     -32.720  20.468 -57.375  1.00  0.00           H  
ATOM   3766 2HG2 ILE E 246     -32.975  18.712 -57.243  1.00  0.00           H  
ATOM   3767 3HG2 ILE E 246     -34.019  19.685 -58.306  1.00  0.00           H  
ATOM   3768 1HD1 ILE E 246     -34.673  23.375 -56.251  1.00  0.00           H  
ATOM   3769 2HD1 ILE E 246     -33.661  22.379 -55.176  1.00  0.00           H  
ATOM   3770 3HD1 ILE E 246     -33.365  22.380 -56.931  1.00  0.00           H  
ATOM   3771  N   MET E 247     -35.143  16.577 -57.214  1.00  0.00           N  
ATOM   3772  CA  MET E 247     -34.578  15.233 -57.248  1.00  0.00           C  
ATOM   3773  C   MET E 247     -33.785  15.001 -58.528  1.00  0.00           C  
ATOM   3774  O   MET E 247     -34.360  14.815 -59.600  1.00  0.00           O  
ATOM   3775  CB  MET E 247     -35.686  14.191 -57.111  1.00  0.00           C  
ATOM   3776  CG  MET E 247     -36.558  14.357 -55.874  1.00  0.00           C  
ATOM   3777  SD  MET E 247     -37.799  13.057 -55.719  1.00  0.00           S  
ATOM   3778  CE  MET E 247     -38.947  13.529 -57.009  1.00  0.00           C  
ATOM   3779  H   MET E 247     -35.702  16.895 -57.992  1.00  0.00           H  
ATOM   3780  HA  MET E 247     -33.890  15.126 -56.410  1.00  0.00           H  
ATOM   3781 1HB  MET E 247     -36.335  14.234 -57.985  1.00  0.00           H  
ATOM   3782 2HB  MET E 247     -35.246  13.193 -57.079  1.00  0.00           H  
ATOM   3783 1HG  MET E 247     -35.931  14.344 -54.983  1.00  0.00           H  
ATOM   3784 2HG  MET E 247     -37.070  15.318 -55.916  1.00  0.00           H  
ATOM   3785 1HE  MET E 247     -39.773  12.818 -57.038  1.00  0.00           H  
ATOM   3786 2HE  MET E 247     -39.333  14.528 -56.805  1.00  0.00           H  
ATOM   3787 3HE  MET E 247     -38.433  13.528 -57.971  1.00  0.00           H  
ATOM   3788  N   GLU E 248     -32.395  15.078 -58.374  1.00  0.00           N  
ATOM   3789  CA  GLU E 248     -31.618  14.849 -59.586  1.00  0.00           C  
ATOM   3790  C   GLU E 248     -30.898  13.508 -59.533  1.00  0.00           C  
ATOM   3791  O   GLU E 248     -30.107  13.253 -58.625  1.00  0.00           O  
ATOM   3792  CB  GLU E 248     -30.604  15.977 -59.790  1.00  0.00           C  
ATOM   3793  CG  GLU E 248     -29.598  15.723 -60.904  1.00  0.00           C  
ATOM   3794  CD  GLU E 248     -28.587  16.827 -61.042  1.00  0.00           C  
ATOM   3795  OE1 GLU E 248     -28.583  17.710 -60.218  1.00  0.00           O  
ATOM   3796  OE2 GLU E 248     -27.818  16.788 -61.974  1.00  0.00           O  
ATOM   3797  H   GLU E 248     -31.911  15.243 -57.503  1.00  0.00           H  
ATOM   3798  HA  GLU E 248     -32.301  14.831 -60.436  1.00  0.00           H  
ATOM   3799 1HB  GLU E 248     -31.131  16.903 -60.020  1.00  0.00           H  
ATOM   3800 2HB  GLU E 248     -30.047  16.137 -58.867  1.00  0.00           H  
ATOM   3801 1HG  GLU E 248     -29.073  14.790 -60.700  1.00  0.00           H  
ATOM   3802 2HG  GLU E 248     -30.134  15.608 -61.845  1.00  0.00           H  
ATOM   3803  N   ASP E 249     -30.490  12.566 -59.942  1.00  0.00           N  
ATOM   3804  CA  ASP E 249     -30.578  12.212 -61.353  1.00  0.00           C  
ATOM   3805  C   ASP E 249     -31.552  11.061 -61.573  1.00  0.00           C  
ATOM   3806  O   ASP E 249     -31.218   9.900 -61.335  1.00  0.00           O  
ATOM   3807  CB  ASP E 249     -29.199  11.834 -61.899  1.00  0.00           C  
ATOM   3808  CG  ASP E 249     -29.199  11.609 -63.405  1.00  0.00           C  
ATOM   3809  OD1 ASP E 249     -30.232  11.771 -64.010  1.00  0.00           O  
ATOM   3810  OD2 ASP E 249     -28.166  11.277 -63.935  1.00  0.00           O  
ATOM   3811  H   ASP E 249     -30.027  11.934 -59.304  1.00  0.00           H  
ATOM   3812  HA  ASP E 249     -30.945  13.078 -61.905  1.00  0.00           H  
ATOM   3813 1HB  ASP E 249     -28.486  12.623 -61.664  1.00  0.00           H  
ATOM   3814 2HB  ASP E 249     -28.852  10.923 -61.410  1.00  0.00           H  
ATOM   3815  N   MET E 250     -32.756  11.390 -62.028  1.00  0.00           N  
ATOM   3816  CA  MET E 250     -33.812  10.397 -62.187  1.00  0.00           C  
ATOM   3817  C   MET E 250     -33.495   9.433 -63.323  1.00  0.00           C  
ATOM   3818  O   MET E 250     -34.131   8.388 -63.459  1.00  0.00           O  
ATOM   3819  CB  MET E 250     -35.152  11.087 -62.432  1.00  0.00           C  
ATOM   3820  CG  MET E 250     -35.669  11.897 -61.251  1.00  0.00           C  
ATOM   3821  SD  MET E 250     -35.867  10.902 -59.760  1.00  0.00           S  
ATOM   3822  CE  MET E 250     -37.216   9.829 -60.245  1.00  0.00           C  
ATOM   3823  H   MET E 250     -32.945  12.352 -62.270  1.00  0.00           H  
ATOM   3824  HA  MET E 250     -33.880   9.814 -61.269  1.00  0.00           H  
ATOM   3825 1HB  MET E 250     -35.065  11.759 -63.285  1.00  0.00           H  
ATOM   3826 2HB  MET E 250     -35.907  10.340 -62.681  1.00  0.00           H  
ATOM   3827 1HG  MET E 250     -34.975  12.708 -61.035  1.00  0.00           H  
ATOM   3828 2HG  MET E 250     -36.635  12.334 -61.504  1.00  0.00           H  
ATOM   3829 1HE  MET E 250     -37.456   9.152 -59.425  1.00  0.00           H  
ATOM   3830 2HE  MET E 250     -38.092  10.432 -60.488  1.00  0.00           H  
ATOM   3831 3HE  MET E 250     -36.922   9.248 -61.121  1.00  0.00           H  
ATOM   3832  N   THR E 251     -32.507   9.790 -64.137  1.00  0.00           N  
ATOM   3833  CA  THR E 251     -31.899   8.844 -65.065  1.00  0.00           C  
ATOM   3834  C   THR E 251     -31.226   7.698 -64.321  1.00  0.00           C  
ATOM   3835  O   THR E 251     -31.394   6.531 -64.675  1.00  0.00           O  
ATOM   3836  CB  THR E 251     -30.874   9.542 -65.977  1.00  0.00           C  
ATOM   3837  OG1 THR E 251     -31.524  10.578 -66.726  1.00  0.00           O  
ATOM   3838  CG2 THR E 251     -30.247   8.544 -66.938  1.00  0.00           C  
ATOM   3839  H   THR E 251     -32.169  10.741 -64.112  1.00  0.00           H  
ATOM   3840  HA  THR E 251     -32.685   8.421 -65.692  1.00  0.00           H  
ATOM   3841  HB  THR E 251     -30.091   9.992 -65.366  1.00  0.00           H  
ATOM   3842  HG1 THR E 251     -31.115  10.650 -67.592  1.00  0.00           H  
ATOM   3843 1HG2 THR E 251     -29.525   9.056 -67.574  1.00  0.00           H  
ATOM   3844 2HG2 THR E 251     -29.742   7.762 -66.371  1.00  0.00           H  
ATOM   3845 3HG2 THR E 251     -31.024   8.099 -67.558  1.00  0.00           H  
ATOM   3846  N   ASN E 252     -30.468   8.032 -63.325  1.00  0.00           N  
ATOM   3847  CA  ASN E 252     -29.806   6.999 -62.538  1.00  0.00           C  
ATOM   3848  C   ASN E 252     -30.808   6.221 -61.695  1.00  0.00           C  
ATOM   3849  O   ASN E 252     -30.564   5.072 -61.326  1.00  0.00           O  
ATOM   3850  CB  ASN E 252     -28.726   7.605 -61.661  1.00  0.00           C  
ATOM   3851  CG  ASN E 252     -27.516   8.033 -62.445  1.00  0.00           C  
ATOM   3852  OD1 ASN E 252     -27.172   7.419 -63.461  1.00  0.00           O  
ATOM   3853  ND2 ASN E 252     -26.865   9.074 -61.993  1.00  0.00           N  
ATOM   3854  H   ASN E 252     -30.327   9.002 -63.082  1.00  0.00           H  
ATOM   3855  HA  ASN E 252     -29.339   6.288 -63.223  1.00  0.00           H  
ATOM   3856 1HB  ASN E 252     -29.129   8.472 -61.135  1.00  0.00           H  
ATOM   3857 2HB  ASN E 252     -28.419   6.880 -60.908  1.00  0.00           H  
ATOM   3858 1HD2 ASN E 252     -26.052   9.403 -62.474  1.00  0.00           H  
ATOM   3859 2HD2 ASN E 252     -27.180   9.540 -61.166  1.00  0.00           H  
ATOM   3860  N   TYR E 253     -31.921   6.882 -61.318  1.00  0.00           N  
ATOM   3861  CA  TYR E 253     -33.046   6.229 -60.658  1.00  0.00           C  
ATOM   3862  C   TYR E 253     -33.619   5.113 -61.521  1.00  0.00           C  
ATOM   3863  O   TYR E 253     -33.768   3.978 -61.067  1.00  0.00           O  
ATOM   3864  CB  TYR E 253     -34.134   7.251 -60.320  1.00  0.00           C  
ATOM   3865  CG  TYR E 253     -35.361   6.645 -59.676  1.00  0.00           C  
ATOM   3866  CD1 TYR E 253     -35.390   6.427 -58.306  1.00  0.00           C  
ATOM   3867  CD2 TYR E 253     -36.458   6.307 -60.455  1.00  0.00           C  
ATOM   3868  CE1 TYR E 253     -36.511   5.874 -57.718  1.00  0.00           C  
ATOM   3869  CE2 TYR E 253     -37.579   5.753 -59.866  1.00  0.00           C  
ATOM   3870  CZ  TYR E 253     -37.607   5.537 -58.504  1.00  0.00           C  
ATOM   3871  OH  TYR E 253     -38.723   4.986 -57.918  1.00  0.00           O  
ATOM   3872  H   TYR E 253     -31.959   7.877 -61.485  1.00  0.00           H  
ATOM   3873  HA  TYR E 253     -32.689   5.780 -59.730  1.00  0.00           H  
ATOM   3874 1HB  TYR E 253     -33.730   8.003 -59.641  1.00  0.00           H  
ATOM   3875 2HB  TYR E 253     -34.446   7.764 -61.229  1.00  0.00           H  
ATOM   3876  HD1 TYR E 253     -34.528   6.693 -57.694  1.00  0.00           H  
ATOM   3877  HD2 TYR E 253     -36.435   6.477 -61.531  1.00  0.00           H  
ATOM   3878  HE1 TYR E 253     -36.533   5.703 -56.642  1.00  0.00           H  
ATOM   3879  HE2 TYR E 253     -38.440   5.487 -60.479  1.00  0.00           H  
ATOM   3880  HH  TYR E 253     -39.244   4.534 -58.586  1.00  0.00           H  
ATOM   3881  N   ALA E 254     -33.956   5.461 -62.772  1.00  0.00           N  
ATOM   3882  CA  ALA E 254     -34.505   4.502 -63.722  1.00  0.00           C  
ATOM   3883  C   ALA E 254     -33.521   3.372 -63.995  1.00  0.00           C  
ATOM   3884  O   ALA E 254     -33.915   2.215 -64.144  1.00  0.00           O  
ATOM   3885  CB  ALA E 254     -34.882   5.200 -65.021  1.00  0.00           C  
ATOM   3886  H   ALA E 254     -33.839   6.423 -63.056  1.00  0.00           H  
ATOM   3887  HA  ALA E 254     -35.402   4.065 -63.283  1.00  0.00           H  
ATOM   3888 1HB  ALA E 254     -35.291   4.470 -65.721  1.00  0.00           H  
ATOM   3889 2HB  ALA E 254     -35.630   5.966 -64.819  1.00  0.00           H  
ATOM   3890 3HB  ALA E 254     -33.997   5.662 -65.456  1.00  0.00           H  
ATOM   3891  N   GLU E 255     -32.215   3.708 -64.089  1.00  0.00           N  
ATOM   3892  CA  GLU E 255     -31.175   2.718 -64.340  1.00  0.00           C  
ATOM   3893  C   GLU E 255     -31.021   1.769 -63.158  1.00  0.00           C  
ATOM   3894  O   GLU E 255     -30.758   0.580 -63.335  1.00  0.00           O  
ATOM   3895  CB  GLU E 255     -29.840   3.408 -64.630  1.00  0.00           C  
ATOM   3896  CG  GLU E 255     -28.695   2.455 -64.942  1.00  0.00           C  
ATOM   3897  CD  GLU E 255     -28.950   1.613 -66.161  1.00  0.00           C  
ATOM   3898  OE1 GLU E 255     -29.583   2.094 -67.070  1.00  0.00           O  
ATOM   3899  OE2 GLU E 255     -28.512   0.487 -66.183  1.00  0.00           O  
ATOM   3900  H   GLU E 255     -31.954   4.677 -63.970  1.00  0.00           H  
ATOM   3901  HA  GLU E 255     -31.461   2.129 -65.212  1.00  0.00           H  
ATOM   3902 1HB  GLU E 255     -29.956   4.081 -65.479  1.00  0.00           H  
ATOM   3903 2HB  GLU E 255     -29.549   4.011 -63.771  1.00  0.00           H  
ATOM   3904 1HG  GLU E 255     -27.786   3.035 -65.099  1.00  0.00           H  
ATOM   3905 2HG  GLU E 255     -28.534   1.804 -64.084  1.00  0.00           H  
ATOM   3906  N   ALA E 256     -31.128   2.307 -61.924  1.00  0.00           N  
ATOM   3907  CA  ALA E 256     -31.122   1.461 -60.737  1.00  0.00           C  
ATOM   3908  C   ALA E 256     -32.256   0.445 -60.779  1.00  0.00           C  
ATOM   3909  O   ALA E 256     -32.080  -0.713 -60.399  1.00  0.00           O  
ATOM   3910  CB  ALA E 256     -31.221   2.312 -59.479  1.00  0.00           C  
ATOM   3911  H   ALA E 256     -31.211   3.308 -61.815  1.00  0.00           H  
ATOM   3912  HA  ALA E 256     -30.181   0.911 -60.718  1.00  0.00           H  
ATOM   3913 1HB  ALA E 256     -31.215   1.666 -58.601  1.00  0.00           H  
ATOM   3914 2HB  ALA E 256     -30.371   2.994 -59.434  1.00  0.00           H  
ATOM   3915 3HB  ALA E 256     -32.146   2.886 -59.501  1.00  0.00           H  
ATOM   3916  N   LEU E 257     -33.459   0.905 -61.211  1.00  0.00           N  
ATOM   3917  CA  LEU E 257     -34.596   0.002 -61.345  1.00  0.00           C  
ATOM   3918  C   LEU E 257     -34.328  -1.071 -62.392  1.00  0.00           C  
ATOM   3919  O   LEU E 257     -34.736  -2.222 -62.235  1.00  0.00           O  
ATOM   3920  CB  LEU E 257     -35.857   0.790 -61.722  1.00  0.00           C  
ATOM   3921  CG  LEU E 257     -36.429   1.695 -60.623  1.00  0.00           C  
ATOM   3922  CD1 LEU E 257     -37.526   2.574 -61.209  1.00  0.00           C  
ATOM   3923  CD2 LEU E 257     -36.964   0.838 -59.486  1.00  0.00           C  
ATOM   3924  H   LEU E 257     -33.578   1.883 -61.435  1.00  0.00           H  
ATOM   3925  HA  LEU E 257     -34.762  -0.488 -60.386  1.00  0.00           H  
ATOM   3926 1HB  LEU E 257     -35.630   1.416 -62.583  1.00  0.00           H  
ATOM   3927 2HB  LEU E 257     -36.636   0.083 -62.008  1.00  0.00           H  
ATOM   3928  HG  LEU E 257     -35.643   2.350 -60.246  1.00  0.00           H  
ATOM   3929 1HD1 LEU E 257     -37.932   3.217 -60.429  1.00  0.00           H  
ATOM   3930 2HD1 LEU E 257     -37.111   3.190 -62.007  1.00  0.00           H  
ATOM   3931 3HD1 LEU E 257     -38.320   1.945 -61.611  1.00  0.00           H  
ATOM   3932 1HD2 LEU E 257     -37.370   1.481 -58.705  1.00  0.00           H  
ATOM   3933 2HD2 LEU E 257     -37.751   0.184 -59.863  1.00  0.00           H  
ATOM   3934 3HD2 LEU E 257     -36.156   0.233 -59.075  1.00  0.00           H  
ATOM   3935  N   ARG E 258     -33.727  -0.691 -63.502  1.00  0.00           N  
ATOM   3936  CA  ARG E 258     -33.345  -1.581 -64.592  1.00  0.00           C  
ATOM   3937  C   ARG E 258     -32.424  -2.690 -64.100  1.00  0.00           C  
ATOM   3938  O   ARG E 258     -32.642  -3.866 -64.391  1.00  0.00           O  
ATOM   3939  CB  ARG E 258     -32.651  -0.804 -65.701  1.00  0.00           C  
ATOM   3940  CG  ARG E 258     -32.078  -1.659 -66.820  1.00  0.00           C  
ATOM   3941  CD  ARG E 258     -31.500  -0.827 -67.906  1.00  0.00           C  
ATOM   3942  NE  ARG E 258     -30.922  -1.640 -68.963  1.00  0.00           N  
ATOM   3943  CZ  ARG E 258     -29.623  -1.989 -69.036  1.00  0.00           C  
ATOM   3944  NH1 ARG E 258     -28.781  -1.589 -68.109  1.00  0.00           N  
ATOM   3945  NH2 ARG E 258     -29.195  -2.734 -70.041  1.00  0.00           N  
ATOM   3946  H   ARG E 258     -33.555   0.300 -63.593  1.00  0.00           H  
ATOM   3947  HA  ARG E 258     -34.249  -2.037 -65.000  1.00  0.00           H  
ATOM   3948 1HB  ARG E 258     -33.355  -0.103 -66.148  1.00  0.00           H  
ATOM   3949 2HB  ARG E 258     -31.833  -0.221 -65.279  1.00  0.00           H  
ATOM   3950 1HG  ARG E 258     -31.291  -2.299 -66.422  1.00  0.00           H  
ATOM   3951 2HG  ARG E 258     -32.868  -2.278 -67.246  1.00  0.00           H  
ATOM   3952 1HD  ARG E 258     -32.281  -0.205 -68.342  1.00  0.00           H  
ATOM   3953 2HD  ARG E 258     -30.715  -0.190 -67.498  1.00  0.00           H  
ATOM   3954  HE  ARG E 258     -31.539  -1.967 -69.695  1.00  0.00           H  
ATOM   3955 1HH1 ARG E 258     -29.109  -1.020 -67.341  1.00  0.00           H  
ATOM   3956 2HH1 ARG E 258     -27.808  -1.851 -68.164  1.00  0.00           H  
ATOM   3957 1HH2 ARG E 258     -29.842  -3.042 -70.754  1.00  0.00           H  
ATOM   3958 2HH2 ARG E 258     -28.221  -2.995 -70.096  1.00  0.00           H  
ATOM   3959  N   GLU E 259     -31.393  -2.308 -63.353  1.00  0.00           N  
ATOM   3960  CA  GLU E 259     -30.506  -3.277 -62.720  1.00  0.00           C  
ATOM   3961  C   GLU E 259     -31.280  -4.221 -61.811  1.00  0.00           C  
ATOM   3962  O   GLU E 259     -31.163  -5.442 -61.923  1.00  0.00           O  
ATOM   3963  CB  GLU E 259     -29.418  -2.558 -61.918  1.00  0.00           C  
ATOM   3964  CG  GLU E 259     -28.439  -3.487 -61.215  1.00  0.00           C  
ATOM   3965  CD  GLU E 259     -27.403  -2.748 -60.415  1.00  0.00           C  
ATOM   3966  OE1 GLU E 259     -27.455  -1.542 -60.381  1.00  0.00           O  
ATOM   3967  OE2 GLU E 259     -26.557  -3.390 -59.838  1.00  0.00           O  
ATOM   3968  H   GLU E 259     -31.221  -1.322 -63.221  1.00  0.00           H  
ATOM   3969  HA  GLU E 259     -30.029  -3.871 -63.500  1.00  0.00           H  
ATOM   3970 1HB  GLU E 259     -28.846  -1.909 -62.581  1.00  0.00           H  
ATOM   3971 2HB  GLU E 259     -29.882  -1.926 -61.161  1.00  0.00           H  
ATOM   3972 1HG  GLU E 259     -28.994  -4.146 -60.548  1.00  0.00           H  
ATOM   3973 2HG  GLU E 259     -27.941  -4.106 -61.961  1.00  0.00           H  
ATOM   3974  N   ILE E 260     -32.087  -3.654 -60.891  1.00  0.00           N  
ATOM   3975  CA  ILE E 260     -32.881  -4.426 -59.942  1.00  0.00           C  
ATOM   3976  C   ILE E 260     -33.856  -5.348 -60.662  1.00  0.00           C  
ATOM   3977  O   ILE E 260     -34.100  -6.473 -60.225  1.00  0.00           O  
ATOM   3978  CB  ILE E 260     -33.659  -3.496 -58.993  1.00  0.00           C  
ATOM   3979  CG1 ILE E 260     -32.697  -2.770 -58.049  1.00  0.00           C  
ATOM   3980  CG2 ILE E 260     -34.691  -4.285 -58.203  1.00  0.00           C  
ATOM   3981  CD1 ILE E 260     -33.333  -1.631 -57.286  1.00  0.00           C  
ATOM   3982  H   ILE E 260     -32.149  -2.646 -60.879  1.00  0.00           H  
ATOM   3983  HA  ILE E 260     -32.208  -5.040 -59.347  1.00  0.00           H  
ATOM   3984  HB  ILE E 260     -34.170  -2.728 -59.574  1.00  0.00           H  
ATOM   3985 1HG1 ILE E 260     -32.291  -3.479 -57.329  1.00  0.00           H  
ATOM   3986 2HG1 ILE E 260     -31.859  -2.370 -58.621  1.00  0.00           H  
ATOM   3987 1HG2 ILE E 260     -35.231  -3.613 -57.537  1.00  0.00           H  
ATOM   3988 2HG2 ILE E 260     -35.393  -4.756 -58.890  1.00  0.00           H  
ATOM   3989 3HG2 ILE E 260     -34.189  -5.053 -57.614  1.00  0.00           H  
ATOM   3990 1HD1 ILE E 260     -32.589  -1.166 -56.639  1.00  0.00           H  
ATOM   3991 2HD1 ILE E 260     -33.717  -0.891 -57.989  1.00  0.00           H  
ATOM   3992 3HD1 ILE E 260     -34.153  -2.013 -56.679  1.00  0.00           H  
ATOM   3993  N   SER E 261     -34.411  -4.866 -61.769  1.00  0.00           N  
ATOM   3994  CA  SER E 261     -35.373  -5.641 -62.544  1.00  0.00           C  
ATOM   3995  C   SER E 261     -34.701  -6.820 -63.236  1.00  0.00           C  
ATOM   3996  O   SER E 261     -35.218  -7.937 -63.224  1.00  0.00           O  
ATOM   3997  CB  SER E 261     -36.048  -4.756 -63.574  1.00  0.00           C  
ATOM   3998  OG  SER E 261     -36.975  -5.484 -64.331  1.00  0.00           O  
ATOM   3999  H   SER E 261     -34.161  -3.939 -62.082  1.00  0.00           H  
ATOM   4000  HA  SER E 261     -36.132  -6.031 -61.864  1.00  0.00           H  
ATOM   4001 1HB  SER E 261     -36.552  -3.931 -63.071  1.00  0.00           H  
ATOM   4002 2HB  SER E 261     -35.295  -4.326 -64.233  1.00  0.00           H  
ATOM   4003  HG  SER E 261     -37.591  -5.865 -63.700  1.00  0.00           H  
ATOM   4004  N   ALA E 262     -33.545  -6.564 -63.840  1.00  0.00           N  
ATOM   4005  CA  ALA E 262     -32.814  -7.597 -64.563  1.00  0.00           C  
ATOM   4006  C   ALA E 262     -32.310  -8.680 -63.618  1.00  0.00           C  
ATOM   4007  O   ALA E 262     -32.237  -9.853 -63.985  1.00  0.00           O  
ATOM   4008  CB  ALA E 262     -31.652  -6.984 -65.331  1.00  0.00           C  
ATOM   4009  H   ALA E 262     -33.163  -5.630 -63.796  1.00  0.00           H  
ATOM   4010  HA  ALA E 262     -33.498  -8.064 -65.271  1.00  0.00           H  
ATOM   4011 1HB  ALA E 262     -31.115  -7.768 -65.866  1.00  0.00           H  
ATOM   4012 2HB  ALA E 262     -32.033  -6.254 -66.045  1.00  0.00           H  
ATOM   4013 3HB  ALA E 262     -30.975  -6.492 -64.635  1.00  0.00           H  
ATOM   4014  N   ALA E 263     -31.965  -8.281 -62.399  1.00  0.00           N  
ATOM   4015  CA  ALA E 263     -31.403  -9.204 -61.420  1.00  0.00           C  
ATOM   4016  C   ALA E 263     -32.439 -10.227 -60.971  1.00  0.00           C  
ATOM   4017  O   ALA E 263     -32.093 -11.325 -60.536  1.00  0.00           O  
ATOM   4018  CB  ALA E 263     -30.860  -8.440 -60.221  1.00  0.00           C  
ATOM   4019  H   ALA E 263     -32.094  -7.312 -62.143  1.00  0.00           H  
ATOM   4020  HA  ALA E 263     -30.584  -9.744 -61.895  1.00  0.00           H  
ATOM   4021 1HB  ALA E 263     -30.445  -9.143 -59.499  1.00  0.00           H  
ATOM   4022 2HB  ALA E 263     -30.080  -7.754 -60.550  1.00  0.00           H  
ATOM   4023 3HB  ALA E 263     -31.666  -7.876 -59.755  1.00  0.00           H  
ATOM   4024  N   ARG E 264     -33.729  -9.863 -61.047  1.00  0.00           N  
ATOM   4025  CA  ARG E 264     -34.829 -10.748 -60.682  1.00  0.00           C  
ATOM   4026  C   ARG E 264     -35.295 -11.570 -61.876  1.00  0.00           C  
ATOM   4027  O   ARG E 264     -36.178 -12.418 -61.751  1.00  0.00           O  
ATOM   4028  CB  ARG E 264     -36.001  -9.947 -60.133  1.00  0.00           C  
ATOM   4029  CG  ARG E 264     -35.736  -9.253 -58.806  1.00  0.00           C  
ATOM   4030  CD  ARG E 264     -36.923  -8.493 -58.337  1.00  0.00           C  
ATOM   4031  NE  ARG E 264     -38.038  -9.370 -58.021  1.00  0.00           N  
ATOM   4032  CZ  ARG E 264     -39.297  -8.952 -57.782  1.00  0.00           C  
ATOM   4033  NH1 ARG E 264     -39.583  -7.670 -57.828  1.00  0.00           N  
ATOM   4034  NH2 ARG E 264     -40.243  -9.831 -57.503  1.00  0.00           N  
ATOM   4035  H   ARG E 264     -33.936  -8.926 -61.365  1.00  0.00           H  
ATOM   4036  HA  ARG E 264     -34.480 -11.430 -59.906  1.00  0.00           H  
ATOM   4037 1HB  ARG E 264     -36.287  -9.182 -60.853  1.00  0.00           H  
ATOM   4038 2HB  ARG E 264     -36.859 -10.605 -59.995  1.00  0.00           H  
ATOM   4039 1HG  ARG E 264     -35.484  -9.997 -58.050  1.00  0.00           H  
ATOM   4040 2HG  ARG E 264     -34.905  -8.555 -58.920  1.00  0.00           H  
ATOM   4041 1HD  ARG E 264     -36.664  -7.933 -57.439  1.00  0.00           H  
ATOM   4042 2HD  ARG E 264     -37.243  -7.802 -59.116  1.00  0.00           H  
ATOM   4043  HE  ARG E 264     -37.857 -10.364 -57.977  1.00  0.00           H  
ATOM   4044 1HH1 ARG E 264     -38.859  -6.998 -58.041  1.00  0.00           H  
ATOM   4045 2HH1 ARG E 264     -40.526  -7.357 -57.649  1.00  0.00           H  
ATOM   4046 1HH2 ARG E 264     -40.023 -10.817 -57.468  1.00  0.00           H  
ATOM   4047 2HH2 ARG E 264     -41.186  -9.518 -57.324  1.00  0.00           H  
ATOM   4048  N   ARG E 265     -34.691 -11.357 -63.082  1.00  0.00           N  
ATOM   4049  CA  ARG E 265     -35.071 -12.018 -64.325  1.00  0.00           C  
ATOM   4050  C   ARG E 265     -36.521 -11.721 -64.686  1.00  0.00           C  
ATOM   4051  O   ARG E 265     -37.296 -12.630 -64.980  1.00  0.00           O  
ATOM   4052  CB  ARG E 265     -34.878 -13.523 -64.212  1.00  0.00           C  
ATOM   4053  CG  ARG E 265     -33.450 -13.965 -63.934  1.00  0.00           C  
ATOM   4054  CD  ARG E 265     -33.328 -15.445 -63.913  1.00  0.00           C  
ATOM   4055  NE  ARG E 265     -31.965 -15.873 -63.639  1.00  0.00           N  
ATOM   4056  CZ  ARG E 265     -31.579 -17.156 -63.505  1.00  0.00           C  
ATOM   4057  NH1 ARG E 265     -32.461 -18.124 -63.623  1.00  0.00           N  
ATOM   4058  NH2 ARG E 265     -30.313 -17.443 -63.256  1.00  0.00           N  
ATOM   4059  H   ARG E 265     -33.921 -10.703 -63.088  1.00  0.00           H  
ATOM   4060  HA  ARG E 265     -34.432 -11.644 -65.125  1.00  0.00           H  
ATOM   4061 1HB  ARG E 265     -35.505 -13.910 -63.411  1.00  0.00           H  
ATOM   4062 2HB  ARG E 265     -35.197 -14.001 -65.138  1.00  0.00           H  
ATOM   4063 1HG  ARG E 265     -32.791 -13.577 -64.711  1.00  0.00           H  
ATOM   4064 2HG  ARG E 265     -33.132 -13.581 -62.964  1.00  0.00           H  
ATOM   4065 1HD  ARG E 265     -33.975 -15.852 -63.137  1.00  0.00           H  
ATOM   4066 2HD  ARG E 265     -33.623 -15.848 -64.881  1.00  0.00           H  
ATOM   4067  HE  ARG E 265     -31.258 -15.156 -63.542  1.00  0.00           H  
ATOM   4068 1HH1 ARG E 265     -33.428 -17.905 -63.814  1.00  0.00           H  
ATOM   4069 2HH1 ARG E 265     -32.171 -19.086 -63.523  1.00  0.00           H  
ATOM   4070 1HH2 ARG E 265     -29.635 -16.699 -63.165  1.00  0.00           H  
ATOM   4071 2HH2 ARG E 265     -30.023 -18.404 -63.156  1.00  0.00           H  
ATOM   4072  N   GLU E 266     -36.892 -10.439 -64.622  1.00  0.00           N  
ATOM   4073  CA  GLU E 266     -38.229 -10.024 -65.029  1.00  0.00           C  
ATOM   4074  C   GLU E 266     -38.292  -9.763 -66.529  1.00  0.00           C  
ATOM   4075  O   GLU E 266     -37.266  -9.744 -67.209  1.00  0.00           O  
ATOM   4076  CB  GLU E 266     -38.654  -8.768 -64.265  1.00  0.00           C  
ATOM   4077  CG  GLU E 266     -38.755  -8.952 -62.758  1.00  0.00           C  
ATOM   4078  CD  GLU E 266     -39.112  -7.683 -62.035  1.00  0.00           C  
ATOM   4079  OE1 GLU E 266     -38.792  -6.630 -62.531  1.00  0.00           O  
ATOM   4080  OE2 GLU E 266     -39.707  -7.768 -60.987  1.00  0.00           O  
ATOM   4081  H   GLU E 266     -36.244  -9.743 -64.280  1.00  0.00           H  
ATOM   4082  HA  GLU E 266     -38.927 -10.828 -64.795  1.00  0.00           H  
ATOM   4083 1HB  GLU E 266     -37.940  -7.966 -64.457  1.00  0.00           H  
ATOM   4084 2HB  GLU E 266     -39.626  -8.433 -64.627  1.00  0.00           H  
ATOM   4085 1HG  GLU E 266     -39.514  -9.704 -62.544  1.00  0.00           H  
ATOM   4086 2HG  GLU E 266     -37.801  -9.322 -62.383  1.00  0.00           H  
ATOM   4087  N   VAL E 267     -39.517  -9.571 -67.062  1.00  0.00           N  
ATOM   4088  CA  VAL E 267     -39.667  -9.237 -68.473  1.00  0.00           C  
ATOM   4089  C   VAL E 267     -39.492  -7.742 -68.707  1.00  0.00           C  
ATOM   4090  O   VAL E 267     -40.216  -6.926 -68.137  1.00  0.00           O  
ATOM   4091  CB  VAL E 267     -41.053  -9.674 -68.982  1.00  0.00           C  
ATOM   4092  CG1 VAL E 267     -41.243  -9.259 -70.433  1.00  0.00           C  
ATOM   4093  CG2 VAL E 267     -41.211 -11.179 -68.826  1.00  0.00           C  
ATOM   4094  H   VAL E 267     -40.332  -9.561 -66.465  1.00  0.00           H  
ATOM   4095  HA  VAL E 267     -38.902  -9.771 -69.038  1.00  0.00           H  
ATOM   4096  HB  VAL E 267     -41.821  -9.165 -68.399  1.00  0.00           H  
ATOM   4097 1HG1 VAL E 267     -42.228  -9.576 -70.777  1.00  0.00           H  
ATOM   4098 2HG1 VAL E 267     -41.162  -8.176 -70.516  1.00  0.00           H  
ATOM   4099 3HG1 VAL E 267     -40.477  -9.729 -71.049  1.00  0.00           H  
ATOM   4100 1HG2 VAL E 267     -42.193 -11.481 -69.187  1.00  0.00           H  
ATOM   4101 2HG2 VAL E 267     -40.439 -11.687 -69.404  1.00  0.00           H  
ATOM   4102 3HG2 VAL E 267     -41.112 -11.448 -67.774  1.00  0.00           H  
ATOM   4103  N   PRO E 268     -38.526  -7.388 -69.548  1.00  0.00           N  
ATOM   4104  CA  PRO E 268     -38.104  -6.000 -69.691  1.00  0.00           C  
ATOM   4105  C   PRO E 268     -39.011  -5.244 -70.653  1.00  0.00           C  
ATOM   4106  O   PRO E 268     -39.529  -5.817 -71.612  1.00  0.00           O  
ATOM   4107  CB  PRO E 268     -36.679  -6.128 -70.239  1.00  0.00           C  
ATOM   4108  CG  PRO E 268     -36.701  -7.397 -71.021  1.00  0.00           C  
ATOM   4109  CD  PRO E 268     -37.579  -8.317 -70.217  1.00  0.00           C  
ATOM   4110  HA  PRO E 268     -38.103  -5.519 -68.701  1.00  0.00           H  
ATOM   4111 1HB  PRO E 268     -36.434  -5.251 -70.856  1.00  0.00           H  
ATOM   4112 2HB  PRO E 268     -35.957  -6.150 -69.410  1.00  0.00           H  
ATOM   4113 1HG  PRO E 268     -37.094  -7.213 -72.032  1.00  0.00           H  
ATOM   4114 2HG  PRO E 268     -35.679  -7.785 -71.143  1.00  0.00           H  
ATOM   4115 1HD  PRO E 268     -38.105  -9.007 -70.893  1.00  0.00           H  
ATOM   4116 2HD  PRO E 268     -36.964  -8.875 -69.496  1.00  0.00           H  
ATOM   4117  N   GLY E 269     -39.199  -3.955 -70.392  1.00  0.00           N  
ATOM   4118  CA  GLY E 269     -39.973  -3.098 -71.282  1.00  0.00           C  
ATOM   4119  C   GLY E 269     -39.063  -2.313 -72.219  1.00  0.00           C  
ATOM   4120  O   GLY E 269     -38.055  -2.831 -72.699  1.00  0.00           O  
ATOM   4121  H   GLY E 269     -38.796  -3.559 -69.555  1.00  0.00           H  
ATOM   4122 1HA  GLY E 269     -40.663  -3.708 -71.866  1.00  0.00           H  
ATOM   4123 2HA  GLY E 269     -40.574  -2.408 -70.691  1.00  0.00           H  
ATOM   4124  N   ARG E 270     -39.392  -1.010 -72.415  1.00  0.00           N  
ATOM   4125  CA  ARG E 270     -38.675  -0.214 -73.405  1.00  0.00           C  
ATOM   4126  C   ARG E 270     -37.208  -0.058 -73.029  1.00  0.00           C  
ATOM   4127  O   ARG E 270     -36.880   0.245 -71.881  1.00  0.00           O  
ATOM   4128  CB  ARG E 270     -39.309   1.162 -73.546  1.00  0.00           C  
ATOM   4129  CG  ARG E 270     -40.705   1.164 -74.149  1.00  0.00           C  
ATOM   4130  CD  ARG E 270     -41.258   2.539 -74.248  1.00  0.00           C  
ATOM   4131  NE  ARG E 270     -42.608   2.543 -74.788  1.00  0.00           N  
ATOM   4132  CZ  ARG E 270     -43.357   3.648 -74.967  1.00  0.00           C  
ATOM   4133  NH1 ARG E 270     -42.876   4.828 -74.644  1.00  0.00           N  
ATOM   4134  NH2 ARG E 270     -44.577   3.546 -75.466  1.00  0.00           N  
ATOM   4135  H   ARG E 270     -40.128  -0.578 -71.875  1.00  0.00           H  
ATOM   4136  HA  ARG E 270     -38.734  -0.724 -74.367  1.00  0.00           H  
ATOM   4137 1HB  ARG E 270     -39.372   1.635 -72.567  1.00  0.00           H  
ATOM   4138 2HB  ARG E 270     -38.678   1.791 -74.173  1.00  0.00           H  
ATOM   4139 1HG  ARG E 270     -40.669   0.736 -75.151  1.00  0.00           H  
ATOM   4140 2HG  ARG E 270     -41.373   0.570 -73.524  1.00  0.00           H  
ATOM   4141 1HD  ARG E 270     -41.286   2.992 -73.257  1.00  0.00           H  
ATOM   4142 2HD  ARG E 270     -40.627   3.139 -74.903  1.00  0.00           H  
ATOM   4143  HE  ARG E 270     -43.013   1.653 -75.048  1.00  0.00           H  
ATOM   4144 1HH1 ARG E 270     -41.944   4.906 -74.262  1.00  0.00           H  
ATOM   4145 2HH1 ARG E 270     -43.437   5.657 -74.778  1.00  0.00           H  
ATOM   4146 1HH2 ARG E 270     -44.947   2.639 -75.714  1.00  0.00           H  
ATOM   4147 2HH2 ARG E 270     -45.138   4.374 -75.600  1.00  0.00           H  
ATOM   4148  N   ARG E 271     -36.342  -0.342 -73.949  1.00  0.00           N  
ATOM   4149  CA  ARG E 271     -34.892  -0.207 -73.873  1.00  0.00           C  
ATOM   4150  C   ARG E 271     -34.316  -1.078 -72.764  1.00  0.00           C  
ATOM   4151  O   ARG E 271     -33.245  -0.791 -72.229  1.00  0.00           O  
ATOM   4152  CB  ARG E 271     -34.502   1.243 -73.629  1.00  0.00           C  
ATOM   4153  CG  ARG E 271     -35.002   2.224 -74.678  1.00  0.00           C  
ATOM   4154  CD  ARG E 271     -34.335   2.015 -75.988  1.00  0.00           C  
ATOM   4155  NE  ARG E 271     -34.713   3.030 -76.958  1.00  0.00           N  
ATOM   4156  CZ  ARG E 271     -34.316   3.044 -78.245  1.00  0.00           C  
ATOM   4157  NH1 ARG E 271     -33.531   2.094 -78.702  1.00  0.00           N  
ATOM   4158  NH2 ARG E 271     -34.716   4.014 -79.049  1.00  0.00           N  
ATOM   4159  H   ARG E 271     -36.760  -0.684 -74.803  1.00  0.00           H  
ATOM   4160  HA  ARG E 271     -34.465  -0.527 -74.823  1.00  0.00           H  
ATOM   4161 1HB  ARG E 271     -34.889   1.567 -72.664  1.00  0.00           H  
ATOM   4162 2HB  ARG E 271     -33.416   1.326 -73.591  1.00  0.00           H  
ATOM   4163 1HG  ARG E 271     -36.075   2.095 -74.815  1.00  0.00           H  
ATOM   4164 2HG  ARG E 271     -34.798   3.244 -74.348  1.00  0.00           H  
ATOM   4165 1HD  ARG E 271     -33.254   2.055 -75.857  1.00  0.00           H  
ATOM   4166 2HD  ARG E 271     -34.615   1.041 -76.388  1.00  0.00           H  
ATOM   4167  HE  ARG E 271     -35.317   3.779 -76.644  1.00  0.00           H  
ATOM   4168 1HH1 ARG E 271     -33.225   1.352 -78.087  1.00  0.00           H  
ATOM   4169 2HH1 ARG E 271     -33.234   2.104 -79.666  1.00  0.00           H  
ATOM   4170 1HH2 ARG E 271     -35.319   4.745 -78.699  1.00  0.00           H  
ATOM   4171 2HH2 ARG E 271     -34.418   4.025 -80.014  1.00  0.00           H  
ATOM   4172  N   GLY E 272     -35.040  -2.168 -72.345  1.00  0.00           N  
ATOM   4173  CA  GLY E 272     -34.508  -3.081 -71.340  1.00  0.00           C  
ATOM   4174  C   GLY E 272     -34.842  -2.606 -69.932  1.00  0.00           C  
ATOM   4175  O   GLY E 272     -34.385  -3.183 -68.946  1.00  0.00           O  
ATOM   4176  H   GLY E 272     -35.960  -2.337 -72.725  1.00  0.00           H  
ATOM   4177 1HA  GLY E 272     -34.919  -4.078 -71.499  1.00  0.00           H  
ATOM   4178 2HA  GLY E 272     -33.427  -3.158 -71.454  1.00  0.00           H  
ATOM   4179  N   TYR E 273     -35.645  -1.547 -69.798  1.00  0.00           N  
ATOM   4180  CA  TYR E 273     -36.032  -0.994 -68.505  1.00  0.00           C  
ATOM   4181  C   TYR E 273     -37.337  -1.606 -68.012  1.00  0.00           C  
ATOM   4182  O   TYR E 273     -38.045  -2.273 -68.767  1.00  0.00           O  
ATOM   4183  CB  TYR E 273     -36.160   0.529 -68.591  1.00  0.00           C  
ATOM   4184  CG  TYR E 273     -34.832   1.249 -68.669  1.00  0.00           C  
ATOM   4185  CD1 TYR E 273     -34.128   1.279 -69.864  1.00  0.00           C  
ATOM   4186  CD2 TYR E 273     -34.319   1.881 -67.546  1.00  0.00           C  
ATOM   4187  CE1 TYR E 273     -32.915   1.937 -69.935  1.00  0.00           C  
ATOM   4188  CE2 TYR E 273     -33.107   2.539 -67.617  1.00  0.00           C  
ATOM   4189  CZ  TYR E 273     -32.406   2.568 -68.805  1.00  0.00           C  
ATOM   4190  OH  TYR E 273     -31.198   3.224 -68.876  1.00  0.00           O  
ATOM   4191  H   TYR E 273     -35.987  -1.111 -70.642  1.00  0.00           H  
ATOM   4192  HA  TYR E 273     -35.257  -1.238 -67.778  1.00  0.00           H  
ATOM   4193 1HB  TYR E 273     -36.745   0.796 -69.473  1.00  0.00           H  
ATOM   4194 2HB  TYR E 273     -36.697   0.899 -67.718  1.00  0.00           H  
ATOM   4195  HD1 TYR E 273     -34.531   0.782 -70.747  1.00  0.00           H  
ATOM   4196  HD2 TYR E 273     -34.872   1.857 -66.607  1.00  0.00           H  
ATOM   4197  HE1 TYR E 273     -32.362   1.960 -70.873  1.00  0.00           H  
ATOM   4198  HE2 TYR E 273     -32.703   3.035 -66.733  1.00  0.00           H  
ATOM   4199  HH  TYR E 273     -30.608   2.877 -68.203  1.00  0.00           H  
ATOM   4200  N   PRO E 274     -37.722  -1.388 -66.714  1.00  0.00           N  
ATOM   4201  CA  PRO E 274     -38.891  -2.062 -66.161  1.00  0.00           C  
ATOM   4202  C   PRO E 274     -40.147  -1.729 -66.956  1.00  0.00           C  
ATOM   4203  O   PRO E 274     -40.315  -0.604 -67.426  1.00  0.00           O  
ATOM   4204  CB  PRO E 274     -38.963  -1.511 -64.733  1.00  0.00           C  
ATOM   4205  CG  PRO E 274     -37.547  -1.190 -64.393  1.00  0.00           C  
ATOM   4206  CD  PRO E 274     -36.964  -0.663 -65.677  1.00  0.00           C  
ATOM   4207  HA  PRO E 274     -38.713  -3.148 -66.155  1.00  0.00           H  
ATOM   4208 1HB  PRO E 274     -39.619  -0.628 -64.703  1.00  0.00           H  
ATOM   4209 2HB  PRO E 274     -39.403  -2.262 -64.061  1.00  0.00           H  
ATOM   4210 1HG  PRO E 274     -37.510  -0.453 -63.577  1.00  0.00           H  
ATOM   4211 2HG  PRO E 274     -37.030  -2.090 -64.031  1.00  0.00           H  
ATOM   4212 1HD  PRO E 274     -37.133   0.423 -65.739  1.00  0.00           H  
ATOM   4213 2HD  PRO E 274     -35.889  -0.891 -65.713  1.00  0.00           H  
ATOM   4214  N   GLY E 275     -41.043  -2.729 -67.104  1.00  0.00           N  
ATOM   4215  CA  GLY E 275     -42.350  -2.538 -67.722  1.00  0.00           C  
ATOM   4216  C   GLY E 275     -43.294  -1.787 -66.793  1.00  0.00           C  
ATOM   4217  O   GLY E 275     -44.375  -1.363 -67.201  1.00  0.00           O  
ATOM   4218  H   GLY E 275     -40.791  -3.644 -66.758  1.00  0.00           H  
ATOM   4219 1HA  GLY E 275     -42.234  -1.985 -68.655  1.00  0.00           H  
ATOM   4220 2HA  GLY E 275     -42.777  -3.508 -67.975  1.00  0.00           H  
ATOM   4221  N   TYR E 276     -42.880  -1.625 -65.541  1.00  0.00           N  
ATOM   4222  CA  TYR E 276     -43.626  -0.815 -64.585  1.00  0.00           C  
ATOM   4223  C   TYR E 276     -42.920   0.506 -64.313  1.00  0.00           C  
ATOM   4224  O   TYR E 276     -43.204   1.180 -63.323  1.00  0.00           O  
ATOM   4225  CB  TYR E 276     -43.834  -1.585 -63.279  1.00  0.00           C  
ATOM   4226  CG  TYR E 276     -42.580  -2.250 -62.757  1.00  0.00           C  
ATOM   4227  CD1 TYR E 276     -41.706  -1.542 -61.944  1.00  0.00           C  
ATOM   4228  CD2 TYR E 276     -42.304  -3.568 -63.090  1.00  0.00           C  
ATOM   4229  CE1 TYR E 276     -40.561  -2.150 -61.467  1.00  0.00           C  
ATOM   4230  CE2 TYR E 276     -41.159  -4.176 -62.612  1.00  0.00           C  
ATOM   4231  CZ  TYR E 276     -40.290  -3.471 -61.804  1.00  0.00           C  
ATOM   4232  OH  TYR E 276     -39.149  -4.077 -61.329  1.00  0.00           O  
ATOM   4233  H   TYR E 276     -42.025  -2.074 -65.244  1.00  0.00           H  
ATOM   4234  HA  TYR E 276     -44.602  -0.586 -65.014  1.00  0.00           H  
ATOM   4235 1HB  TYR E 276     -44.204  -0.905 -62.511  1.00  0.00           H  
ATOM   4236 2HB  TYR E 276     -44.591  -2.355 -63.427  1.00  0.00           H  
ATOM   4237  HD1 TYR E 276     -41.923  -0.507 -61.683  1.00  0.00           H  
ATOM   4238  HD2 TYR E 276     -42.990  -4.124 -63.729  1.00  0.00           H  
ATOM   4239  HE1 TYR E 276     -39.875  -1.594 -60.829  1.00  0.00           H  
ATOM   4240  HE2 TYR E 276     -40.941  -5.211 -62.875  1.00  0.00           H  
ATOM   4241  HH  TYR E 276     -39.086  -4.965 -61.688  1.00  0.00           H  
ATOM   4242  N   LEU E 277     -41.998   0.872 -65.197  1.00  0.00           N  
ATOM   4243  CA  LEU E 277     -41.232   2.103 -65.041  1.00  0.00           C  
ATOM   4244  C   LEU E 277     -42.148   3.320 -65.005  1.00  0.00           C  
ATOM   4245  O   LEU E 277     -41.955   4.230 -64.198  1.00  0.00           O  
ATOM   4246  CB  LEU E 277     -40.223   2.248 -66.187  1.00  0.00           C  
ATOM   4247  CG  LEU E 277     -39.316   3.484 -66.122  1.00  0.00           C  
ATOM   4248  CD1 LEU E 277     -38.545   3.480 -64.809  1.00  0.00           C  
ATOM   4249  CD2 LEU E 277     -38.369   3.482 -67.313  1.00  0.00           C  
ATOM   4250  H   LEU E 277     -41.823   0.282 -65.998  1.00  0.00           H  
ATOM   4251  HA  LEU E 277     -40.688   2.055 -64.098  1.00  0.00           H  
ATOM   4252 1HB  LEU E 277     -39.583   1.368 -66.199  1.00  0.00           H  
ATOM   4253 2HB  LEU E 277     -40.770   2.288 -67.129  1.00  0.00           H  
ATOM   4254  HG  LEU E 277     -39.928   4.386 -66.146  1.00  0.00           H  
ATOM   4255 1HD1 LEU E 277     -37.900   4.358 -64.763  1.00  0.00           H  
ATOM   4256 2HD1 LEU E 277     -39.246   3.501 -63.975  1.00  0.00           H  
ATOM   4257 3HD1 LEU E 277     -37.935   2.579 -64.749  1.00  0.00           H  
ATOM   4258 1HD2 LEU E 277     -37.725   4.361 -67.267  1.00  0.00           H  
ATOM   4259 2HD2 LEU E 277     -37.756   2.581 -67.289  1.00  0.00           H  
ATOM   4260 3HD2 LEU E 277     -38.947   3.504 -68.237  1.00  0.00           H  
ATOM   4261  N   TYR E 278     -43.155   3.363 -65.869  1.00  0.00           N  
ATOM   4262  CA  TYR E 278     -44.144   4.434 -65.868  1.00  0.00           C  
ATOM   4263  C   TYR E 278     -44.833   4.547 -64.514  1.00  0.00           C  
ATOM   4264  O   TYR E 278     -44.853   5.615 -63.904  1.00  0.00           O  
ATOM   4265  CB  TYR E 278     -45.179   4.209 -66.973  1.00  0.00           C  
ATOM   4266  CG  TYR E 278     -46.317   5.205 -66.956  1.00  0.00           C  
ATOM   4267  CD1 TYR E 278     -46.119   6.492 -67.435  1.00  0.00           C  
ATOM   4268  CD2 TYR E 278     -47.558   4.832 -66.462  1.00  0.00           C  
ATOM   4269  CE1 TYR E 278     -47.158   7.402 -67.420  1.00  0.00           C  
ATOM   4270  CE2 TYR E 278     -48.597   5.743 -66.447  1.00  0.00           C  
ATOM   4271  CZ  TYR E 278     -48.400   7.022 -66.923  1.00  0.00           C  
ATOM   4272  OH  TYR E 278     -49.435   7.929 -66.908  1.00  0.00           O  
ATOM   4273  H   TYR E 278     -43.239   2.617 -66.544  1.00  0.00           H  
ATOM   4274  HA  TYR E 278     -43.632   5.378 -66.057  1.00  0.00           H  
ATOM   4275 1HB  TYR E 278     -44.690   4.266 -67.946  1.00  0.00           H  
ATOM   4276 2HB  TYR E 278     -45.601   3.209 -66.877  1.00  0.00           H  
ATOM   4277  HD1 TYR E 278     -45.143   6.785 -67.824  1.00  0.00           H  
ATOM   4278  HD2 TYR E 278     -47.713   3.822 -66.084  1.00  0.00           H  
ATOM   4279  HE1 TYR E 278     -47.003   8.413 -67.797  1.00  0.00           H  
ATOM   4280  HE2 TYR E 278     -49.572   5.450 -66.057  1.00  0.00           H  
ATOM   4281  HH  TYR E 278     -49.129   8.768 -67.260  1.00  0.00           H  
ATOM   4282  N   THR E 279     -45.395   3.429 -64.050  1.00  0.00           N  
ATOM   4283  CA  THR E 279     -46.124   3.413 -62.787  1.00  0.00           C  
ATOM   4284  C   THR E 279     -45.214   3.771 -61.620  1.00  0.00           C  
ATOM   4285  O   THR E 279     -45.580   4.568 -60.756  1.00  0.00           O  
ATOM   4286  CB  THR E 279     -46.770   2.038 -62.537  1.00  0.00           C  
ATOM   4287  OG1 THR E 279     -47.722   1.758 -63.572  1.00  0.00           O  
ATOM   4288  CG2 THR E 279     -47.472   2.015 -61.188  1.00  0.00           C  
ATOM   4289  H   THR E 279     -45.304   2.571 -64.576  1.00  0.00           H  
ATOM   4290  HA  THR E 279     -46.917   4.160 -62.837  1.00  0.00           H  
ATOM   4291  HB  THR E 279     -46.000   1.266 -62.553  1.00  0.00           H  
ATOM   4292  HG1 THR E 279     -48.490   1.324 -63.191  1.00  0.00           H  
ATOM   4293 1HG2 THR E 279     -47.922   1.036 -61.028  1.00  0.00           H  
ATOM   4294 2HG2 THR E 279     -46.748   2.216 -60.398  1.00  0.00           H  
ATOM   4295 3HG2 THR E 279     -48.249   2.778 -61.170  1.00  0.00           H  
ATOM   4296  N   ASN E 280     -44.052   3.197 -61.609  1.00  0.00           N  
ATOM   4297  CA  ASN E 280     -43.063   3.428 -60.562  1.00  0.00           C  
ATOM   4298  C   ASN E 280     -42.720   4.907 -60.445  1.00  0.00           C  
ATOM   4299  O   ASN E 280     -42.658   5.455 -59.344  1.00  0.00           O  
ATOM   4300  CB  ASN E 280     -41.812   2.608 -60.819  1.00  0.00           C  
ATOM   4301  CG  ASN E 280     -40.820   2.701 -59.693  1.00  0.00           C  
ATOM   4302  OD1 ASN E 280     -40.129   3.715 -59.540  1.00  0.00           O  
ATOM   4303  ND2 ASN E 280     -40.735   1.662 -58.902  1.00  0.00           N  
ATOM   4304  H   ASN E 280     -43.839   2.546 -62.351  1.00  0.00           H  
ATOM   4305  HA  ASN E 280     -43.492   3.119 -59.607  1.00  0.00           H  
ATOM   4306 1HB  ASN E 280     -42.085   1.562 -60.962  1.00  0.00           H  
ATOM   4307 2HB  ASN E 280     -41.335   2.950 -61.737  1.00  0.00           H  
ATOM   4308 1HD2 ASN E 280     -40.091   1.668 -58.136  1.00  0.00           H  
ATOM   4309 2HD2 ASN E 280     -41.313   0.863 -59.063  1.00  0.00           H  
ATOM   4310  N   LEU E 281     -42.478   5.574 -61.581  1.00  0.00           N  
ATOM   4311  CA  LEU E 281     -42.192   7.004 -61.560  1.00  0.00           C  
ATOM   4312  C   LEU E 281     -43.378   7.796 -61.026  1.00  0.00           C  
ATOM   4313  O   LEU E 281     -43.206   8.785 -60.315  1.00  0.00           O  
ATOM   4314  CB  LEU E 281     -41.835   7.493 -62.970  1.00  0.00           C  
ATOM   4315  CG  LEU E 281     -40.488   7.009 -63.521  1.00  0.00           C  
ATOM   4316  CD1 LEU E 281     -40.365   7.407 -64.985  1.00  0.00           C  
ATOM   4317  CD2 LEU E 281     -39.357   7.606 -62.696  1.00  0.00           C  
ATOM   4318  H   LEU E 281     -42.493   5.088 -62.467  1.00  0.00           H  
ATOM   4319  HA  LEU E 281     -41.340   7.176 -60.903  1.00  0.00           H  
ATOM   4320 1HB  LEU E 281     -42.612   7.165 -63.658  1.00  0.00           H  
ATOM   4321 2HB  LEU E 281     -41.819   8.583 -62.965  1.00  0.00           H  
ATOM   4322  HG  LEU E 281     -40.441   5.921 -63.466  1.00  0.00           H  
ATOM   4323 1HD1 LEU E 281     -39.408   7.063 -65.377  1.00  0.00           H  
ATOM   4324 2HD1 LEU E 281     -41.175   6.950 -65.555  1.00  0.00           H  
ATOM   4325 3HD1 LEU E 281     -40.425   8.491 -65.074  1.00  0.00           H  
ATOM   4326 1HD2 LEU E 281     -38.400   7.262 -63.087  1.00  0.00           H  
ATOM   4327 2HD2 LEU E 281     -39.402   8.694 -62.751  1.00  0.00           H  
ATOM   4328 3HD2 LEU E 281     -39.459   7.292 -61.657  1.00  0.00           H  
ATOM   4329  N   ALA E 282     -44.613   7.340 -61.351  1.00  0.00           N  
ATOM   4330  CA  ALA E 282     -45.836   8.023 -60.946  1.00  0.00           C  
ATOM   4331  C   ALA E 282     -45.965   8.066 -59.428  1.00  0.00           C  
ATOM   4332  O   ALA E 282     -46.456   9.045 -58.865  1.00  0.00           O  
ATOM   4333  CB  ALA E 282     -47.051   7.344 -61.561  1.00  0.00           C  
ATOM   4334  H   ALA E 282     -44.678   6.523 -61.941  1.00  0.00           H  
ATOM   4335  HA  ALA E 282     -45.785   9.050 -61.306  1.00  0.00           H  
ATOM   4336 1HB  ALA E 282     -47.956   7.865 -61.249  1.00  0.00           H  
ATOM   4337 2HB  ALA E 282     -46.972   7.372 -62.648  1.00  0.00           H  
ATOM   4338 3HB  ALA E 282     -47.096   6.308 -61.228  1.00  0.00           H  
ATOM   4339  N   THR E 283     -45.523   7.000 -58.771  1.00  0.00           N  
ATOM   4340  CA  THR E 283     -45.621   6.899 -57.320  1.00  0.00           C  
ATOM   4341  C   THR E 283     -44.712   7.911 -56.635  1.00  0.00           C  
ATOM   4342  O   THR E 283     -44.736   8.054 -55.412  1.00  0.00           O  
ATOM   4343  CB  THR E 283     -45.270   5.479 -56.838  1.00  0.00           C  
ATOM   4344  OG1 THR E 283     -43.911   5.178 -57.181  1.00  0.00           O  
ATOM   4345  CG2 THR E 283     -46.191   4.454 -57.482  1.00  0.00           C  
ATOM   4346  H   THR E 283     -45.107   6.239 -59.290  1.00  0.00           H  
ATOM   4347  HA  THR E 283     -46.648   7.117 -57.027  1.00  0.00           H  
ATOM   4348  HB  THR E 283     -45.377   5.426 -55.755  1.00  0.00           H  
ATOM   4349  HG1 THR E 283     -43.746   5.437 -58.091  1.00  0.00           H  
ATOM   4350 1HG2 THR E 283     -45.928   3.457 -57.129  1.00  0.00           H  
ATOM   4351 2HG2 THR E 283     -47.224   4.674 -57.214  1.00  0.00           H  
ATOM   4352 3HG2 THR E 283     -46.081   4.496 -58.565  1.00  0.00           H  
ATOM   4353  N   LEU E 284     -43.782   8.595 -57.376  1.00  0.00           N  
ATOM   4354  CA  LEU E 284     -43.028   9.693 -56.782  1.00  0.00           C  
ATOM   4355  C   LEU E 284     -43.612  11.042 -57.182  1.00  0.00           C  
ATOM   4356  O   LEU E 284     -43.766  11.934 -56.347  1.00  0.00           O  
ATOM   4357  CB  LEU E 284     -41.557   9.618 -57.211  1.00  0.00           C  
ATOM   4358  CG  LEU E 284     -40.798   8.360 -56.769  1.00  0.00           C  
ATOM   4359  CD1 LEU E 284     -39.391   8.385 -57.351  1.00  0.00           C  
ATOM   4360  CD2 LEU E 284     -40.760   8.297 -55.250  1.00  0.00           C  
ATOM   4361  H   LEU E 284     -43.641   8.372 -58.350  1.00  0.00           H  
ATOM   4362  HA  LEU E 284     -43.082   9.603 -55.698  1.00  0.00           H  
ATOM   4363 1HB  LEU E 284     -41.509   9.669 -58.298  1.00  0.00           H  
ATOM   4364 2HB  LEU E 284     -41.032  10.482 -56.804  1.00  0.00           H  
ATOM   4365  HG  LEU E 284     -41.304   7.476 -57.157  1.00  0.00           H  
ATOM   4366 1HD1 LEU E 284     -38.852   7.491 -57.037  1.00  0.00           H  
ATOM   4367 2HD1 LEU E 284     -39.448   8.410 -58.439  1.00  0.00           H  
ATOM   4368 3HD1 LEU E 284     -38.865   9.269 -56.994  1.00  0.00           H  
ATOM   4369 1HD2 LEU E 284     -40.222   7.403 -54.936  1.00  0.00           H  
ATOM   4370 2HD2 LEU E 284     -40.254   9.181 -54.861  1.00  0.00           H  
ATOM   4371 3HD2 LEU E 284     -41.779   8.263 -54.861  1.00  0.00           H  
ATOM   4372  N   PHE E 285     -43.936  11.185 -58.462  1.00  0.00           N  
ATOM   4373  CA  PHE E 285     -44.316  12.479 -59.016  1.00  0.00           C  
ATOM   4374  C   PHE E 285     -45.718  12.876 -58.573  1.00  0.00           C  
ATOM   4375  O   PHE E 285     -46.004  14.057 -58.370  1.00  0.00           O  
ATOM   4376  CB  PHE E 285     -44.249  12.446 -60.544  1.00  0.00           C  
ATOM   4377  CG  PHE E 285     -42.889  12.106 -61.084  1.00  0.00           C  
ATOM   4378  CD1 PHE E 285     -41.758  12.248 -60.293  1.00  0.00           C  
ATOM   4379  CD2 PHE E 285     -42.737  11.644 -62.383  1.00  0.00           C  
ATOM   4380  CE1 PHE E 285     -40.506  11.935 -60.789  1.00  0.00           C  
ATOM   4381  CE2 PHE E 285     -41.488  11.330 -62.880  1.00  0.00           C  
ATOM   4382  CZ  PHE E 285     -40.371  11.476 -62.082  1.00  0.00           C  
ATOM   4383  H   PHE E 285     -43.917  10.377 -59.067  1.00  0.00           H  
ATOM   4384  HA  PHE E 285     -43.616  13.231 -58.652  1.00  0.00           H  
ATOM   4385 1HB  PHE E 285     -44.959  11.712 -60.924  1.00  0.00           H  
ATOM   4386 2HB  PHE E 285     -44.539  13.418 -60.942  1.00  0.00           H  
ATOM   4387  HD1 PHE E 285     -41.866  12.609 -59.271  1.00  0.00           H  
ATOM   4388  HD2 PHE E 285     -43.620  11.530 -63.013  1.00  0.00           H  
ATOM   4389  HE1 PHE E 285     -39.626  12.051 -60.157  1.00  0.00           H  
ATOM   4390  HE2 PHE E 285     -41.382  10.968 -63.903  1.00  0.00           H  
ATOM   4391  HZ  PHE E 285     -39.385  11.231 -62.473  1.00  0.00           H  
ATOM   4392  N   GLU E 286     -46.631  11.873 -58.386  1.00  0.00           N  
ATOM   4393  CA  GLU E 286     -47.997  12.148 -57.958  1.00  0.00           C  
ATOM   4394  C   GLU E 286     -48.059  12.439 -56.464  1.00  0.00           C  
ATOM   4395  O   GLU E 286     -49.127  12.720 -55.920  1.00  0.00           O  
ATOM   4396  CB  GLU E 286     -48.910  10.966 -58.295  1.00  0.00           C  
ATOM   4397  CG  GLU E 286     -49.093  10.719 -59.786  1.00  0.00           C  
ATOM   4398  CD  GLU E 286     -49.987   9.546 -60.078  1.00  0.00           C  
ATOM   4399  OE1 GLU E 286     -50.439   8.921 -59.149  1.00  0.00           O  
ATOM   4400  OE2 GLU E 286     -50.218   9.275 -61.233  1.00  0.00           O  
ATOM   4401  H   GLU E 286     -46.348  10.917 -58.544  1.00  0.00           H  
ATOM   4402  HA  GLU E 286     -48.356  13.029 -58.491  1.00  0.00           H  
ATOM   4403 1HB  GLU E 286     -48.504  10.056 -57.852  1.00  0.00           H  
ATOM   4404 2HB  GLU E 286     -49.895  11.131 -57.860  1.00  0.00           H  
ATOM   4405 1HG  GLU E 286     -49.523  11.611 -60.241  1.00  0.00           H  
ATOM   4406 2HG  GLU E 286     -48.117  10.548 -60.238  1.00  0.00           H  
ATOM   4407  N   ARG E 287     -46.879  12.351 -55.727  1.00  0.00           N  
ATOM   4408  CA  ARG E 287     -46.866  12.713 -54.314  1.00  0.00           C  
ATOM   4409  C   ARG E 287     -46.892  14.225 -54.133  1.00  0.00           C  
ATOM   4410  O   ARG E 287     -47.113  14.724 -53.029  1.00  0.00           O  
ATOM   4411  CB  ARG E 287     -45.634  12.144 -53.627  1.00  0.00           C  
ATOM   4412  CG  ARG E 287     -45.570  10.625 -53.583  1.00  0.00           C  
ATOM   4413  CD  ARG E 287     -46.587  10.060 -52.659  1.00  0.00           C  
ATOM   4414  NE  ARG E 287     -46.537   8.607 -52.622  1.00  0.00           N  
ATOM   4415  CZ  ARG E 287     -47.319   7.796 -53.362  1.00  0.00           C  
ATOM   4416  NH1 ARG E 287     -48.202   8.310 -54.189  1.00  0.00           N  
ATOM   4417  NH2 ARG E 287     -47.197   6.484 -53.257  1.00  0.00           N  
ATOM   4418  H   ARG E 287     -46.019  12.056 -56.166  1.00  0.00           H  
ATOM   4419  HA  ARG E 287     -47.754  12.292 -53.841  1.00  0.00           H  
ATOM   4420 1HB  ARG E 287     -44.738  12.497 -54.136  1.00  0.00           H  
ATOM   4421 2HB  ARG E 287     -45.591  12.506 -52.599  1.00  0.00           H  
ATOM   4422 1HG  ARG E 287     -45.753  10.225 -54.580  1.00  0.00           H  
ATOM   4423 2HG  ARG E 287     -44.583  10.312 -53.241  1.00  0.00           H  
ATOM   4424 1HD  ARG E 287     -46.409  10.432 -51.651  1.00  0.00           H  
ATOM   4425 2HD  ARG E 287     -47.582  10.359 -52.986  1.00  0.00           H  
ATOM   4426  HE  ARG E 287     -45.870   8.175 -51.998  1.00  0.00           H  
ATOM   4427 1HH1 ARG E 287     -48.295   9.312 -54.270  1.00  0.00           H  
ATOM   4428 2HH1 ARG E 287     -48.788   7.702 -54.743  1.00  0.00           H  
ATOM   4429 1HH2 ARG E 287     -46.518   6.089 -52.621  1.00  0.00           H  
ATOM   4430 2HH2 ARG E 287     -47.782   5.877 -53.811  1.00  0.00           H  
ATOM   4431  N   ALA E 288     -46.636  14.968 -55.239  1.00  0.00           N  
ATOM   4432  CA  ALA E 288     -46.691  16.425 -55.223  1.00  0.00           C  
ATOM   4433  C   ALA E 288     -48.127  16.923 -55.318  1.00  0.00           C  
ATOM   4434  O   ALA E 288     -48.982  16.273 -55.920  1.00  0.00           O  
ATOM   4435  CB  ALA E 288     -45.856  16.999 -56.359  1.00  0.00           C  
ATOM   4436  H   ALA E 288     -46.383  14.495 -56.095  1.00  0.00           H  
ATOM   4437  HA  ALA E 288     -46.280  16.769 -54.274  1.00  0.00           H  
ATOM   4438 1HB  ALA E 288     -45.907  18.088 -56.334  1.00  0.00           H  
ATOM   4439 2HB  ALA E 288     -44.820  16.682 -56.245  1.00  0.00           H  
ATOM   4440 3HB  ALA E 288     -46.243  16.640 -57.312  1.00  0.00           H  
ATOM   4441  N   GLY E 289     -48.388  18.080 -54.719  1.00  0.00           N  
ATOM   4442  CA  GLY E 289     -49.628  18.807 -54.962  1.00  0.00           C  
ATOM   4443  C   GLY E 289     -50.058  19.591 -53.729  1.00  0.00           C  
ATOM   4444  O   GLY E 289     -49.267  19.802 -52.809  1.00  0.00           O  
ATOM   4445  H   GLY E 289     -47.708  18.467 -54.080  1.00  0.00           H  
ATOM   4446 1HA  GLY E 289     -49.493  19.488 -55.802  1.00  0.00           H  
ATOM   4447 2HA  GLY E 289     -50.412  18.104 -55.242  1.00  0.00           H  
ATOM   4448  N   ARG E 290     -51.315  20.021 -53.716  1.00  0.00           N  
ATOM   4449  CA  ARG E 290     -51.916  20.594 -52.517  1.00  0.00           C  
ATOM   4450  C   ARG E 290     -53.083  19.746 -52.028  1.00  0.00           C  
ATOM   4451  O   ARG E 290     -53.778  19.111 -52.822  1.00  0.00           O  
ATOM   4452  CB  ARG E 290     -52.400  22.011 -52.785  1.00  0.00           C  
ATOM   4453  CG  ARG E 290     -52.937  22.745 -51.567  1.00  0.00           C  
ATOM   4454  CD  ARG E 290     -53.248  24.165 -51.874  1.00  0.00           C  
ATOM   4455  NE  ARG E 290     -52.042  24.949 -52.089  1.00  0.00           N  
ATOM   4456  CZ  ARG E 290     -52.028  26.259 -52.402  1.00  0.00           C  
ATOM   4457  NH1 ARG E 290     -53.159  26.916 -52.532  1.00  0.00           N  
ATOM   4458  NH2 ARG E 290     -50.877  26.884 -52.578  1.00  0.00           N  
ATOM   4459  H   ARG E 290     -51.868  19.950 -54.558  1.00  0.00           H  
ATOM   4460  HA  ARG E 290     -51.159  20.628 -51.733  1.00  0.00           H  
ATOM   4461 1HB  ARG E 290     -51.582  22.603 -53.193  1.00  0.00           H  
ATOM   4462 2HB  ARG E 290     -53.193  21.989 -53.533  1.00  0.00           H  
ATOM   4463 1HG  ARG E 290     -53.852  22.260 -51.224  1.00  0.00           H  
ATOM   4464 2HG  ARG E 290     -52.193  22.721 -50.770  1.00  0.00           H  
ATOM   4465 1HD  ARG E 290     -53.854  24.217 -52.777  1.00  0.00           H  
ATOM   4466 2HD  ARG E 290     -53.797  24.605 -51.042  1.00  0.00           H  
ATOM   4467  HE  ARG E 290     -51.152  24.478 -51.997  1.00  0.00           H  
ATOM   4468 1HH1 ARG E 290     -54.039  26.439 -52.397  1.00  0.00           H  
ATOM   4469 2HH1 ARG E 290     -53.148  27.899 -52.766  1.00  0.00           H  
ATOM   4470 1HH2 ARG E 290     -50.007  26.379 -52.477  1.00  0.00           H  
ATOM   4471 2HH2 ARG E 290     -50.866  27.865 -52.812  1.00  0.00           H  
ATOM   4472  N   ILE E 291     -53.298  19.689 -50.713  1.00  0.00           N  
ATOM   4473  CA  ILE E 291     -54.399  18.882 -50.201  1.00  0.00           C  
ATOM   4474  C   ILE E 291     -55.481  19.757 -49.581  1.00  0.00           C  
ATOM   4475  O   ILE E 291     -55.193  20.629 -48.762  1.00  0.00           O  
ATOM   4476  CB  ILE E 291     -53.897  17.867 -49.158  1.00  0.00           C  
ATOM   4477  CG1 ILE E 291     -52.890  16.904 -49.791  1.00  0.00           C  
ATOM   4478  CG2 ILE E 291     -55.065  17.101 -48.556  1.00  0.00           C  
ATOM   4479  CD1 ILE E 291     -52.201  15.999 -48.795  1.00  0.00           C  
ATOM   4480  H   ILE E 291     -52.730  20.215 -50.064  1.00  0.00           H  
ATOM   4481  HA  ILE E 291     -54.840  18.332 -51.032  1.00  0.00           H  
ATOM   4482  HB  ILE E 291     -53.372  18.394 -48.362  1.00  0.00           H  
ATOM   4483 1HG1 ILE E 291     -53.397  16.279 -50.526  1.00  0.00           H  
ATOM   4484 2HG1 ILE E 291     -52.125  17.473 -50.319  1.00  0.00           H  
ATOM   4485 1HG2 ILE E 291     -54.693  16.388 -47.821  1.00  0.00           H  
ATOM   4486 2HG2 ILE E 291     -55.747  17.799 -48.072  1.00  0.00           H  
ATOM   4487 3HG2 ILE E 291     -55.595  16.566 -49.345  1.00  0.00           H  
ATOM   4488 1HD1 ILE E 291     -51.502  15.347 -49.319  1.00  0.00           H  
ATOM   4489 2HD1 ILE E 291     -51.657  16.605 -48.069  1.00  0.00           H  
ATOM   4490 3HD1 ILE E 291     -52.944  15.394 -48.279  1.00  0.00           H  
ATOM   4491  N   ARG E 292     -56.713  19.450 -49.939  1.00  0.00           N  
ATOM   4492  CA  ARG E 292     -57.848  20.244 -49.485  1.00  0.00           C  
ATOM   4493  C   ARG E 292     -57.967  20.218 -47.966  1.00  0.00           C  
ATOM   4494  O   ARG E 292     -57.978  19.150 -47.353  1.00  0.00           O  
ATOM   4495  CB  ARG E 292     -59.141  19.730 -50.100  1.00  0.00           C  
ATOM   4496  CG  ARG E 292     -59.221  19.852 -51.614  1.00  0.00           C  
ATOM   4497  CD  ARG E 292     -60.444  19.204 -52.153  1.00  0.00           C  
ATOM   4498  NE  ARG E 292     -61.650  19.925 -51.778  1.00  0.00           N  
ATOM   4499  CZ  ARG E 292     -62.897  19.418 -51.845  1.00  0.00           C  
ATOM   4500  NH1 ARG E 292     -63.085  18.190 -52.274  1.00  0.00           N  
ATOM   4501  NH2 ARG E 292     -63.931  20.156 -51.480  1.00  0.00           N  
ATOM   4502  H   ARG E 292     -56.879  18.640 -50.519  1.00  0.00           H  
ATOM   4503  HA  ARG E 292     -57.697  21.276 -49.803  1.00  0.00           H  
ATOM   4504 1HB  ARG E 292     -59.272  18.679 -49.847  1.00  0.00           H  
ATOM   4505 2HB  ARG E 292     -59.986  20.276 -49.680  1.00  0.00           H  
ATOM   4506 1HG  ARG E 292     -59.240  20.906 -51.894  1.00  0.00           H  
ATOM   4507 2HG  ARG E 292     -58.352  19.372 -52.064  1.00  0.00           H  
ATOM   4508 1HD  ARG E 292     -60.390  19.173 -53.240  1.00  0.00           H  
ATOM   4509 2HD  ARG E 292     -60.520  18.189 -51.764  1.00  0.00           H  
ATOM   4510  HE  ARG E 292     -61.546  20.874 -51.443  1.00  0.00           H  
ATOM   4511 1HH1 ARG E 292     -62.294  17.626 -52.552  1.00  0.00           H  
ATOM   4512 2HH1 ARG E 292     -64.019  17.810 -52.324  1.00  0.00           H  
ATOM   4513 1HH2 ARG E 292     -63.786  21.101 -51.151  1.00  0.00           H  
ATOM   4514 2HH2 ARG E 292     -64.864  19.777 -51.531  1.00  0.00           H  
ATOM   4515  N   GLY E 293     -57.977  21.411 -47.358  1.00  0.00           N  
ATOM   4516  CA  GLY E 293     -58.150  21.538 -45.916  1.00  0.00           C  
ATOM   4517  C   GLY E 293     -56.805  21.613 -45.205  1.00  0.00           C  
ATOM   4518  O   GLY E 293     -56.738  21.903 -44.010  1.00  0.00           O  
ATOM   4519  H   GLY E 293     -57.879  22.246 -47.917  1.00  0.00           H  
ATOM   4520 1HA  GLY E 293     -58.732  22.434 -45.697  1.00  0.00           H  
ATOM   4521 2HA  GLY E 293     -58.716  20.687 -45.541  1.00  0.00           H  
ATOM   4522  N   LEU E 294     -55.656  21.358 -45.953  1.00  0.00           N  
ATOM   4523  CA  LEU E 294     -54.361  21.409 -45.286  1.00  0.00           C  
ATOM   4524  C   LEU E 294     -53.540  22.599 -45.766  1.00  0.00           C  
ATOM   4525  O   LEU E 294     -53.619  22.991 -46.930  1.00  0.00           O  
ATOM   4526  CB  LEU E 294     -53.584  20.110 -45.537  1.00  0.00           C  
ATOM   4527  CG  LEU E 294     -54.264  18.824 -45.052  1.00  0.00           C  
ATOM   4528  CD1 LEU E 294     -53.372  17.629 -45.362  1.00  0.00           C  
ATOM   4529  CD2 LEU E 294     -54.539  18.927 -43.559  1.00  0.00           C  
ATOM   4530  H   LEU E 294     -55.695  21.122 -46.934  1.00  0.00           H  
ATOM   4531  HA  LEU E 294     -54.527  21.516 -44.215  1.00  0.00           H  
ATOM   4532 1HB  LEU E 294     -53.412  20.010 -46.608  1.00  0.00           H  
ATOM   4533 2HB  LEU E 294     -52.617  20.182 -45.040  1.00  0.00           H  
ATOM   4534  HG  LEU E 294     -55.204  18.686 -45.585  1.00  0.00           H  
ATOM   4535 1HD1 LEU E 294     -53.855  16.715 -45.017  1.00  0.00           H  
ATOM   4536 2HD1 LEU E 294     -53.208  17.568 -46.438  1.00  0.00           H  
ATOM   4537 3HD1 LEU E 294     -52.416  17.748 -44.855  1.00  0.00           H  
ATOM   4538 1HD2 LEU E 294     -55.023  18.013 -43.213  1.00  0.00           H  
ATOM   4539 2HD2 LEU E 294     -53.598  19.064 -43.024  1.00  0.00           H  
ATOM   4540 3HD2 LEU E 294     -55.192  19.779 -43.367  1.00  0.00           H  
ATOM   4541  N   LYS E 295     -52.753  23.172 -44.862  1.00  0.00           N  
ATOM   4542  CA  LYS E 295     -51.836  24.249 -45.216  1.00  0.00           C  
ATOM   4543  C   LYS E 295     -50.545  23.700 -45.809  1.00  0.00           C  
ATOM   4544  O   LYS E 295     -50.010  22.697 -45.336  1.00  0.00           O  
ATOM   4545  CB  LYS E 295     -51.527  25.113 -43.993  1.00  0.00           C  
ATOM   4546  CG  LYS E 295     -50.634  26.314 -44.280  1.00  0.00           C  
ATOM   4547  CD  LYS E 295     -50.446  27.172 -43.038  1.00  0.00           C  
ATOM   4548  CE  LYS E 295     -49.583  28.390 -43.332  1.00  0.00           C  
ATOM   4549  NZ  LYS E 295     -48.192  28.011 -43.700  1.00  0.00           N  
ATOM   4550  H   LYS E 295     -52.791  22.853 -43.904  1.00  0.00           H  
ATOM   4551  HA  LYS E 295     -52.312  24.873 -45.973  1.00  0.00           H  
ATOM   4552 1HB  LYS E 295     -52.458  25.484 -43.564  1.00  0.00           H  
ATOM   4553 2HB  LYS E 295     -51.035  24.506 -43.233  1.00  0.00           H  
ATOM   4554 1HG  LYS E 295     -49.659  25.968 -44.624  1.00  0.00           H  
ATOM   4555 2HG  LYS E 295     -51.083  26.920 -45.066  1.00  0.00           H  
ATOM   4556 1HD  LYS E 295     -51.419  27.506 -42.676  1.00  0.00           H  
ATOM   4557 2HD  LYS E 295     -49.970  26.581 -42.256  1.00  0.00           H  
ATOM   4558 1HE  LYS E 295     -50.021  28.957 -44.153  1.00  0.00           H  
ATOM   4559 2HE  LYS E 295     -49.550  29.034 -42.453  1.00  0.00           H  
ATOM   4560 1HZ  LYS E 295     -47.653  28.845 -43.886  1.00  0.00           H  
ATOM   4561 2HZ  LYS E 295     -47.769  27.500 -42.937  1.00  0.00           H  
ATOM   4562 3HZ  LYS E 295     -48.208  27.430 -44.525  1.00  0.00           H  
ATOM   4563  N   GLY E 296     -50.053  24.327 -46.875  1.00  0.00           N  
ATOM   4564  CA  GLY E 296     -48.784  23.930 -47.472  1.00  0.00           C  
ATOM   4565  C   GLY E 296     -49.003  23.038 -48.688  1.00  0.00           C  
ATOM   4566  O   GLY E 296     -50.139  22.714 -49.035  1.00  0.00           O  
ATOM   4567  H   GLY E 296     -50.561  25.106 -47.269  1.00  0.00           H  
ATOM   4568 1HA  GLY E 296     -48.226  24.819 -47.764  1.00  0.00           H  
ATOM   4569 2HA  GLY E 296     -48.184  23.401 -46.733  1.00  0.00           H  
ATOM   4570  N   SER E 297     -47.893  22.649 -49.328  1.00  0.00           N  
ATOM   4571  CA  SER E 297     -47.949  21.798 -50.511  1.00  0.00           C  
ATOM   4572  C   SER E 297     -46.559  21.322 -50.912  1.00  0.00           C  
ATOM   4573  O   SER E 297     -45.551  21.864 -50.458  1.00  0.00           O  
ATOM   4574  CB  SER E 297     -48.589  22.547 -51.663  1.00  0.00           C  
ATOM   4575  OG  SER E 297     -47.798  23.634 -52.057  1.00  0.00           O  
ATOM   4576  H   SER E 297     -46.994  22.939 -48.973  1.00  0.00           H  
ATOM   4577  HA  SER E 297     -48.557  20.923 -50.279  1.00  0.00           H  
ATOM   4578 1HB  SER E 297     -48.727  21.870 -52.505  1.00  0.00           H  
ATOM   4579 2HB  SER E 297     -49.575  22.901 -51.364  1.00  0.00           H  
ATOM   4580  HG  SER E 297     -46.911  23.443 -51.743  1.00  0.00           H  
ATOM   4581  N   VAL E 298     -46.513  20.304 -51.764  1.00  0.00           N  
ATOM   4582  CA  VAL E 298     -45.239  19.777 -52.239  1.00  0.00           C  
ATOM   4583  C   VAL E 298     -45.037  20.075 -53.719  1.00  0.00           C  
ATOM   4584  O   VAL E 298     -45.845  19.677 -54.558  1.00  0.00           O  
ATOM   4585  CB  VAL E 298     -45.171  18.256 -52.010  1.00  0.00           C  
ATOM   4586  CG1 VAL E 298     -43.874  17.691 -52.569  1.00  0.00           C  
ATOM   4587  CG2 VAL E 298     -45.297  17.949 -50.526  1.00  0.00           C  
ATOM   4588  H   VAL E 298     -47.372  19.906 -52.117  1.00  0.00           H  
ATOM   4589  HA  VAL E 298     -44.436  20.253 -51.674  1.00  0.00           H  
ATOM   4590  HB  VAL E 298     -45.988  17.780 -52.551  1.00  0.00           H  
ATOM   4591 1HG1 VAL E 298     -43.843  16.614 -52.399  1.00  0.00           H  
ATOM   4592 2HG1 VAL E 298     -43.821  17.890 -53.639  1.00  0.00           H  
ATOM   4593 3HG1 VAL E 298     -43.027  18.161 -52.070  1.00  0.00           H  
ATOM   4594 1HG2 VAL E 298     -45.249  16.871 -50.372  1.00  0.00           H  
ATOM   4595 2HG2 VAL E 298     -44.483  18.430 -49.984  1.00  0.00           H  
ATOM   4596 3HG2 VAL E 298     -46.251  18.326 -50.156  1.00  0.00           H  
ATOM   4597  N   THR E 299     -43.954  20.778 -54.034  1.00  0.00           N  
ATOM   4598  CA  THR E 299     -43.606  21.070 -55.419  1.00  0.00           C  
ATOM   4599  C   THR E 299     -42.325  20.354 -55.828  1.00  0.00           C  
ATOM   4600  O   THR E 299     -41.344  20.343 -55.084  1.00  0.00           O  
ATOM   4601  CB  THR E 299     -43.446  22.585 -55.643  1.00  0.00           C  
ATOM   4602  OG1 THR E 299     -44.656  23.256 -55.269  1.00  0.00           O  
ATOM   4603  CG2 THR E 299     -43.139  22.879 -57.104  1.00  0.00           C  
ATOM   4604  H   THR E 299     -43.357  21.119 -53.294  1.00  0.00           H  
ATOM   4605  HA  THR E 299     -44.411  20.711 -56.061  1.00  0.00           H  
ATOM   4606  HB  THR E 299     -42.632  22.960 -55.024  1.00  0.00           H  
ATOM   4607  HG1 THR E 299     -44.807  23.140 -54.327  1.00  0.00           H  
ATOM   4608 1HG2 THR E 299     -43.029  23.954 -57.243  1.00  0.00           H  
ATOM   4609 2HG2 THR E 299     -42.214  22.379 -57.389  1.00  0.00           H  
ATOM   4610 3HG2 THR E 299     -43.955  22.514 -57.727  1.00  0.00           H  
ATOM   4611  N   GLN E 300     -42.339  19.757 -57.015  1.00  0.00           N  
ATOM   4612  CA  GLN E 300     -41.257  18.880 -57.445  1.00  0.00           C  
ATOM   4613  C   GLN E 300     -40.615  19.387 -58.730  1.00  0.00           C  
ATOM   4614  O   GLN E 300     -41.276  20.008 -59.562  1.00  0.00           O  
ATOM   4615  CB  GLN E 300     -41.771  17.452 -57.644  1.00  0.00           C  
ATOM   4616  CG  GLN E 300     -42.091  16.719 -56.353  1.00  0.00           C  
ATOM   4617  CD  GLN E 300     -42.471  15.270 -56.588  1.00  0.00           C  
ATOM   4618  OE1 GLN E 300     -42.049  14.655 -57.572  1.00  0.00           O  
ATOM   4619  NE2 GLN E 300     -43.272  14.715 -55.686  1.00  0.00           N  
ATOM   4620  H   GLN E 300     -43.121  19.915 -57.635  1.00  0.00           H  
ATOM   4621  HA  GLN E 300     -40.492  18.870 -56.669  1.00  0.00           H  
ATOM   4622 1HB  GLN E 300     -42.676  17.473 -58.252  1.00  0.00           H  
ATOM   4623 2HB  GLN E 300     -41.026  16.870 -58.186  1.00  0.00           H  
ATOM   4624 1HG  GLN E 300     -41.213  16.742 -55.707  1.00  0.00           H  
ATOM   4625 2HG  GLN E 300     -42.927  17.217 -55.862  1.00  0.00           H  
ATOM   4626 1HE2 GLN E 300     -43.556  13.761 -55.789  1.00  0.00           H  
ATOM   4627 2HE2 GLN E 300     -43.591  15.250 -54.904  1.00  0.00           H  
ATOM   4628  N   ILE E 301     -39.355  19.197 -58.779  1.00  0.00           N  
ATOM   4629  CA  ILE E 301     -38.612  19.324 -60.026  1.00  0.00           C  
ATOM   4630  C   ILE E 301     -37.863  18.039 -60.354  1.00  0.00           C  
ATOM   4631  O   ILE E 301     -36.732  17.838 -59.913  1.00  0.00           O  
ATOM   4632  CB  ILE E 301     -37.615  20.496 -59.956  1.00  0.00           C  
ATOM   4633  CG1 ILE E 301     -38.350  21.804 -59.654  1.00  0.00           C  
ATOM   4634  CG2 ILE E 301     -36.833  20.608 -61.255  1.00  0.00           C  
ATOM   4635  CD1 ILE E 301     -37.431  22.978 -59.406  1.00  0.00           C  
ATOM   4636  H   ILE E 301     -38.859  18.960 -57.932  1.00  0.00           H  
ATOM   4637  HA  ILE E 301     -39.319  19.521 -60.831  1.00  0.00           H  
ATOM   4638  HB  ILE E 301     -36.918  20.330 -59.135  1.00  0.00           H  
ATOM   4639 1HG1 ILE E 301     -39.005  22.054 -60.489  1.00  0.00           H  
ATOM   4640 2HG1 ILE E 301     -38.980  21.674 -58.774  1.00  0.00           H  
ATOM   4641 1HG2 ILE E 301     -36.134  21.441 -61.188  1.00  0.00           H  
ATOM   4642 2HG2 ILE E 301     -36.281  19.684 -61.428  1.00  0.00           H  
ATOM   4643 3HG2 ILE E 301     -37.523  20.778 -62.082  1.00  0.00           H  
ATOM   4644 1HD1 ILE E 301     -38.025  23.868 -59.199  1.00  0.00           H  
ATOM   4645 2HD1 ILE E 301     -36.790  22.763 -58.550  1.00  0.00           H  
ATOM   4646 3HD1 ILE E 301     -36.815  23.150 -60.287  1.00  0.00           H  
ATOM   4647  N   PRO E 302     -38.606  17.077 -61.037  1.00  0.00           N  
ATOM   4648  CA  PRO E 302     -37.886  15.868 -61.417  1.00  0.00           C  
ATOM   4649  C   PRO E 302     -36.807  16.171 -62.449  1.00  0.00           C  
ATOM   4650  O   PRO E 302     -37.033  16.929 -63.393  1.00  0.00           O  
ATOM   4651  CB  PRO E 302     -38.990  14.978 -61.998  1.00  0.00           C  
ATOM   4652  CG  PRO E 302     -40.255  15.608 -61.524  1.00  0.00           C  
ATOM   4653  CD  PRO E 302     -39.957  17.084 -61.512  1.00  0.00           C  
ATOM   4654  HA  PRO E 302     -37.445  15.412 -60.519  1.00  0.00           H  
ATOM   4655 1HB  PRO E 302     -38.912  14.950 -63.095  1.00  0.00           H  
ATOM   4656 2HB  PRO E 302     -38.867  13.945 -61.641  1.00  0.00           H  
ATOM   4657 1HG  PRO E 302     -41.084  15.349 -62.198  1.00  0.00           H  
ATOM   4658 2HG  PRO E 302     -40.522  15.222 -60.529  1.00  0.00           H  
ATOM   4659 1HD  PRO E 302     -40.057  17.487 -62.531  1.00  0.00           H  
ATOM   4660 2HD  PRO E 302     -40.648  17.592 -60.823  1.00  0.00           H  
ATOM   4661  N   ILE E 303     -35.741  15.607 -62.246  1.00  0.00           N  
ATOM   4662  CA  ILE E 303     -34.602  15.948 -63.090  1.00  0.00           C  
ATOM   4663  C   ILE E 303     -34.025  14.709 -63.762  1.00  0.00           C  
ATOM   4664  O   ILE E 303     -33.699  13.725 -63.097  1.00  0.00           O  
ATOM   4665  CB  ILE E 303     -33.503  16.648 -62.271  1.00  0.00           C  
ATOM   4666  CG1 ILE E 303     -33.937  18.068 -61.899  1.00  0.00           C  
ATOM   4667  CG2 ILE E 303     -32.196  16.675 -63.049  1.00  0.00           C  
ATOM   4668  CD1 ILE E 303     -33.040  18.734 -60.880  1.00  0.00           C  
ATOM   4669  H   ILE E 303     -35.613  14.953 -61.487  1.00  0.00           H  
ATOM   4670  HA  ILE E 303     -34.941  16.631 -63.868  1.00  0.00           H  
ATOM   4671  HB  ILE E 303     -33.347  16.111 -61.336  1.00  0.00           H  
ATOM   4672 1HG1 ILE E 303     -33.956  18.689 -62.794  1.00  0.00           H  
ATOM   4673 2HG1 ILE E 303     -34.950  18.045 -61.496  1.00  0.00           H  
ATOM   4674 1HG2 ILE E 303     -31.430  17.174 -62.457  1.00  0.00           H  
ATOM   4675 2HG2 ILE E 303     -31.880  15.655 -63.265  1.00  0.00           H  
ATOM   4676 3HG2 ILE E 303     -32.341  17.215 -63.985  1.00  0.00           H  
ATOM   4677 1HD1 ILE E 303     -33.413  19.736 -60.667  1.00  0.00           H  
ATOM   4678 2HD1 ILE E 303     -33.034  18.146 -59.961  1.00  0.00           H  
ATOM   4679 3HD1 ILE E 303     -32.028  18.800 -61.276  1.00  0.00           H  
ATOM   4680  N   LEU E 304     -33.761  14.870 -65.038  1.00  0.00           N  
ATOM   4681  CA  LEU E 304     -33.426  13.716 -65.864  1.00  0.00           C  
ATOM   4682  C   LEU E 304     -32.598  14.127 -67.074  1.00  0.00           C  
ATOM   4683  O   LEU E 304     -33.036  14.935 -67.893  1.00  0.00           O  
ATOM   4684  CB  LEU E 304     -34.705  13.008 -66.328  1.00  0.00           C  
ATOM   4685  CG  LEU E 304     -34.536  11.544 -66.756  1.00  0.00           C  
ATOM   4686  CD1 LEU E 304     -35.778  10.754 -66.365  1.00  0.00           C  
ATOM   4687  CD2 LEU E 304     -34.297  11.478 -68.257  1.00  0.00           C  
ATOM   4688  H   LEU E 304     -33.842  15.779 -65.472  1.00  0.00           H  
ATOM   4689  HA  LEU E 304     -32.838  13.022 -65.265  1.00  0.00           H  
ATOM   4690 1HB  LEU E 304     -35.431  13.034 -65.517  1.00  0.00           H  
ATOM   4691 2HB  LEU E 304     -35.117  13.555 -67.175  1.00  0.00           H  
ATOM   4692  HG  LEU E 304     -33.685  11.108 -66.233  1.00  0.00           H  
ATOM   4693 1HD1 LEU E 304     -35.658   9.714 -66.669  1.00  0.00           H  
ATOM   4694 2HD1 LEU E 304     -35.914  10.802 -65.284  1.00  0.00           H  
ATOM   4695 3HD1 LEU E 304     -36.650  11.178 -66.860  1.00  0.00           H  
ATOM   4696 1HD2 LEU E 304     -34.176  10.438 -68.561  1.00  0.00           H  
ATOM   4697 2HD2 LEU E 304     -35.148  11.913 -68.781  1.00  0.00           H  
ATOM   4698 3HD2 LEU E 304     -33.394  12.036 -68.507  1.00  0.00           H  
ATOM   4699  N   THR E 305     -31.163  13.682 -67.331  1.00  0.00           N  
ATOM   4700  CA  THR E 305     -30.351  13.622 -68.540  1.00  0.00           C  
ATOM   4701  C   THR E 305     -30.952  12.663 -69.560  1.00  0.00           C  
ATOM   4702  O   THR E 305     -31.159  11.485 -69.271  1.00  0.00           O  
ATOM   4703  CB  THR E 305     -28.907  13.195 -68.217  1.00  0.00           C  
ATOM   4704  OG1 THR E 305     -28.230  14.264 -67.544  1.00  0.00           O  
ATOM   4705  CG2 THR E 305     -28.156  12.848 -69.493  1.00  0.00           C  
ATOM   4706  H   THR E 305     -30.812  13.266 -66.481  1.00  0.00           H  
ATOM   4707  HA  THR E 305     -30.323  14.615 -68.988  1.00  0.00           H  
ATOM   4708  HB  THR E 305     -28.923  12.324 -67.563  1.00  0.00           H  
ATOM   4709  HG1 THR E 305     -27.410  13.935 -67.167  1.00  0.00           H  
ATOM   4710 1HG2 THR E 305     -27.137  12.549 -69.246  1.00  0.00           H  
ATOM   4711 2HG2 THR E 305     -28.662  12.028 -70.002  1.00  0.00           H  
ATOM   4712 3HG2 THR E 305     -28.128  13.719 -70.148  1.00  0.00           H  
ATOM   4713  N   MET E 306     -31.230  13.175 -70.754  1.00  0.00           N  
ATOM   4714  CA  MET E 306     -31.752  12.352 -71.838  1.00  0.00           C  
ATOM   4715  C   MET E 306     -30.628  11.643 -72.582  1.00  0.00           C  
ATOM   4716  O   MET E 306     -29.761  12.286 -73.175  1.00  0.00           O  
ATOM   4717  CB  MET E 306     -32.573  13.207 -72.801  1.00  0.00           C  
ATOM   4718  CG  MET E 306     -33.675  14.022 -72.138  1.00  0.00           C  
ATOM   4719  SD  MET E 306     -34.807  14.762 -73.332  1.00  0.00           S  
ATOM   4720  CE  MET E 306     -33.755  16.012 -74.065  1.00  0.00           C  
ATOM   4721  H   MET E 306     -31.076  14.160 -70.915  1.00  0.00           H  
ATOM   4722  HA  MET E 306     -32.399  11.586 -71.410  1.00  0.00           H  
ATOM   4723 1HB  MET E 306     -31.915  13.899 -73.325  1.00  0.00           H  
ATOM   4724 2HB  MET E 306     -33.038  12.566 -73.552  1.00  0.00           H  
ATOM   4725 1HG  MET E 306     -34.249  13.381 -71.470  1.00  0.00           H  
ATOM   4726 2HG  MET E 306     -33.230  14.820 -71.545  1.00  0.00           H  
ATOM   4727 1HE  MET E 306     -34.314  16.557 -74.826  1.00  0.00           H  
ATOM   4728 2HE  MET E 306     -33.420  16.705 -73.293  1.00  0.00           H  
ATOM   4729 3HE  MET E 306     -32.888  15.534 -74.524  1.00  0.00           H  
ATOM   4730  N   PRO E 307     -30.648  10.315 -72.548  1.00  0.00           N  
ATOM   4731  CA  PRO E 307     -29.581   9.518 -73.141  1.00  0.00           C  
ATOM   4732  C   PRO E 307     -29.341   9.911 -74.593  1.00  0.00           C  
ATOM   4733  O   PRO E 307     -30.279   9.999 -75.385  1.00  0.00           O  
ATOM   4734  CB  PRO E 307     -30.115   8.087 -73.024  1.00  0.00           C  
ATOM   4735  CG  PRO E 307     -30.949   8.107 -71.789  1.00  0.00           C  
ATOM   4736  CD  PRO E 307     -31.629   9.450 -71.819  1.00  0.00           C  
ATOM   4737  HA  PRO E 307     -28.662   9.645 -72.549  1.00  0.00           H  
ATOM   4738 1HB  PRO E 307     -30.691   7.825 -73.924  1.00  0.00           H  
ATOM   4739 2HB  PRO E 307     -29.277   7.376 -72.962  1.00  0.00           H  
ATOM   4740 1HG  PRO E 307     -31.663   7.271 -71.799  1.00  0.00           H  
ATOM   4741 2HG  PRO E 307     -30.315   7.973 -70.900  1.00  0.00           H  
ATOM   4742 1HD  PRO E 307     -32.577   9.370 -72.372  1.00  0.00           H  
ATOM   4743 2HD  PRO E 307     -31.808   9.794 -70.790  1.00  0.00           H  
ATOM   4744  N   GLU E 308     -28.095  10.168 -74.936  1.00  0.00           N  
ATOM   4745  CA  GLU E 308     -27.634  10.596 -76.251  1.00  0.00           C  
ATOM   4746  C   GLU E 308     -28.419  11.805 -76.743  1.00  0.00           C  
ATOM   4747  O   GLU E 308     -28.648  11.963 -77.942  1.00  0.00           O  
ATOM   4748  CB  GLU E 308     -27.759   9.451 -77.259  1.00  0.00           C  
ATOM   4749  CG  GLU E 308     -26.936   8.218 -76.915  1.00  0.00           C  
ATOM   4750  CD  GLU E 308     -27.015   7.149 -77.969  1.00  0.00           C  
ATOM   4751  OE1 GLU E 308     -27.794   7.295 -78.879  1.00  0.00           O  
ATOM   4752  OE2 GLU E 308     -26.296   6.183 -77.863  1.00  0.00           O  
ATOM   4753  H   GLU E 308     -27.415  10.000 -74.208  1.00  0.00           H  
ATOM   4754  HA  GLU E 308     -26.585  10.881 -76.175  1.00  0.00           H  
ATOM   4755 1HB  GLU E 308     -28.803   9.145 -77.335  1.00  0.00           H  
ATOM   4756 2HB  GLU E 308     -27.447   9.798 -78.244  1.00  0.00           H  
ATOM   4757 1HG  GLU E 308     -25.894   8.513 -76.791  1.00  0.00           H  
ATOM   4758 2HG  GLU E 308     -27.285   7.813 -75.966  1.00  0.00           H  
ATOM   4759  N   ASP E 309     -28.885  12.706 -75.815  1.00  0.00           N  
ATOM   4760  CA  ASP E 309     -29.623  13.920 -76.143  1.00  0.00           C  
ATOM   4761  C   ASP E 309     -30.846  13.608 -76.995  1.00  0.00           C  
ATOM   4762  O   ASP E 309     -31.207  14.378 -77.885  1.00  0.00           O  
ATOM   4763  CB  ASP E 309     -28.721  14.915 -76.878  1.00  0.00           C  
ATOM   4764  CG  ASP E 309     -29.296  16.324 -76.911  1.00  0.00           C  
ATOM   4765  OD1 ASP E 309     -30.121  16.628 -76.082  1.00  0.00           O  
ATOM   4766  OD2 ASP E 309     -28.904  17.084 -77.764  1.00  0.00           O  
ATOM   4767  H   ASP E 309     -28.710  12.484 -74.846  1.00  0.00           H  
ATOM   4768  HA  ASP E 309     -29.963  14.380 -75.214  1.00  0.00           H  
ATOM   4769 1HB  ASP E 309     -27.745  14.947 -76.394  1.00  0.00           H  
ATOM   4770 2HB  ASP E 309     -28.567  14.577 -77.904  1.00  0.00           H  
ATOM   4771  N   ASP E 310     -31.470  12.459 -76.741  1.00  0.00           N  
ATOM   4772  CA  ASP E 310     -32.670  12.058 -77.466  1.00  0.00           C  
ATOM   4773  C   ASP E 310     -33.930  12.505 -76.737  1.00  0.00           C  
ATOM   4774  O   ASP E 310     -34.339  11.891 -75.751  1.00  0.00           O  
ATOM   4775  CB  ASP E 310     -32.696  10.539 -77.660  1.00  0.00           C  
ATOM   4776  CG  ASP E 310     -33.908  10.064 -78.451  1.00  0.00           C  
ATOM   4777  OD1 ASP E 310     -34.785  10.860 -78.692  1.00  0.00           O  
ATOM   4778  OD2 ASP E 310     -33.945   8.911 -78.806  1.00  0.00           O  
ATOM   4779  H   ASP E 310     -31.074  11.829 -76.059  1.00  0.00           H  
ATOM   4780  HA  ASP E 310     -32.656  12.534 -78.447  1.00  0.00           H  
ATOM   4781 1HB  ASP E 310     -31.793  10.223 -78.182  1.00  0.00           H  
ATOM   4782 2HB  ASP E 310     -32.701  10.048 -76.687  1.00  0.00           H  
ATOM   4783  N   LYS E 311     -34.594  13.548 -77.280  1.00  0.00           N  
ATOM   4784  CA  LYS E 311     -35.751  14.160 -76.636  1.00  0.00           C  
ATOM   4785  C   LYS E 311     -36.964  13.240 -76.693  1.00  0.00           C  
ATOM   4786  O   LYS E 311     -37.951  13.455 -75.990  1.00  0.00           O  
ATOM   4787  CB  LYS E 311     -36.078  15.504 -77.289  1.00  0.00           C  
ATOM   4788  CG  LYS E 311     -36.618  15.398 -78.709  1.00  0.00           C  
ATOM   4789  CD  LYS E 311     -36.864  16.773 -79.311  1.00  0.00           C  
ATOM   4790  CE  LYS E 311     -37.428  16.669 -80.720  1.00  0.00           C  
ATOM   4791  NZ  LYS E 311     -37.646  18.008 -81.332  1.00  0.00           N  
ATOM   4792  H   LYS E 311     -34.238  13.949 -78.135  1.00  0.00           H  
ATOM   4793  HA  LYS E 311     -35.511  14.332 -75.586  1.00  0.00           H  
ATOM   4794 1HB  LYS E 311     -36.820  16.029 -76.687  1.00  0.00           H  
ATOM   4795 2HB  LYS E 311     -35.181  16.123 -77.317  1.00  0.00           H  
ATOM   4796 1HG  LYS E 311     -35.902  14.861 -79.332  1.00  0.00           H  
ATOM   4797 2HG  LYS E 311     -37.555  14.842 -78.701  1.00  0.00           H  
ATOM   4798 1HD  LYS E 311     -37.568  17.324 -78.685  1.00  0.00           H  
ATOM   4799 2HD  LYS E 311     -35.926  17.328 -79.345  1.00  0.00           H  
ATOM   4800 1HE  LYS E 311     -36.740  16.104 -81.346  1.00  0.00           H  
ATOM   4801 2HE  LYS E 311     -38.379  16.138 -80.692  1.00  0.00           H  
ATOM   4802 1HZ  LYS E 311     -38.020  17.896 -82.264  1.00  0.00           H  
ATOM   4803 2HZ  LYS E 311     -38.298  18.535 -80.769  1.00  0.00           H  
ATOM   4804 3HZ  LYS E 311     -36.767  18.503 -81.381  1.00  0.00           H  
ATOM   4805  N   THR E 312     -36.884  12.215 -77.534  1.00  0.00           N  
ATOM   4806  CA  THR E 312     -37.977  11.262 -77.687  1.00  0.00           C  
ATOM   4807  C   THR E 312     -37.637   9.926 -77.041  1.00  0.00           C  
ATOM   4808  O   THR E 312     -38.348   8.937 -77.226  1.00  0.00           O  
ATOM   4809  CB  THR E 312     -38.320  11.046 -79.173  1.00  0.00           C  
ATOM   4810  OG1 THR E 312     -37.170  10.539 -79.862  1.00  0.00           O  
ATOM   4811  CG2 THR E 312     -38.755  12.354 -79.815  1.00  0.00           C  
ATOM   4812  H   THR E 312     -36.044  12.092 -78.081  1.00  0.00           H  
ATOM   4813  HA  THR E 312     -38.858  11.664 -77.186  1.00  0.00           H  
ATOM   4814  HB  THR E 312     -39.127  10.320 -79.258  1.00  0.00           H  
ATOM   4815  HG1 THR E 312     -36.391  10.652 -79.312  1.00  0.00           H  
ATOM   4816 1HG2 THR E 312     -38.994  12.182 -80.865  1.00  0.00           H  
ATOM   4817 2HG2 THR E 312     -39.636  12.737 -79.300  1.00  0.00           H  
ATOM   4818 3HG2 THR E 312     -37.948  13.082 -79.742  1.00  0.00           H  
ATOM   4819  N   HIS E 313     -36.547   9.903 -76.224  1.00  0.00           N  
ATOM   4820  CA  HIS E 313     -36.156   8.650 -75.589  1.00  0.00           C  
ATOM   4821  C   HIS E 313     -37.190   8.207 -74.562  1.00  0.00           C  
ATOM   4822  O   HIS E 313     -37.725   9.025 -73.813  1.00  0.00           O  
ATOM   4823  CB  HIS E 313     -34.787   8.788 -74.916  1.00  0.00           C  
ATOM   4824  CG  HIS E 313     -34.179   7.480 -74.514  1.00  0.00           C  
ATOM   4825  ND1 HIS E 313     -34.549   6.809 -73.367  1.00  0.00           N  
ATOM   4826  CD2 HIS E 313     -33.227   6.720 -75.105  1.00  0.00           C  
ATOM   4827  CE1 HIS E 313     -33.850   5.691 -73.271  1.00  0.00           C  
ATOM   4828  NE2 HIS E 313     -33.042   5.614 -74.313  1.00  0.00           N  
ATOM   4829  H   HIS E 313     -35.979  10.725 -76.080  1.00  0.00           H  
ATOM   4830  HA  HIS E 313     -36.084   7.866 -76.343  1.00  0.00           H  
ATOM   4831 1HB  HIS E 313     -34.097   9.291 -75.595  1.00  0.00           H  
ATOM   4832 2HB  HIS E 313     -34.880   9.409 -74.025  1.00  0.00           H  
ATOM   4833  HD2 HIS E 313     -32.705   6.944 -76.036  1.00  0.00           H  
ATOM   4834  HE1 HIS E 313     -33.928   4.958 -72.469  1.00  0.00           H  
ATOM   4835  HE2 HIS E 313     -32.390   4.866 -74.501  1.00  0.00           H  
ATOM   4836  N   PRO E 314     -37.469   6.908 -74.532  1.00  0.00           N  
ATOM   4837  CA  PRO E 314     -38.517   6.369 -73.674  1.00  0.00           C  
ATOM   4838  C   PRO E 314     -38.335   6.821 -72.231  1.00  0.00           C  
ATOM   4839  O   PRO E 314     -39.309   7.020 -71.505  1.00  0.00           O  
ATOM   4840  CB  PRO E 314     -38.337   4.855 -73.820  1.00  0.00           C  
ATOM   4841  CG  PRO E 314     -37.857   4.677 -75.220  1.00  0.00           C  
ATOM   4842  CD  PRO E 314     -36.930   5.840 -75.449  1.00  0.00           C  
ATOM   4843  HA  PRO E 314     -39.498   6.688 -74.058  1.00  0.00           H  
ATOM   4844 1HB  PRO E 314     -37.618   4.488 -73.072  1.00  0.00           H  
ATOM   4845 2HB  PRO E 314     -39.291   4.342 -73.627  1.00  0.00           H  
ATOM   4846 1HG  PRO E 314     -37.353   3.705 -75.328  1.00  0.00           H  
ATOM   4847 2HG  PRO E 314     -38.710   4.671 -75.915  1.00  0.00           H  
ATOM   4848 1HD  PRO E 314     -35.906   5.554 -75.167  1.00  0.00           H  
ATOM   4849 2HD  PRO E 314     -36.972   6.141 -76.506  1.00  0.00           H  
ATOM   4850  N   ILE E 315     -37.057   7.035 -71.701  1.00  0.00           N  
ATOM   4851  CA  ILE E 315     -36.952   7.358 -70.283  1.00  0.00           C  
ATOM   4852  C   ILE E 315     -37.547   8.728 -69.985  1.00  0.00           C  
ATOM   4853  O   ILE E 315     -38.464   8.854 -69.173  1.00  0.00           O  
ATOM   4854  CB  ILE E 315     -35.484   7.323 -69.819  1.00  0.00           C  
ATOM   4855  CG1 ILE E 315     -34.938   5.894 -69.881  1.00  0.00           C  
ATOM   4856  CG2 ILE E 315     -35.359   7.883 -68.410  1.00  0.00           C  
ATOM   4857  CD1 ILE E 315     -33.437   5.806 -69.725  1.00  0.00           C  
ATOM   4858  H   ILE E 315     -36.217   7.000 -72.261  1.00  0.00           H  
ATOM   4859  HA  ILE E 315     -37.510   6.613 -69.717  1.00  0.00           H  
ATOM   4860  HB  ILE E 315     -34.875   7.923 -70.494  1.00  0.00           H  
ATOM   4861 1HG1 ILE E 315     -35.399   5.294 -69.097  1.00  0.00           H  
ATOM   4862 2HG1 ILE E 315     -35.207   5.443 -70.837  1.00  0.00           H  
ATOM   4863 1HG2 ILE E 315     -34.315   7.850 -68.098  1.00  0.00           H  
ATOM   4864 2HG2 ILE E 315     -35.709   8.914 -68.396  1.00  0.00           H  
ATOM   4865 3HG2 ILE E 315     -35.961   7.285 -67.726  1.00  0.00           H  
ATOM   4866 1HD1 ILE E 315     -33.126   4.763 -69.781  1.00  0.00           H  
ATOM   4867 2HD1 ILE E 315     -32.955   6.372 -70.523  1.00  0.00           H  
ATOM   4868 3HD1 ILE E 315     -33.148   6.220 -68.760  1.00  0.00           H  
ATOM   4869  N   PRO E 316     -37.015   9.897 -70.628  1.00  0.00           N  
ATOM   4870  CA  PRO E 316     -37.627  11.188 -70.338  1.00  0.00           C  
ATOM   4871  C   PRO E 316     -39.079  11.225 -70.796  1.00  0.00           C  
ATOM   4872  O   PRO E 316     -39.877  12.018 -70.296  1.00  0.00           O  
ATOM   4873  CB  PRO E 316     -36.758  12.167 -71.134  1.00  0.00           C  
ATOM   4874  CG  PRO E 316     -36.152  11.329 -72.207  1.00  0.00           C  
ATOM   4875  CD  PRO E 316     -35.894  10.002 -71.545  1.00  0.00           C  
ATOM   4876  HA  PRO E 316     -37.556  11.387 -69.259  1.00  0.00           H  
ATOM   4877 1HB  PRO E 316     -37.378  12.984 -71.530  1.00  0.00           H  
ATOM   4878 2HB  PRO E 316     -36.006  12.625 -70.475  1.00  0.00           H  
ATOM   4879 1HG  PRO E 316     -36.840  11.249 -73.062  1.00  0.00           H  
ATOM   4880 2HG  PRO E 316     -35.232  11.800 -72.584  1.00  0.00           H  
ATOM   4881 1HD  PRO E 316     -35.904   9.205 -72.303  1.00  0.00           H  
ATOM   4882 2HD  PRO E 316     -34.924  10.032 -71.027  1.00  0.00           H  
ATOM   4883  N   ASP E 317     -39.432  10.379 -71.780  1.00  0.00           N  
ATOM   4884  CA  ASP E 317     -40.781  10.313 -72.329  1.00  0.00           C  
ATOM   4885  C   ASP E 317     -41.793   9.927 -71.258  1.00  0.00           C  
ATOM   4886  O   ASP E 317     -42.864  10.527 -71.158  1.00  0.00           O  
ATOM   4887  CB  ASP E 317     -40.842   9.308 -73.483  1.00  0.00           C  
ATOM   4888  CG  ASP E 317     -42.194   9.292 -74.183  1.00  0.00           C  
ATOM   4889  OD1 ASP E 317     -42.631  10.332 -74.615  1.00  0.00           O  
ATOM   4890  OD2 ASP E 317     -42.778   8.238 -74.278  1.00  0.00           O  
ATOM   4891  H   ASP E 317     -38.710   9.796 -72.178  1.00  0.00           H  
ATOM   4892  HA  ASP E 317     -41.048  11.299 -72.711  1.00  0.00           H  
ATOM   4893 1HB  ASP E 317     -40.073   9.550 -74.216  1.00  0.00           H  
ATOM   4894 2HB  ASP E 317     -40.632   8.307 -73.105  1.00  0.00           H  
ATOM   4895  N   LEU E 318     -41.432   8.895 -70.419  1.00  0.00           N  
ATOM   4896  CA  LEU E 318     -42.376   8.463 -69.395  1.00  0.00           C  
ATOM   4897  C   LEU E 318     -42.502   9.501 -68.287  1.00  0.00           C  
ATOM   4898  O   LEU E 318     -43.560   9.646 -67.676  1.00  0.00           O  
ATOM   4899  CB  LEU E 318     -41.934   7.121 -68.799  1.00  0.00           C  
ATOM   4900  CG  LEU E 318     -41.993   5.919 -69.750  1.00  0.00           C  
ATOM   4901  CD1 LEU E 318     -41.490   4.675 -69.029  1.00  0.00           C  
ATOM   4902  CD2 LEU E 318     -43.421   5.727 -70.239  1.00  0.00           C  
ATOM   4903  H   LEU E 318     -40.551   8.410 -70.512  1.00  0.00           H  
ATOM   4904  HA  LEU E 318     -43.354   8.335 -69.858  1.00  0.00           H  
ATOM   4905 1HB  LEU E 318     -40.907   7.217 -68.451  1.00  0.00           H  
ATOM   4906 2HB  LEU E 318     -42.567   6.896 -67.941  1.00  0.00           H  
ATOM   4907  HG  LEU E 318     -41.338   6.097 -70.603  1.00  0.00           H  
ATOM   4908 1HD1 LEU E 318     -41.532   3.821 -69.705  1.00  0.00           H  
ATOM   4909 2HD1 LEU E 318     -40.460   4.832 -68.708  1.00  0.00           H  
ATOM   4910 3HD1 LEU E 318     -42.117   4.480 -68.160  1.00  0.00           H  
ATOM   4911 1HD2 LEU E 318     -43.463   4.873 -70.915  1.00  0.00           H  
ATOM   4912 2HD2 LEU E 318     -44.076   5.547 -69.386  1.00  0.00           H  
ATOM   4913 3HD2 LEU E 318     -43.748   6.624 -70.765  1.00  0.00           H  
ATOM   4914  N   THR E 319     -41.415  10.222 -68.034  1.00  0.00           N  
ATOM   4915  CA  THR E 319     -41.444  11.356 -67.118  1.00  0.00           C  
ATOM   4916  C   THR E 319     -42.305  12.486 -67.668  1.00  0.00           C  
ATOM   4917  O   THR E 319     -42.991  13.179 -66.916  1.00  0.00           O  
ATOM   4918  CB  THR E 319     -40.023  11.879 -66.837  1.00  0.00           C  
ATOM   4919  OG1 THR E 319     -39.232  10.832 -66.260  1.00  0.00           O  
ATOM   4920  CG2 THR E 319     -40.069  13.060 -65.879  1.00  0.00           C  
ATOM   4921  H   THR E 319     -40.546   9.978 -68.487  1.00  0.00           H  
ATOM   4922  HA  THR E 319     -41.882  11.028 -66.175  1.00  0.00           H  
ATOM   4923  HB  THR E 319     -39.560  12.194 -67.771  1.00  0.00           H  
ATOM   4924  HG1 THR E 319     -39.684   9.992 -66.370  1.00  0.00           H  
ATOM   4925 1HG2 THR E 319     -39.057  13.416 -65.692  1.00  0.00           H  
ATOM   4926 2HG2 THR E 319     -40.661  13.862 -66.320  1.00  0.00           H  
ATOM   4927 3HG2 THR E 319     -40.523  12.749 -64.939  1.00  0.00           H  
ATOM   4928  N   GLY E 320     -42.266  12.666 -68.984  1.00  0.00           N  
ATOM   4929  CA  GLY E 320     -43.079  13.682 -69.643  1.00  0.00           C  
ATOM   4930  C   GLY E 320     -44.548  13.282 -69.666  1.00  0.00           C  
ATOM   4931  O   GLY E 320     -45.430  14.130 -69.798  1.00  0.00           O
[truncated: 235,581 more chars]
