# Supplementary material for: Design of allosteric sites into rotary motor V1-ATPase by restoring lost function of pseudo-active sites
Source: Nat Chem. 2023 Jul 6;15(11):1591–8. doi: 10.1038/s41557-023-01256-4 (PMC10624635; doi:10.1038/s41557-023-01256-4)
Supplement: Supplementary file 4 — Initial coordinate of MD simulation. [file 41557_2023_1256_MOESM4_ESM.pdb]

CRYST1   80.361  112.933  100.077  90.00  90.00  90.00 P 1           1
ATOM      1  N   GLU     1      42.585  27.154  79.841  1.00  0.00           N  
ATOM      2  H1  GLU     1      41.893  26.454  79.613  1.00  0.00           H  
ATOM      3  H2  GLU     1      42.446  27.955  79.241  1.00  0.00           H  
ATOM      4  H3  GLU     1      42.608  27.272  80.844  1.00  0.00           H  
ATOM      5  CA  GLU     1      43.897  26.628  79.484  1.00  0.00           C  
ATOM      6  HA  GLU     1      44.367  27.277  78.746  1.00  0.00           H  
ATOM      7  CB  GLU     1      44.798  26.558  80.718  1.00  0.00           C  
ATOM      8  HB2 GLU     1      44.273  25.958  81.462  1.00  0.00           H  
ATOM      9  HB3 GLU     1      45.711  26.045  80.417  1.00  0.00           H  
ATOM     10  CG  GLU     1      45.151  27.913  81.316  1.00  0.00           C  
ATOM     11  HG2 GLU     1      45.626  28.508  80.536  1.00  0.00           H  
ATOM     12  HG3 GLU     1      44.221  28.393  81.623  1.00  0.00           H  
ATOM     13  CD  GLU     1      46.075  27.808  82.498  1.00  0.00           C  
ATOM     14  OE1 GLU     1      46.293  26.715  82.962  1.00  0.00           O  
ATOM     15  OE2 GLU     1      46.563  28.823  82.936  1.00  0.00           O  
ATOM     16  C   GLU     1      43.782  25.248  78.848  1.00  0.00           C  
ATOM     17  O   GLU     1      43.658  24.241  79.546  1.00  0.00           O  
ATOM     18  N   TYR     2      43.825  25.208  77.521  1.00  0.00           N  
ATOM     19  H   TYR     2      43.934  26.063  76.994  1.00  0.00           H  
ATOM     20  CA  TYR     2      43.657  23.960  76.786  1.00  0.00           C  
ATOM     21  HA  TYR     2      43.386  23.159  77.475  1.00  0.00           H  
ATOM     22  CB  TYR     2      42.550  24.100  75.739  1.00  0.00           C  
ATOM     23  HB2 TYR     2      42.789  24.972  75.130  1.00  0.00           H  
ATOM     24  HB3 TYR     2      42.576  23.205  75.117  1.00  0.00           H  
ATOM     25  CG  TYR     2      41.167  24.262  76.330  1.00  0.00           C  
ATOM     26  CD1 TYR     2      40.702  25.524  76.671  1.00  0.00           C  
ATOM     27  HD1 TYR     2      41.333  26.398  76.513  1.00  0.00           H  
ATOM     28  CE1 TYR     2      39.440  25.672  77.211  1.00  0.00           C  
ATOM     29  HE1 TYR     2      39.071  26.661  77.480  1.00  0.00           H  
ATOM     30  CZ  TYR     2      38.639  24.553  77.411  1.00  0.00           C  
ATOM     31  OH  TYR     2      37.381  24.701  77.949  1.00  0.00           O  
ATOM     32  HH  TYR     2      37.162  25.614  78.147  1.00  0.00           H  
ATOM     33  CE2 TYR     2      39.102  23.298  77.072  1.00  0.00           C  
ATOM     34  HE2 TYR     2      38.471  22.423  77.231  1.00  0.00           H  
ATOM     35  CD2 TYR     2      40.364  23.150  76.532  1.00  0.00           C  
ATOM     36  HD2 TYR     2      40.729  22.158  76.264  1.00  0.00           H  
ATOM     37  C   TYR     2      44.960  23.532  76.123  1.00  0.00           C  
ATOM     38  O   TYR     2      45.341  24.062  75.080  1.00  0.00           O  
ATOM     39  N   ARG     3      45.706  22.657  76.773  1.00  0.00           N  
ATOM     40  H   ARG     3      45.491  22.407  77.728  1.00  0.00           H  
ATOM     41  CA  ARG     3      46.878  22.056  76.148  1.00  0.00           C  
ATOM     42  HA  ARG     3      47.400  22.802  75.550  1.00  0.00           H  
ATOM     43  CB  ARG     3      47.834  21.524  77.206  1.00  0.00           C  
ATOM     44  HB2 ARG     3      48.039  22.349  77.888  1.00  0.00           H  
ATOM     45  HB3 ARG     3      47.304  20.735  77.741  1.00  0.00           H  
ATOM     46  CG  ARG     3      49.145  20.976  76.664  1.00  0.00           C  
ATOM     47  HG2 ARG     3      48.924  20.107  76.044  1.00  0.00           H  
ATOM     48  HG3 ARG     3      49.614  21.748  76.054  1.00  0.00           H  
ATOM     49  CD  ARG     3      50.069  20.581  77.758  1.00  0.00           C  
ATOM     50  HD2 ARG     3      50.289  21.455  78.370  1.00  0.00           H  
ATOM     51  HD3 ARG     3      49.587  19.820  78.372  1.00  0.00           H  
ATOM     52  NE  ARG     3      51.319  20.044  77.246  1.00  0.00           N  
ATOM     53  HE  ARG     3      51.421  20.004  76.242  1.00  0.00           H  
ATOM     54  CZ  ARG     3      52.335  19.604  78.013  1.00  0.00           C  
ATOM     55  NH1 ARG     3      52.233  19.643  79.324  1.00  0.00           N  
ATOM     56 HH11 ARG     3      51.392  20.003  79.752  1.00  0.00           H  
ATOM     57 HH12 ARG     3      52.996  19.312  79.897  1.00  0.00           H  
ATOM     58  NH2 ARG     3      53.433  19.132  77.450  1.00  0.00           N  
ATOM     59 HH21 ARG     3      53.508  19.102  76.443  1.00  0.00           H  
ATOM     60 HH22 ARG     3      54.192  18.803  78.029  1.00  0.00           H  
ATOM     61  C   ARG     3      46.483  20.924  75.210  1.00  0.00           C  
ATOM     62  O   ARG     3      46.898  19.779  75.393  1.00  0.00           O  
ATOM     63  N   THR     4      45.678  21.249  74.204  1.00  0.00           N  
ATOM     64  H   THR     4      45.389  22.209  74.080  1.00  0.00           H  
ATOM     65  CA  THR     4      45.149  20.244  73.290  1.00  0.00           C  
ATOM     66  HA  THR     4      45.635  19.285  73.471  1.00  0.00           H  
ATOM     67  CB  THR     4      43.631  20.069  73.477  1.00  0.00           C  
ATOM     68  HB  THR     4      43.264  19.350  72.744  1.00  0.00           H  
ATOM     69  CG2 THR     4      43.321  19.566  74.879  1.00  0.00           C  
ATOM     70 HG21 THR     4      43.687  20.284  75.613  1.00  0.00           H  
ATOM     71 HG22 THR     4      42.243  19.448  74.993  1.00  0.00           H  
ATOM     72 HG23 THR     4      43.810  18.604  75.037  1.00  0.00           H  
ATOM     73  OG1 THR     4      42.972  21.325  73.268  1.00  0.00           O  
ATOM     74  HG1 THR     4      42.025  21.213  73.385  1.00  0.00           H  
ATOM     75  C   THR     4      45.447  20.606  71.841  1.00  0.00           C  
ATOM     76  O   THR     4      44.714  20.219  70.930  1.00  0.00           O  
ATOM     77  N   ILE     5      46.544  21.360  71.659  1.00  0.00           N  
ATOM     78  H   ILE     5      47.104  21.664  72.443  1.00  0.00           H  
ATOM     79  CA  ILE     5      46.928  21.799  70.323  1.00  0.00           C  
ATOM     80  HA  ILE     5      46.116  22.348  69.845  1.00  0.00           H  
ATOM     81  CB  ILE     5      48.186  22.686  70.376  1.00  0.00           C  
ATOM     82  HB  ILE     5      49.021  22.095  70.751  1.00  0.00           H  
ATOM     83  CG2 ILE     5      48.522  23.216  68.991  1.00  0.00           C  
ATOM     84 HG21 ILE     5      47.687  23.808  68.616  1.00  0.00           H  
ATOM     85 HG22 ILE     5      49.413  23.840  69.047  1.00  0.00           H  
ATOM     86 HG23 ILE     5      48.706  22.380  68.316  1.00  0.00           H  
ATOM     87  CG1 ILE     5      47.984  23.840  71.361  1.00  0.00           C  
ATOM     88 HG12 ILE     5      47.820  23.401  72.345  1.00  0.00           H  
ATOM     89 HG13 ILE     5      48.906  24.421  71.372  1.00  0.00           H  
ATOM     90  CD1 ILE     5      46.823  24.744  71.013  1.00  0.00           C  
ATOM     91 HD11 ILE     5      45.900  24.163  71.002  1.00  0.00           H  
ATOM     92 HD12 ILE     5      46.744  25.537  71.757  1.00  0.00           H  
ATOM     93 HD13 ILE     5      46.986  25.184  70.029  1.00  0.00           H  
ATOM     94  C   ILE     5      47.182  20.611  69.404  1.00  0.00           C  
ATOM     95  O   ILE     5      48.196  19.924  69.528  1.00  0.00           O  
ATOM     96  N   LYS     6      46.297  20.382  68.427  1.00  0.00           N  
ATOM     97  H   LYS     6      45.587  21.055  68.177  1.00  0.00           H  
ATOM     98  CA  LYS     6      46.309  19.100  67.732  1.00  0.00           C  
ATOM     99  HA  LYS     6      46.810  18.351  68.346  1.00  0.00           H  
ATOM    100  CB  LYS     6      44.880  18.628  67.455  1.00  0.00           C  
ATOM    101  HB2 LYS     6      44.341  18.669  68.402  1.00  0.00           H  
ATOM    102  HB3 LYS     6      44.439  19.338  66.756  1.00  0.00           H  
ATOM    103  CG  LYS     6      44.784  17.222  66.878  1.00  0.00           C  
ATOM    104  HG2 LYS     6      45.474  17.143  66.038  1.00  0.00           H  
ATOM    105  HG3 LYS     6      45.070  16.509  67.651  1.00  0.00           H  
ATOM    106  CD  LYS     6      43.371  16.915  66.404  1.00  0.00           C  
ATOM    107  HD2 LYS     6      42.680  17.110  67.224  1.00  0.00           H  
ATOM    108  HD3 LYS     6      43.135  17.572  65.567  1.00  0.00           H  
ATOM    109  CE  LYS     6      43.237  15.465  65.963  1.00  0.00           C  
ATOM    110  HE2 LYS     6      43.432  14.827  66.825  1.00  0.00           H  
ATOM    111  HE3 LYS     6      42.215  15.306  65.619  1.00  0.00           H  
ATOM    112  NZ  LYS     6      44.187  15.125  64.869  1.00  0.00           N  
ATOM    113  HZ1 LYS     6      45.134  15.271  65.188  1.00  0.00           H  
ATOM    114  HZ2 LYS     6      44.066  14.157  64.607  1.00  0.00           H  
ATOM    115  HZ3 LYS     6      44.005  15.715  64.070  1.00  0.00           H  
ATOM    116  C   LYS     6      47.094  19.186  66.430  1.00  0.00           C  
ATOM    117  O   LYS     6      48.107  18.509  66.259  1.00  0.00           O  
ATOM    118  N   GLU     7      46.653  20.064  65.487  1.00  0.00           N  
ATOM    119  H   GLU     7      45.859  20.664  65.660  1.00  0.00           H  
ATOM    120  CA  GLU     7      47.292  20.123  64.177  1.00  0.00           C  
ATOM    121  HA  GLU     7      48.210  19.535  64.186  1.00  0.00           H  
ATOM    122  CB  GLU     7      46.360  19.557  63.103  1.00  0.00           C  
ATOM    123  HB2 GLU     7      45.498  20.222  63.046  1.00  0.00           H  
ATOM    124  HB3 GLU     7      46.905  19.588  62.160  1.00  0.00           H  
ATOM    125  CG  GLU     7      45.886  18.135  63.368  1.00  0.00           C  
ATOM    126  HG2 GLU     7      46.768  17.499  63.443  1.00  0.00           H  
ATOM    127  HG3 GLU     7      45.356  18.133  64.321  1.00  0.00           H  
ATOM    128  CD  GLU     7      44.980  17.610  62.290  1.00  0.00           C  
ATOM    129  OE1 GLU     7      44.924  18.209  61.243  1.00  0.00           O  
ATOM    130  OE2 GLU     7      44.342  16.608  62.513  1.00  0.00           O  
ATOM    131  C   GLU     7      47.686  21.550  63.820  1.00  0.00           C  
ATOM    132  O   GLU     7      47.253  22.504  64.468  1.00  0.00           O  
ATOM    133  N   VAL     8      48.539  21.648  62.791  1.00  0.00           N  
ATOM    134  H   VAL     8      48.968  20.848  62.348  1.00  0.00           H  
ATOM    135  CA  VAL     8      48.890  22.977  62.307  1.00  0.00           C  
ATOM    136  HA  VAL     8      48.079  23.691  62.451  1.00  0.00           H  
ATOM    137  CB  VAL     8      50.141  23.499  63.039  1.00  0.00           C  
ATOM    138  HB  VAL     8      49.931  23.550  64.107  1.00  0.00           H  
ATOM    139  CG1 VAL     8      51.324  22.572  62.799  1.00  0.00           C  
ATOM    140 HG11 VAL     8      51.534  22.520  61.731  1.00  0.00           H  
ATOM    141 HG12 VAL     8      52.199  22.956  63.323  1.00  0.00           H  
ATOM    142 HG13 VAL     8      51.086  21.575  63.171  1.00  0.00           H  
ATOM    143  CG2 VAL     8      50.460  24.912  62.576  1.00  0.00           C  
ATOM    144 HG21 VAL     8      49.616  25.566  62.796  1.00  0.00           H  
ATOM    145 HG22 VAL     8      51.345  25.274  63.098  1.00  0.00           H  
ATOM    146 HG23 VAL     8      50.647  24.909  61.502  1.00  0.00           H  
ATOM    147  C   VAL     8      49.152  22.966  60.806  1.00  0.00           C  
ATOM    148  O   VAL     8      49.818  22.070  60.289  1.00  0.00           O  
ATOM    149  N   VAL     9      48.564  23.899  60.095  1.00  0.00           N  
ATOM    150  H   VAL     9      47.920  24.507  60.580  1.00  0.00           H  
ATOM    151  CA  VAL     9      48.752  24.093  58.662  1.00  0.00           C  
ATOM    152  HA  VAL     9      49.565  23.481  58.272  1.00  0.00           H  
ATOM    153  CB  VAL     9      47.461  23.739  57.900  1.00  0.00           C  
ATOM    154  HB  VAL     9      46.666  24.414  58.216  1.00  0.00           H  
ATOM    155  CG1 VAL     9      47.674  23.874  56.400  1.00  0.00           C  
ATOM    156 HG11 VAL     9      48.468  23.198  56.083  1.00  0.00           H  
ATOM    157 HG12 VAL     9      46.752  23.620  55.877  1.00  0.00           H  
ATOM    158 HG13 VAL     9      47.954  24.900  56.163  1.00  0.00           H  
ATOM    159  CG2 VAL     9      47.020  22.328  58.257  1.00  0.00           C  
ATOM    160 HG21 VAL     9      46.833  22.265  59.329  1.00  0.00           H  
ATOM    161 HG22 VAL     9      46.106  22.084  57.715  1.00  0.00           H  
ATOM    162 HG23 VAL     9      47.804  21.621  57.984  1.00  0.00           H  
ATOM    163  C   VAL     9      49.146  25.530  58.348  1.00  0.00           C  
ATOM    164  O   VAL     9      48.298  26.357  58.013  1.00  0.00           O  
ATOM    165  N   GLY    10      50.428  25.818  58.465  1.00  0.00           N  
ATOM    166  H   GLY    10      51.110  25.111  58.701  1.00  0.00           H  
ATOM    167  CA  GLY    10      50.893  27.184  58.252  1.00  0.00           C  
ATOM    168  HA2 GLY    10      51.982  27.198  58.280  1.00  0.00           H  
ATOM    169  HA3 GLY    10      50.550  27.529  57.277  1.00  0.00           H  
ATOM    170  C   GLY    10      50.357  28.122  59.327  1.00  0.00           C  
ATOM    171  O   GLY    10      50.601  27.922  60.516  1.00  0.00           O  
ATOM    172  N   PRO    11      49.572  29.150  58.912  1.00  0.00           N  
ATOM    173  CD  PRO    11      49.250  29.565  57.523  1.00  0.00           C  
ATOM    174  HD2 PRO    11      48.856  28.710  56.972  1.00  0.00           H  
ATOM    175  HD3 PRO    11      50.155  29.926  57.035  1.00  0.00           H  
ATOM    176  CG  PRO    11      48.226  30.653  57.711  1.00  0.00           C  
ATOM    177  HG2 PRO    11      47.221  30.229  57.719  1.00  0.00           H  
ATOM    178  HG3 PRO    11      48.303  31.387  56.910  1.00  0.00           H  
ATOM    179  CB  PRO    11      48.570  31.263  59.027  1.00  0.00           C  
ATOM    180  HB2 PRO    11      47.668  31.710  59.444  1.00  0.00           H  
ATOM    181  HB3 PRO    11      49.363  32.010  58.993  1.00  0.00           H  
ATOM    182  CA  PRO    11      49.008  30.074  59.889  1.00  0.00           C  
ATOM    183  HA  PRO    11      49.783  30.337  60.608  1.00  0.00           H  
ATOM    184  C   PRO    11      47.829  29.448  60.622  1.00  0.00           C  
ATOM    185  O   PRO    11      47.391  29.951  61.657  1.00  0.00           O  
ATOM    186  N   LEU    12      47.295  28.255  60.108  1.00  0.00           N  
ATOM    187  H   LEU    12      47.704  27.787  59.312  1.00  0.00           H  
ATOM    188  CA  LEU    12      46.093  27.683  60.703  1.00  0.00           C  
ATOM    189  HA  LEU    12      45.518  28.463  61.202  1.00  0.00           H  
ATOM    190  CB  LEU    12      45.216  27.046  59.618  1.00  0.00           C  
ATOM    191  HB2 LEU    12      45.814  26.225  59.223  1.00  0.00           H  
ATOM    192  HB3 LEU    12      44.325  26.645  60.102  1.00  0.00           H  
ATOM    193  CG  LEU    12      44.800  27.975  58.469  1.00  0.00           C  
ATOM    194  HG  LEU    12      45.690  28.368  57.978  1.00  0.00           H  
ATOM    195  CD1 LEU    12      43.968  27.194  57.461  1.00  0.00           C  
ATOM    196 HD11 LEU    12      43.077  26.801  57.951  1.00  0.00           H  
ATOM    197 HD12 LEU    12      43.672  27.853  56.645  1.00  0.00           H  
ATOM    198 HD13 LEU    12      44.558  26.368  57.065  1.00  0.00           H  
ATOM    199  CD2 LEU    12      44.018  29.154  59.027  1.00  0.00           C  
ATOM    200 HD21 LEU    12      44.642  29.704  59.731  1.00  0.00           H  
ATOM    201 HD22 LEU    12      43.722  29.813  58.211  1.00  0.00           H  
ATOM    202 HD23 LEU    12      43.127  28.790  59.540  1.00  0.00           H  
ATOM    203  C   LEU    12      46.444  26.640  61.757  1.00  0.00           C  
ATOM    204  O   LEU    12      47.361  25.840  61.571  1.00  0.00           O  
ATOM    205  N   MET    13      45.709  26.654  62.863  1.00  0.00           N  
ATOM    206  H   MET    13      44.971  27.336  62.970  1.00  0.00           H  
ATOM    207  CA  MET    13      45.973  25.743  63.970  1.00  0.00           C  
ATOM    208  HA  MET    13      46.606  24.922  63.633  1.00  0.00           H  
ATOM    209  CB  MET    13      46.689  26.479  65.101  1.00  0.00           C  
ATOM    210  HB2 MET    13      47.657  26.793  64.712  1.00  0.00           H  
ATOM    211  HB3 MET    13      46.090  27.358  65.337  1.00  0.00           H  
ATOM    212  CG  MET    13      46.893  25.652  66.362  1.00  0.00           C  
ATOM    213  HG2 MET    13      45.915  25.325  66.716  1.00  0.00           H  
ATOM    214  HG3 MET    13      47.494  24.780  66.103  1.00  0.00           H  
ATOM    215  SD  MET    13      47.720  26.574  67.673  1.00  0.00           S  
ATOM    216  CE  MET    13      49.395  26.631  67.042  1.00  0.00           C  
ATOM    217  HE1 MET    13      49.403  27.141  66.079  1.00  0.00           H  
ATOM    218  HE2 MET    13      50.030  27.171  67.744  1.00  0.00           H  
ATOM    219  HE3 MET    13      49.772  25.616  66.919  1.00  0.00           H  
ATOM    220  C   MET    13      44.685  25.109  64.481  1.00  0.00           C  
ATOM    221  O   MET    13      43.677  25.791  64.666  1.00  0.00           O  
ATOM    222  N   ALA    14      44.725  23.801  64.708  1.00  0.00           N  
ATOM    223  H   ALA    14      45.584  23.290  64.564  1.00  0.00           H  
ATOM    224  CA  ALA    14      43.537  23.056  65.107  1.00  0.00           C  
ATOM    225  HA  ALA    14      42.665  23.700  64.995  1.00  0.00           H  
ATOM    226  CB  ALA    14      43.355  21.833  64.220  1.00  0.00           C  
ATOM    227  HB1 ALA    14      44.216  21.174  64.328  1.00  0.00           H  
ATOM    228  HB2 ALA    14      42.451  21.300  64.516  1.00  0.00           H  
ATOM    229  HB3 ALA    14      43.267  22.147  63.180  1.00  0.00           H  
ATOM    230  C   ALA    14      43.614  22.641  66.571  1.00  0.00           C  
ATOM    231  O   ALA    14      44.536  21.935  66.979  1.00  0.00           O  
ATOM    232  N   VAL    15      42.639  23.083  67.358  1.00  0.00           N  
ATOM    233  H   VAL    15      41.951  23.728  66.995  1.00  0.00           H  
ATOM    234  CA  VAL    15      42.545  22.688  68.758  1.00  0.00           C  
ATOM    235  HA  VAL    15      43.435  22.154  69.091  1.00  0.00           H  
ATOM    236  CB  VAL    15      42.351  23.927  69.651  1.00  0.00           C  
ATOM    237  HB  VAL    15      41.407  24.406  69.392  1.00  0.00           H  
ATOM    238  CG1 VAL    15      42.330  23.528  71.119  1.00  0.00           C  
ATOM    239 HG11 VAL    15      43.273  23.048  71.379  1.00  0.00           H  
ATOM    240 HG12 VAL    15      42.192  24.416  71.736  1.00  0.00           H  
ATOM    241 HG13 VAL    15      41.509  22.833  71.295  1.00  0.00           H  
ATOM    242  CG2 VAL    15      43.456  24.937  69.383  1.00  0.00           C  
ATOM    243 HG21 VAL    15      43.425  25.240  68.337  1.00  0.00           H  
ATOM    244 HG22 VAL    15      43.312  25.811  70.018  1.00  0.00           H  
ATOM    245 HG23 VAL    15      44.423  24.484  69.602  1.00  0.00           H  
ATOM    246  C   VAL    15      41.391  21.719  68.981  1.00  0.00           C  
ATOM    247  O   VAL    15      40.269  21.963  68.538  1.00  0.00           O  
ATOM    248  N   GLU    16      41.673  20.628  69.713  1.00  0.00           N  
ATOM    249  H   GLU    16      42.597  20.438  70.074  1.00  0.00           H  
ATOM    250  CA  GLU    16      40.620  19.650  69.960  1.00  0.00           C  
ATOM    251  HA  GLU    16      39.743  19.888  69.357  1.00  0.00           H  
ATOM    252  CB  GLU    16      41.101  18.245  69.589  1.00  0.00           C  
ATOM    253  HB2 GLU    16      40.240  17.581  69.673  1.00  0.00           H  
ATOM    254  HB3 GLU    16      41.428  18.285  68.550  1.00  0.00           H  
ATOM    255  CG  GLU    16      42.234  17.718  70.458  1.00  0.00           C  
ATOM    256  HG2 GLU    16      43.100  18.360  70.301  1.00  0.00           H  
ATOM    257  HG3 GLU    16      41.914  17.787  71.498  1.00  0.00           H  
ATOM    258  CD  GLU    16      42.601  16.295  70.140  1.00  0.00           C  
ATOM    259  OE1 GLU    16      41.995  15.726  69.264  1.00  0.00           O  
ATOM    260  OE2 GLU    16      43.490  15.776  70.774  1.00  0.00           O  
ATOM    261  C   GLU    16      40.174  19.676  71.416  1.00  0.00           C  
ATOM    262  O   GLU    16      40.850  20.245  72.273  1.00  0.00           O  
ATOM    263  N   LYS    17      39.025  19.096  71.689  1.00  0.00           N  
ATOM    264  H   LYS    17      38.474  18.768  70.908  1.00  0.00           H  
ATOM    265  CA  LYS    17      38.477  18.948  73.032  1.00  0.00           C  
ATOM    266  HA  LYS    17      37.504  18.459  72.982  1.00  0.00           H  
ATOM    267  CB  LYS    17      39.406  18.098  73.900  1.00  0.00           C  
ATOM    268  HB2 LYS    17      40.351  18.636  73.976  1.00  0.00           H  
ATOM    269  HB3 LYS    17      38.946  18.030  74.886  1.00  0.00           H  
ATOM    270  CG  LYS    17      39.662  16.696  73.362  1.00  0.00           C  
ATOM    271  HG2 LYS    17      38.707  16.176  73.278  1.00  0.00           H  
ATOM    272  HG3 LYS    17      40.117  16.780  72.375  1.00  0.00           H  
ATOM    273  CD  LYS    17      40.586  15.912  74.281  1.00  0.00           C  
ATOM    274  HD2 LYS    17      41.511  16.475  74.405  1.00  0.00           H  
ATOM    275  HD3 LYS    17      40.097  15.799  75.249  1.00  0.00           H  
ATOM    276  CE  LYS    17      40.902  14.538  73.709  1.00  0.00           C  
ATOM    277  HE2 LYS    17      39.965  13.992  73.595  1.00  0.00           H  
ATOM    278  HE3 LYS    17      41.364  14.674  72.731  1.00  0.00           H  
ATOM    279  NZ  LYS    17      41.821  13.766  74.589  1.00  0.00           N  
ATOM    280  HZ1 LYS    17      41.392  13.639  75.495  1.00  0.00           H  
ATOM    281  HZ2 LYS    17      42.004  12.863  74.175  1.00  0.00           H  
ATOM    282  HZ3 LYS    17      42.689  14.271  74.695  1.00  0.00           H  
ATOM    283  C   LYS    17      38.245  20.304  73.685  1.00  0.00           C  
ATOM    284  O   LYS    17      38.729  20.564  74.787  1.00  0.00           O  
ATOM    285  N   VAL    18      37.558  21.206  72.972  1.00  0.00           N  
ATOM    286  H   VAL    18      37.306  21.010  72.014  1.00  0.00           H  
ATOM    287  CA  VAL    18      37.184  22.498  73.535  1.00  0.00           C  
ATOM    288  HA  VAL    18      37.463  22.580  74.585  1.00  0.00           H  
ATOM    289  CB  VAL    18      37.863  23.638  72.754  1.00  0.00           C  
ATOM    290  HB  VAL    18      37.529  24.593  73.159  1.00  0.00           H  
ATOM    291  CG1 VAL    18      39.377  23.538  72.874  1.00  0.00           C  
ATOM    292 HG11 VAL    18      39.712  22.583  72.469  1.00  0.00           H  
ATOM    293 HG12 VAL    18      39.840  24.351  72.316  1.00  0.00           H  
ATOM    294 HG13 VAL    18      39.664  23.607  73.923  1.00  0.00           H  
ATOM    295  CG2 VAL    18      37.434  23.594  71.295  1.00  0.00           C  
ATOM    296 HG21 VAL    18      36.352  23.709  71.230  1.00  0.00           H  
ATOM    297 HG22 VAL    18      37.918  24.403  70.749  1.00  0.00           H  
ATOM    298 HG23 VAL    18      37.724  22.638  70.859  1.00  0.00           H  
ATOM    299  C   VAL    18      35.674  22.695  73.506  1.00  0.00           C  
ATOM    300  O   VAL    18      34.964  22.019  72.761  1.00  0.00           O  
ATOM    301  N   SER    19      35.191  23.621  74.320  1.00  0.00           N  
ATOM    302  H   SER    19      35.816  24.124  74.933  1.00  0.00           H  
ATOM    303  CA  SER    19      33.765  23.915  74.395  1.00  0.00           C  
ATOM    304  HA  SER    19      33.318  23.853  73.403  1.00  0.00           H  
ATOM    305  CB  SER    19      33.074  22.914  75.300  1.00  0.00           C  
ATOM    306  HB2 SER    19      33.207  21.915  74.884  1.00  0.00           H  
ATOM    307  HB3 SER    19      33.532  22.960  76.288  1.00  0.00           H  
ATOM    308  OG  SER    19      31.705  23.196  75.407  1.00  0.00           O  
ATOM    309  HG  SER    19      31.289  22.550  75.984  1.00  0.00           H  
ATOM    310  C   SER    19      33.521  25.329  74.905  1.00  0.00           C  
ATOM    311  O   SER    19      34.244  25.821  75.772  1.00  0.00           O  
ATOM    312  N   GLY    20      32.473  25.955  74.394  1.00  0.00           N  
ATOM    313  H   GLY    20      31.858  25.464  73.760  1.00  0.00           H  
ATOM    314  CA  GLY    20      32.168  27.344  74.716  1.00  0.00           C  
ATOM    315  HA2 GLY    20      31.103  27.520  74.562  1.00  0.00           H  
ATOM    316  HA3 GLY    20      32.419  27.531  75.760  1.00  0.00           H  
ATOM    317  C   GLY    20      32.961  28.301  73.836  1.00  0.00           C  
ATOM    318  O   GLY    20      33.020  29.501  74.103  1.00  0.00           O  
ATOM    319  N   VAL    21      33.526  27.774  72.777  1.00  0.00           N  
ATOM    320  H   VAL    21      33.425  26.784  72.600  1.00  0.00           H  
ATOM    321  CA  VAL    21      34.330  28.563  71.852  1.00  0.00           C  
ATOM    322  HA  VAL    21      34.901  29.336  72.366  1.00  0.00           H  
ATOM    323  CB  VAL    21      35.309  27.655  71.085  1.00  0.00           C  
ATOM    324  HB  VAL    21      34.744  26.871  70.581  1.00  0.00           H  
ATOM    325  CG1 VAL    21      36.088  28.460  70.056  1.00  0.00           C  
ATOM    326 HG11 VAL    21      36.653  29.244  70.560  1.00  0.00           H  
ATOM    327 HG12 VAL    21      36.775  27.802  69.524  1.00  0.00           H  
ATOM    328 HG13 VAL    21      35.394  28.911  69.347  1.00  0.00           H  
ATOM    329  CG2 VAL    21      36.253  26.970  72.061  1.00  0.00           C  
ATOM    330 HG21 VAL    21      35.676  26.366  72.762  1.00  0.00           H  
ATOM    331 HG22 VAL    21      36.942  26.329  71.511  1.00  0.00           H  
ATOM    332 HG23 VAL    21      36.817  27.723  72.611  1.00  0.00           H  
ATOM    333  C   VAL    21      33.451  29.311  70.858  1.00  0.00           C  
ATOM    334  O   VAL    21      32.685  28.701  70.111  1.00  0.00           O  
ATOM    335  N   LYS    22      33.604  30.606  70.823  1.00  0.00           N  
ATOM    336  H   LYS    22      34.299  31.032  71.419  1.00  0.00           H  
ATOM    337  CA  LYS    22      32.774  31.475  69.998  1.00  0.00           C  
ATOM    338  HA  LYS    22      31.821  30.987  69.792  1.00  0.00           H  
ATOM    339  CB  LYS    22      32.501  32.797  70.717  1.00  0.00           C  
ATOM    340  HB2 LYS    22      33.469  33.250  70.930  1.00  0.00           H  
ATOM    341  HB3 LYS    22      31.949  33.430  70.022  1.00  0.00           H  
ATOM    342  CG  LYS    22      31.711  32.657  72.011  1.00  0.00           C  
ATOM    343  HG2 LYS    22      30.736  32.228  71.778  1.00  0.00           H  
ATOM    344  HG3 LYS    22      32.252  31.986  72.678  1.00  0.00           H  
ATOM    345  CD  LYS    22      31.523  34.005  72.692  1.00  0.00           C  
ATOM    346  HD2 LYS    22      32.505  34.435  72.887  1.00  0.00           H  
ATOM    347  HD3 LYS    22      30.968  34.659  72.019  1.00  0.00           H  
ATOM    348  CE  LYS    22      30.763  33.863  74.002  1.00  0.00           C  
ATOM    349  HE2 LYS    22      29.779  33.448  73.783  1.00  0.00           H  
ATOM    350  HE3 LYS    22      31.313  33.173  74.643  1.00  0.00           H  
ATOM    351  NZ  LYS    22      30.606  35.169  74.699  1.00  0.00           N  
ATOM    352  HZ1 LYS    22      30.096  35.808  74.106  1.00  0.00           H  
ATOM    353  HZ2 LYS    22      30.098  35.031  75.561  1.00  0.00           H  
ATOM    354  HZ3 LYS    22      31.517  35.553  74.903  1.00  0.00           H  
ATOM    355  C   LYS    22      33.426  31.739  68.646  1.00  0.00           C  
ATOM    356  O   LYS    22      34.650  31.718  68.522  1.00  0.00           O  
ATOM    357  N   TYR    23      32.600  31.987  67.635  1.00  0.00           N  
ATOM    358  H   TYR    23      31.604  31.873  67.758  1.00  0.00           H  
ATOM    359  CA  TYR    23      33.095  32.365  66.317  1.00  0.00           C  
ATOM    360  HA  TYR    23      33.822  31.631  65.971  1.00  0.00           H  
ATOM    361  CB  TYR    23      31.944  32.425  65.310  1.00  0.00           C  
ATOM    362  HB2 TYR    23      31.550  31.414  65.206  1.00  0.00           H  
ATOM    363  HB3 TYR    23      31.176  33.071  65.735  1.00  0.00           H  
ATOM    364  CG  TYR    23      32.350  32.950  63.951  1.00  0.00           C  
ATOM    365  CD1 TYR    23      33.230  32.225  63.161  1.00  0.00           C  
ATOM    366  HD1 TYR    23      33.629  31.276  63.520  1.00  0.00           H  
ATOM    367  CE1 TYR    23      33.600  32.705  61.919  1.00  0.00           C  
ATOM    368  HE1 TYR    23      34.292  32.139  61.295  1.00  0.00           H  
ATOM    369  CZ  TYR    23      33.087  33.915  61.467  1.00  0.00           C  
ATOM    370  OH  TYR    23      33.455  34.393  60.230  1.00  0.00           O  
ATOM    371  HH  TYR    23      34.066  33.812  59.770  1.00  0.00           H  
ATOM    372  CE2 TYR    23      32.211  34.636  62.252  1.00  0.00           C  
ATOM    373  HE2 TYR    23      31.811  35.584  61.892  1.00  0.00           H  
ATOM    374  CD2 TYR    23      31.841  34.157  63.494  1.00  0.00           C  
ATOM    375  HD2 TYR    23      31.149  34.727  64.114  1.00  0.00           H  
ATOM    376  C   TYR    23      33.825  33.701  66.365  1.00  0.00           C  
ATOM    377  O   TYR    23      33.285  34.697  66.847  1.00  0.00           O  
ATOM    378  N   GLU    24      35.101  33.745  65.889  1.00  0.00           N  
ATOM    379  H   GLU    24      35.467  32.884  65.507  1.00  0.00           H  
ATOM    380  CA  GLU    24      35.976  34.910  65.931  1.00  0.00           C  
ATOM    381  HA  GLU    24      36.925  34.678  65.447  1.00  0.00           H  
ATOM    382  CB  GLU    24      35.330  36.089  65.200  1.00  0.00           C  
ATOM    383  HB2 GLU    24      34.338  36.226  65.631  1.00  0.00           H  
ATOM    384  HB3 GLU    24      35.941  36.967  65.409  1.00  0.00           H  
ATOM    385  CG  GLU    24      35.208  35.903  63.694  1.00  0.00           C  
ATOM    386  HG2 GLU    24      36.201  35.682  63.304  1.00  0.00           H  
ATOM    387  HG3 GLU    24      34.551  35.051  63.517  1.00  0.00           H  
ATOM    388  CD  GLU    24      34.655  37.116  62.998  1.00  0.00           C  
ATOM    389  OE1 GLU    24      34.354  38.076  63.667  1.00  0.00           O  
ATOM    390  OE2 GLU    24      34.534  37.083  61.796  1.00  0.00           O  
ATOM    391  C   GLU    24      36.298  35.305  67.367  1.00  0.00           C  
ATOM    392  O   GLU    24      36.432  36.488  67.680  1.00  0.00           O  
ATOM    393  N   GLU    25      36.419  34.308  68.237  1.00  0.00           N  
ATOM    394  H   GLU    25      36.160  33.369  67.968  1.00  0.00           H  
ATOM    395  CA  GLU    25      36.876  34.535  69.603  1.00  0.00           C  
ATOM    396  HA  GLU    25      36.423  35.444  69.999  1.00  0.00           H  
ATOM    397  CB  GLU    25      36.478  33.361  70.500  1.00  0.00           C  
ATOM    398  HB2 GLU    25      35.392  33.277  70.452  1.00  0.00           H  
ATOM    399  HB3 GLU    25      36.930  32.466  70.073  1.00  0.00           H  
ATOM    400  CG  GLU    25      36.911  33.504  71.952  1.00  0.00           C  
ATOM    401  HG2 GLU    25      37.997  33.586  71.968  1.00  0.00           H  
ATOM    402  HG3 GLU    25      36.471  34.422  72.341  1.00  0.00           H  
ATOM    403  CD  GLU    25      36.484  32.344  72.807  1.00  0.00           C  
ATOM    404  OE1 GLU    25      35.650  31.586  72.374  1.00  0.00           O  
ATOM    405  OE2 GLU    25      36.993  32.215  73.896  1.00  0.00           O  
ATOM    406  C   GLU    25      38.386  34.735  69.652  1.00  0.00           C  
ATOM    407  O   GLU    25      39.130  34.106  68.900  1.00  0.00           O  
ATOM    408  N   LEU    26      38.832  35.614  70.543  1.00  0.00           N  
ATOM    409  H   LEU    26      38.177  36.151  71.093  1.00  0.00           H  
ATOM    410  CA  LEU    26      40.257  35.861  70.728  1.00  0.00           C  
ATOM    411  HA  LEU    26      40.777  35.766  69.775  1.00  0.00           H  
ATOM    412  CB  LEU    26      40.483  37.278  71.272  1.00  0.00           C  
ATOM    413  HB2 LEU    26      39.941  37.929  70.586  1.00  0.00           H  
ATOM    414  HB3 LEU    26      40.027  37.332  72.261  1.00  0.00           H  
ATOM    415  CG  LEU    26      41.945  37.731  71.358  1.00  0.00           C  
ATOM    416  HG  LEU    26      42.521  36.993  71.916  1.00  0.00           H  
ATOM    417  CD1 LEU    26      42.519  37.868  69.954  1.00  0.00           C  
ATOM    418 HD11 LEU    26      41.943  38.606  69.396  1.00  0.00           H  
ATOM    419 HD12 LEU    26      43.558  38.190  70.016  1.00  0.00           H  
ATOM    420 HD13 LEU    26      42.467  36.906  69.444  1.00  0.00           H  
ATOM    421  CD2 LEU    26      42.024  39.051  72.112  1.00  0.00           C  
ATOM    422 HD21 LEU    26      41.625  38.920  73.118  1.00  0.00           H  
ATOM    423 HD22 LEU    26      43.063  39.373  72.173  1.00  0.00           H  
ATOM    424 HD23 LEU    26      41.440  39.806  71.586  1.00  0.00           H  
ATOM    425  C   LEU    26      40.873  34.842  71.678  1.00  0.00           C  
ATOM    426  O   LEU    26      40.301  34.525  72.721  1.00  0.00           O  
ATOM    427  N   ILE    27      42.095  34.374  71.309  1.00  0.00           N  
ATOM    428  H   ILE    27      42.512  34.670  70.438  1.00  0.00           H  
ATOM    429  CA  ILE    27      42.815  33.406  72.126  1.00  0.00           C  
ATOM    430  HA  ILE    27      42.336  33.283  73.097  1.00  0.00           H  
ATOM    431  CB  ILE    27      42.896  32.041  71.417  1.00  0.00           C  
ATOM    432  HB  ILE    27      43.431  31.339  72.057  1.00  0.00           H  
ATOM    433  CG2 ILE    27      41.500  31.506  71.134  1.00  0.00           C  
ATOM    434 HG21 ILE    27      40.964  32.207  70.494  1.00  0.00           H  
ATOM    435 HG22 ILE    27      41.575  30.541  70.633  1.00  0.00           H  
ATOM    436 HG23 ILE    27      40.959  31.386  72.073  1.00  0.00           H  
ATOM    437  CG1 ILE    27      43.702  32.159  70.121  1.00  0.00           C  
ATOM    438 HG12 ILE    27      43.096  32.725  69.414  1.00  0.00           H  
ATOM    439 HG13 ILE    27      44.608  32.719  70.353  1.00  0.00           H  
ATOM    440  CD1 ILE    27      44.075  30.828  69.511  1.00  0.00           C  
ATOM    441 HD11 ILE    27      43.169  30.268  69.278  1.00  0.00           H  
ATOM    442 HD12 ILE    27      44.644  30.993  68.596  1.00  0.00           H  
ATOM    443 HD13 ILE    27      44.681  30.261  70.218  1.00  0.00           H  
ATOM    444  C   ILE    27      44.222  33.895  72.448  1.00  0.00           C  
ATOM    445  O   ILE    27      44.737  34.805  71.799  1.00  0.00           O  
ATOM    446  N   GLU    28      44.859  33.325  73.508  1.00  0.00           N  
ATOM    447  H   GLU    28      44.311  32.724  74.107  1.00  0.00           H  
ATOM    448  CA  GLU    28      46.255  33.559  73.855  1.00  0.00           C  
ATOM    449  HA  GLU    28      46.740  34.137  73.069  1.00  0.00           H  
ATOM    450  CB  GLU    28      46.355  34.339  75.168  1.00  0.00           C  
ATOM    451  HB2 GLU    28      45.747  33.808  75.901  1.00  0.00           H  
ATOM    452  HB3 GLU    28      47.400  34.312  75.476  1.00  0.00           H  
ATOM    453  CG  GLU    28      45.891  35.786  75.076  1.00  0.00           C  
ATOM    454  HG2 GLU    28      46.500  36.284  74.322  1.00  0.00           H  
ATOM    455  HG3 GLU    28      44.849  35.780  74.755  1.00  0.00           H  
ATOM    456  CD  GLU    28      46.008  36.522  76.382  1.00  0.00           C  
ATOM    457  OE1 GLU    28      46.105  35.878  77.399  1.00  0.00           O  
ATOM    458  OE2 GLU    28      46.002  37.730  76.362  1.00  0.00           O  
ATOM    459  C   GLU    28      47.020  32.247  73.974  1.00  0.00           C  
ATOM    460  O   GLU    28      46.778  31.457  74.887  1.00  0.00           O  
ATOM    461  N   VAL    29      47.959  32.007  73.050  1.00  0.00           N  
ATOM    462  H   VAL    29      48.158  32.683  72.327  1.00  0.00           H  
ATOM    463  CA  VAL    29      48.696  30.749  73.043  1.00  0.00           C  
ATOM    464  HA  VAL    29      48.142  29.949  73.535  1.00  0.00           H  
ATOM    465  CB  VAL    29      49.004  30.317  71.597  1.00  0.00           C  
ATOM    466  HB  VAL    29      49.563  31.110  71.102  1.00  0.00           H  
ATOM    467  CG1 VAL    29      49.824  29.036  71.587  1.00  0.00           C  
ATOM    468 HG11 VAL    29      49.264  28.242  72.082  1.00  0.00           H  
ATOM    469 HG12 VAL    29      50.032  28.745  70.557  1.00  0.00           H  
ATOM    470 HG13 VAL    29      50.763  29.201  72.115  1.00  0.00           H  
ATOM    471  CG2 VAL    29      47.706  30.134  70.825  1.00  0.00           C  
ATOM    472 HG21 VAL    29      47.156  31.075  70.810  1.00  0.00           H  
ATOM    473 HG22 VAL    29      47.930  29.828  69.803  1.00  0.00           H  
ATOM    474 HG23 VAL    29      47.100  29.367  71.308  1.00  0.00           H  
ATOM    475  C   VAL    29      50.000  30.870  73.822  1.00  0.00           C  
ATOM    476  O   VAL    29      50.847  31.705  73.506  1.00  0.00           O  
ATOM    477  N   ARG    30      50.157  30.038  74.878  1.00  0.00           N  
ATOM    478  H   ARG    30      49.397  29.434  75.158  1.00  0.00           H  
ATOM    479  CA  ARG    30      51.388  30.007  75.659  1.00  0.00           C  
ATOM    480  HA  ARG    30      51.923  30.949  75.540  1.00  0.00           H  
ATOM    481  CB  ARG    30      51.081  29.805  77.135  1.00  0.00           C  
ATOM    482  HB2 ARG    30      50.425  30.623  77.434  1.00  0.00           H  
ATOM    483  HB3 ARG    30      50.543  28.860  77.217  1.00  0.00           H  
ATOM    484  CG  ARG    30      52.300  29.775  78.044  1.00  0.00           C  
ATOM    485  HG2 ARG    30      52.930  28.937  77.746  1.00  0.00           H  
ATOM    486  HG3 ARG    30      52.849  30.707  77.914  1.00  0.00           H  
ATOM    487  CD  ARG    30      51.917  29.622  79.471  1.00  0.00           C  
ATOM    488  HD2 ARG    30      51.308  30.475  79.770  1.00  0.00           H  
ATOM    489  HD3 ARG    30      51.339  28.705  79.588  1.00  0.00           H  
ATOM    490  NE  ARG    30      53.081  29.553  80.340  1.00  0.00           N  
ATOM    491  HE  ARG    30      53.986  29.629  79.899  1.00  0.00           H  
ATOM    492  CZ  ARG    30      53.029  29.397  81.677  1.00  0.00           C  
ATOM    493  NH1 ARG    30      51.867  29.295  82.282  1.00  0.00           N  
ATOM    494 HH11 ARG    30      51.014  29.334  81.742  1.00  0.00           H  
ATOM    495 HH12 ARG    30      51.831  29.178  83.285  1.00  0.00           H  
ATOM    496  NH2 ARG    30      54.147  29.346  82.380  1.00  0.00           N  
ATOM    497 HH21 ARG    30      55.038  29.424  81.912  1.00  0.00           H  
ATOM    498 HH22 ARG    30      54.104  29.229  83.382  1.00  0.00           H  
ATOM    499  C   ARG    30      52.316  28.897  75.180  1.00  0.00           C  
ATOM    500  O   ARG    30      52.127  27.729  75.518  1.00  0.00           O  
ATOM    501  N   MET    31      53.318  29.270  74.391  1.00  0.00           N  
ATOM    502  H   MET    31      53.443  30.246  74.162  1.00  0.00           H  
ATOM    503  CA  MET    31      54.220  28.297  73.786  1.00  0.00           C  
ATOM    504  HA  MET    31      53.645  27.492  73.327  1.00  0.00           H  
ATOM    505  CB  MET    31      55.071  28.965  72.709  1.00  0.00           C  
ATOM    506  HB2 MET    31      55.596  29.792  73.187  1.00  0.00           H  
ATOM    507  HB3 MET    31      55.794  28.223  72.370  1.00  0.00           H  
ATOM    508  CG  MET    31      54.283  29.487  71.516  1.00  0.00           C  
ATOM    509  HG2 MET    31      53.948  28.631  70.930  1.00  0.00           H  
ATOM    510  HG3 MET    31      53.416  30.029  71.893  1.00  0.00           H  
ATOM    511  SD  MET    31      55.256  30.582  70.464  1.00  0.00           S  
ATOM    512  CE  MET    31      56.547  29.469  69.918  1.00  0.00           C  
ATOM    513  HE1 MET    31      56.102  28.631  69.381  1.00  0.00           H  
ATOM    514  HE2 MET    31      57.231  30.001  69.257  1.00  0.00           H  
ATOM    515  HE3 MET    31      57.095  29.095  70.783  1.00  0.00           H  
ATOM    516  C   MET    31      55.108  27.642  74.836  1.00  0.00           C  
ATOM    517  O   MET    31      55.052  27.991  76.016  1.00  0.00           O  
ATOM    518  N   GLN    32      55.927  26.691  74.401  1.00  0.00           N  
ATOM    519  H   GLN    32      55.990  26.493  73.413  1.00  0.00           H  
ATOM    520  CA  GLN    32      56.711  25.875  75.320  1.00  0.00           C  
ATOM    521  HA  GLN    32      56.064  25.471  76.099  1.00  0.00           H  
ATOM    522  CB  GLN    32      57.367  24.709  74.576  1.00  0.00           C  
ATOM    523  HB2 GLN    32      57.799  24.051  75.330  1.00  0.00           H  
ATOM    524  HB3 GLN    32      56.574  24.181  74.045  1.00  0.00           H  
ATOM    525  CG  GLN    32      58.445  25.127  73.590  1.00  0.00           C  
ATOM    526  HG2 GLN    32      58.946  26.016  73.973  1.00  0.00           H  
ATOM    527  HG3 GLN    32      59.167  24.316  73.493  1.00  0.00           H  
ATOM    528  CD  GLN    32      57.882  25.442  72.217  1.00  0.00           C  
ATOM    529  OE1 GLN    32      56.671  25.611  72.051  1.00  0.00           O  
ATOM    530  NE2 GLN    32      58.760  25.522  71.223  1.00  0.00           N  
ATOM    531 HE21 GLN    32      58.441  25.729  70.287  1.00  0.00           H  
ATOM    532 HE22 GLN    32      59.742  25.375  71.408  1.00  0.00           H  
ATOM    533  C   GLN    32      57.775  26.707  76.025  1.00  0.00           C  
ATOM    534  O   GLN    32      58.338  26.285  77.035  1.00  0.00           O  
ATOM    535  N   ASN    33      58.110  27.914  75.492  1.00  0.00           N  
ATOM    536  H   ASN    33      57.695  28.218  74.623  1.00  0.00           H  
ATOM    537  CA  ASN    33      59.119  28.765  76.111  1.00  0.00           C  
ATOM    538  HA  ASN    33      59.715  28.179  76.811  1.00  0.00           H  
ATOM    539  CB  ASN    33      60.043  29.351  75.059  1.00  0.00           C  
ATOM    540  HB2 ASN    33      59.439  29.839  74.295  1.00  0.00           H  
ATOM    541  HB3 ASN    33      60.692  30.087  75.533  1.00  0.00           H  
ATOM    542  CG  ASN    33      60.901  28.307  74.399  1.00  0.00           C  
ATOM    543  OD1 ASN    33      61.351  27.355  75.046  1.00  0.00           O  
ATOM    544  ND2 ASN    33      61.136  28.468  73.121  1.00  0.00           N  
ATOM    545 HD21 ASN    33      61.706  27.796  72.627  1.00  0.00           H  
ATOM    546 HD22 ASN    33      60.746  29.263  72.635  1.00  0.00           H  
ATOM    547  C   ASN    33      58.475  29.873  76.935  1.00  0.00           C  
ATOM    548  O   ASN    33      59.164  30.737  77.477  1.00  0.00           O  
ATOM    549  N   GLY    34      57.102  29.866  77.050  1.00  0.00           N  
ATOM    550  H   GLY    34      56.552  29.128  76.633  1.00  0.00           H  
ATOM    551  CA  GLY    34      56.406  30.922  77.776  1.00  0.00           C  
ATOM    552  HA2 GLY    34      55.499  30.511  78.220  1.00  0.00           H  
ATOM    553  HA3 GLY    34      57.056  31.300  78.565  1.00  0.00           H  
ATOM    554  C   GLY    34      56.029  32.071  76.850  1.00  0.00           C  
ATOM    555  O   GLY    34      55.393  33.037  77.271  1.00  0.00           O  
ATOM    556  N   GLU    35      56.450  32.000  75.573  1.00  0.00           N  
ATOM    557  H   GLU    35      57.053  31.236  75.304  1.00  0.00           H  
ATOM    558  CA  GLU    35      56.113  33.001  74.569  1.00  0.00           C  
ATOM    559  HA  GLU    35      56.397  33.991  74.925  1.00  0.00           H  
ATOM    560  CB  GLU    35      56.857  32.719  73.261  1.00  0.00           C  
ATOM    561  HB2 GLU    35      57.919  32.681  73.501  1.00  0.00           H  
ATOM    562  HB3 GLU    35      56.528  31.740  72.913  1.00  0.00           H  
ATOM    563  CG  GLU    35      56.621  33.751  72.168  1.00  0.00           C  
ATOM    564  HG2 GLU    35      55.564  33.720  71.904  1.00  0.00           H  
ATOM    565  HG3 GLU    35      56.864  34.731  72.578  1.00  0.00           H  
ATOM    566  CD  GLU    35      57.451  33.502  70.940  1.00  0.00           C  
ATOM    567  OE1 GLU    35      58.316  32.661  70.991  1.00  0.00           O  
ATOM    568  OE2 GLU    35      57.220  34.154  69.949  1.00  0.00           O  
ATOM    569  C   GLU    35      54.612  33.039  74.312  1.00  0.00           C  
ATOM    570  O   GLU    35      53.981  32.002  74.108  1.00  0.00           O  
ATOM    571  N   ILE    36      54.057  34.268  74.281  1.00  0.00           N  
ATOM    572  H   ILE    36      54.580  35.122  74.406  1.00  0.00           H  
ATOM    573  CA  ILE    36      52.613  34.362  74.103  1.00  0.00           C  
ATOM    574  HA  ILE    36      52.153  33.374  74.124  1.00  0.00           H  
ATOM    575  CB  ILE    36      51.982  35.245  75.195  1.00  0.00           C  
ATOM    576  HB  ILE    36      52.347  36.265  75.082  1.00  0.00           H  
ATOM    577  CG2 ILE    36      50.465  35.234  75.077  1.00  0.00           C  
ATOM    578 HG21 ILE    36      50.098  34.214  75.191  1.00  0.00           H  
ATOM    579 HG22 ILE    36      50.035  35.863  75.856  1.00  0.00           H  
ATOM    580 HG23 ILE    36      50.173  35.617  74.099  1.00  0.00           H  
ATOM    581  CG1 ILE    36      52.418  34.770  76.584  1.00  0.00           C  
ATOM    582 HG12 ILE    36      53.505  34.841  76.625  1.00  0.00           H  
ATOM    583 HG13 ILE    36      51.982  35.454  77.312  1.00  0.00           H  
ATOM    584  CD1 ILE    36      51.994  33.355  76.906  1.00  0.00           C  
ATOM    585 HD11 ILE    36      52.430  32.670  76.179  1.00  0.00           H  
ATOM    586 HD12 ILE    36      52.339  33.090  77.906  1.00  0.00           H  
ATOM    587 HD13 ILE    36      50.907  33.283  76.866  1.00  0.00           H  
ATOM    588  C   ILE    36      52.262  34.922  72.731  1.00  0.00           C  
ATOM    589  O   ILE    36      52.792  35.952  72.316  1.00  0.00           O  
ATOM    590  N   ARG    37      51.365  34.236  72.030  1.00  0.00           N  
ATOM    591  H   ARG    37      51.006  33.362  72.387  1.00  0.00           H  
ATOM    592  CA  ARG    37      50.901  34.692  70.725  1.00  0.00           C  
ATOM    593  HA  ARG    37      51.167  35.739  70.585  1.00  0.00           H  
ATOM    594  CB  ARG    37      51.541  33.875  69.613  1.00  0.00           C  
ATOM    595  HB2 ARG    37      51.280  32.833  69.799  1.00  0.00           H  
ATOM    596  HB3 ARG    37      51.083  34.202  68.680  1.00  0.00           H  
ATOM    597  CG  ARG    37      53.052  34.009  69.510  1.00  0.00           C  
ATOM    598  HG2 ARG    37      53.295  35.062  69.371  1.00  0.00           H  
ATOM    599  HG3 ARG    37      53.492  33.655  70.442  1.00  0.00           H  
ATOM    600  CD  ARG    37      53.597  33.221  68.375  1.00  0.00           C  
ATOM    601  HD2 ARG    37      53.279  32.183  68.477  1.00  0.00           H  
ATOM    602  HD3 ARG    37      53.210  33.628  67.441  1.00  0.00           H  
ATOM    603  NE  ARG    37      55.050  33.261  68.335  1.00  0.00           N  
ATOM    604  HE  ARG    37      55.509  33.870  68.997  1.00  0.00           H  
ATOM    605  CZ  ARG    37      55.812  32.546  67.483  1.00  0.00           C  
ATOM    606  NH1 ARG    37      55.245  31.744  66.610  1.00  0.00           N  
ATOM    607 HH11 ARG    37      54.238  31.665  66.580  1.00  0.00           H  
ATOM    608 HH12 ARG    37      55.818  31.209  65.973  1.00  0.00           H  
ATOM    609  NH2 ARG    37      57.128  32.653  67.527  1.00  0.00           N  
ATOM    610 HH21 ARG    37      57.559  33.271  68.200  1.00  0.00           H  
ATOM    611 HH22 ARG    37      57.697  32.116  66.888  1.00  0.00           H  
ATOM    612  C   ARG    37      49.385  34.594  70.615  1.00  0.00           C  
ATOM    613  O   ARG    37      48.807  33.524  70.804  1.00  0.00           O  
ATOM    614  N   ARG    38      48.768  35.727  70.321  1.00  0.00           N  
ATOM    615  H   ARG    38      49.256  36.605  70.221  1.00  0.00           H  
ATOM    616  CA  ARG    38      47.317  35.722  70.172  1.00  0.00           C  
ATOM    617  HA  ARG    38      46.876  35.015  70.876  1.00  0.00           H  
ATOM    618  CB  ARG    38      46.746  37.105  70.450  1.00  0.00           C  
ATOM    619  HB2 ARG    38      47.340  37.812  69.871  1.00  0.00           H  
ATOM    620  HB3 ARG    38      45.721  37.102  70.078  1.00  0.00           H  
ATOM    621  CG  ARG    38      46.752  37.517  71.913  1.00  0.00           C  
ATOM    622  HG2 ARG    38      46.181  36.781  72.480  1.00  0.00           H  
ATOM    623  HG3 ARG    38      47.784  37.524  72.264  1.00  0.00           H  
ATOM    624  CD  ARG    38      46.154  38.863  72.107  1.00  0.00           C  
ATOM    625  HD2 ARG    38      46.795  39.608  71.637  1.00  0.00           H  
ATOM    626  HD3 ARG    38      45.169  38.885  71.640  1.00  0.00           H  
ATOM    627  NE  ARG    38      46.009  39.194  73.515  1.00  0.00           N  
ATOM    628  HE  ARG    38      46.207  38.460  74.180  1.00  0.00           H  
ATOM    629  CZ  ARG    38      45.631  40.400  73.983  1.00  0.00           C  
ATOM    630  NH1 ARG    38      45.364  41.376  73.143  1.00  0.00           N  
ATOM    631 HH11 ARG    38      45.443  41.218  72.149  1.00  0.00           H  
ATOM    632 HH12 ARG    38      45.081  42.279  73.496  1.00  0.00           H  
ATOM    633  NH2 ARG    38      45.530  40.602  75.285  1.00  0.00           N  
ATOM    634 HH21 ARG    38      45.737  39.850  75.927  1.00  0.00           H  
ATOM    635 HH22 ARG    38      45.246  41.507  75.632  1.00  0.00           H  
ATOM    636  C   ARG    38      46.908  35.278  68.774  1.00  0.00           C  
ATOM    637  O   ARG    38      47.707  35.327  67.838  1.00  0.00           O  
ATOM    638  N   GLY    39      45.711  34.847  68.694  1.00  0.00           N  
ATOM    639  H   GLY    39      45.149  34.823  69.533  1.00  0.00           H  
ATOM    640  CA  GLY    39      45.111  34.386  67.448  1.00  0.00           C  
ATOM    641  HA2 GLY    39      45.498  34.984  66.623  1.00  0.00           H  
ATOM    642  HA3 GLY    39      45.373  33.339  67.292  1.00  0.00           H  
ATOM    643  C   GLY    39      43.594  34.517  67.485  1.00  0.00           C  
ATOM    644  O   GLY    39      43.023  34.954  68.485  1.00  0.00           O  
ATOM    645  N   GLN    40      42.936  34.106  66.411  1.00  0.00           N  
ATOM    646  H   GLN    40      43.398  33.721  65.599  1.00  0.00           H  
ATOM    647  CA  GLN    40      41.487  34.263  66.372  1.00  0.00           C  
ATOM    648  HA  GLN    40      41.096  34.334  67.387  1.00  0.00           H  
ATOM    649  CB  GLN    40      41.105  35.535  65.610  1.00  0.00           C  
ATOM    650  HB2 GLN    40      41.653  36.359  66.067  1.00  0.00           H  
ATOM    651  HB3 GLN    40      41.439  35.404  64.581  1.00  0.00           H  
ATOM    652  CG  GLN    40      39.619  35.847  65.624  1.00  0.00           C  
ATOM    653  HG2 GLN    40      39.092  35.074  65.064  1.00  0.00           H  
ATOM    654  HG3 GLN    40      39.269  35.849  66.657  1.00  0.00           H  
ATOM    655  CD  GLN    40      39.304  37.195  65.003  1.00  0.00           C  
ATOM    656  OE1 GLN    40      39.956  37.620  64.045  1.00  0.00           O  
ATOM    657  NE2 GLN    40      38.301  37.876  65.546  1.00  0.00           N  
ATOM    658 HE21 GLN    40      38.047  38.779  65.173  1.00  0.00           H  
ATOM    659 HE22 GLN    40      37.796  37.487  66.330  1.00  0.00           H  
ATOM    660  C   GLN    40      40.819  33.053  65.732  1.00  0.00           C  
ATOM    661  O   GLN    40      41.276  32.550  64.705  1.00  0.00           O  
ATOM    662  N   VAL    41      39.721  32.607  66.357  1.00  0.00           N  
ATOM    663  H   VAL    41      39.409  33.066  67.201  1.00  0.00           H  
ATOM    664  CA  VAL    41      38.968  31.453  65.880  1.00  0.00           C  
ATOM    665  HA  VAL    41      39.612  30.593  65.696  1.00  0.00           H  
ATOM    666  CB  VAL    41      37.895  31.052  66.909  1.00  0.00           C  
ATOM    667  HB  VAL    41      37.243  31.906  67.093  1.00  0.00           H  
ATOM    668  CG1 VAL    41      37.067  29.886  66.389  1.00  0.00           C  
ATOM    669 HG11 VAL    41      37.717  29.031  66.205  1.00  0.00           H  
ATOM    670 HG12 VAL    41      36.313  29.616  67.129  1.00  0.00           H  
ATOM    671 HG13 VAL    41      36.575  30.174  65.460  1.00  0.00           H  
ATOM    672  CG2 VAL    41      38.554  30.698  68.233  1.00  0.00           C  
ATOM    673 HG21 VAL    41      39.105  31.560  68.607  1.00  0.00           H  
ATOM    674 HG22 VAL    41      37.789  30.415  68.956  1.00  0.00           H  
ATOM    675 HG23 VAL    41      39.240  29.864  68.086  1.00  0.00           H  
ATOM    676  C   VAL    41      38.300  31.746  64.542  1.00  0.00           C  
ATOM    677  O   VAL    41      37.416  32.597  64.453  1.00  0.00           O  
ATOM    678  N   LEU    42      38.730  31.036  63.505  1.00  0.00           N  
ATOM    679  H   LEU    42      39.525  30.421  63.608  1.00  0.00           H  
ATOM    680  CA  LEU    42      38.108  31.147  62.191  1.00  0.00           C  
ATOM    681  HA  LEU    42      37.745  32.163  62.036  1.00  0.00           H  
ATOM    682  CB  LEU    42      39.127  30.817  61.093  1.00  0.00           C  
ATOM    683  HB2 LEU    42      39.491  29.821  61.343  1.00  0.00           H  
ATOM    684  HB3 LEU    42      38.593  30.780  60.143  1.00  0.00           H  
ATOM    685  CG  LEU    42      40.314  31.781  60.975  1.00  0.00           C  
ATOM    686  HG  LEU    42      40.842  31.826  61.928  1.00  0.00           H  
ATOM    687  CD1 LEU    42      41.264  31.288  59.891  1.00  0.00           C  
ATOM    688 HD11 LEU    42      40.737  31.243  58.938  1.00  0.00           H  
ATOM    689 HD12 LEU    42      42.107  31.973  59.807  1.00  0.00           H  
ATOM    690 HD13 LEU    42      41.628  30.294  60.151  1.00  0.00           H  
ATOM    691  CD2 LEU    42      39.804  33.179  60.660  1.00  0.00           C  
ATOM    692 HD21 LEU    42      39.143  33.514  61.459  1.00  0.00           H  
ATOM    693 HD22 LEU    42      40.648  33.864  60.576  1.00  0.00           H  
ATOM    694 HD23 LEU    42      39.255  33.162  59.718  1.00  0.00           H  
ATOM    695  C   LEU    42      36.904  30.221  62.070  1.00  0.00           C  
ATOM    696  O   LEU    42      35.909  30.560  61.430  1.00  0.00           O  
ATOM    697  N   GLU    43      37.001  29.050  62.690  1.00  0.00           N  
ATOM    698  H   GLU    43      37.737  28.895  63.364  1.00  0.00           H  
ATOM    699  CA  GLU    43      36.096  27.947  62.390  1.00  0.00           C  
ATOM    700  HA  GLU    43      35.077  28.321  62.291  1.00  0.00           H  
ATOM    701  CB  GLU    43      36.498  27.269  61.078  1.00  0.00           C  
ATOM    702  HB2 GLU    43      36.518  28.044  60.312  1.00  0.00           H  
ATOM    703  HB3 GLU    43      37.503  26.872  61.220  1.00  0.00           H  
ATOM    704  CG  GLU    43      35.567  26.147  60.639  1.00  0.00           C  
ATOM    705  HG2 GLU    43      35.588  25.377  61.410  1.00  0.00           H  
ATOM    706  HG3 GLU    43      34.560  26.559  60.566  1.00  0.00           H  
ATOM    707  CD  GLU    43      35.959  25.545  59.319  1.00  0.00           C  
ATOM    708  OE1 GLU    43      36.929  25.986  58.750  1.00  0.00           O  
ATOM    709  OE2 GLU    43      35.287  24.642  58.877  1.00  0.00           O  
ATOM    710  C   GLU    43      36.081  26.924  63.518  1.00  0.00           C  
ATOM    711  O   GLU    43      37.092  26.280  63.798  1.00  0.00           O  
ATOM    712  N   VAL    44      34.904  26.852  64.135  1.00  0.00           N  
ATOM    713  H   VAL    44      34.120  27.435  63.879  1.00  0.00           H  
ATOM    714  CA  VAL    44      34.740  25.922  65.246  1.00  0.00           C  
ATOM    715  HA  VAL    44      35.540  25.182  65.279  1.00  0.00           H  
ATOM    716  CB  VAL    44      34.720  26.686  66.583  1.00  0.00           C  
ATOM    717  HB  VAL    44      35.669  27.206  66.709  1.00  0.00           H  
ATOM    718  CG1 VAL    44      33.583  27.696  66.602  1.00  0.00           C  
ATOM    719 HG11 VAL    44      32.633  27.176  66.477  1.00  0.00           H  
ATOM    720 HG12 VAL    44      33.583  28.227  67.554  1.00  0.00           H  
ATOM    721 HG13 VAL    44      33.716  28.409  65.789  1.00  0.00           H  
ATOM    722  CG2 VAL    44      34.588  25.704  67.738  1.00  0.00           C  
ATOM    723 HG21 VAL    44      35.433  25.016  67.730  1.00  0.00           H  
ATOM    724 HG22 VAL    44      34.574  26.251  68.681  1.00  0.00           H  
ATOM    725 HG23 VAL    44      33.661  25.140  67.632  1.00  0.00           H  
ATOM    726  C   VAL    44      33.454  25.117  65.104  1.00  0.00           C  
ATOM    727  O   VAL    44      32.416  25.651  64.715  1.00  0.00           O  
ATOM    728  N   GLN    45      33.551  23.859  65.372  1.00  0.00           N  
ATOM    729  H   GLN    45      34.465  23.491  65.595  1.00  0.00           H  
ATOM    730  CA  GLN    45      32.426  22.932  65.322  1.00  0.00           C  
ATOM    731  HA  GLN    45      31.519  23.433  65.661  1.00  0.00           H  
ATOM    732  CB  GLN    45      32.205  22.435  63.891  1.00  0.00           C  
ATOM    733  HB2 GLN    45      32.090  23.316  63.260  1.00  0.00           H  
ATOM    734  HB3 GLN    45      33.104  21.893  63.598  1.00  0.00           H  
ATOM    735  CG  GLN    45      30.994  21.533  63.725  1.00  0.00           C  
ATOM    736  HG2 GLN    45      31.151  20.622  64.303  1.00  0.00           H  
ATOM    737  HG3 GLN    45      30.114  22.054  64.101  1.00  0.00           H  
ATOM    738  CD  GLN    45      30.750  21.152  62.278  1.00  0.00           C  
ATOM    739  OE1 GLN    45      31.639  21.273  61.431  1.00  0.00           O  
ATOM    740  NE2 GLN    45      29.541  20.687  61.985  1.00  0.00           N  
ATOM    741 HE21 GLN    45      29.323  20.418  61.036  1.00  0.00           H  
ATOM    742 HE22 GLN    45      28.845  20.604  62.712  1.00  0.00           H  
ATOM    743  C   GLN    45      32.645  21.749  66.255  1.00  0.00           C  
ATOM    744  O   GLN    45      33.723  21.154  66.277  1.00  0.00           O  
ATOM    745  N   GLU    46      31.587  21.367  66.992  1.00  0.00           N  
ATOM    746  H   GLU    46      30.700  21.837  66.882  1.00  0.00           H  
ATOM    747  CA  GLU    46      31.690  20.312  67.993  1.00  0.00           C  
ATOM    748  HA  GLU    46      30.739  20.203  68.515  1.00  0.00           H  
ATOM    749  CB  GLU    46      32.039  18.978  67.328  1.00  0.00           C  
ATOM    750  HB2 GLU    46      32.948  19.139  66.748  1.00  0.00           H  
ATOM    751  HB3 GLU    46      32.240  18.266  68.128  1.00  0.00           H  
ATOM    752  CG  GLU    46      30.950  18.425  66.420  1.00  0.00           C  
ATOM    753  HG2 GLU    46      30.049  18.296  67.020  1.00  0.00           H  
ATOM    754  HG3 GLU    46      30.763  19.162  65.639  1.00  0.00           H  
ATOM    755  CD  GLU    46      31.324  17.112  65.791  1.00  0.00           C  
ATOM    756  OE1 GLU    46      32.470  16.741  65.872  1.00  0.00           O  
ATOM    757  OE2 GLU    46      30.462  16.478  65.229  1.00  0.00           O  
ATOM    758  C   GLU    46      32.735  20.653  69.047  1.00  0.00           C  
ATOM    759  O   GLU    46      32.516  21.518  69.895  1.00  0.00           O  
ATOM    760  N   ASP    47      33.915  19.972  69.002  1.00  0.00           N  
ATOM    761  H   ASP    47      34.085  19.212  68.359  1.00  0.00           H  
ATOM    762  CA  ASP    47      34.964  20.322  69.952  1.00  0.00           C  
ATOM    763  HA  ASP    47      34.672  21.209  70.514  1.00  0.00           H  
ATOM    764  CB  ASP    47      35.199  19.174  70.937  1.00  0.00           C  
ATOM    765  HB2 ASP    47      35.915  19.518  71.683  1.00  0.00           H  
ATOM    766  HB3 ASP    47      34.248  18.953  71.422  1.00  0.00           H  
ATOM    767  CG  ASP    47      35.731  17.915  70.266  1.00  0.00           C  
ATOM    768  OD1 ASP    47      35.838  17.908  69.062  1.00  0.00           O  
ATOM    769  OD2 ASP    47      36.025  16.974  70.962  1.00  0.00           O  
ATOM    770  C   ASP    47      36.266  20.658  69.236  1.00  0.00           C  
ATOM    771  O   ASP    47      37.346  20.580  69.821  1.00  0.00           O  
ATOM    772  N   LYS    48      36.176  21.090  67.916  1.00  0.00           N  
ATOM    773  H   LYS    48      35.280  21.143  67.453  1.00  0.00           H  
ATOM    774  CA  LYS    48      37.371  21.423  67.150  1.00  0.00           C  
ATOM    775  HA  LYS    48      38.257  21.276  67.767  1.00  0.00           H  
ATOM    776  CB  LYS    48      37.482  20.529  65.914  1.00  0.00           C  
ATOM    777  HB2 LYS    48      36.563  20.659  65.343  1.00  0.00           H  
ATOM    778  HB3 LYS    48      38.326  20.895  65.331  1.00  0.00           H  
ATOM    779  CG  LYS    48      37.682  19.051  66.224  1.00  0.00           C  
ATOM    780  HG2 LYS    48      38.601  18.938  66.799  1.00  0.00           H  
ATOM    781  HG3 LYS    48      36.837  18.703  66.819  1.00  0.00           H  
ATOM    782  CD  LYS    48      37.777  18.227  64.948  1.00  0.00           C  
ATOM    783  HD2 LYS    48      36.863  18.372  64.372  1.00  0.00           H  
ATOM    784  HD3 LYS    48      38.630  18.581  64.369  1.00  0.00           H  
ATOM    785  CE  LYS    48      37.952  16.747  65.256  1.00  0.00           C  
ATOM    786  HE2 LYS    48      38.882  16.621  65.810  1.00  0.00           H  
ATOM    787  HE3 LYS    48      37.114  16.426  65.876  1.00  0.00           H  
ATOM    788  NZ  LYS    48      37.997  15.923  64.018  1.00  0.00           N  
ATOM    789  HZ1 LYS    48      38.773  16.220  63.444  1.00  0.00           H  
ATOM    790  HZ2 LYS    48      38.113  14.950  64.265  1.00  0.00           H  
ATOM    791  HZ3 LYS    48      37.135  16.039  63.505  1.00  0.00           H  
ATOM    792  C   LYS    48      37.369  22.889  66.736  1.00  0.00           C  
ATOM    793  O   LYS    48      36.400  23.379  66.156  1.00  0.00           O  
ATOM    794  N   ALA    49      38.459  23.586  67.038  1.00  0.00           N  
ATOM    795  H   ALA    49      39.212  23.147  67.548  1.00  0.00           H  
ATOM    796  CA  ALA    49      38.581  25.000  66.706  1.00  0.00           C  
ATOM    797  HA  ALA    49      37.666  25.323  66.209  1.00  0.00           H  
ATOM    798  CB  ALA    49      38.766  25.827  67.970  1.00  0.00           C  
ATOM    799  HB1 ALA    49      39.682  25.521  68.474  1.00  0.00           H  
ATOM    800  HB2 ALA    49      38.831  26.883  67.708  1.00  0.00           H  
ATOM    801  HB3 ALA    49      37.916  25.670  68.635  1.00  0.00           H  
ATOM    802  C   ALA    49      39.735  25.242  65.742  1.00  0.00           C  
ATOM    803  O   ALA    49      40.882  24.902  66.033  1.00  0.00           O  
ATOM    804  N   MET    50      39.425  25.831  64.592  1.00  0.00           N  
ATOM    805  H   MET    50      38.467  25.839  64.273  1.00  0.00           H  
ATOM    806  CA  MET    50      40.445  26.421  63.733  1.00  0.00           C  
ATOM    807  HA  MET    50      41.373  25.855  63.816  1.00  0.00           H  
ATOM    808  CB  MET    50      39.987  26.397  62.277  1.00  0.00           C  
ATOM    809  HB2 MET    50      39.006  26.872  62.245  1.00  0.00           H  
ATOM    810  HB3 MET    50      40.699  26.996  61.710  1.00  0.00           H  
ATOM    811  CG  MET    50      39.896  25.005  61.667  1.00  0.00           C  
ATOM    812  HG2 MET    50      39.801  25.113  60.587  1.00  0.00           H  
ATOM    813  HG3 MET    50      40.818  24.471  61.899  1.00  0.00           H  
ATOM    814  SD  MET    50      38.492  24.062  62.294  1.00  0.00           S  
ATOM    815  CE  MET    50      38.457  22.697  61.136  1.00  0.00           C  
ATOM    816  HE1 MET    50      39.401  22.155  61.183  1.00  0.00           H  
ATOM    817  HE2 MET    50      37.639  22.023  61.392  1.00  0.00           H  
ATOM    818  HE3 MET    50      38.308  23.080  60.126  1.00  0.00           H  
ATOM    819  C   MET    50      40.773  27.844  64.165  1.00  0.00           C  
ATOM    820  O   MET    50      39.887  28.695  64.258  1.00  0.00           O  
ATOM    821  N   VAL    51      42.014  28.078  64.461  1.00  0.00           N  
ATOM    822  H   VAL    51      42.712  27.348  64.472  1.00  0.00           H  
ATOM    823  CA  VAL    51      42.422  29.430  64.824  1.00  0.00           C  
ATOM    824  HA  VAL    51      41.620  30.153  64.671  1.00  0.00           H  
ATOM    825  CB  VAL    51      42.854  29.479  66.302  1.00  0.00           C  
ATOM    826  HB  VAL    51      43.123  30.503  66.559  1.00  0.00           H  
ATOM    827  CG1 VAL    51      41.721  29.012  67.203  1.00  0.00           C  
ATOM    828 HG11 VAL    51      41.451  27.987  66.947  1.00  0.00           H  
ATOM    829 HG12 VAL    51      42.043  29.053  68.244  1.00  0.00           H  
ATOM    830 HG13 VAL    51      40.855  29.660  67.065  1.00  0.00           H  
ATOM    831  CG2 VAL    51      44.095  28.624  66.507  1.00  0.00           C  
ATOM    832 HG21 VAL    51      44.904  29.002  65.883  1.00  0.00           H  
ATOM    833 HG22 VAL    51      44.395  28.663  67.554  1.00  0.00           H  
ATOM    834 HG23 VAL    51      43.876  27.592  66.231  1.00  0.00           H  
ATOM    835  C   VAL    51      43.570  29.914  63.947  1.00  0.00           C  
ATOM    836  O   VAL    51      44.293  29.112  63.356  1.00  0.00           O  
ATOM    837  N   GLN    52      43.647  31.188  63.772  1.00  0.00           N  
ATOM    838  H   GLN    52      42.926  31.820  64.090  1.00  0.00           H  
ATOM    839  CA  GLN    52      44.782  31.743  63.045  1.00  0.00           C  
ATOM    840  HA  GLN    52      45.434  30.937  62.708  1.00  0.00           H  
ATOM    841  CB  GLN    52      44.303  32.529  61.822  1.00  0.00           C  
ATOM    842  HB2 GLN    52      43.703  31.848  61.218  1.00  0.00           H  
ATOM    843  HB3 GLN    52      43.673  33.339  62.189  1.00  0.00           H  
ATOM    844  CG  GLN    52      45.425  33.104  60.973  1.00  0.00           C  
ATOM    845  HG2 GLN    52      45.970  33.840  61.563  1.00  0.00           H  
ATOM    846  HG3 GLN    52      46.099  32.297  60.686  1.00  0.00           H  
ATOM    847  CD  GLN    52      44.911  33.777  59.714  1.00  0.00           C  
ATOM    848  OE1 GLN    52      43.708  34.002  59.560  1.00  0.00           O  
ATOM    849  NE2 GLN    52      45.823  34.102  58.804  1.00  0.00           N  
ATOM    850 HE21 GLN    52      45.538  34.552  57.946  1.00  0.00           H  
ATOM    851 HE22 GLN    52      46.797  33.897  58.974  1.00  0.00           H  
ATOM    852  C   GLN    52      45.625  32.640  63.943  1.00  0.00           C  
ATOM    853  O   GLN    52      45.113  33.576  64.557  1.00  0.00           O  
ATOM    854  N   ILE    53      46.902  32.355  63.970  1.00  0.00           N  
ATOM    855  H   ILE    53      47.314  31.643  63.384  1.00  0.00           H  
ATOM    856  CA  ILE    53      47.763  33.056  64.915  1.00  0.00           C  
ATOM    857  HA  ILE    53      47.195  33.398  65.780  1.00  0.00           H  
ATOM    858  CB  ILE    53      48.916  32.150  65.384  1.00  0.00           C  
ATOM    859  HB  ILE    53      49.525  31.876  64.523  1.00  0.00           H  
ATOM    860  CG2 ILE    53      49.779  32.874  66.406  1.00  0.00           C  
ATOM    861 HG21 ILE    53      49.170  33.147  67.268  1.00  0.00           H  
ATOM    862 HG22 ILE    53      50.589  32.219  66.727  1.00  0.00           H  
ATOM    863 HG23 ILE    53      50.196  33.775  65.957  1.00  0.00           H  
ATOM    864  CG1 ILE    53      48.367  30.846  65.968  1.00  0.00           C  
ATOM    865 HG12 ILE    53      47.838  30.329  65.167  1.00  0.00           H  
ATOM    866 HG13 ILE    53      49.221  30.247  66.284  1.00  0.00           H  
ATOM    867  CD1 ILE    53      47.433  31.048  67.140  1.00  0.00           C  
ATOM    868 HD11 ILE    53      46.578  31.646  66.825  1.00  0.00           H  
ATOM    869 HD12 ILE    53      47.085  30.079  67.499  1.00  0.00           H  
ATOM    870 HD13 ILE    53      47.961  31.564  67.942  1.00  0.00           H  
ATOM    871  C   ILE    53      48.333  34.329  64.301  1.00  0.00           C  
ATOM    872  O   ILE    53      48.892  34.304  63.205  1.00  0.00           O  
ATOM    873  N   PHE    54      48.293  35.404  65.056  1.00  0.00           N  
ATOM    874  H   PHE    54      47.977  35.308  66.011  1.00  0.00           H  
ATOM    875  CA  PHE    54      48.641  36.735  64.574  1.00  0.00           C  
ATOM    876  HA  PHE    54      47.992  37.008  63.742  1.00  0.00           H  
ATOM    877  CB  PHE    54      48.468  37.769  65.689  1.00  0.00           C  
ATOM    878  HB2 PHE    54      48.983  37.436  66.590  1.00  0.00           H  
ATOM    879  HB3 PHE    54      48.871  38.731  65.374  1.00  0.00           H  
ATOM    880  CG  PHE    54      47.037  38.009  66.076  1.00  0.00           C  
ATOM    881  CD1 PHE    54      46.003  37.411  65.371  1.00  0.00           C  
ATOM    882  HD1 PHE    54      46.238  36.761  64.528  1.00  0.00           H  
ATOM    883  CE1 PHE    54      44.686  37.631  65.727  1.00  0.00           C  
ATOM    884  HE1 PHE    54      43.883  37.154  65.165  1.00  0.00           H  
ATOM    885  CZ  PHE    54      44.387  38.453  66.792  1.00  0.00           C  
ATOM    886  HZ  PHE    54      43.348  38.628  67.073  1.00  0.00           H  
ATOM    887  CE2 PHE    54      45.406  39.055  67.503  1.00  0.00           C  
ATOM    888  HE2 PHE    54      45.172  39.704  68.347  1.00  0.00           H  
ATOM    889  CD2 PHE    54      46.721  38.834  67.145  1.00  0.00           C  
ATOM    890  HD2 PHE    54      47.525  39.310  67.705  1.00  0.00           H  
ATOM    891  C   PHE    54      50.072  36.776  64.054  1.00  0.00           C  
ATOM    892  O   PHE    54      50.359  37.427  63.049  1.00  0.00           O  
ATOM    893  N   GLU    55      51.000  36.076  64.715  1.00  0.00           N  
ATOM    894  H   GLU    55      50.724  35.530  65.519  1.00  0.00           H  
ATOM    895  CA  GLU    55      52.412  36.104  64.350  1.00  0.00           C  
ATOM    896  HA  GLU    55      52.594  36.909  63.639  1.00  0.00           H  
ATOM    897  CB  GLU    55      53.279  36.340  65.589  1.00  0.00           C  
ATOM    898  HB2 GLU    55      53.058  35.535  66.290  1.00  0.00           H  
ATOM    899  HB3 GLU    55      54.318  36.267  65.269  1.00  0.00           H  
ATOM    900  CG  GLU    55      53.051  37.683  66.270  1.00  0.00           C  
ATOM    901  HG2 GLU    55      53.225  38.465  65.531  1.00  0.00           H  
ATOM    902  HG3 GLU    55      52.011  37.717  66.597  1.00  0.00           H  
ATOM    903  CD  GLU    55      53.954  37.901  67.451  1.00  0.00           C  
ATOM    904  OE1 GLU    55      54.714  37.016  67.765  1.00  0.00           O  
ATOM    905  OE2 GLU    55      53.885  38.954  68.040  1.00  0.00           O  
ATOM    906  C   GLU    55      52.829  34.809  63.666  1.00  0.00           C  
ATOM    907  O   GLU    55      54.019  34.537  63.503  1.00  0.00           O  
ATOM    908  N   GLY    56      51.857  33.972  63.185  1.00  0.00           N  
ATOM    909  H   GLY    56      50.883  34.236  63.229  1.00  0.00           H  
ATOM    910  CA  GLY    56      52.197  32.681  62.598  1.00  0.00           C  
ATOM    911  HA2 GLY    56      51.394  32.371  61.929  1.00  0.00           H  
ATOM    912  HA3 GLY    56      53.123  32.779  62.032  1.00  0.00           H  
ATOM    913  C   GLY    56      52.384  31.619  63.673  1.00  0.00           C  
ATOM    914  O   GLY    56      52.187  31.881  64.860  1.00  0.00           O  
ATOM    915  N   THR    57      52.767  30.418  63.252  1.00  0.00           N  
ATOM    916  H   THR    57      52.933  30.258  62.269  1.00  0.00           H  
ATOM    917  CA  THR    57      52.907  29.293  64.168  1.00  0.00           C  
ATOM    918  HA  THR    57      52.705  29.617  65.189  1.00  0.00           H  
ATOM    919  CB  THR    57      51.927  28.160  63.809  1.00  0.00           C  
ATOM    920  HB  THR    57      52.063  27.337  64.511  1.00  0.00           H  
ATOM    921  CG2 THR    57      50.491  28.655  63.882  1.00  0.00           C  
ATOM    922 HG21 THR    57      50.353  29.477  63.180  1.00  0.00           H  
ATOM    923 HG22 THR    57      49.812  27.841  63.625  1.00  0.00           H  
ATOM    924 HG23 THR    57      50.276  29.001  64.893  1.00  0.00           H  
ATOM    925  OG1 THR    57      52.201  27.691  62.483  1.00  0.00           O  
ATOM    926  HG1 THR    57      51.589  26.985  62.261  1.00  0.00           H  
ATOM    927  C   THR    57      54.333  28.756  64.167  1.00  0.00           C  
ATOM    928  O   THR    57      54.572  27.602  64.524  1.00  0.00           O  
ATOM    929  N   SER    58      55.277  29.599  63.764  1.00  0.00           N  
ATOM    930  H   SER    58      55.027  30.532  63.471  1.00  0.00           H  
ATOM    931  CA  SER    58      56.678  29.202  63.688  1.00  0.00           C  
ATOM    932  HA  SER    58      56.768  28.254  63.157  1.00  0.00           H  
ATOM    933  CB  SER    58      57.479  30.253  62.944  1.00  0.00           C  
ATOM    934  HB2 SER    58      57.129  30.295  61.913  1.00  0.00           H  
ATOM    935  HB3 SER    58      57.318  31.219  63.422  1.00  0.00           H  
ATOM    936  OG  SER    58      58.846  29.946  62.961  1.00  0.00           O  
ATOM    937  HG  SER    58      59.332  30.623  62.485  1.00  0.00           H  
ATOM    938  C   SER    58      57.266  28.990  65.077  1.00  0.00           C  
ATOM    939  O   SER    58      57.165  29.859  65.943  1.00  0.00           O  
ATOM    940  N   GLY    59      57.806  27.805  65.283  1.00  0.00           N  
ATOM    941  H   GLY    59      57.771  27.095  64.565  1.00  0.00           H  
ATOM    942  CA  GLY    59      58.465  27.482  66.543  1.00  0.00           C  
ATOM    943  HA2 GLY    59      59.246  26.745  66.359  1.00  0.00           H  
ATOM    944  HA3 GLY    59      58.910  28.387  66.956  1.00  0.00           H  
ATOM    945  C   GLY    59      57.475  26.913  67.551  1.00  0.00           C  
ATOM    946  O   GLY    59      57.850  26.553  68.668  1.00  0.00           O  
ATOM    947  N   ILE    60      56.120  26.786  67.155  1.00  0.00           N  
ATOM    948  H   ILE    60      55.751  27.054  66.254  1.00  0.00           H  
ATOM    949  CA  ILE    60      55.193  26.271  68.156  1.00  0.00           C  
ATOM    950  HA  ILE    60      55.470  26.609  69.155  1.00  0.00           H  
ATOM    951  CB  ILE    60      53.751  26.712  67.847  1.00  0.00           C  
ATOM    952  HB  ILE    60      53.498  26.413  66.830  1.00  0.00           H  
ATOM    953  CG2 ILE    60      52.777  26.066  68.822  1.00  0.00           C  
ATOM    954 HG21 ILE    60      53.028  26.365  69.840  1.00  0.00           H  
ATOM    955 HG22 ILE    60      51.762  26.388  68.590  1.00  0.00           H  
ATOM    956 HG23 ILE    60      52.842  24.981  68.736  1.00  0.00           H  
ATOM    957  CG1 ILE    60      53.635  28.237  67.900  1.00  0.00           C  
ATOM    958 HG12 ILE    60      53.930  28.549  68.902  1.00  0.00           H  
ATOM    959 HG13 ILE    60      54.339  28.640  67.172  1.00  0.00           H  
ATOM    960  CD1 ILE    60      52.247  28.755  67.599  1.00  0.00           C  
ATOM    961 HD11 ILE    60      51.542  28.352  68.327  1.00  0.00           H  
ATOM    962 HD12 ILE    60      52.244  29.843  67.656  1.00  0.00           H  
ATOM    963 HD13 ILE    60      51.951  28.443  66.597  1.00  0.00           H  
ATOM    964  C   ILE    60      55.255  24.752  68.235  1.00  0.00           C  
ATOM    965  O   ILE    60      55.016  24.059  67.246  1.00  0.00           O  
ATOM    966  N   ASN    61      55.651  24.232  69.426  1.00  0.00           N  
ATOM    967  H   ASN    61      56.026  24.829  70.149  1.00  0.00           H  
ATOM    968  CA  ASN    61      55.614  22.794  69.667  1.00  0.00           C  
ATOM    969  HA  ASN    61      55.865  22.260  68.751  1.00  0.00           H  
ATOM    970  CB  ASN    61      56.612  22.407  70.743  1.00  0.00           C  
ATOM    971  HB2 ASN    61      57.595  22.784  70.462  1.00  0.00           H  
ATOM    972  HB3 ASN    61      56.304  22.861  71.685  1.00  0.00           H  
ATOM    973  CG  ASN    61      56.706  20.919  70.935  1.00  0.00           C  
ATOM    974  OD1 ASN    61      55.687  20.219  70.968  1.00  0.00           O  
ATOM    975  ND2 ASN    61      57.909  20.421  71.062  1.00  0.00           N  
ATOM    976 HD21 ASN    61      58.029  19.427  71.193  1.00  0.00           H  
ATOM    977 HD22 ASN    61      58.711  21.033  71.028  1.00  0.00           H  
ATOM    978  C   ASN    61      54.212  22.335  70.046  1.00  0.00           C  
ATOM    979  O   ASN    61      53.749  22.577  71.161  1.00  0.00           O  
ATOM    980  N   LEU    62      53.618  21.529  69.225  1.00  0.00           N  
ATOM    981  H   LEU    62      54.148  21.169  68.444  1.00  0.00           H  
ATOM    982  CA  LEU    62      52.216  21.145  69.345  1.00  0.00           C  
ATOM    983  HA  LEU    62      51.582  22.031  69.299  1.00  0.00           H  
ATOM    984  CB  LEU    62      51.825  20.203  68.200  1.00  0.00           C  
ATOM    985  HB2 LEU    62      52.537  19.380  68.262  1.00  0.00           H  
ATOM    986  HB3 LEU    62      50.821  19.830  68.402  1.00  0.00           H  
ATOM    987  CG  LEU    62      51.870  20.812  66.793  1.00  0.00           C  
ATOM    988  HG  LEU    62      52.852  21.251  66.618  1.00  0.00           H  
ATOM    989  CD1 LEU    62      51.609  19.724  65.760  1.00  0.00           C  
ATOM    990 HD11 LEU    62      50.626  19.285  65.934  1.00  0.00           H  
ATOM    991 HD12 LEU    62      51.641  20.156  64.760  1.00  0.00           H  
ATOM    992 HD13 LEU    62      52.372  18.950  65.845  1.00  0.00           H  
ATOM    993  CD2 LEU    62      50.839  21.925  66.687  1.00  0.00           C  
ATOM    994 HD21 LEU    62      51.060  22.697  67.424  1.00  0.00           H  
ATOM    995 HD22 LEU    62      50.871  22.357  65.687  1.00  0.00           H  
ATOM    996 HD23 LEU    62      49.845  21.519  66.875  1.00  0.00           H  
ATOM    997  C   LEU    62      51.944  20.469  70.683  1.00  0.00           C  
ATOM    998  O   LEU    62      50.874  20.638  71.268  1.00  0.00           O  
ATOM    999  N   LYS    63      52.911  19.741  71.215  1.00  0.00           N  
ATOM   1000  H   LYS    63      53.808  19.710  70.753  1.00  0.00           H  
ATOM   1001  CA  LYS    63      52.722  18.933  72.414  1.00  0.00           C  
ATOM   1002  HA  LYS    63      51.675  18.640  72.501  1.00  0.00           H  
ATOM   1003  CB  LYS    63      53.579  17.668  72.348  1.00  0.00           C  
ATOM   1004  HB2 LYS    63      54.606  17.988  72.172  1.00  0.00           H  
ATOM   1005  HB3 LYS    63      53.511  17.186  73.324  1.00  0.00           H  
ATOM   1006  CG  LYS    63      53.162  16.681  71.265  1.00  0.00           C  
ATOM   1007  HG2 LYS    63      52.129  16.382  71.446  1.00  0.00           H  
ATOM   1008  HG3 LYS    63      53.231  17.177  70.297  1.00  0.00           H  
ATOM   1009  CD  LYS    63      54.054  15.449  71.268  1.00  0.00           C  
ATOM   1010  HD2 LYS    63      55.082  15.764  71.090  1.00  0.00           H  
ATOM   1011  HD3 LYS    63      53.984  14.972  72.246  1.00  0.00           H  
ATOM   1012  CE  LYS    63      53.634  14.459  70.191  1.00  0.00           C  
ATOM   1013  HE2 LYS    63      52.610  14.146  70.395  1.00  0.00           H  
ATOM   1014  HE3 LYS    63      53.673  14.966  69.227  1.00  0.00           H  
ATOM   1015  NZ  LYS    63      54.520  13.263  70.158  1.00  0.00           N  
ATOM   1016  HZ1 LYS    63      54.483  12.792  71.051  1.00  0.00           H  
ATOM   1017  HZ2 LYS    63      54.208  12.633  69.433  1.00  0.00           H  
ATOM   1018  HZ3 LYS    63      55.469  13.552  69.968  1.00  0.00           H  
ATOM   1019  C   LYS    63      53.055  19.727  73.670  1.00  0.00           C  
ATOM   1020  O   LYS    63      52.567  19.420  74.758  1.00  0.00           O  
ATOM   1021  N   ASN    64      53.836  20.846  73.546  1.00  0.00           N  
ATOM   1022  H   ASN    64      54.167  21.150  72.642  1.00  0.00           H  
ATOM   1023  CA  ASN    64      54.270  21.584  74.725  1.00  0.00           C  
ATOM   1024  HA  ASN    64      53.930  21.072  75.626  1.00  0.00           H  
ATOM   1025  CB  ASN    64      55.784  21.683  74.766  1.00  0.00           C  
ATOM   1026  HB2 ASN    64      56.134  22.084  73.815  1.00  0.00           H  
ATOM   1027  HB3 ASN    64      56.069  22.359  75.572  1.00  0.00           H  
ATOM   1028  CG  ASN    64      56.444  20.353  74.998  1.00  0.00           C  
ATOM   1029  OD1 ASN    64      55.929  19.512  75.744  1.00  0.00           O  
ATOM   1030  ND2 ASN    64      57.576  20.145  74.374  1.00  0.00           N  
ATOM   1031 HD21 ASN    64      58.062  19.268  74.495  1.00  0.00           H  
ATOM   1032 HD22 ASN    64      57.958  20.862  73.775  1.00  0.00           H  
ATOM   1033  C   ASN    64      53.641  22.971  74.770  1.00  0.00           C  
ATOM   1034  O   ASN    64      53.779  23.694  75.757  1.00  0.00           O  
ATOM   1035  N   SER    65      52.950  23.337  73.696  1.00  0.00           N  
ATOM   1036  H   SER    65      52.948  22.750  72.874  1.00  0.00           H  
ATOM   1037  CA  SER    65      52.219  24.597  73.647  1.00  0.00           C  
ATOM   1038  HA  SER    65      52.659  25.310  74.344  1.00  0.00           H  
ATOM   1039  CB  SER    65      52.281  25.183  72.250  1.00  0.00           C  
ATOM   1040  HB2 SER    65      51.895  24.447  71.545  1.00  0.00           H  
ATOM   1041  HB3 SER    65      51.659  26.077  72.218  1.00  0.00           H  
ATOM   1042  OG  SER    65      53.597  25.517  71.903  1.00  0.00           O  
ATOM   1043  HG  SER    65      53.610  25.885  71.017  1.00  0.00           H  
ATOM   1044  C   SER    65      50.767  24.408  74.065  1.00  0.00           C  
ATOM   1045  O   SER    65      50.194  23.334  73.884  1.00  0.00           O  
ATOM   1046  N   SER    66      50.183  25.450  74.663  1.00  0.00           N  
ATOM   1047  H   SER    66      50.727  26.272  74.884  1.00  0.00           H  
ATOM   1048  CA  SER    66      48.778  25.426  75.051  1.00  0.00           C  
ATOM   1049  HA  SER    66      48.260  24.624  74.525  1.00  0.00           H  
ATOM   1050  CB  SER    66      48.652  25.187  76.543  1.00  0.00           C  
ATOM   1051  HB2 SER    66      47.596  25.074  76.791  1.00  0.00           H  
ATOM   1052  HB3 SER    66      49.184  24.270  76.796  1.00  0.00           H  
ATOM   1053  OG  SER    66      49.191  26.256  77.271  1.00  0.00           O  
ATOM   1054  HG  SER    66      49.099  26.081  78.211  1.00  0.00           H  
ATOM   1055  C   SER    66      48.082  26.728  74.676  1.00  0.00           C  
ATOM   1056  O   SER    66      48.732  27.749  74.451  1.00  0.00           O  
ATOM   1057  N   VAL    67      46.698  26.712  74.638  1.00  0.00           N  
ATOM   1058  H   VAL    67      46.198  25.863  74.863  1.00  0.00           H  
ATOM   1059  CA  VAL    67      45.926  27.886  74.248  1.00  0.00           C  
ATOM   1060  HA  VAL    67      46.558  28.765  74.121  1.00  0.00           H  
ATOM   1061  CB  VAL    67      45.181  27.620  72.926  1.00  0.00           C  
ATOM   1062  HB  VAL    67      45.911  27.450  72.135  1.00  0.00           H  
ATOM   1063  CG1 VAL    67      44.283  26.398  73.058  1.00  0.00           C  
ATOM   1064 HG11 VAL    67      43.552  26.567  73.849  1.00  0.00           H  
ATOM   1065 HG12 VAL    67      43.764  26.224  72.115  1.00  0.00           H  
ATOM   1066 HG13 VAL    67      44.889  25.526  73.305  1.00  0.00           H  
ATOM   1067  CG2 VAL    67      44.369  28.846  72.534  1.00  0.00           C  
ATOM   1068 HG21 VAL    67      45.036  29.698  72.406  1.00  0.00           H  
ATOM   1069 HG22 VAL    67      43.844  28.651  71.599  1.00  0.00           H  
ATOM   1070 HG23 VAL    67      43.644  29.067  73.317  1.00  0.00           H  
ATOM   1071  C   VAL    67      44.921  28.267  75.327  1.00  0.00           C  
ATOM   1072  O   VAL    67      44.280  27.404  75.924  1.00  0.00           O  
ATOM   1073  N   ARG    68      44.837  29.545  75.602  1.00  0.00           N  
ATOM   1074  H   ARG    68      45.523  30.176  75.214  1.00  0.00           H  
ATOM   1075  CA  ARG    68      43.810  30.094  76.479  1.00  0.00           C  
ATOM   1076  HA  ARG    68      43.329  29.288  77.033  1.00  0.00           H  
ATOM   1077  CB  ARG    68      44.422  31.070  77.473  1.00  0.00           C  
ATOM   1078  HB2 ARG    68      45.151  30.508  78.057  1.00  0.00           H  
ATOM   1079  HB3 ARG    68      44.936  31.832  76.888  1.00  0.00           H  
ATOM   1080  CG  ARG    68      43.427  31.736  78.411  1.00  0.00           C  
ATOM   1081  HG2 ARG    68      42.731  32.324  77.813  1.00  0.00           H  
ATOM   1082  HG3 ARG    68      42.880  30.956  78.941  1.00  0.00           H  
ATOM   1083  CD  ARG    68      44.105  32.620  79.393  1.00  0.00           C  
ATOM   1084  HD2 ARG    68      44.781  33.289  78.861  1.00  0.00           H  
ATOM   1085  HD3 ARG    68      43.353  33.208  79.920  1.00  0.00           H  
ATOM   1086  NE  ARG    68      44.871  31.861  80.368  1.00  0.00           N  
ATOM   1087  HE  ARG    68      44.704  30.865  80.405  1.00  0.00           H  
ATOM   1088  CZ  ARG    68      45.775  32.393  81.214  1.00  0.00           C  
ATOM   1089  NH1 ARG    68      46.014  33.686  81.191  1.00  0.00           N  
ATOM   1090 HH11 ARG    68      45.518  34.276  80.539  1.00  0.00           H  
ATOM   1091 HH12 ARG    68      46.692  34.082  81.826  1.00  0.00           H  
ATOM   1092  NH2 ARG    68      46.421  31.616  82.065  1.00  0.00           N  
ATOM   1093 HH21 ARG    68      46.235  30.623  82.079  1.00  0.00           H  
ATOM   1094 HH22 ARG    68      47.098  32.018  82.698  1.00  0.00           H  
ATOM   1095  C   ARG    68      42.723  30.802  75.681  1.00  0.00           C  
ATOM   1096  O   ARG    68      42.991  31.776  74.977  1.00  0.00           O  
ATOM   1097  N   PHE    69      41.496  30.307  75.794  1.00  0.00           N  
ATOM   1098  H   PHE    69      41.344  29.444  76.297  1.00  0.00           H  
ATOM   1099  CA  PHE    69      40.348  30.954  75.170  1.00  0.00           C  
ATOM   1100  HA  PHE    69      40.655  31.440  74.244  1.00  0.00           H  
ATOM   1101  CB  PHE    69      39.265  29.923  74.845  1.00  0.00           C  
ATOM   1102  HB2 PHE    69      39.070  29.297  75.716  1.00  0.00           H  
ATOM   1103  HB3 PHE    69      38.345  30.426  74.547  1.00  0.00           H  
ATOM   1104  CG  PHE    69      39.630  28.994  73.722  1.00  0.00           C  
ATOM   1105  CD1 PHE    69      40.398  27.864  73.961  1.00  0.00           C  
ATOM   1106  HD1 PHE    69      40.737  27.654  74.976  1.00  0.00           H  
ATOM   1107  CE1 PHE    69      40.734  27.008  72.929  1.00  0.00           C  
ATOM   1108  HE1 PHE    69      41.337  26.123  73.131  1.00  0.00           H  
ATOM   1109  CZ  PHE    69      40.307  27.273  71.646  1.00  0.00           C  
ATOM   1110  HZ  PHE    69      40.572  26.599  70.832  1.00  0.00           H  
ATOM   1111  CE2 PHE    69      39.542  28.394  71.393  1.00  0.00           C  
ATOM   1112  HE2 PHE    69      39.201  28.605  70.379  1.00  0.00           H  
ATOM   1113  CD2 PHE    69      39.208  29.248  72.426  1.00  0.00           C  
ATOM   1114  HD2 PHE    69      38.605  30.134  72.227  1.00  0.00           H  
ATOM   1115  C   PHE    69      39.770  32.038  76.070  1.00  0.00           C  
ATOM   1116  O   PHE    69      39.292  31.757  77.169  1.00  0.00           O  
ATOM   1117  N   LEU    70      39.677  33.308  75.577  1.00  0.00           N  
ATOM   1118  H   LEU    70      39.837  33.497  74.598  1.00  0.00           H  
ATOM   1119  CA  LEU    70      39.386  34.431  76.460  1.00  0.00           C  
ATOM   1120  HA  LEU    70      39.790  34.237  77.454  1.00  0.00           H  
ATOM   1121  CB  LEU    70      40.024  35.714  75.914  1.00  0.00           C  
ATOM   1122  HB2 LEU    70      39.579  35.848  74.928  1.00  0.00           H  
ATOM   1123  HB3 LEU    70      39.723  36.537  76.562  1.00  0.00           H  
ATOM   1124  CG  LEU    70      41.553  35.695  75.787  1.00  0.00           C  
ATOM   1125  HG  LEU    70      41.855  34.859  75.156  1.00  0.00           H  
ATOM   1126  CD1 LEU    70      42.027  37.000  75.162  1.00  0.00           C  
ATOM   1127 HD11 LEU    70      41.725  37.836  75.793  1.00  0.00           H  
ATOM   1128 HD12 LEU    70      43.113  36.987  75.072  1.00  0.00           H  
ATOM   1129 HD13 LEU    70      41.582  37.112  74.173  1.00  0.00           H  
ATOM   1130  CD2 LEU    70      42.173  35.490  77.161  1.00  0.00           C  
ATOM   1131 HD21 LEU    70      41.831  34.542  77.577  1.00  0.00           H  
ATOM   1132 HD22 LEU    70      43.259  35.476  77.072  1.00  0.00           H  
ATOM   1133 HD23 LEU    70      41.873  36.304  77.821  1.00  0.00           H  
ATOM   1134  C   LEU    70      37.884  34.631  76.620  1.00  0.00           C  
ATOM   1135  O   LEU    70      37.433  35.315  77.538  1.00  0.00           O  
ATOM   1136  N   GLY    71      37.053  34.071  75.725  1.00  0.00           N  
ATOM   1137  H   GLY    71      37.426  33.545  74.948  1.00  0.00           H  
ATOM   1138  CA  GLY    71      35.605  34.200  75.841  1.00  0.00           C  
ATOM   1139  HA2 GLY    71      35.131  33.351  75.349  1.00  0.00           H  
ATOM   1140  HA3 GLY    71      35.331  34.207  76.896  1.00  0.00           H  
ATOM   1141  C   GLY    71      35.113  35.487  75.193  1.00  0.00           C  
ATOM   1142  O   GLY    71      33.947  35.857  75.331  1.00  0.00           O  
ATOM   1143  N   HID    72      35.987  36.191  74.463  1.00  0.00           N  
ATOM   1144  H   HID    72      36.942  35.873  74.378  1.00  0.00           H  
ATOM   1145  CA  HID    72      35.615  37.443  73.815  1.00  0.00           C  
ATOM   1146  HA  HID    72      34.594  37.373  73.440  1.00  0.00           H  
ATOM   1147  CB  HID    72      35.694  38.610  74.805  1.00  0.00           C  
ATOM   1148  HB2 HID    72      35.322  39.522  74.339  1.00  0.00           H  
ATOM   1149  HB3 HID    72      35.103  38.390  75.694  1.00  0.00           H  
ATOM   1150  CG  HID    72      37.084  38.905  75.277  1.00  0.00           C  
ATOM   1151  ND1 HID    72      37.992  39.614  74.519  1.00  0.00           N  
ATOM   1152  HD1 HID    72      37.806  39.988  73.600  1.00  0.00           H  
ATOM   1153  CE1 HID    72      39.128  39.720  75.186  1.00  0.00           C  
ATOM   1154  HE1 HID    72      39.977  40.249  74.755  1.00  0.00           H  
ATOM   1155  NE2 HID    72      38.989  39.106  76.346  1.00  0.00           N  
ATOM   1156  CD2 HID    72      37.720  38.588  76.429  1.00  0.00           C  
ATOM   1157  HD2 HID    72      37.411  38.041  77.320  1.00  0.00           H  
ATOM   1158  C   HID    72      36.508  37.728  72.614  1.00  0.00           C  
ATOM   1159  O   HID    72      37.609  37.188  72.505  1.00  0.00           O  
ATOM   1160  N   PRO    73      36.035  38.594  71.673  1.00  0.00           N  
ATOM   1161  CD  PRO    73      34.676  39.242  71.646  1.00  0.00           C  
ATOM   1162  HD2 PRO    73      34.535  39.814  72.563  1.00  0.00           H  
ATOM   1163  HD3 PRO    73      33.912  38.467  71.581  1.00  0.00           H  
ATOM   1164  CG  PRO    73      34.714  40.114  70.420  1.00  0.00           C  
ATOM   1165  HG2 PRO    73      35.036  41.121  70.682  1.00  0.00           H  
ATOM   1166  HG3 PRO    73      33.728  40.157  69.957  1.00  0.00           H  
ATOM   1167  CB  PRO    73      35.696  39.445  69.520  1.00  0.00           C  
ATOM   1168  HB2 PRO    73      36.114  40.196  68.850  1.00  0.00           H  
ATOM   1169  HB3 PRO    73      35.292  38.620  68.933  1.00  0.00           H  
ATOM   1170  CA  PRO    73      36.783  38.929  70.468  1.00  0.00           C  
ATOM   1171  HA  PRO    73      37.271  38.027  70.099  1.00  0.00           H  
ATOM   1172  C   PRO    73      37.834  39.995  70.750  1.00  0.00           C  
ATOM   1173  O   PRO    73      37.960  40.473  71.878  1.00  0.00           O  
ATOM   1174  N   LEU    74      38.608  40.357  69.721  1.00  0.00           N  
ATOM   1175  H   LEU    74      38.517  39.863  68.845  1.00  0.00           H  
ATOM   1176  CA  LEU    74      39.611  41.411  69.820  1.00  0.00           C  
ATOM   1177  HA  LEU    74      40.279  41.211  70.658  1.00  0.00           H  
ATOM   1178  CB  LEU    74      40.443  41.473  68.533  1.00  0.00           C  
ATOM   1179  HB2 LEU    74      40.775  40.448  68.367  1.00  0.00           H  
ATOM   1180  HB3 LEU    74      39.781  41.775  67.721  1.00  0.00           H  
ATOM   1181  CG  LEU    74      41.661  42.405  68.574  1.00  0.00           C  
ATOM   1182  HG  LEU    74      41.326  43.435  68.699  1.00  0.00           H  
ATOM   1183  CD1 LEU    74      42.559  42.018  69.741  1.00  0.00           C  
ATOM   1184 HD11 LEU    74      42.894  40.988  69.616  1.00  0.00           H  
ATOM   1185 HD12 LEU    74      43.424  42.680  69.770  1.00  0.00           H  
ATOM   1186 HD13 LEU    74      42.002  42.107  70.674  1.00  0.00           H  
ATOM   1187  CD2 LEU    74      42.412  42.317  67.253  1.00  0.00           C  
ATOM   1188 HD21 LEU    74      41.752  42.617  66.439  1.00  0.00           H  
ATOM   1189 HD22 LEU    74      43.277  42.979  67.282  1.00  0.00           H  
ATOM   1190 HD23 LEU    74      42.744  41.291  67.091  1.00  0.00           H  
ATOM   1191  C   LEU    74      38.963  42.765  70.080  1.00  0.00           C  
ATOM   1192  O   LEU    74      38.219  43.278  69.244  1.00  0.00           O  
ATOM   1193  N   GLN    75      39.277  43.347  71.262  1.00  0.00           N  
ATOM   1194  H   GLN    75      39.879  42.876  71.922  1.00  0.00           H  
ATOM   1195  CA  GLN    75      38.716  44.639  71.638  1.00  0.00           C  
ATOM   1196  HA  GLN    75      38.162  45.059  70.799  1.00  0.00           H  
ATOM   1197  CB  GLN    75      37.762  44.483  72.825  1.00  0.00           C  
ATOM   1198  HB2 GLN    75      38.335  44.040  73.640  1.00  0.00           H  
ATOM   1199  HB3 GLN    75      37.439  45.484  73.110  1.00  0.00           H  
ATOM   1200  CG  GLN    75      36.544  43.622  72.537  1.00  0.00           C  
ATOM   1201  HG2 GLN    75      35.979  44.073  71.721  1.00  0.00           H  
ATOM   1202  HG3 GLN    75      36.878  42.627  72.241  1.00  0.00           H  
ATOM   1203  CD  GLN    75      35.632  43.488  73.741  1.00  0.00           C  
ATOM   1204  OE1 GLN    75      36.093  43.434  74.884  1.00  0.00           O  
ATOM   1205  NE2 GLN    75      34.328  43.433  73.492  1.00  0.00           N  
ATOM   1206 HE21 GLN    75      33.674  43.344  74.257  1.00  0.00           H  
ATOM   1207 HE22 GLN    75      33.996  43.480  72.539  1.00  0.00           H  
ATOM   1208  C   GLN    75      39.813  45.638  71.980  1.00  0.00           C  
ATOM   1209  O   GLN    75      40.903  45.256  72.408  1.00  0.00           O  
ATOM   1210  N   LEU    76      39.541  46.904  71.791  1.00  0.00           N  
ATOM   1211  H   LEU    76      38.637  47.107  71.389  1.00  0.00           H  
ATOM   1212  CA  LEU    76      40.438  48.018  72.074  1.00  0.00           C  
ATOM   1213  HA  LEU    76      41.444  47.646  72.264  1.00  0.00           H  
ATOM   1214  CB  LEU    76      40.487  48.976  70.877  1.00  0.00           C  
ATOM   1215  HB2 LEU    76      40.895  48.379  70.061  1.00  0.00           H  
ATOM   1216  HB3 LEU    76      39.463  49.264  70.638  1.00  0.00           H  
ATOM   1217  CG  LEU    76      41.342  50.236  71.067  1.00  0.00           C  
ATOM   1218  HG  LEU    76      41.019  50.763  71.965  1.00  0.00           H  
ATOM   1219  CD1 LEU    76      42.805  49.840  71.210  1.00  0.00           C  
ATOM   1220 HD11 LEU    76      43.129  49.313  70.312  1.00  0.00           H  
ATOM   1221 HD12 LEU    76      43.412  50.735  71.345  1.00  0.00           H  
ATOM   1222 HD13 LEU    76      42.922  49.187  72.075  1.00  0.00           H  
ATOM   1223  CD2 LEU    76      41.141  51.170  69.883  1.00  0.00           C  
ATOM   1224 HD21 LEU    76      40.090  51.451  69.816  1.00  0.00           H  
ATOM   1225 HD22 LEU    76      41.748  52.065  70.018  1.00  0.00           H  
ATOM   1226 HD23 LEU    76      41.440  50.663  68.965  1.00  0.00           H  
ATOM   1227  C   LEU    76      40.000  48.775  73.321  1.00  0.00           C  
ATOM   1228  O   LEU    76      38.824  49.102  73.480  1.00  0.00           O  
ATOM   1229  N   GLY    77      40.954  49.052  74.204  1.00  0.00           N  
ATOM   1230  H   GLY    77      41.901  48.742  74.039  1.00  0.00           H  
ATOM   1231  CA  GLY    77      40.674  49.801  75.423  1.00  0.00           C  
ATOM   1232  HA2 GLY    77      39.674  49.546  75.776  1.00  0.00           H  
ATOM   1233  HA3 GLY    77      41.407  49.531  76.183  1.00  0.00           H  
ATOM   1234  C   GLY    77      40.745  51.303  75.176  1.00  0.00           C  
ATOM   1235  O   GLY    77      41.827  51.863  75.003  1.00  0.00           O  
ATOM   1236  N   VAL    78      39.585  51.950  75.160  1.00  0.00           N  
ATOM   1237  H   VAL    78      38.746  51.489  75.482  1.00  0.00           H  
ATOM   1238  CA  VAL    78      39.474  53.313  74.655  1.00  0.00           C  
ATOM   1239  HA  VAL    78      40.387  53.637  74.156  1.00  0.00           H  
ATOM   1240  CB  VAL    78      38.304  53.421  73.659  1.00  0.00           C  
ATOM   1241  HB  VAL    78      38.201  54.459  73.344  1.00  0.00           H  
ATOM   1242  CG1 VAL    78      38.558  52.545  72.442  1.00  0.00           C  
ATOM   1243 HG11 VAL    78      38.660  51.506  72.756  1.00  0.00           H  
ATOM   1244 HG12 VAL    78      37.721  52.633  71.749  1.00  0.00           H  
ATOM   1245 HG13 VAL    78      39.474  52.866  71.947  1.00  0.00           H  
ATOM   1246  CG2 VAL    78      37.004  53.028  74.344  1.00  0.00           C  
ATOM   1247 HG21 VAL    78      36.821  53.694  75.187  1.00  0.00           H  
ATOM   1248 HG22 VAL    78      36.180  53.106  73.634  1.00  0.00           H  
ATOM   1249 HG23 VAL    78      37.077  52.001  74.702  1.00  0.00           H  
ATOM   1250  C   VAL    78      39.264  54.306  75.791  1.00  0.00           C  
ATOM   1251  O   VAL    78      38.682  53.970  76.822  1.00  0.00           O  
ATOM   1252  N   SER    79      39.709  55.522  75.563  1.00  0.00           N  
ATOM   1253  H   SER    79      40.023  55.735  74.627  1.00  0.00           H  
ATOM   1254  CA  SER    79      39.814  56.560  76.581  1.00  0.00           C  
ATOM   1255  HA  SER    79      38.864  56.665  77.105  1.00  0.00           H  
ATOM   1256  CB  SER    79      40.886  56.195  77.589  1.00  0.00           C  
ATOM   1257  HB2 SER    79      40.571  55.300  78.126  1.00  0.00           H  
ATOM   1258  HB3 SER    79      41.814  55.990  77.055  1.00  0.00           H  
ATOM   1259  OG  SER    79      41.093  57.238  78.502  1.00  0.00           O  
ATOM   1260  HG  SER    79      41.774  56.984  79.129  1.00  0.00           H  
ATOM   1261  C   SER    79      40.130  57.913  75.957  1.00  0.00           C  
ATOM   1262  O   SER    79      40.841  57.995  74.955  1.00  0.00           O  
ATOM   1263  N   GLU    80      39.646  58.969  76.582  1.00  0.00           N  
ATOM   1264  H   GLU    80      39.044  58.836  77.383  1.00  0.00           H  
ATOM   1265  CA  GLU    80      39.908  60.331  76.133  1.00  0.00           C  
ATOM   1266  HA  GLU    80      39.656  60.427  75.077  1.00  0.00           H  
ATOM   1267  CB  GLU    80      39.063  61.328  76.930  1.00  0.00           C  
ATOM   1268  HB2 GLU    80      39.171  62.297  76.443  1.00  0.00           H  
ATOM   1269  HB3 GLU    80      38.027  60.998  76.855  1.00  0.00           H  
ATOM   1270  CG  GLU    80      39.451  61.451  78.396  1.00  0.00           C  
ATOM   1271  HG2 GLU    80      39.398  60.455  78.837  1.00  0.00           H  
ATOM   1272  HG3 GLU    80      40.478  61.813  78.439  1.00  0.00           H  
ATOM   1273  CD  GLU    80      38.557  62.386  79.162  1.00  0.00           C  
ATOM   1274  OE1 GLU    80      37.773  63.066  78.545  1.00  0.00           O  
ATOM   1275  OE2 GLU    80      38.659  62.421  80.366  1.00  0.00           O  
ATOM   1276  C   GLU    80      41.384  60.681  76.268  1.00  0.00           C  
ATOM   1277  O   GLU    80      41.869  61.624  75.642  1.00  0.00           O  
ATOM   1278  N   ASP    81      42.177  59.888  77.096  1.00  0.00           N  
ATOM   1279  H   ASP    81      41.743  59.127  77.600  1.00  0.00           H  
ATOM   1280  CA  ASP    81      43.599  60.132  77.304  1.00  0.00           C  
ATOM   1281  HA  ASP    81      43.787  61.205  77.343  1.00  0.00           H  
ATOM   1282  CB  ASP    81      44.064  59.505  78.621  1.00  0.00           C  
ATOM   1283  HB2 ASP    81      43.712  58.473  78.641  1.00  0.00           H  
ATOM   1284  HB3 ASP    81      45.154  59.516  78.629  1.00  0.00           H  
ATOM   1285  CG  ASP    81      43.540  60.243  79.845  1.00  0.00           C  
ATOM   1286  OD1 ASP    81      43.213  61.400  79.723  1.00  0.00           O  
ATOM   1287  OD2 ASP    81      43.472  59.643  80.892  1.00  0.00           O  
ATOM   1288  C   ASP    81      44.427  59.578  76.151  1.00  0.00           C  
ATOM   1289  O   ASP    81      45.657  59.624  76.180  1.00  0.00           O  
ATOM   1290  N   MET    82      43.745  59.055  75.138  1.00  0.00           N  
ATOM   1291  H   MET    82      42.742  58.951  75.205  1.00  0.00           H  
ATOM   1292  CA  MET    82      44.413  58.562  73.939  1.00  0.00           C  
ATOM   1293  HA  MET    82      45.283  57.967  74.216  1.00  0.00           H  
ATOM   1294  CB  MET    82      43.461  57.685  73.128  1.00  0.00           C  
ATOM   1295  HB2 MET    82      42.503  58.204  73.092  1.00  0.00           H  
ATOM   1296  HB3 MET    82      43.873  57.615  72.122  1.00  0.00           H  
ATOM   1297  CG  MET    82      43.258  56.286  73.691  1.00  0.00           C  
ATOM   1298  HG2 MET    82      44.233  55.805  73.765  1.00  0.00           H  
ATOM   1299  HG3 MET    82      42.823  56.380  74.686  1.00  0.00           H  
ATOM   1300  SD  MET    82      42.175  55.273  72.665  1.00  0.00           S  
ATOM   1301  CE  MET    82      42.998  53.686  72.767  1.00  0.00           C  
ATOM   1302  HE1 MET    82      43.039  53.363  73.808  1.00  0.00           H  
ATOM   1303  HE2 MET    82      42.445  52.951  72.181  1.00  0.00           H  
ATOM   1304  HE3 MET    82      44.011  53.775  72.375  1.00  0.00           H  
ATOM   1305  C   MET    82      44.934  59.711  73.087  1.00  0.00           C  
ATOM   1306  O   MET    82      45.888  59.549  72.325  1.00  0.00           O  
ATOM   1307  N   ILE    83      44.303  60.873  73.219  1.00  0.00           N  
ATOM   1308  H   ILE    83      43.470  60.933  73.787  1.00  0.00           H  
ATOM   1309  CA  ILE    83      44.754  62.073  72.525  1.00  0.00           C  
ATOM   1310  HA  ILE    83      44.757  61.921  71.446  1.00  0.00           H  
ATOM   1311  CB  ILE    83      43.859  63.277  72.871  1.00  0.00           C  
ATOM   1312  HB  ILE    83      43.825  63.394  73.954  1.00  0.00           H  
ATOM   1313  CG2 ILE    83      44.409  64.547  72.241  1.00  0.00           C  
ATOM   1314 HG21 ILE    83      44.442  64.430  71.158  1.00  0.00           H  
ATOM   1315 HG22 ILE    83      43.764  65.388  72.496  1.00  0.00           H  
ATOM   1316 HG23 ILE    83      45.414  64.734  72.617  1.00  0.00           H  
ATOM   1317  CG1 ILE    83      42.422  63.024  72.409  1.00  0.00           C  
ATOM   1318 HG12 ILE    83      42.119  62.056  72.809  1.00  0.00           H  
ATOM   1319 HG13 ILE    83      41.799  63.806  72.843  1.00  0.00           H  
ATOM   1320  CD1 ILE    83      42.255  63.023  70.906  1.00  0.00           C  
ATOM   1321 HD11 ILE    83      42.876  62.240  70.471  1.00  0.00           H  
ATOM   1322 HD12 ILE    83      41.210  62.837  70.656  1.00  0.00           H  
ATOM   1323 HD13 ILE    83      42.557  63.990  70.506  1.00  0.00           H  
ATOM   1324  C   ILE    83      46.201  62.399  72.872  1.00  0.00           C  
ATOM   1325  O   ILE    83      46.561  62.501  74.045  1.00  0.00           O  
ATOM   1326  N   GLY    84      47.028  62.562  71.845  1.00  0.00           N  
ATOM   1327  H   GLY    84      46.700  62.403  70.903  1.00  0.00           H  
ATOM   1328  CA  GLY    84      48.415  62.969  72.035  1.00  0.00           C  
ATOM   1329  HA2 GLY    84      48.734  63.559  71.176  1.00  0.00           H  
ATOM   1330  HA3 GLY    84      48.488  63.574  72.939  1.00  0.00           H  
ATOM   1331  C   GLY    84      49.331  61.760  72.173  1.00  0.00           C  
ATOM   1332  O   GLY    84      50.532  61.901  72.402  1.00  0.00           O  
ATOM   1333  N   ARG    85      48.745  60.519  72.011  1.00  0.00           N  
ATOM   1334  H   ARG    85      47.761  60.430  71.800  1.00  0.00           H  
ATOM   1335  CA  ARG    85      49.528  59.301  72.178  1.00  0.00           C  
ATOM   1336  HA  ARG    85      50.523  59.550  72.547  1.00  0.00           H  
ATOM   1337  CB  ARG    85      48.859  58.367  73.176  1.00  0.00           C  
ATOM   1338  HB2 ARG    85      47.886  58.107  72.760  1.00  0.00           H  
ATOM   1339  HB3 ARG    85      49.479  57.472  73.234  1.00  0.00           H  
ATOM   1340  CG  ARG    85      48.675  58.947  74.570  1.00  0.00           C  
ATOM   1341  HG2 ARG    85      48.078  59.855  74.488  1.00  0.00           H  
ATOM   1342  HG3 ARG    85      48.141  58.216  75.178  1.00  0.00           H  
ATOM   1343  CD  ARG    85      49.977  59.266  75.209  1.00  0.00           C  
ATOM   1344  HD2 ARG    85      50.471  60.051  74.637  1.00  0.00           H  
ATOM   1345  HD3 ARG    85      49.798  59.616  76.226  1.00  0.00           H  
ATOM   1346  NE  ARG    85      50.853  58.106  75.263  1.00  0.00           N  
ATOM   1347  HE  ARG    85      51.513  57.996  74.506  1.00  0.00           H  
ATOM   1348  CZ  ARG    85      50.841  57.183  76.244  1.00  0.00           C  
ATOM   1349  NH1 ARG    85      49.994  57.297  77.243  1.00  0.00           N  
ATOM   1350 HH11 ARG    85      49.354  58.077  77.272  1.00  0.00           H  
ATOM   1351 HH12 ARG    85      49.987  56.603  77.977  1.00  0.00           H  
ATOM   1352  NH2 ARG    85      51.679  56.163  76.202  1.00  0.00           N  
ATOM   1353 HH21 ARG    85      52.328  56.078  75.433  1.00  0.00           H  
ATOM   1354 HH22 ARG    85      51.667  55.473  76.939  1.00  0.00           H  
ATOM   1355  C   ARG    85      49.707  58.575  70.851  1.00  0.00           C  
ATOM   1356  O   ARG    85      48.893  58.719  69.939  1.00  0.00           O  
ATOM   1357  N   VAL    86      50.832  57.795  70.745  1.00  0.00           N  
ATOM   1358  H   VAL    86      51.505  57.792  71.498  1.00  0.00           H  
ATOM   1359  CA  VAL    86      51.112  56.987  69.564  1.00  0.00           C  
ATOM   1360  HA  VAL    86      50.371  57.141  68.779  1.00  0.00           H  
ATOM   1361  CB  VAL    86      52.504  57.330  69.001  1.00  0.00           C  
ATOM   1362  HB  VAL    86      53.254  57.137  69.768  1.00  0.00           H  
ATOM   1363  CG1 VAL    86      52.805  56.482  67.773  1.00  0.00           C  
ATOM   1364 HG11 VAL    86      52.055  56.674  67.006  1.00  0.00           H  
ATOM   1365 HG12 VAL    86      53.792  56.737  67.388  1.00  0.00           H  
ATOM   1366 HG13 VAL    86      52.783  55.427  68.045  1.00  0.00           H  
ATOM   1367  CG2 VAL    86      52.576  58.811  68.665  1.00  0.00           C  
ATOM   1368 HG21 VAL    86      52.398  59.397  69.566  1.00  0.00           H  
ATOM   1369 HG22 VAL    86      53.563  59.046  68.267  1.00  0.00           H  
ATOM   1370 HG23 VAL    86      51.818  59.052  67.920  1.00  0.00           H  
ATOM   1371  C   VAL    86      51.050  55.500  69.887  1.00  0.00           C  
ATOM   1372  O   VAL    86      51.725  55.024  70.800  1.00  0.00           O  
ATOM   1373  N   PHE    87      50.294  54.771  69.101  1.00  0.00           N  
ATOM   1374  H   PHE    87      49.841  55.237  68.328  1.00  0.00           H  
ATOM   1375  CA  PHE    87      50.036  53.349  69.297  1.00  0.00           C  
ATOM   1376  HA  PHE    87      50.600  52.985  70.156  1.00  0.00           H  
ATOM   1377  CB  PHE    87      48.547  53.107  69.553  1.00  0.00           C  
ATOM   1378  HB2 PHE    87      47.965  53.394  68.677  1.00  0.00           H  
ATOM   1379  HB3 PHE    87      48.370  52.055  69.776  1.00  0.00           H  
ATOM   1380  CG  PHE    87      47.996  53.890  70.710  1.00  0.00           C  
ATOM   1381  CD1 PHE    87      47.331  55.089  70.501  1.00  0.00           C  
ATOM   1382  HD1 PHE    87      47.211  55.460  69.483  1.00  0.00           H  
ATOM   1383  CE1 PHE    87      46.823  55.811  71.564  1.00  0.00           C  
ATOM   1384  HE1 PHE    87      46.302  56.751  71.385  1.00  0.00           H  
ATOM   1385  CZ  PHE    87      46.975  55.341  72.852  1.00  0.00           C  
ATOM   1386  HZ  PHE    87      46.575  55.908  73.692  1.00  0.00           H  
ATOM   1387  CE2 PHE    87      47.635  54.150  73.076  1.00  0.00           C  
ATOM   1388  HE2 PHE    87      47.756  53.776  74.093  1.00  0.00           H  
ATOM   1389  CD2 PHE    87      48.142  53.431  72.010  1.00  0.00           C  
ATOM   1390  HD2 PHE    87      48.664  52.490  72.186  1.00  0.00           H  
ATOM   1391  C   PHE    87      50.488  52.536  68.091  1.00  0.00           C  
ATOM   1392  O   PHE    87      50.742  53.086  67.019  1.00  0.00           O  
ATOM   1393  N   ASP    88      50.654  51.194  68.266  1.00  0.00           N  
ATOM   1394  H   ASP    88      50.666  50.821  69.205  1.00  0.00           H  
ATOM   1395  CA  ASP    88      50.861  50.274  67.154  1.00  0.00           C  
ATOM   1396  HA  ASP    88      51.416  50.774  66.360  1.00  0.00           H  
ATOM   1397  CB  ASP    88      51.657  49.049  67.611  1.00  0.00           C  
ATOM   1398  HB2 ASP    88      51.935  48.483  66.722  1.00  0.00           H  
ATOM   1399  HB3 ASP    88      52.557  49.405  68.111  1.00  0.00           H  
ATOM   1400  CG  ASP    88      50.872  48.151  68.558  1.00  0.00           C  
ATOM   1401  OD1 ASP    88      49.697  48.381  68.725  1.00  0.00           O  
ATOM   1402  OD2 ASP    88      51.454  47.245  69.105  1.00  0.00           O  
ATOM   1403  C   ASP    88      49.534  49.829  66.553  1.00  0.00           C  
ATOM   1404  O   ASP    88      48.486  50.405  66.844  1.00  0.00           O  
ATOM   1405  N   GLY    89      49.585  48.800  65.714  1.00  0.00           N  
ATOM   1406  H   GLY    89      50.442  48.276  65.610  1.00  0.00           H  
ATOM   1407  CA  GLY    89      48.427  48.395  64.926  1.00  0.00           C  
ATOM   1408  HA2 GLY    89      47.994  49.275  64.451  1.00  0.00           H  
ATOM   1409  HA3 GLY    89      48.746  47.689  64.160  1.00  0.00           H  
ATOM   1410  C   GLY    89      47.370  47.733  65.800  1.00  0.00           C  
ATOM   1411  O   GLY    89      46.241  47.508  65.363  1.00  0.00           O  
ATOM   1412  N   LEU    90      47.742  47.423  67.038  1.00  0.00           N  
ATOM   1413  H   LEU    90      48.677  47.638  67.353  1.00  0.00           H  
ATOM   1414  CA  LEU    90      46.844  46.736  67.958  1.00  0.00           C  
ATOM   1415  HA  LEU    90      45.945  46.416  67.431  1.00  0.00           H  
ATOM   1416  CB  LEU    90      47.533  45.499  68.547  1.00  0.00           C  
ATOM   1417  HB2 LEU    90      48.433  45.884  69.026  1.00  0.00           H  
ATOM   1418  HB3 LEU    90      46.872  45.077  69.304  1.00  0.00           H  
ATOM   1419  CG  LEU    90      47.917  44.408  67.539  1.00  0.00           C  
ATOM   1420  HG  LEU    90      48.563  44.833  66.771  1.00  0.00           H  
ATOM   1421  CD1 LEU    90      48.655  43.287  68.259  1.00  0.00           C  
ATOM   1422 HD11 LEU    90      48.009  42.860  69.027  1.00  0.00           H  
ATOM   1423 HD12 LEU    90      48.927  42.512  67.543  1.00  0.00           H  
ATOM   1424 HD13 LEU    90      49.557  43.685  68.724  1.00  0.00           H  
ATOM   1425  CD2 LEU    90      46.663  43.886  66.854  1.00  0.00           C  
ATOM   1426 HD21 LEU    90      46.166  44.704  66.332  1.00  0.00           H  
ATOM   1427 HD22 LEU    90      46.935  43.111  66.138  1.00  0.00           H  
ATOM   1428 HD23 LEU    90      45.987  43.468  67.601  1.00  0.00           H  
ATOM   1429  C   LEU    90      46.397  47.660  69.084  1.00  0.00           C  
ATOM   1430  O   LEU    90      45.753  47.225  70.039  1.00  0.00           O  
ATOM   1431  N   GLY    91      46.787  48.970  68.985  1.00  0.00           N  
ATOM   1432  H   GLY    91      47.369  49.290  68.225  1.00  0.00           H  
ATOM   1433  CA  GLY    91      46.364  49.940  69.988  1.00  0.00           C  
ATOM   1434  HA2 GLY    91      46.396  50.939  69.554  1.00  0.00           H  
ATOM   1435  HA3 GLY    91      45.344  49.711  70.297  1.00  0.00           H  
ATOM   1436  C   GLY    91      47.272  49.901  71.210  1.00  0.00           C  
ATOM   1437  O   GLY    91      46.911  50.392  72.280  1.00  0.00           O  
ATOM   1438  N   ARG    92      48.472  49.267  71.072  1.00  0.00           N  
ATOM   1439  H   ARG    92      48.750  48.796  70.223  1.00  0.00           H  
ATOM   1440  CA  ARG    92      49.381  49.232  72.212  1.00  0.00           C  
ATOM   1441  HA  ARG    92      48.811  49.294  73.140  1.00  0.00           H  
ATOM   1442  CB  ARG    92      50.181  47.938  72.218  1.00  0.00           C  
ATOM   1443  HB2 ARG    92      50.758  47.922  71.293  1.00  0.00           H  
ATOM   1444  HB3 ARG    92      50.860  47.993  73.069  1.00  0.00           H  
ATOM   1445  CG  ARG    92      49.348  46.670  72.317  1.00  0.00           C  
ATOM   1446  HG2 ARG    92      48.796  46.694  73.257  1.00  0.00           H  
ATOM   1447  HG3 ARG    92      48.645  46.655  71.484  1.00  0.00           H  
ATOM   1448  CD  ARG    92      50.195  45.451  72.271  1.00  0.00           C  
ATOM   1449  HD2 ARG    92      50.897  45.474  73.104  1.00  0.00           H  
ATOM   1450  HD3 ARG    92      49.557  44.571  72.358  1.00  0.00           H  
ATOM   1451  NE  ARG    92      50.947  45.360  71.030  1.00  0.00           N  
ATOM   1452  HE  ARG    92      50.870  46.138  70.391  1.00  0.00           H  
ATOM   1453  CZ  ARG    92      51.728  44.318  70.683  1.00  0.00           C  
ATOM   1454  NH1 ARG    92      51.849  43.289  71.493  1.00  0.00           N  
ATOM   1455 HH11 ARG    92      51.355  43.283  72.374  1.00  0.00           H  
ATOM   1456 HH12 ARG    92      52.435  42.509  71.230  1.00  0.00           H  
ATOM   1457  NH2 ARG    92      52.372  44.330  69.530  1.00  0.00           N  
ATOM   1458 HH21 ARG    92      52.277  45.122  68.910  1.00  0.00           H  
ATOM   1459 HH22 ARG    92      52.956  43.547  69.273  1.00  0.00           H  
ATOM   1460  C   ARG    92      50.337  50.417  72.190  1.00  0.00           C  
ATOM   1461  O   ARG    92      50.772  50.857  71.126  1.00  0.00           O  
ATOM   1462  N   PRO    93      50.657  50.991  73.392  1.00  0.00           N  
ATOM   1463  CD  PRO    93      50.178  50.629  74.753  1.00  0.00           C  
ATOM   1464  HD2 PRO    93      50.671  49.714  75.083  1.00  0.00           H  
ATOM   1465  HD3 PRO    93      49.099  50.472  74.731  1.00  0.00           H  
ATOM   1466  CG  PRO    93      50.567  51.826  75.579  1.00  0.00           C  
ATOM   1467  HG2 PRO    93      50.763  51.527  76.609  1.00  0.00           H  
ATOM   1468  HG3 PRO    93      49.771  52.571  75.562  1.00  0.00           H  
ATOM   1469  CB  PRO    93      51.798  52.347  74.920  1.00  0.00           C  
ATOM   1470  HB2 PRO    93      52.641  51.728  75.228  1.00  0.00           H  
ATOM   1471  HB3 PRO    93      52.020  53.393  75.128  1.00  0.00           H  
ATOM   1472  CA  PRO    93      51.532  52.156  73.423  1.00  0.00           C  
ATOM   1473  HA  PRO    93      51.004  52.999  72.977  1.00  0.00           H  
ATOM   1474  C   PRO    93      52.821  51.899  72.652  1.00  0.00           C  
ATOM   1475  O   PRO    93      53.584  50.993  72.985  1.00  0.00           O  
ATOM   1476  N   LYS    94      53.013  52.629  71.569  1.00  0.00           N  
ATOM   1477  H   LYS    94      52.263  53.239  71.276  1.00  0.00           H  
ATOM   1478  CA  LYS    94      54.215  52.566  70.745  1.00  0.00           C  
ATOM   1479  HA  LYS    94      54.674  51.582  70.837  1.00  0.00           H  
ATOM   1480  CB  LYS    94      53.869  52.809  69.275  1.00  0.00           C  
ATOM   1481  HB2 LYS    94      53.155  52.038  68.984  1.00  0.00           H  
ATOM   1482  HB3 LYS    94      53.390  53.786  69.218  1.00  0.00           H  
ATOM   1483  CG  LYS    94      55.066  52.774  68.334  1.00  0.00           C  
ATOM   1484  HG2 LYS    94      55.727  53.604  68.582  1.00  0.00           H  
ATOM   1485  HG3 LYS    94      55.595  51.833  68.481  1.00  0.00           H  
ATOM   1486  CD  LYS    94      54.630  52.889  66.881  1.00  0.00           C  
ATOM   1487  HD2 LYS    94      54.052  52.001  66.621  1.00  0.00           H  
ATOM   1488  HD3 LYS    94      54.002  53.774  66.777  1.00  0.00           H  
ATOM   1489  CE  LYS    94      55.828  53.005  65.950  1.00  0.00           C  
ATOM   1490  HE2 LYS    94      55.458  53.113  64.930  1.00  0.00           H  
ATOM   1491  HE3 LYS    94      56.391  53.895  66.228  1.00  0.00           H  
ATOM   1492  NZ  LYS    94      56.714  51.812  66.032  1.00  0.00           N  
ATOM   1493  HZ1 LYS    94      56.192  50.986  65.774  1.00  0.00           H  
ATOM   1494  HZ2 LYS    94      57.494  51.928  65.401  1.00  0.00           H  
ATOM   1495  HZ3 LYS    94      57.057  51.711  66.977  1.00  0.00           H  
ATOM   1496  C   LYS    94      55.257  53.573  71.212  1.00  0.00           C  
ATOM   1497  O   LYS    94      56.452  53.280  71.234  1.00  0.00           O  
ATOM   1498  N   ASP    95      54.771  54.771  71.703  1.00  0.00           N  
ATOM   1499  H   ASP    95      53.769  54.901  71.701  1.00  0.00           H  
ATOM   1500  CA  ASP    95      55.609  55.865  72.179  1.00  0.00           C  
ATOM   1501  HA  ASP    95      56.431  56.029  71.483  1.00  0.00           H  
ATOM   1502  CB  ASP    95      54.795  57.156  72.288  1.00  0.00           C  
ATOM   1503  HB2 ASP    95      55.467  57.946  72.622  1.00  0.00           H  
ATOM   1504  HB3 ASP    95      54.418  57.395  71.294  1.00  0.00           H  
ATOM   1505  CG  ASP    95      53.627  57.040  73.258  1.00  0.00           C  
ATOM   1506  OD1 ASP    95      53.661  56.172  74.098  1.00  0.00           O  
ATOM   1507  OD2 ASP    95      52.712  57.821  73.151  1.00  0.00           O  
ATOM   1508  C   ASP    95      56.230  55.534  73.530  1.00  0.00           C  
ATOM   1509  O   ASP    95      56.931  56.357  74.120  1.00  0.00           O  
ATOM   1510  N   ASN    96      55.909  54.369  74.135  1.00  0.00           N  
ATOM   1511  H   ASN    96      55.170  53.817  73.722  1.00  0.00           H  
ATOM   1512  CA  ASN    96      56.512  53.898  75.376  1.00  0.00           C  
ATOM   1513  HA  ASN    96      56.033  52.970  75.689  1.00  0.00           H  
ATOM   1514  CB  ASN    96      57.995  53.639  75.185  1.00  0.00           C  
ATOM   1515  HB2 ASN    96      58.465  54.551  74.818  1.00  0.00           H  
ATOM   1516  HB3 ASN    96      58.430  53.368  76.147  1.00  0.00           H  
ATOM   1517  CG  ASN    96      58.266  52.531  74.206  1.00  0.00           C  
ATOM   1518  OD1 ASN    96      57.589  51.497  74.216  1.00  0.00           O  
ATOM   1519  ND2 ASN    96      59.245  52.727  73.359  1.00  0.00           N  
ATOM   1520 HD21 ASN    96      59.470  52.015  72.679  1.00  0.00           H  
ATOM   1521 HD22 ASN    96      59.770  53.589  73.390  1.00  0.00           H  
ATOM   1522  C   ASN    96      56.282  54.889  76.510  1.00  0.00           C  
ATOM   1523  O   ASN    96      57.162  55.108  77.344  1.00  0.00           O  
ATOM   1524  N   GLY    97      55.122  55.544  76.526  1.00  0.00           N  
ATOM   1525  H   GLY    97      54.496  55.474  75.736  1.00  0.00           H  
ATOM   1526  CA  GLY    97      54.717  56.369  77.657  1.00  0.00           C  
ATOM   1527  HA2 GLY    97      55.605  56.793  78.125  1.00  0.00           H  
ATOM   1528  HA3 GLY    97      54.075  57.174  77.300  1.00  0.00           H  
ATOM   1529  C   GLY    97      53.955  55.550  78.691  1.00  0.00           C  
ATOM   1530  O   GLY    97      54.093  54.329  78.754  1.00  0.00           O  
ATOM   1531  N   PRO    98      53.123  56.216  79.497  1.00  0.00           N  
ATOM   1532  CD  PRO    98      52.920  57.673  79.573  1.00  0.00           C  
ATOM   1533  HD2 PRO    98      52.733  58.069  78.575  1.00  0.00           H  
ATOM   1534  HD3 PRO    98      53.809  58.145  79.990  1.00  0.00           H  
ATOM   1535  CG  PRO    98      51.725  57.801  80.479  1.00  0.00           C  
ATOM   1536  HG2 PRO    98      50.804  57.761  79.898  1.00  0.00           H  
ATOM   1537  HG3 PRO    98      51.766  58.741  81.028  1.00  0.00           H  
ATOM   1538  CB  PRO    98      51.835  56.639  81.405  1.00  0.00           C  
ATOM   1539  HB2 PRO    98      50.836  56.390  81.765  1.00  0.00           H  
ATOM   1540  HB3 PRO    98      52.499  56.792  82.256  1.00  0.00           H  
ATOM   1541  CA  PRO    98      52.369  55.505  80.523  1.00  0.00           C  
ATOM   1542  HA  PRO    98      53.048  54.840  81.056  1.00  0.00           H  
ATOM   1543  C   PRO    98      51.238  54.689  79.911  1.00  0.00           C  
ATOM   1544  O   PRO    98      50.811  54.949  78.786  1.00  0.00           O  
ATOM   1545  N   GLU    99      50.784  53.695  80.658  1.00  0.00           N  
ATOM   1546  H   GLU    99      51.226  53.495  81.544  1.00  0.00           H  
ATOM   1547  CA  GLU    99      49.687  52.838  80.224  1.00  0.00           C  
ATOM   1548  HA  GLU    99      49.841  52.534  79.189  1.00  0.00           H  
ATOM   1549  CB  GLU    99      49.615  51.582  81.097  1.00  0.00           C  
ATOM   1550  HB2 GLU    99      49.533  51.917  82.131  1.00  0.00           H  
ATOM   1551  HB3 GLU    99      48.706  51.050  80.815  1.00  0.00           H  
ATOM   1552  CG  GLU    99      50.811  50.651  80.959  1.00  0.00           C  
ATOM   1553  HG2 GLU    99      50.890  50.365  79.910  1.00  0.00           H  
ATOM   1554  HG3 GLU    99      51.701  51.207  81.251  1.00  0.00           H  
ATOM   1555  CD  GLU    99      50.691  49.416  81.807  1.00  0.00           C  
ATOM   1556  OE1 GLU    99      49.742  49.316  82.547  1.00  0.00           O  
ATOM   1557  OE2 GLU    99      51.551  48.571  81.715  1.00  0.00           O  
ATOM   1558  C   GLU    99      48.357  53.578  80.272  1.00  0.00           C  
ATOM   1559  O   GLU    99      48.197  54.539  81.025  1.00  0.00           O  
ATOM   1560  N   ILE   100      47.404  53.126  79.464  1.00  0.00           N  
ATOM   1561  H   ILE   100      47.577  52.318  78.883  1.00  0.00           H  
ATOM   1562  CA  ILE   100      46.113  53.793  79.352  1.00  0.00           C  
ATOM   1563  HA  ILE   100      46.179  54.827  79.691  1.00  0.00           H  
ATOM   1564  CB  ILE   100      45.602  53.761  77.900  1.00  0.00           C  
ATOM   1565  HB  ILE   100      46.348  54.218  77.251  1.00  0.00           H  
ATOM   1566  CG2 ILE   100      45.354  52.328  77.455  1.00  0.00           C  
ATOM   1567 HG21 ILE   100      44.607  51.869  78.103  1.00  0.00           H  
ATOM   1568 HG22 ILE   100      44.993  52.323  76.427  1.00  0.00           H  
ATOM   1569 HG23 ILE   100      46.283  51.762  77.516  1.00  0.00           H  
ATOM   1570  CG1 ILE   100      44.325  54.596  77.765  1.00  0.00           C  
ATOM   1571 HG12 ILE   100      43.873  54.345  76.805  1.00  0.00           H  
ATOM   1572 HG13 ILE   100      43.655  54.295  78.571  1.00  0.00           H  
ATOM   1573  CD1 ILE   100      44.561  56.087  77.836  1.00  0.00           C  
ATOM   1574 HD11 ILE   100      45.230  56.388  77.031  1.00  0.00           H  
ATOM   1575 HD12 ILE   100      43.611  56.611  77.733  1.00  0.00           H  
ATOM   1576 HD13 ILE   100      45.012  56.338  78.796  1.00  0.00           H  
ATOM   1577  C   ILE   100      45.080  53.151  80.269  1.00  0.00           C  
ATOM   1578  O   ILE   100      44.881  51.937  80.242  1.00  0.00           O  
ATOM   1579  N   LEU   101      44.424  53.974  81.081  1.00  0.00           N  
ATOM   1580  H   LEU   101      44.740  54.926  81.197  1.00  0.00           H  
ATOM   1581  CA  LEU   101      43.270  53.530  81.852  1.00  0.00           C  
ATOM   1582  HA  LEU   101      43.368  52.471  82.093  1.00  0.00           H  
ATOM   1583  CB  LEU   101      43.170  54.323  83.161  1.00  0.00           C  
ATOM   1584  HB2 LEU   101      43.397  55.351  82.880  1.00  0.00           H  
ATOM   1585  HB3 LEU   101      42.139  54.262  83.510  1.00  0.00           H  
ATOM   1586  CG  LEU   101      44.117  53.878  84.283  1.00  0.00           C  
ATOM   1587  HG  LEU   101      43.962  52.819  84.491  1.00  0.00           H  
ATOM   1588  CD1 LEU   101      45.559  54.104  83.850  1.00  0.00           C  
ATOM   1589 HD11 LEU   101      45.715  55.162  83.642  1.00  0.00           H  
ATOM   1590 HD12 LEU   101      46.232  53.788  84.647  1.00  0.00           H  
ATOM   1591 HD13 LEU   101      45.764  53.523  82.951  1.00  0.00           H  
ATOM   1592  CD2 LEU   101      43.800  54.652  85.553  1.00  0.00           C  
ATOM   1593 HD21 LEU   101      42.769  54.457  85.850  1.00  0.00           H  
ATOM   1594 HD22 LEU   101      44.473  54.335  86.350  1.00  0.00           H  
ATOM   1595 HD23 LEU   101      43.930  55.719  85.371  1.00  0.00           H  
ATOM   1596  C   LEU   101      41.981  53.689  81.056  1.00  0.00           C  
ATOM   1597  O   LEU   101      41.474  54.799  80.891  1.00  0.00           O  
ATOM   1598  N   PRO   102      41.442  52.525  80.541  1.00  0.00           N  
ATOM   1599  CD  PRO   102      41.939  51.128  80.604  1.00  0.00           C  
ATOM   1600  HD2 PRO   102      42.051  50.825  81.645  1.00  0.00           H  
ATOM   1601  HD3 PRO   102      42.902  51.058  80.100  1.00  0.00           H  
ATOM   1602  CG  PRO   102      40.861  50.357  79.891  1.00  0.00           C  
ATOM   1603  HG2 PRO   102      40.085  50.053  80.594  1.00  0.00           H  
ATOM   1604  HG3 PRO   102      41.282  49.473  79.412  1.00  0.00           H  
ATOM   1605  CB  PRO   102      40.332  51.312  78.875  1.00  0.00           C  
ATOM   1606  HB2 PRO   102      39.306  51.028  78.638  1.00  0.00           H  
ATOM   1607  HB3 PRO   102      40.914  51.372  77.955  1.00  0.00           H  
ATOM   1608  CA  PRO   102      40.345  52.666  79.591  1.00  0.00           C  
ATOM   1609  HA  PRO   102      40.569  53.495  78.920  1.00  0.00           H  
ATOM   1610  C   PRO   102      39.028  52.936  80.307  1.00  0.00           C  
ATOM   1611  O   PRO   102      38.840  52.533  81.455  1.00  0.00           O  
ATOM   1612  N   GLU   103      38.118  53.620  79.622  1.00  0.00           N  
ATOM   1613  H   GLU   103      38.380  54.096  78.771  1.00  0.00           H  
ATOM   1614  CA  GLU   103      36.743  53.748  80.090  1.00  0.00           C  
ATOM   1615  HA  GLU   103      36.731  53.880  81.172  1.00  0.00           H  
ATOM   1616  CB  GLU   103      36.069  54.959  79.442  1.00  0.00           C  
ATOM   1617  HB2 GLU   103      36.676  55.830  79.687  1.00  0.00           H  
ATOM   1618  HB3 GLU   103      36.087  54.795  78.365  1.00  0.00           H  
ATOM   1619  CG  GLU   103      34.635  55.197  79.894  1.00  0.00           C  
ATOM   1620  HG2 GLU   103      34.045  54.329  79.598  1.00  0.00           H  
ATOM   1621  HG3 GLU   103      34.638  55.280  80.981  1.00  0.00           H  
ATOM   1622  CD  GLU   103      34.032  56.439  79.298  1.00  0.00           C  
ATOM   1623  OE1 GLU   103      34.726  57.134  78.596  1.00  0.00           O  
ATOM   1624  OE2 GLU   103      32.877  56.692  79.546  1.00  0.00           O  
ATOM   1625  C   GLU   103      35.941  52.488  79.792  1.00  0.00           C  
ATOM   1626  O   GLU   103      35.143  52.038  80.615  1.00  0.00           O  
ATOM   1627  N   LYS   104      36.248  51.933  78.624  1.00  0.00           N  
ATOM   1628  H   LYS   104      36.937  52.343  78.011  1.00  0.00           H  
ATOM   1629  CA  LYS   104      35.545  50.738  78.173  1.00  0.00           C  
ATOM   1630  HA  LYS   104      35.457  50.028  78.996  1.00  0.00           H  
ATOM   1631  CB  LYS   104      34.140  51.096  77.685  1.00  0.00           C  
ATOM   1632  HB2 LYS   104      33.652  50.162  77.406  1.00  0.00           H  
ATOM   1633  HB3 LYS   104      33.613  51.541  78.529  1.00  0.00           H  
ATOM   1634  CG  LYS   104      34.110  52.057  76.504  1.00  0.00           C  
ATOM   1635  HG2 LYS   104      34.724  52.924  76.746  1.00  0.00           H  
ATOM   1636  HG3 LYS   104      34.525  51.550  75.633  1.00  0.00           H  
ATOM   1637  CD  LYS   104      32.691  52.511  76.197  1.00  0.00           C  
ATOM   1638  HD2 LYS   104      32.693  53.031  75.239  1.00  0.00           H  
ATOM   1639  HD3 LYS   104      32.052  51.630  76.130  1.00  0.00           H  
ATOM   1640  CE  LYS   104      32.160  53.440  77.277  1.00  0.00           C  
ATOM   1641  HE2 LYS   104      32.111  52.882  78.212  1.00  0.00           H  
ATOM   1642  HE3 LYS   104      32.857  54.270  77.386  1.00  0.00           H  
ATOM   1643  NZ  LYS   104      30.809  53.968  76.943  1.00  0.00           N  
ATOM   1644  HZ1 LYS   104      30.162  53.198  76.843  1.00  0.00           H  
ATOM   1645  HZ2 LYS   104      30.493  54.578  77.683  1.00  0.00           H  
ATOM   1646  HZ3 LYS   104      30.854  54.485  76.077  1.00  0.00           H  
ATOM   1647  C   LYS   104      36.317  50.027  77.070  1.00  0.00           C  
ATOM   1648  O   LYS   104      37.302  50.552  76.551  1.00  0.00           O  
ATOM   1649  N   TYR   105      35.930  48.788  76.779  1.00  0.00           N  
ATOM   1650  H   TYR   105      35.258  48.319  77.370  1.00  0.00           H  
ATOM   1651  CA  TYR   105      36.494  48.051  75.655  1.00  0.00           C  
ATOM   1652  HA  TYR   105      37.328  48.608  75.229  1.00  0.00           H  
ATOM   1653  CB  TYR   105      37.004  46.683  76.114  1.00  0.00           C  
ATOM   1654  HB2 TYR   105      36.202  46.212  76.682  1.00  0.00           H  
ATOM   1655  HB3 TYR   105      37.207  46.095  75.219  1.00  0.00           H  
ATOM   1656  CG  TYR   105      38.252  46.752  76.966  1.00  0.00           C  
ATOM   1657  CD1 TYR   105      39.501  46.604  76.381  1.00  0.00           C  
ATOM   1658  HD1 TYR   105      39.584  46.438  75.307  1.00  0.00           H  
ATOM   1659  CE1 TYR   105      40.640  46.667  77.160  1.00  0.00           C  
ATOM   1660  HE1 TYR   105      41.623  46.552  76.704  1.00  0.00           H  
ATOM   1661  CZ  TYR   105      40.529  46.879  78.530  1.00  0.00           C  
ATOM   1662  OH  TYR   105      41.663  46.941  79.306  1.00  0.00           O  
ATOM   1663  HH  TYR   105      42.470  46.825  78.800  1.00  0.00           H  
ATOM   1664  CE2 TYR   105      39.286  47.026  79.112  1.00  0.00           C  
ATOM   1665  HE2 TYR   105      39.203  47.192  80.186  1.00  0.00           H  
ATOM   1666  CD2 TYR   105      38.147  46.963  78.333  1.00  0.00           C  
ATOM   1667  HD2 TYR   105      37.165  47.079  78.793  1.00  0.00           H  
ATOM   1668  C   TYR   105      35.472  47.885  74.537  1.00  0.00           C  
ATOM   1669  O   TYR   105      34.316  47.544  74.786  1.00  0.00           O  
ATOM   1670  N   LEU   106      35.906  48.128  73.305  1.00  0.00           N  
ATOM   1671  H   LEU   106      36.872  48.377  73.150  1.00  0.00           H  
ATOM   1672  CA  LEU   106      35.010  48.087  72.155  1.00  0.00           C  
ATOM   1673  HA  LEU   106      34.011  47.786  72.472  1.00  0.00           H  
ATOM   1674  CB  LEU   106      34.921  49.472  71.503  1.00  0.00           C  
ATOM   1675  HB2 LEU   106      35.940  49.697  71.190  1.00  0.00           H  
ATOM   1676  HB3 LEU   106      34.282  49.386  70.624  1.00  0.00           H  
ATOM   1677  CG  LEU   106      34.403  50.600  72.404  1.00  0.00           C  
ATOM   1678  HG  LEU   106      35.011  50.652  73.307  1.00  0.00           H  
ATOM   1679  CD1 LEU   106      34.487  51.925  71.659  1.00  0.00           C  
ATOM   1680 HD11 LEU   106      33.879  51.874  70.756  1.00  0.00           H  
ATOM   1681 HD12 LEU   106      34.119  52.726  72.300  1.00  0.00           H  
ATOM   1682 HD13 LEU   106      35.523  52.124  71.388  1.00  0.00           H  
ATOM   1683  CD2 LEU   106      32.972  50.298  72.824  1.00  0.00           C  
ATOM   1684 HD21 LEU   106      32.944  49.355  73.371  1.00  0.00           H  
ATOM   1685 HD22 LEU   106      32.604  51.099  73.464  1.00  0.00           H  
ATOM   1686 HD23 LEU   106      32.341  50.222  71.938  1.00  0.00           H  
ATOM   1687  C   LEU   106      35.479  47.064  71.128  1.00  0.00           C  
ATOM   1688  O   LEU   106      36.677  46.920  70.884  1.00  0.00           O  
ATOM   1689  N   ASP   107      34.528  46.356  70.529  1.00  0.00           N  
ATOM   1690  H   ASP   107      33.572  46.423  70.849  1.00  0.00           H  
ATOM   1691  CA  ASP   107      34.829  45.437  69.438  1.00  0.00           C  
ATOM   1692  HA  ASP   107      35.624  44.755  69.739  1.00  0.00           H  
ATOM   1693  CB  ASP   107      33.592  44.615  69.072  1.00  0.00           C  
ATOM   1694  HB2 ASP   107      33.228  44.137  69.982  1.00  0.00           H  
ATOM   1695  HB3 ASP   107      32.835  45.304  68.696  1.00  0.00           H  
ATOM   1696  CG  ASP   107      33.877  43.551  68.020  1.00  0.00           C  
ATOM   1697  OD1 ASP   107      34.835  43.698  67.299  1.00  0.00           O  
ATOM   1698  OD2 ASP   107      33.134  42.601  67.949  1.00  0.00           O  
ATOM   1699  C   ASP   107      35.330  46.186  68.210  1.00  0.00           C  
ATOM   1700  O   ASP   107      34.635  47.046  67.669  1.00  0.00           O  
ATOM   1701  N   ILE   108      36.541  45.855  67.774  1.00  0.00           N  
ATOM   1702  H   ILE   108      37.015  45.053  68.164  1.00  0.00           H  
ATOM   1703  CA  ILE   108      37.237  46.649  66.769  1.00  0.00           C  
ATOM   1704  HA  ILE   108      37.221  47.707  67.030  1.00  0.00           H  
ATOM   1705  CB  ILE   108      38.696  46.181  66.613  1.00  0.00           C  
ATOM   1706  HB  ILE   108      39.212  46.853  65.928  1.00  0.00           H  
ATOM   1707  CG2 ILE   108      39.404  46.187  67.959  1.00  0.00           C  
ATOM   1708 HG21 ILE   108      38.888  45.514  68.645  1.00  0.00           H  
ATOM   1709 HG22 ILE   108      40.433  45.853  67.830  1.00  0.00           H  
ATOM   1710 HG23 ILE   108      39.398  47.197  68.369  1.00  0.00           H  
ATOM   1711  CG1 ILE   108      38.744  44.785  65.985  1.00  0.00           C  
ATOM   1712 HG12 ILE   108      38.420  44.076  66.747  1.00  0.00           H  
ATOM   1713 HG13 ILE   108      38.034  44.777  65.158  1.00  0.00           H  
ATOM   1714  CD1 ILE   108      40.112  44.390  65.478  1.00  0.00           C  
ATOM   1715 HD11 ILE   108      40.822  44.396  66.305  1.00  0.00           H  
ATOM   1716 HD12 ILE   108      40.065  43.389  65.048  1.00  0.00           H  
ATOM   1717 HD13 ILE   108      40.436  45.098  64.716  1.00  0.00           H  
ATOM   1718  C   ILE   108      36.532  46.574  65.421  1.00  0.00           C  
ATOM   1719  O   ILE   108      36.788  47.383  64.530  1.00  0.00           O  
ATOM   1720  N   ASN   109      35.642  45.597  65.279  1.00  0.00           N  
ATOM   1721  H   ASN   109      35.520  44.914  66.014  1.00  0.00           H  
ATOM   1722  CA  ASN   109      34.874  45.434  64.050  1.00  0.00           C  
ATOM   1723  HA  ASN   109      35.543  45.463  63.191  1.00  0.00           H  
ATOM   1724  CB  ASN   109      34.142  44.104  64.050  1.00  0.00           C  
ATOM   1725  HB2 ASN   109      33.646  43.978  65.013  1.00  0.00           H  
ATOM   1726  HB3 ASN   109      33.395  44.114  63.256  1.00  0.00           H  
ATOM   1727  CG  ASN   109      35.064  42.937  63.828  1.00  0.00           C  
ATOM   1728  OD1 ASN   109      36.147  43.087  63.250  1.00  0.00           O  
ATOM   1729  ND2 ASN   109      34.655  41.777  64.275  1.00  0.00           N  
ATOM   1730 HD21 ASN   109      35.235  40.959  64.153  1.00  0.00           H  
ATOM   1731 HD22 ASN   109      33.761  41.705  64.740  1.00  0.00           H  
ATOM   1732  C   ASN   109      33.895  46.584  63.855  1.00  0.00           C  
ATOM   1733  O   ASN   109      33.517  46.906  62.728  1.00  0.00           O  
ATOM   1734  N   GLY   110      33.488  47.202  64.959  1.00  0.00           N  
ATOM   1735  H   GLY   110      33.802  46.880  65.863  1.00  0.00           H  
ATOM   1736  CA  GLY   110      32.588  48.348  64.908  1.00  0.00           C  
ATOM   1737  HA2 GLY   110      32.680  48.915  65.834  1.00  0.00           H  
ATOM   1738  HA3 GLY   110      32.864  48.981  64.065  1.00  0.00           H  
ATOM   1739  C   GLY   110      31.140  47.904  64.741  1.00  0.00           C  
ATOM   1740  O   GLY   110      30.835  46.713  64.803  1.00  0.00           O  
ATOM   1741  N   GLU   111      30.259  48.875  64.535  1.00  0.00           N  
ATOM   1742  H   GLU   111      30.576  49.834  64.531  1.00  0.00           H  
ATOM   1743  CA  GLU   111      28.835  48.618  64.360  1.00  0.00           C  
ATOM   1744  HA  GLU   111      28.656  47.544  64.310  1.00  0.00           H  
ATOM   1745  CB  GLU   111      28.041  49.192  65.535  1.00  0.00           C  
ATOM   1746  HB2 GLU   111      28.262  50.258  65.578  1.00  0.00           H  
ATOM   1747  HB3 GLU   111      26.985  49.049  65.305  1.00  0.00           H  
ATOM   1748  CG  GLU   111      28.358  48.554  66.880  1.00  0.00           C  
ATOM   1749  HG2 GLU   111      28.158  47.485  66.796  1.00  0.00           H  
ATOM   1750  HG3 GLU   111      29.417  48.710  67.082  1.00  0.00           H  
ATOM   1751  CD  GLU   111      27.544  49.128  68.006  1.00  0.00           C  
ATOM   1752  OE1 GLU   111      26.813  50.060  67.771  1.00  0.00           O  
ATOM   1753  OE2 GLU   111      27.654  48.634  69.104  1.00  0.00           O  
ATOM   1754  C   GLU   111      28.324  49.210  63.052  1.00  0.00           C  
ATOM   1755  O   GLU   111      28.868  50.194  62.552  1.00  0.00           O  
ATOM   1756  N   VAL   112      27.290  48.614  62.510  1.00  0.00           N  
ATOM   1757  H   VAL   112      26.906  47.789  62.949  1.00  0.00           H  
ATOM   1758  CA  VAL   112      26.685  49.082  61.269  1.00  0.00           C  
ATOM   1759  HA  VAL   112      27.409  49.579  60.624  1.00  0.00           H  
ATOM   1760  CB  VAL   112      26.068  47.901  60.497  1.00  0.00           C  
ATOM   1761  HB  VAL   112      25.355  47.389  61.143  1.00  0.00           H  
ATOM   1762  CG1 VAL   112      25.355  48.396  59.247  1.00  0.00           C  
ATOM   1763 HG11 VAL   112      26.067  48.908  58.600  1.00  0.00           H  
ATOM   1764 HG12 VAL   112      24.925  47.548  58.714  1.00  0.00           H  
ATOM   1765 HG13 VAL   112      24.561  49.087  59.531  1.00  0.00           H  
ATOM   1766  CG2 VAL   112      27.151  46.895  60.138  1.00  0.00           C  
ATOM   1767 HG21 VAL   112      27.619  46.523  61.050  1.00  0.00           H  
ATOM   1768 HG22 VAL   112      26.707  46.062  59.592  1.00  0.00           H  
ATOM   1769 HG23 VAL   112      27.903  47.377  59.515  1.00  0.00           H  
ATOM   1770  C   VAL   112      25.608  50.125  61.541  1.00  0.00           C  
ATOM   1771  O   VAL   112      24.704  49.902  62.346  1.00  0.00           O  
ATOM   1772  N   ILE   113      25.711  51.268  60.863  1.00  0.00           N  
ATOM   1773  H   ILE   113      26.510  51.425  60.266  1.00  0.00           H  
ATOM   1774  CA  ILE   113      24.722  52.332  60.989  1.00  0.00           C  
ATOM   1775  HA  ILE   113      24.102  52.184  61.873  1.00  0.00           H  
ATOM   1776  CB  ILE   113      25.403  53.710  61.065  1.00  0.00           C  
ATOM   1777  HB  ILE   113      25.967  53.877  60.148  1.00  0.00           H  
ATOM   1778  CG2 ILE   113      24.365  54.809  61.229  1.00  0.00           C  
ATOM   1779 HG21 ILE   113      23.800  54.642  62.147  1.00  0.00           H  
ATOM   1780 HG22 ILE   113      24.864  55.776  61.281  1.00  0.00           H  
ATOM   1781 HG23 ILE   113      23.685  54.797  60.377  1.00  0.00           H  
ATOM   1782  CG1 ILE   113      26.411  53.745  62.217  1.00  0.00           C  
ATOM   1783 HG12 ILE   113      25.840  53.761  63.146  1.00  0.00           H  
ATOM   1784 HG13 ILE   113      26.993  52.825  62.165  1.00  0.00           H  
ATOM   1785  CD1 ILE   113      27.343  54.934  62.178  1.00  0.00           C  
ATOM   1786 HD11 ILE   113      26.761  55.854  62.230  1.00  0.00           H  
ATOM   1787 HD12 ILE   113      28.026  54.888  63.026  1.00  0.00           H  
ATOM   1788 HD13 ILE   113      27.914  54.918  61.250  1.00  0.00           H  
ATOM   1789  C   ILE   113      23.741  52.313  59.824  1.00  0.00           C  
ATOM   1790  O   ILE   113      24.124  52.525  58.674  1.00  0.00           O  
ATOM   1791  N   ASN   114      22.515  52.028  60.134  1.00  0.00           N  
ATOM   1792  H   ASN   114      22.296  51.798  61.093  1.00  0.00           H  
ATOM   1793  CA  ASN   114      21.446  51.955  59.144  1.00  0.00           C  
ATOM   1794  HA  ASN   114      21.819  51.489  58.232  1.00  0.00           H  
ATOM   1795  CB  ASN   114      20.287  51.129  59.671  1.00  0.00           C  
ATOM   1796  HB2 ASN   114      20.001  51.512  60.651  1.00  0.00           H  
ATOM   1797  HB3 ASN   114      19.446  51.226  58.984  1.00  0.00           H  
ATOM   1798  CG  ASN   114      20.630  49.672  59.807  1.00  0.00           C  
ATOM   1799  OD1 ASN   114      21.329  49.104  58.960  1.00  0.00           O  
ATOM   1800  ND2 ASN   114      20.151  49.055  60.857  1.00  0.00           N  
ATOM   1801 HD21 ASN   114      20.350  48.075  60.998  1.00  0.00           H  
ATOM   1802 HD22 ASN   114      19.584  49.561  61.522  1.00  0.00           H  
ATOM   1803  C   ASN   114      20.974  53.346  58.740  1.00  0.00           C  
ATOM   1804  O   ASN   114      21.076  54.296  59.516  1.00  0.00           O  
ATOM   1805  N   PRO   115      20.415  53.501  57.497  1.00  0.00           N  
ATOM   1806  CD  PRO   115      20.319  52.420  56.483  1.00  0.00           C  
ATOM   1807  HD2 PRO   115      19.520  51.731  56.759  1.00  0.00           H  
ATOM   1808  HD3 PRO   115      21.264  51.879  56.437  1.00  0.00           H  
ATOM   1809  CG  PRO   115      20.023  53.169  55.211  1.00  0.00           C  
ATOM   1810  HG2 PRO   115      19.432  52.549  54.536  1.00  0.00           H  
ATOM   1811  HG3 PRO   115      20.951  53.458  54.718  1.00  0.00           H  
ATOM   1812  CB  PRO   115      19.260  54.370  55.656  1.00  0.00           C  
ATOM   1813  HB2 PRO   115      18.228  54.072  55.841  1.00  0.00           H  
ATOM   1814  HB3 PRO   115      19.276  55.208  54.959  1.00  0.00           H  
ATOM   1815  CA  PRO   115      19.930  54.773  56.974  1.00  0.00           C  
ATOM   1816  HA  PRO   115      20.782  55.437  56.829  1.00  0.00           H  
ATOM   1817  C   PRO   115      18.939  55.421  57.932  1.00  0.00           C  
ATOM   1818  O   PRO   115      18.825  56.646  57.987  1.00  0.00           O  
ATOM   1819  N   ILE   116      18.177  54.621  58.723  1.00  0.00           N  
ATOM   1820  H   ILE   116      18.278  53.618  58.652  1.00  0.00           H  
ATOM   1821  CA  ILE   116      17.181  55.151  59.646  1.00  0.00           C  
ATOM   1822  HA  ILE   116      16.585  55.930  59.171  1.00  0.00           H  
ATOM   1823  CB  ILE   116      16.252  54.032  60.152  1.00  0.00           C  
ATOM   1824  HB  ILE   116      15.948  53.414  59.307  1.00  0.00           H  
ATOM   1825  CG2 ILE   116      16.968  53.169  61.178  1.00  0.00           C  
ATOM   1826 HG21 ILE   116      17.272  53.786  62.024  1.00  0.00           H  
ATOM   1827 HG22 ILE   116      16.296  52.383  61.525  1.00  0.00           H  
ATOM   1828 HG23 ILE   116      17.849  52.718  60.723  1.00  0.00           H  
ATOM   1829  CG1 ILE   116      14.974  54.629  60.747  1.00  0.00           C  
ATOM   1830 HG12 ILE   116      15.249  55.114  61.683  1.00  0.00           H  
ATOM   1831 HG13 ILE   116      14.608  55.377  60.044  1.00  0.00           H  
ATOM   1832  CD1 ILE   116      13.888  53.610  61.008  1.00  0.00           C  
ATOM   1833 HD11 ILE   116      14.253  52.861  61.712  1.00  0.00           H  
ATOM   1834 HD12 ILE   116      13.015  54.108  61.429  1.00  0.00           H  
ATOM   1835 HD13 ILE   116      13.612  53.124  60.072  1.00  0.00           H  
ATOM   1836  C   ILE   116      17.842  55.838  60.834  1.00  0.00           C  
ATOM   1837  O   ILE   116      17.224  56.661  61.510  1.00  0.00           O  
ATOM   1838  N   ALA   117      19.102  55.494  61.145  1.00  0.00           N  
ATOM   1839  H   ALA   117      19.537  54.739  60.634  1.00  0.00           H  
ATOM   1840  CA  ALA   117      19.852  56.118  62.229  1.00  0.00           C  
ATOM   1841  HA  ALA   117      19.181  56.769  62.789  1.00  0.00           H  
ATOM   1842  CB  ALA   117      20.400  55.058  63.173  1.00  0.00           C  
ATOM   1843  HB1 ALA   117      21.081  54.403  62.629  1.00  0.00           H  
ATOM   1844  HB2 ALA   117      20.936  55.540  63.990  1.00  0.00           H  
ATOM   1845  HB3 ALA   117      19.576  54.469  63.577  1.00  0.00           H  
ATOM   1846  C   ALA   117      20.983  56.984  61.689  1.00  0.00           C  
ATOM   1847  O   ALA   117      21.540  57.813  62.408  1.00  0.00           O  
ATOM   1848  N   ARG   118      21.313  56.781  60.437  1.00  0.00           N  
ATOM   1849  H   ARG   118      20.825  56.080  59.898  1.00  0.00           H  
ATOM   1850  CA  ARG   118      22.397  57.515  59.796  1.00  0.00           C  
ATOM   1851  HA  ARG   118      23.244  57.591  60.478  1.00  0.00           H  
ATOM   1852  CB  ARG   118      22.853  56.801  58.532  1.00  0.00           C  
ATOM   1853  HB2 ARG   118      23.103  55.780  58.821  1.00  0.00           H  
ATOM   1854  HB3 ARG   118      21.999  56.787  57.854  1.00  0.00           H  
ATOM   1855  CG  ARG   118      24.045  57.437  57.833  1.00  0.00           C  
ATOM   1856  HG2 ARG   118      23.764  58.443  57.521  1.00  0.00           H  
ATOM   1857  HG3 ARG   118      24.870  57.494  58.543  1.00  0.00           H  
ATOM   1858  CD  ARG   118      24.468  56.651  56.646  1.00  0.00           C  
ATOM   1859  HD2 ARG   118      23.602  56.479  56.006  1.00  0.00           H  
ATOM   1860  HD3 ARG   118      25.220  57.216  56.095  1.00  0.00           H  
ATOM   1861  NE  ARG   118      25.033  55.365  57.020  1.00  0.00           N  
ATOM   1862  HE  ARG   118      24.406  54.572  57.018  1.00  0.00           H  
ATOM   1863  CZ  ARG   118      26.320  55.166  57.364  1.00  0.00           C  
ATOM   1864  NH1 ARG   118      27.161  56.176  57.377  1.00  0.00           N  
ATOM   1865 HH11 ARG   118      26.839  57.100  57.129  1.00  0.00           H  
ATOM   1866 HH12 ARG   118      28.125  56.023  57.636  1.00  0.00           H  
ATOM   1867  NH2 ARG   118      26.738  53.954  57.689  1.00  0.00           N  
ATOM   1868 HH21 ARG   118      26.089  53.179  57.678  1.00  0.00           H  
ATOM   1869 HH22 ARG   118      27.703  53.808  57.947  1.00  0.00           H  
ATOM   1870  C   ARG   118      21.970  58.935  59.447  1.00  0.00           C  
ATOM   1871  O   ARG   118      21.087  59.141  58.616  1.00  0.00           O  
ATOM   1872  N   ASP   119      22.603  59.912  60.088  1.00  0.00           N  
ATOM   1873  H   ASP   119      23.258  59.690  60.824  1.00  0.00           H  
ATOM   1874  CA  ASP   119      22.346  61.316  59.791  1.00  0.00           C  
ATOM   1875  HA  ASP   119      21.306  61.445  59.489  1.00  0.00           H  
ATOM   1876  CB  ASP   119      22.607  62.182  61.025  1.00  0.00           C  
ATOM   1877  HB2 ASP   119      22.053  61.749  61.858  1.00  0.00           H  
ATOM   1878  HB3 ASP   119      23.675  62.141  61.240  1.00  0.00           H  
ATOM   1879  CG  ASP   119      22.183  63.632  60.832  1.00  0.00           C  
ATOM   1880  OD1 ASP   119      21.877  63.998  59.722  1.00  0.00           O  
ATOM   1881  OD2 ASP   119      22.169  64.359  61.796  1.00  0.00           O  
ATOM   1882  C   ASP   119      23.208  61.800  58.632  1.00  0.00           C  
ATOM   1883  O   ASP   119      24.435  61.702  58.675  1.00  0.00           O  
ATOM   1884  N   TYR   120      22.559  62.323  57.597  1.00  0.00           N  
ATOM   1885  H   TYR   120      21.553  62.415  57.626  1.00  0.00           H  
ATOM   1886  CA  TYR   120      23.255  62.721  56.379  1.00  0.00           C  
ATOM   1887  HA  TYR   120      23.711  61.848  55.912  1.00  0.00           H  
ATOM   1888  CB  TYR   120      22.276  63.352  55.386  1.00  0.00           C  
ATOM   1889  HB2 TYR   120      21.300  62.898  55.559  1.00  0.00           H  
ATOM   1890  HB3 TYR   120      22.225  64.417  55.613  1.00  0.00           H  
ATOM   1891  CG  TYR   120      22.670  63.163  53.937  1.00  0.00           C  
ATOM   1892  CD1 TYR   120      22.455  61.943  53.313  1.00  0.00           C  
ATOM   1893  HD1 TYR   120      22.002  61.120  53.866  1.00  0.00           H  
ATOM   1894  CE1 TYR   120      22.815  61.771  51.991  1.00  0.00           C  
ATOM   1895  HE1 TYR   120      22.648  60.813  51.497  1.00  0.00           H  
ATOM   1896  CZ  TYR   120      23.392  62.824  51.290  1.00  0.00           C  
ATOM   1897  OH  TYR   120      23.750  62.652  49.973  1.00  0.00           O  
ATOM   1898  HH  TYR   120      23.556  61.771  49.644  1.00  0.00           H  
ATOM   1899  CE2 TYR   120      23.605  64.038  51.911  1.00  0.00           C  
ATOM   1900  HE2 TYR   120      24.057  64.861  51.358  1.00  0.00           H  
ATOM   1901  CD2 TYR   120      23.246  64.210  53.233  1.00  0.00           C  
ATOM   1902  HD2 TYR   120      23.415  65.168  53.723  1.00  0.00           H  
ATOM   1903  C   TYR   120      24.392  63.688  56.685  1.00  0.00           C  
ATOM   1904  O   TYR   120      24.239  64.606  57.489  1.00  0.00           O  
ATOM   1905  N   PRO   121      25.533  63.474  56.038  1.00  0.00           N  
ATOM   1906  CD  PRO   121      25.819  62.342  55.133  1.00  0.00           C  
ATOM   1907  HD2 PRO   121      25.414  62.546  54.142  1.00  0.00           H  
ATOM   1908  HD3 PRO   121      25.372  61.428  55.526  1.00  0.00           H  
ATOM   1909  CG  PRO   121      27.323  62.297  55.145  1.00  0.00           C  
ATOM   1910  HG2 PRO   121      27.695  61.865  54.216  1.00  0.00           H  
ATOM   1911  HG3 PRO   121      27.676  61.703  55.988  1.00  0.00           H  
ATOM   1912  CB  PRO   121      27.736  63.722  55.287  1.00  0.00           C  
ATOM   1913  HB2 PRO   121      27.654  64.202  54.312  1.00  0.00           H  
ATOM   1914  HB3 PRO   121      28.741  63.870  55.682  1.00  0.00           H  
ATOM   1915  CA  PRO   121      26.703  64.318  56.249  1.00  0.00           C  
ATOM   1916  HA  PRO   121      27.005  64.239  57.293  1.00  0.00           H  
ATOM   1917  C   PRO   121      26.400  65.773  55.917  1.00  0.00           C  
ATOM   1918  O   PRO   121      25.760  66.070  54.908  1.00  0.00           O  
ATOM   1919  N   ASP   122      26.912  66.639  56.720  1.00  0.00           N  
ATOM   1920  H   ASP   122      27.546  66.362  57.456  1.00  0.00           H  
ATOM   1921  CA  ASP   122      26.548  68.047  56.614  1.00  0.00           C  
ATOM   1922  HA  ASP   122      26.620  68.369  55.575  1.00  0.00           H  
ATOM   1923  CB  ASP   122      25.112  68.268  57.096  1.00  0.00           C  
ATOM   1924  HB2 ASP   122      24.512  67.428  56.746  1.00  0.00           H  
ATOM   1925  HB3 ASP   122      25.124  68.276  58.186  1.00  0.00           H  
ATOM   1926  CG  ASP   122      24.509  69.570  56.586  1.00  0.00           C  
ATOM   1927  OD1 ASP   122      23.868  69.543  55.562  1.00  0.00           O  
ATOM   1928  OD2 ASP   122      24.696  70.578  57.224  1.00  0.00           O  
ATOM   1929  C   ASP   122      27.500  68.924  57.417  1.00  0.00           C  
ATOM   1930  O   ASP   122      28.018  68.507  58.453  1.00  0.00           O  
ATOM   1931  N   GLU   123      27.713  70.113  56.970  1.00  0.00           N  
ATOM   1932  H   GLU   123      27.207  70.253  56.107  1.00  0.00           H  
ATOM   1933  CA  GLU   123      28.550  71.200  57.466  1.00  0.00           C  
ATOM   1934  HA  GLU   123      28.172  72.155  57.101  1.00  0.00           H  
ATOM   1935  CB  GLU   123      28.541  71.224  58.996  1.00  0.00           C  
ATOM   1936  HB2 GLU   123      28.879  70.243  59.332  1.00  0.00           H  
ATOM   1937  HB3 GLU   123      29.260  71.981  59.307  1.00  0.00           H  
ATOM   1938  CG  GLU   123      27.183  71.531  59.613  1.00  0.00           C  
ATOM   1939  HG2 GLU   123      26.890  72.530  59.290  1.00  0.00           H  
ATOM   1940  HG3 GLU   123      26.470  70.801  59.229  1.00  0.00           H  
ATOM   1941  CD  GLU   123      27.197  71.474  61.115  1.00  0.00           C  
ATOM   1942  OE1 GLU   123      27.584  70.463  61.649  1.00  0.00           O  
ATOM   1943  OE2 GLU   123      26.819  72.444  61.729  1.00  0.00           O  
ATOM   1944  C   GLU   123      29.980  71.069  56.959  1.00  0.00           C  
ATOM   1945  O   GLU   123      30.308  70.131  56.233  1.00  0.00           O  
ATOM   1946  N   PHE   124      30.848  71.899  57.418  1.00  0.00           N  
ATOM   1947  H   PHE   124      30.700  72.356  58.307  1.00  0.00           H  
ATOM   1948  CA  PHE   124      32.043  72.240  56.655  1.00  0.00           C  
ATOM   1949  HA  PHE   124      32.047  71.694  55.711  1.00  0.00           H  
ATOM   1950  CB  PHE   124      32.074  73.739  56.353  1.00  0.00           C  
ATOM   1951  HB2 PHE   124      31.224  74.012  55.728  1.00  0.00           H  
ATOM   1952  HB3 PHE   124      32.040  74.309  57.281  1.00  0.00           H  
ATOM   1953  CG  PHE   124      33.307  74.184  55.620  1.00  0.00           C  
ATOM   1954  CD1 PHE   124      33.639  73.631  54.392  1.00  0.00           C  
ATOM   1955  HD1 PHE   124      32.994  72.865  53.961  1.00  0.00           H  
ATOM   1956  CE1 PHE   124      34.773  74.040  53.716  1.00  0.00           C  
ATOM   1957  HE1 PHE   124      35.021  73.597  52.752  1.00  0.00           H  
ATOM   1958  CZ  PHE   124      35.590  75.008  54.261  1.00  0.00           C  
ATOM   1959  HZ  PHE   124      36.484  75.332  53.729  1.00  0.00           H  
ATOM   1960  CE2 PHE   124      35.273  75.567  55.483  1.00  0.00           C  
ATOM   1961  HE2 PHE   124      35.917  76.332  55.917  1.00  0.00           H  
ATOM   1962  CD2 PHE   124      34.139  75.156  56.156  1.00  0.00           C  
ATOM   1963  HD2 PHE   124      33.888  75.596  57.121  1.00  0.00           H  
ATOM   1964  C   PHE   124      33.308  71.841  57.403  1.00  0.00           C  
ATOM   1965  O   PHE   124      33.435  72.088  58.602  1.00  0.00           O  
ATOM   1966  N   ILE   125      34.265  71.057  56.711  1.00  0.00           N  
ATOM   1967  H   ILE   125      34.005  70.578  55.861  1.00  0.00           H  
ATOM   1968  CA  ILE   125      35.621  70.880  57.217  1.00  0.00           C  
ATOM   1969  HA  ILE   125      35.734  71.342  58.198  1.00  0.00           H  
ATOM   1970  CB  ILE   125      35.983  69.386  57.309  1.00  0.00           C  
ATOM   1971  HB  ILE   125      35.868  68.931  56.325  1.00  0.00           H  
ATOM   1972  CG2 ILE   125      37.418  69.215  57.781  1.00  0.00           C  
ATOM   1973 HG21 ILE   125      37.533  69.668  58.765  1.00  0.00           H  
ATOM   1974 HG22 ILE   125      37.657  68.153  57.841  1.00  0.00           H  
ATOM   1975 HG23 ILE   125      38.093  69.700  57.076  1.00  0.00           H  
ATOM   1976  CG1 ILE   125      35.016  68.660  58.247  1.00  0.00           C  
ATOM   1977 HG12 ILE   125      35.190  69.044  59.252  1.00  0.00           H  
ATOM   1978 HG13 ILE   125      34.005  68.917  57.931  1.00  0.00           H  
ATOM   1979  CD1 ILE   125      35.177  67.157  58.247  1.00  0.00           C  
ATOM   1980 HD11 ILE   125      36.188  66.899  58.563  1.00  0.00           H  
ATOM   1981 HD12 ILE   125      34.457  66.714  58.936  1.00  0.00           H  
ATOM   1982 HD13 ILE   125      35.002  66.772  57.242  1.00  0.00           H  
ATOM   1983  C   ILE   125      36.636  71.595  56.334  1.00  0.00           C  
ATOM   1984  O   ILE   125      36.811  71.248  55.166  1.00  0.00           O  
ATOM   1985  N   GLN   126      37.304  72.595  56.899  1.00  0.00           N  
ATOM   1986  H   GLN   126      37.057  72.905  57.828  1.00  0.00           H  
ATOM   1987  CA  GLN   126      38.363  73.305  56.192  1.00  0.00           C  
ATOM   1988  HA  GLN   126      38.101  73.405  55.139  1.00  0.00           H  
ATOM   1989  CB  GLN   126      38.557  74.704  56.783  1.00  0.00           C  
ATOM   1990  HB2 GLN   126      37.579  75.185  56.794  1.00  0.00           H  
ATOM   1991  HB3 GLN   126      38.909  74.573  57.806  1.00  0.00           H  
ATOM   1992  CG  GLN   126      39.540  75.573  56.017  1.00  0.00           C  
ATOM   1993  HG2 GLN   126      40.536  75.141  56.109  1.00  0.00           H  
ATOM   1994  HG3 GLN   126      39.248  75.593  54.967  1.00  0.00           H  
ATOM   1995  CD  GLN   126      39.580  76.998  56.536  1.00  0.00           C  
ATOM   1996  OE1 GLN   126      38.684  77.800  56.258  1.00  0.00           O  
ATOM   1997  NE2 GLN   126      40.622  77.321  57.294  1.00  0.00           N  
ATOM   1998 HE21 GLN   126      40.700  78.256  57.667  1.00  0.00           H  
ATOM   1999 HE22 GLN   126      41.331  76.630  57.494  1.00  0.00           H  
ATOM   2000  C   GLN   126      39.674  72.532  56.244  1.00  0.00           C  
ATOM   2001  O   GLN   126      40.377  72.550  57.254  1.00  0.00           O  
ATOM   2002  N   THR   127      39.998  71.853  55.149  1.00  0.00           N  
ATOM   2003  H   THR   127      39.327  71.752  54.401  1.00  0.00           H  
ATOM   2004  CA  THR   127      41.292  71.194  55.011  1.00  0.00           C  
ATOM   2005  HA  THR   127      41.484  70.565  55.881  1.00  0.00           H  
ATOM   2006  CB  THR   127      41.333  70.313  53.748  1.00  0.00           C  
ATOM   2007  HB  THR   127      42.292  69.798  53.707  1.00  0.00           H  
ATOM   2008  CG2 THR   127      40.209  69.289  53.775  1.00  0.00           C  
ATOM   2009 HG21 THR   127      39.249  69.803  53.816  1.00  0.00           H  
ATOM   2010 HG22 THR   127      40.254  68.675  52.875  1.00  0.00           H  
ATOM   2011 HG23 THR   127      40.317  68.653  54.653  1.00  0.00           H  
ATOM   2012  OG1 THR   127      41.197  71.137  52.583  1.00  0.00           O  
ATOM   2013  HG1 THR   127      41.222  70.586  51.797  1.00  0.00           H  
ATOM   2014  C   THR   127      42.425  72.210  54.963  1.00  0.00           C  
ATOM   2015  O   THR   127      43.527  71.949  55.446  1.00  0.00           O  
ATOM   2016  N   GLY   128      42.149  73.371  54.377  1.00  0.00           N  
ATOM   2017  H   GLY   128      41.209  73.568  54.064  1.00  0.00           H  
ATOM   2018  CA  GLY   128      43.174  74.386  54.167  1.00  0.00           C  
ATOM   2019  HA2 GLY   128      42.716  75.373  54.229  1.00  0.00           H  
ATOM   2020  HA3 GLY   128      43.935  74.289  54.941  1.00  0.00           H  
ATOM   2021  C   GLY   128      43.833  74.230  52.802  1.00  0.00           C  
ATOM   2022  O   GLY   128      44.676  75.037  52.413  1.00  0.00           O  
ATOM   2023  N   ILE   129      43.442  73.186  52.079  1.00  0.00           N  
ATOM   2024  H   ILE   129      42.892  72.454  52.506  1.00  0.00           H  
ATOM   2025  CA  ILE   129      43.825  73.037  50.679  1.00  0.00           C  
ATOM   2026  HA  ILE   129      44.674  73.676  50.438  1.00  0.00           H  
ATOM   2027  CB  ILE   129      44.178  71.574  50.359  1.00  0.00           C  
ATOM   2028  HB  ILE   129      43.361  70.931  50.688  1.00  0.00           H  
ATOM   2029  CG2 ILE   129      44.393  71.394  48.864  1.00  0.00           C  
ATOM   2030 HG21 ILE   129      45.210  72.036  48.534  1.00  0.00           H  
ATOM   2031 HG22 ILE   129      44.642  70.353  48.655  1.00  0.00           H  
ATOM   2032 HG23 ILE   129      43.481  71.663  48.330  1.00  0.00           H  
ATOM   2033  CG1 ILE   129      45.423  71.142  51.138  1.00  0.00           C  
ATOM   2034 HG12 ILE   129      45.930  70.383  50.543  1.00  0.00           H  
ATOM   2035 HG13 ILE   129      46.065  72.017  51.233  1.00  0.00           H  
ATOM   2036  CD1 ILE   129      45.122  70.587  52.511  1.00  0.00           C  
ATOM   2037 HD11 ILE   129      44.480  69.711  52.417  1.00  0.00           H  
ATOM   2038 HD12 ILE   129      46.053  70.303  53.001  1.00  0.00           H  
ATOM   2039 HD13 ILE   129      44.615  71.346  53.107  1.00  0.00           H  
ATOM   2040  C   ILE   129      42.711  73.507  49.752  1.00  0.00           C  
ATOM   2041  O   ILE   129      41.600  72.978  49.783  1.00  0.00           O  
ATOM   2042  N   SER   130      43.019  74.559  48.849  1.00  0.00           N  
ATOM   2043  H   SER   130      43.973  74.889  48.867  1.00  0.00           H  
ATOM   2044  CA  SER   130      42.078  75.212  47.948  1.00  0.00           C  
ATOM   2045  HA  SER   130      41.316  75.738  48.523  1.00  0.00           H  
ATOM   2046  CB  SER   130      42.804  76.215  47.073  1.00  0.00           C  
ATOM   2047  HB2 SER   130      43.659  75.722  46.612  1.00  0.00           H  
ATOM   2048  HB3 SER   130      42.121  76.560  46.296  1.00  0.00           H  
ATOM   2049  OG  SER   130      43.247  77.311  47.826  1.00  0.00           O  
ATOM   2050  HG  SER   130      43.702  77.931  47.252  1.00  0.00           H  
ATOM   2051  C   SER   130      41.353  74.195  47.076  1.00  0.00           C  
ATOM   2052  O   SER   130      40.125  74.196  46.994  1.00  0.00           O  
ATOM   2053  N   ALA   131      42.113  73.306  46.443  1.00  0.00           N  
ATOM   2054  H   ALA   131      43.108  73.334  46.614  1.00  0.00           H  
ATOM   2055  CA  ALA   131      41.604  72.337  45.479  1.00  0.00           C  
ATOM   2056  HA  ALA   131      41.087  72.872  44.683  1.00  0.00           H  
ATOM   2057  CB  ALA   131      42.751  71.545  44.868  1.00  0.00           C  
ATOM   2058  HB1 ALA   131      43.273  70.996  45.652  1.00  0.00           H  
ATOM   2059  HB2 ALA   131      42.357  70.842  44.134  1.00  0.00           H  
ATOM   2060  HB3 ALA   131      43.445  72.228  44.380  1.00  0.00           H  
ATOM   2061  C   ALA   131      40.596  71.396  46.126  1.00  0.00           C  
ATOM   2062  O   ALA   131      39.812  70.743  45.437  1.00  0.00           O  
ATOM   2063  N   ILE   132      40.597  71.297  47.459  1.00  0.00           N  
ATOM   2064  H   ILE   132      41.286  71.774  48.023  1.00  0.00           H  
ATOM   2065  CA  ILE   132      39.619  70.451  48.132  1.00  0.00           C  
ATOM   2066  HA  ILE   132      39.126  69.786  47.423  1.00  0.00           H  
ATOM   2067  CB  ILE   132      40.285  69.616  49.241  1.00  0.00           C  
ATOM   2068  HB  ILE   132      40.807  70.285  49.924  1.00  0.00           H  
ATOM   2069  CG2 ILE   132      39.240  68.823  50.010  1.00  0.00           C  
ATOM   2070 HG21 ILE   132      38.717  68.152  49.328  1.00  0.00           H  
ATOM   2071 HG22 ILE   132      39.728  68.238  50.790  1.00  0.00           H  
ATOM   2072 HG23 ILE   132      38.524  69.508  50.464  1.00  0.00           H  
ATOM   2073  CG1 ILE   132      41.340  68.681  48.645  1.00  0.00           C  
ATOM   2074 HG12 ILE   132      40.810  67.919  48.073  1.00  0.00           H  
ATOM   2075 HG13 ILE   132      41.957  69.276  47.973  1.00  0.00           H  
ATOM   2076  CD1 ILE   132      42.220  68.014  49.678  1.00  0.00           C  
ATOM   2077 HD11 ILE   132      41.603  67.417  50.351  1.00  0.00           H  
ATOM   2078 HD12 ILE   132      42.941  67.367  49.179  1.00  0.00           H  
ATOM   2079 HD13 ILE   132      42.750  68.775  50.251  1.00  0.00           H  
ATOM   2080  C   ILE   132      38.491  71.282  48.730  1.00  0.00           C  
ATOM   2081  O   ILE   132      37.344  71.195  48.290  1.00  0.00           O  
ATOM   2082  N   ASP   133      38.770  72.212  49.569  1.00  0.00           N  
ATOM   2083  H   ASP   133      39.754  72.365  49.733  1.00  0.00           H  
ATOM   2084  CA  ASP   133      37.811  73.016  50.317  1.00  0.00           C  
ATOM   2085  HA  ASP   133      37.243  72.378  50.994  1.00  0.00           H  
ATOM   2086  CB  ASP   133      38.534  74.084  51.142  1.00  0.00           C  
ATOM   2087  HB2 ASP   133      39.285  74.547  50.503  1.00  0.00           H  
ATOM   2088  HB3 ASP   133      37.797  74.831  51.436  1.00  0.00           H  
ATOM   2089  CG  ASP   133      39.206  73.517  52.386  1.00  0.00           C  
ATOM   2090  OD1 ASP   133      38.911  72.400  52.740  1.00  0.00           O  
ATOM   2091  OD2 ASP   133      40.008  74.206  52.969  1.00  0.00           O  
ATOM   2092  C   ASP   133      36.805  73.681  49.386  1.00  0.00           C  
ATOM   2093  O   ASP   133      35.622  73.788  49.710  1.00  0.00           O  
ATOM   2094  N   HIE   134      37.216  74.053  48.226  1.00  0.00           N  
ATOM   2095  H   HIE   134      38.166  73.826  47.969  1.00  0.00           H  
ATOM   2096  CA  HIE   134      36.409  74.819  47.285  1.00  0.00           C  
ATOM   2097  HA  HIE   134      35.626  75.354  47.823  1.00  0.00           H  
ATOM   2098  CB  HIE   134      37.273  75.839  46.536  1.00  0.00           C  
ATOM   2099  HB2 HIE   134      37.869  76.417  47.241  1.00  0.00           H  
ATOM   2100  HB3 HIE   134      37.934  75.327  45.836  1.00  0.00           H  
ATOM   2101  CG  HIE   134      36.481  76.825  45.735  1.00  0.00           C  
ATOM   2102  ND1 HIE   134      37.070  77.851  45.027  1.00  0.00           N  
ATOM   2103  CE1 HIE   134      36.131  78.558  44.420  1.00  0.00           C  
ATOM   2104  HE1 HIE   134      36.394  79.418  43.804  1.00  0.00           H  
ATOM   2105  NE2 HIE   134      34.957  78.028  44.711  1.00  0.00           N  
ATOM   2106  HE2 HIE   134      34.059  78.359  44.388  1.00  0.00           H  
ATOM   2107  CD2 HIE   134      35.148  76.943  45.531  1.00  0.00           C  
ATOM   2108  HD2 HIE   134      34.291  76.367  45.882  1.00  0.00           H  
ATOM   2109  C   HIE   134      35.711  73.905  46.286  1.00  0.00           C  
ATOM   2110  O   HIE   134      34.484  73.898  46.188  1.00  0.00           O  
ATOM   2111  N   LEU   135      36.465  73.015  45.612  1.00  0.00           N  
ATOM   2112  H   LEU   135      37.434  72.870  45.857  1.00  0.00           H  
ATOM   2113  CA  LEU   135      35.917  72.269  44.486  1.00  0.00           C  
ATOM   2114  HA  LEU   135      35.024  72.768  44.109  1.00  0.00           H  
ATOM   2115  CB  LEU   135      36.948  72.186  43.353  1.00  0.00           C  
ATOM   2116  HB2 LEU   135      37.775  71.612  43.771  1.00  0.00           H  
ATOM   2117  HB3 LEU   135      36.497  71.627  42.533  1.00  0.00           H  
ATOM   2118  CG  LEU   135      37.471  73.529  42.829  1.00  0.00           C  
ATOM   2119  HG  LEU   135      37.913  74.092  43.651  1.00  0.00           H  
ATOM   2120  CD1 LEU   135      38.525  73.282  41.758  1.00  0.00           C  
ATOM   2121 HD11 LEU   135      38.083  72.719  40.936  1.00  0.00           H  
ATOM   2122 HD12 LEU   135      38.896  74.237  41.386  1.00  0.00           H  
ATOM   2123 HD13 LEU   135      39.351  72.713  42.185  1.00  0.00           H  
ATOM   2124  CD2 LEU   135      36.311  74.344  42.276  1.00  0.00           C  
ATOM   2125 HD21 LEU   135      35.581  74.521  43.066  1.00  0.00           H  
ATOM   2126 HD22 LEU   135      36.682  75.298  41.903  1.00  0.00           H  
ATOM   2127 HD23 LEU   135      35.837  73.796  41.462  1.00  0.00           H  
ATOM   2128  C   LEU   135      35.500  70.866  44.905  1.00  0.00           C  
ATOM   2129  O   LEU   135      34.642  70.248  44.274  1.00  0.00           O  
ATOM   2130  N   ASN   136      36.111  70.367  45.974  1.00  0.00           N  
ATOM   2131  H   ASN   136      36.835  70.899  46.434  1.00  0.00           H  
ATOM   2132  CA  ASN   136      35.816  69.028  46.470  1.00  0.00           C  
ATOM   2133  HA  ASN   136      34.887  68.667  46.027  1.00  0.00           H  
ATOM   2134  CB  ASN   136      36.932  68.066  46.107  1.00  0.00           C  
ATOM   2135  HB2 ASN   136      37.863  68.427  46.544  1.00  0.00           H  
ATOM   2136  HB3 ASN   136      36.695  67.085  46.518  1.00  0.00           H  
ATOM   2137  CG  ASN   136      37.119  67.932  44.621  1.00  0.00           C  
ATOM   2138  OD1 ASN   136      36.364  67.219  43.950  1.00  0.00           O  
ATOM   2139  ND2 ASN   136      38.110  68.605  44.094  1.00  0.00           N  
ATOM   2140 HD21 ASN   136      38.281  68.551  43.100  1.00  0.00           H  
ATOM   2141 HD22 ASN   136      38.699  69.175  44.684  1.00  0.00           H  
ATOM   2142  C   ASN   136      35.585  69.037  47.976  1.00  0.00           C  
ATOM   2143  O   ASN   136      36.246  68.311  48.719  1.00  0.00           O  
ATOM   2144  N   THR   137      34.643  69.862  48.420  1.00  0.00           N  
ATOM   2145  H   THR   137      34.042  70.341  47.765  1.00  0.00           H  
ATOM   2146  CA  THR   137      34.478  70.142  49.841  1.00  0.00           C  
ATOM   2147  HA  THR   137      35.347  70.680  50.218  1.00  0.00           H  
ATOM   2148  CB  THR   137      33.222  70.996  50.096  1.00  0.00           C  
ATOM   2149  HB  THR   137      32.350  70.468  49.710  1.00  0.00           H  
ATOM   2150  CG2 THR   137      33.042  71.249  51.585  1.00  0.00           C  
ATOM   2151 HG21 THR   137      33.913  71.777  51.972  1.00  0.00           H  
ATOM   2152 HG22 THR   137      32.149  71.854  51.746  1.00  0.00           H  
ATOM   2153 HG23 THR   137      32.934  70.297  52.105  1.00  0.00           H  
ATOM   2154  OG1 THR   137      33.347  72.250  49.413  1.00  0.00           O  
ATOM   2155  HG1 THR   137      32.563  72.781  49.573  1.00  0.00           H  
ATOM   2156  C   THR   137      34.393  68.854  50.650  1.00  0.00           C  
ATOM   2157  O   THR   137      33.563  67.988  50.373  1.00  0.00           O  
ATOM   2158  N   LEU   138      35.258  68.733  51.652  1.00  0.00           N  
ATOM   2159  H   LEU   138      36.020  69.389  51.743  1.00  0.00           H  
ATOM   2160  CA  LEU   138      35.165  67.643  52.617  1.00  0.00           C  
ATOM   2161  HA  LEU   138      34.915  66.713  52.105  1.00  0.00           H  
ATOM   2162  CB  LEU   138      36.505  67.460  53.340  1.00  0.00           C  
ATOM   2163  HB2 LEU   138      37.225  67.268  52.545  1.00  0.00           H  
ATOM   2164  HB3 LEU   138      36.750  68.400  53.833  1.00  0.00           H  
ATOM   2165  CG  LEU   138      36.558  66.318  54.363  1.00  0.00           C  
ATOM   2166  HG  LEU   138      35.772  66.458  55.105  1.00  0.00           H  
ATOM   2167  CD1 LEU   138      36.353  64.988  53.652  1.00  0.00           C  
ATOM   2168 HD11 LEU   138      37.139  64.847  52.910  1.00  0.00           H  
ATOM   2169 HD12 LEU   138      36.390  64.177  54.379  1.00  0.00           H  
ATOM   2170 HD13 LEU   138      35.382  64.986  53.157  1.00  0.00           H  
ATOM   2171  CD2 LEU   138      37.894  66.350  55.090  1.00  0.00           C  
ATOM   2172 HD21 LEU   138      38.005  67.304  55.605  1.00  0.00           H  
ATOM   2173 HD22 LEU   138      37.932  65.539  55.817  1.00  0.00           H  
ATOM   2174 HD23 LEU   138      38.703  66.230  54.370  1.00  0.00           H  
ATOM   2175  C   LEU   138      34.062  67.902  53.636  1.00  0.00           C  
ATOM   2176  O   LEU   138      34.130  68.857  54.409  1.00  0.00           O  
ATOM   2177  N   VAL   139      33.074  67.032  53.629  1.00  0.00           N  
ATOM   2178  H   VAL   139      33.096  66.215  53.036  1.00  0.00           H  
ATOM   2179  CA  VAL   139      31.897  67.249  54.462  1.00  0.00           C  
ATOM   2180  HA  VAL   139      31.850  68.269  54.842  1.00  0.00           H  
ATOM   2181  CB  VAL   139      30.614  66.964  53.660  1.00  0.00           C  
ATOM   2182  HB  VAL   139      30.667  65.954  53.253  1.00  0.00           H  
ATOM   2183  CG1 VAL   139      29.389  67.086  54.554  1.00  0.00           C  
ATOM   2184 HG11 VAL   139      29.335  68.095  54.961  1.00  0.00           H  
ATOM   2185 HG12 VAL   139      28.491  66.881  53.971  1.00  0.00           H  
ATOM   2186 HG13 VAL   139      29.462  66.368  55.371  1.00  0.00           H  
ATOM   2187  CG2 VAL   139      30.518  67.920  52.481  1.00  0.00           C  
ATOM   2188 HG21 VAL   139      31.384  67.786  51.833  1.00  0.00           H  
ATOM   2189 HG22 VAL   139      29.608  67.713  51.918  1.00  0.00           H  
ATOM   2190 HG23 VAL   139      30.493  68.946  52.846  1.00  0.00           H  
ATOM   2191  C   VAL   139      31.927  66.361  55.699  1.00  0.00           C  
ATOM   2192  O   VAL   139      32.370  65.214  55.641  1.00  0.00           O  
ATOM   2193  N   ARG   140      31.452  66.897  56.819  1.00  0.00           N  
ATOM   2194  H   ARG   140      31.071  67.832  56.809  1.00  0.00           H  
ATOM   2195  CA  ARG   140      31.496  66.183  58.089  1.00  0.00           C  
ATOM   2196  HA  ARG   140      32.522  65.888  58.311  1.00  0.00           H  
ATOM   2197  CB  ARG   140      30.989  67.068  59.218  1.00  0.00           C  
ATOM   2198  HB2 ARG   140      29.950  67.306  58.988  1.00  0.00           H  
ATOM   2199  HB3 ARG   140      31.031  66.470  60.129  1.00  0.00           H  
ATOM   2200  CG  ARG   140      31.771  68.357  59.421  1.00  0.00           C  
ATOM   2201  HG2 ARG   140      32.801  68.099  59.666  1.00  0.00           H  
ATOM   2202  HG3 ARG   140      31.750  68.922  58.489  1.00  0.00           H  
ATOM   2203  CD  ARG   140      31.195  69.182  60.513  1.00  0.00           C  
ATOM   2204  HD2 ARG   140      30.108  69.174  60.430  1.00  0.00           H  
ATOM   2205  HD3 ARG   140      31.488  68.757  61.473  1.00  0.00           H  
ATOM   2206  NE  ARG   140      31.657  70.560  60.453  1.00  0.00           N  
ATOM   2207  HE  ARG   140      32.309  70.791  59.718  1.00  0.00           H  
ATOM   2208  CZ  ARG   140      31.274  71.533  61.303  1.00  0.00           C  
ATOM   2209  NH1 ARG   140      30.426  71.264  62.271  1.00  0.00           N  
ATOM   2210 HH11 ARG   140      30.063  70.327  62.375  1.00  0.00           H  
ATOM   2211 HH12 ARG   140      30.141  71.995  62.906  1.00  0.00           H  
ATOM   2212  NH2 ARG   140      31.752  72.757  61.164  1.00  0.00           N  
ATOM   2213 HH21 ARG   140      32.404  72.959  60.420  1.00  0.00           H  
ATOM   2214 HH22 ARG   140      31.463  73.484  61.803  1.00  0.00           H  
ATOM   2215  C   ARG   140      30.663  64.909  58.034  1.00  0.00           C  
ATOM   2216  O   ARG   140      29.436  64.962  57.949  1.00  0.00           O  
ATOM   2217  N   GLY   141      31.336  63.765  58.082  1.00  0.00           N  
ATOM   2218  H   GLY   141      32.341  63.775  58.174  1.00  0.00           H  
ATOM   2219  CA  GLY   141      30.662  62.475  58.005  1.00  0.00           C  
ATOM   2220  HA2 GLY   141      31.045  61.825  58.792  1.00  0.00           H  
ATOM   2221  HA3 GLY   141      29.591  62.623  58.146  1.00  0.00           H  
ATOM   2222  C   GLY   141      30.897  61.810  56.655  1.00  0.00           C  
ATOM   2223  O   GLY   141      30.452  60.687  56.420  1.00  0.00           O  
ATOM   2224  N   GLN   142      31.600  62.509  55.771  1.00  0.00           N  
ATOM   2225  H   GLN   142      31.954  63.422  56.018  1.00  0.00           H  
ATOM   2226  CA  GLN   142      31.836  62.019  54.418  1.00  0.00           C  
ATOM   2227  HA  GLN   142      30.979  61.434  54.083  1.00  0.00           H  
ATOM   2228  CB  GLN   142      32.038  63.188  53.452  1.00  0.00           C  
ATOM   2229  HB2 GLN   142      31.131  63.791  53.486  1.00  0.00           H  
ATOM   2230  HB3 GLN   142      32.877  63.773  53.828  1.00  0.00           H  
ATOM   2231  CG  GLN   142      32.315  62.770  52.018  1.00  0.00           C  
ATOM   2232  HG2 GLN   142      33.234  62.185  51.992  1.00  0.00           H  
ATOM   2233  HG3 GLN   142      31.485  62.157  51.665  1.00  0.00           H  
ATOM   2234  CD  GLN   142      32.469  63.959  51.088  1.00  0.00           C  
ATOM   2235  OE1 GLN   142      32.666  65.092  51.534  1.00  0.00           O  
ATOM   2236  NE2 GLN   142      32.382  63.706  49.787  1.00  0.00           N  
ATOM   2237 HE21 GLN   142      32.477  64.460  49.122  1.00  0.00           H  
ATOM   2238 HE22 GLN   142      32.221  62.761  49.469  1.00  0.00           H  
ATOM   2239  C   GLN   142      33.042  61.090  54.371  1.00  0.00           C  
ATOM   2240  O   GLN   142      33.937  61.177  55.212  1.00  0.00           O  
ATOM   2241  N   LYS   143      33.061  60.203  53.383  1.00  0.00           N  
ATOM   2242  H   LYS   143      32.208  59.980  52.889  1.00  0.00           H  
ATOM   2243  CA  LYS   143      34.279  59.488  53.018  1.00  0.00           C  
ATOM   2244  HA  LYS   143      35.052  59.669  53.765  1.00  0.00           H  
ATOM   2245  CB  LYS   143      34.014  57.983  52.944  1.00  0.00           C  
ATOM   2246  HB2 LYS   143      33.620  57.777  51.949  1.00  0.00           H  
ATOM   2247  HB3 LYS   143      34.975  57.484  53.064  1.00  0.00           H  
ATOM   2248  CG  LYS   143      33.039  57.464  53.992  1.00  0.00           C  
ATOM   2249  HG2 LYS   143      33.610  57.028  54.812  1.00  0.00           H  
ATOM   2250  HG3 LYS   143      32.451  58.302  54.365  1.00  0.00           H  
ATOM   2251  CD  LYS   143      32.108  56.412  53.408  1.00  0.00           C  
ATOM   2252  HD2 LYS   143      31.929  56.651  52.360  1.00  0.00           H  
ATOM   2253  HD3 LYS   143      32.595  55.439  53.480  1.00  0.00           H  
ATOM   2254  CE  LYS   143      30.782  56.371  54.152  1.00  0.00           C  
ATOM   2255  HE2 LYS   143      30.980  56.097  55.188  1.00  0.00           H  
ATOM   2256  HE3 LYS   143      30.341  57.367  54.118  1.00  0.00           H  
ATOM   2257  NZ  LYS   143      29.837  55.390  53.552  1.00  0.00           N  
ATOM   2258  HZ1 LYS   143      30.245  54.466  53.584  1.00  0.00           H  
ATOM   2259  HZ2 LYS   143      28.972  55.393  54.073  1.00  0.00           H  
ATOM   2260  HZ3 LYS   143      29.652  55.644  52.592  1.00  0.00           H  
ATOM   2261  C   LYS   143      34.835  59.988  51.691  1.00  0.00           C  
ATOM   2262  O   LYS   143      34.206  59.828  50.644  1.00  0.00           O  
ATOM   2263  N   LEU   144      36.016  60.593  51.741  1.00  0.00           N  
ATOM   2264  H   LEU   144      36.520  60.644  52.615  1.00  0.00           H  
ATOM   2265  CA  LEU   144      36.600  61.232  50.567  1.00  0.00           C  
ATOM   2266  HA  LEU   144      36.089  60.892  49.666  1.00  0.00           H  
ATOM   2267  CB  LEU   144      36.457  62.756  50.667  1.00  0.00           C  
ATOM   2268  HB2 LEU   144      35.383  62.929  50.745  1.00  0.00           H  
ATOM   2269  HB3 LEU   144      36.944  63.077  51.588  1.00  0.00           H  
ATOM   2270  CG  LEU   144      37.019  63.556  49.485  1.00  0.00           C  
ATOM   2271  HG  LEU   144      38.083  63.346  49.377  1.00  0.00           H  
ATOM   2272  CD1 LEU   144      36.291  63.156  48.209  1.00  0.00           C  
ATOM   2273 HD11 LEU   144      35.227  63.366  48.316  1.00  0.00           H  
ATOM   2274 HD12 LEU   144      36.690  63.724  47.369  1.00  0.00           H  
ATOM   2275 HD13 LEU   144      36.434  62.091  48.027  1.00  0.00           H  
ATOM   2276  CD2 LEU   144      36.865  65.044  49.759  1.00  0.00           C  
ATOM   2277 HD21 LEU   144      37.410  65.305  50.666  1.00  0.00           H  
ATOM   2278 HD22 LEU   144      37.264  65.612  48.919  1.00  0.00           H  
ATOM   2279 HD23 LEU   144      35.809  65.282  49.889  1.00  0.00           H  
ATOM   2280  C   LEU   144      38.069  60.863  50.412  1.00  0.00           C  
ATOM   2281  O   LEU   144      38.941  61.472  51.032  1.00  0.00           O  
ATOM   2282  N   PRO   145      38.319  59.940  49.545  1.00  0.00           N  
ATOM   2283  CD  PRO   145      37.291  59.155  48.830  1.00  0.00           C  
ATOM   2284  HD2 PRO   145      36.681  59.821  48.220  1.00  0.00           H  
ATOM   2285  HD3 PRO   145      36.656  58.641  49.552  1.00  0.00           H  
ATOM   2286  CG  PRO   145      38.108  58.199  48.002  1.00  0.00           C  
ATOM   2287  HG2 PRO   145      38.348  58.644  47.036  1.00  0.00           H  
ATOM   2288  HG3 PRO   145      37.560  57.269  47.847  1.00  0.00           H  
ATOM   2289  CB  PRO   145      39.336  57.964  48.813  1.00  0.00           C  
ATOM   2290  HB2 PRO   145      40.143  57.681  48.138  1.00  0.00           H  
ATOM   2291  HB3 PRO   145      39.233  57.208  49.592  1.00  0.00           H  
ATOM   2292  CA  PRO   145      39.638  59.327  49.443  1.00  0.00           C  
ATOM   2293  HA  PRO   145      40.062  59.245  50.444  1.00  0.00           H  
ATOM   2294  C   PRO   145      40.565  60.158  48.565  1.00  0.00           C  
ATOM   2295  O   PRO   145      40.110  60.974  47.763  1.00  0.00           O  
ATOM   2296  N   VAL   146      41.818  59.926  48.804  1.00  0.00           N  
ATOM   2297  H   VAL   146      42.058  59.413  49.640  1.00  0.00           H  
ATOM   2298  CA  VAL   146      42.899  60.394  47.945  1.00  0.00           C  
ATOM   2299  HA  VAL   146      42.534  61.043  47.149  1.00  0.00           H  
ATOM   2300  CB  VAL   146      43.942  61.168  48.772  1.00  0.00           C  
ATOM   2301  HB  VAL   146      44.346  60.508  49.540  1.00  0.00           H  
ATOM   2302  CG1 VAL   146      45.072  61.659  47.879  1.00  0.00           C  
ATOM   2303 HG11 VAL   146      44.668  62.319  47.111  1.00  0.00           H  
ATOM   2304 HG12 VAL   146      45.800  62.204  48.480  1.00  0.00           H  
ATOM   2305 HG13 VAL   146      45.558  60.806  47.405  1.00  0.00           H  
ATOM   2306  CG2 VAL   146      43.275  62.333  49.487  1.00  0.00           C  
ATOM   2307 HG21 VAL   146      42.498  61.955  50.152  1.00  0.00           H  
ATOM   2308 HG22 VAL   146      44.019  62.876  50.070  1.00  0.00           H  
ATOM   2309 HG23 VAL   146      42.829  63.004  48.752  1.00  0.00           H  
ATOM   2310  C   VAL   146      43.580  59.232  47.234  1.00  0.00           C  
ATOM   2311  O   VAL   146      44.159  58.353  47.874  1.00  0.00           O  
ATOM   2312  N   PHE   147      43.495  59.264  45.962  1.00  0.00           N  
ATOM   2313  H   PHE   147      43.016  60.032  45.514  1.00  0.00           H  
ATOM   2314  CA  PHE   147      44.032  58.200  45.122  1.00  0.00           C  
ATOM   2315  HA  PHE   147      44.249  57.322  45.731  1.00  0.00           H  
ATOM   2316  CB  PHE   147      43.020  57.809  44.043  1.00  0.00           C  
ATOM   2317  HB2 PHE   147      42.662  58.698  43.525  1.00  0.00           H  
ATOM   2318  HB3 PHE   147      43.480  57.131  43.324  1.00  0.00           H  
ATOM   2319  CG  PHE   147      41.805  57.106  44.579  1.00  0.00           C  
ATOM   2320  CD1 PHE   147      40.571  57.739  44.595  1.00  0.00           C  
ATOM   2321  HD1 PHE   147      40.488  58.757  44.214  1.00  0.00           H  
ATOM   2322  CE1 PHE   147      39.453  57.093  45.087  1.00  0.00           C  
ATOM   2323  HE1 PHE   147      38.489  57.602  45.094  1.00  0.00           H  
ATOM   2324  CZ  PHE   147      39.555  55.806  45.569  1.00  0.00           C  
ATOM   2325  HZ  PHE   147      38.673  55.295  45.957  1.00  0.00           H  
ATOM   2326  CE2 PHE   147      40.777  55.164  45.560  1.00  0.00           C  
ATOM   2327  HE2 PHE   147      40.861  54.146  45.941  1.00  0.00           H  
ATOM   2328  CD2 PHE   147      41.894  55.812  45.068  1.00  0.00           C  
ATOM   2329  HD2 PHE   147      42.859  55.305  45.062  1.00  0.00           H  
ATOM   2330  C   PHE   147      45.341  58.622  44.467  1.00  0.00           C  
ATOM   2331  O   PHE   147      45.583  59.810  44.250  1.00  0.00           O  
ATOM   2332  N   GLY   148      46.184  57.643  44.156  1.00  0.00           N  
ATOM   2333  H   GLY   148      46.209  56.801  44.714  1.00  0.00           H  
ATOM   2334  CA  GLY   148      47.089  57.745  43.017  1.00  0.00           C  
ATOM   2335  HA2 GLY   148      46.602  57.328  42.135  1.00  0.00           H  
ATOM   2336  HA3 GLY   148      47.323  58.794  42.840  1.00  0.00           H  
ATOM   2337  C   GLY   148      48.384  56.984  43.274  1.00  0.00           C  
ATOM   2338  O   GLY   148      48.470  56.182  44.203  1.00  0.00           O  
ATOM   2339  N   PRO   149      49.389  57.240  42.443  1.00  0.00           N  
ATOM   2340  CD  PRO   149      49.313  58.160  41.275  1.00  0.00           C  
ATOM   2341  HD2 PRO   149      49.094  59.171  41.618  1.00  0.00           H  
ATOM   2342  HD3 PRO   149      48.527  57.828  40.597  1.00  0.00           H  
ATOM   2343  CG  PRO   149      50.685  58.040  40.666  1.00  0.00           C  
ATOM   2344  HG2 PRO   149      51.364  58.763  41.118  1.00  0.00           H  
ATOM   2345  HG3 PRO   149      50.637  58.210  39.590  1.00  0.00           H  
ATOM   2346  CB  PRO   149      51.102  56.640  40.966  1.00  0.00           C  
ATOM   2347  HB2 PRO   149      52.191  56.599  40.970  1.00  0.00           H  
ATOM   2348  HB3 PRO   149      50.713  55.888  40.278  1.00  0.00           H  
ATOM   2349  CA  PRO   149      50.566  56.383  42.378  1.00  0.00           C  
ATOM   2350  HA  PRO   149      50.253  55.349  42.529  1.00  0.00           H  
ATOM   2351  C   PRO   149      51.585  56.765  43.444  1.00  0.00           C  
ATOM   2352  O   PRO   149      51.386  57.722  44.192  1.00  0.00           O  
ATOM   2353  N   PRO   150      52.753  55.959  43.480  1.00  0.00           N  
ATOM   2354  CD  PRO   150      53.073  54.767  42.703  1.00  0.00           C  
ATOM   2355  HD2 PRO   150      53.473  55.048  41.729  1.00  0.00           H  
ATOM   2356  HD3 PRO   150      52.181  54.156  42.566  1.00  0.00           H  
ATOM   2357  CG  PRO   150      54.099  54.097  43.579  1.00  0.00           C  
ATOM   2358  HG2 PRO   150      54.747  53.457  42.981  1.00  0.00           H  
ATOM   2359  HG3 PRO   150      53.608  53.499  44.347  1.00  0.00           H  
ATOM   2360  CB  PRO   150      54.860  55.225  44.188  1.00  0.00           C  
ATOM   2361  HB2 PRO   150      55.589  55.581  43.460  1.00  0.00           H  
ATOM   2362  HB3 PRO   150      55.368  54.983  45.122  1.00  0.00           H  
ATOM   2363  CA  PRO   150      53.800  56.304  44.434  1.00  0.00           C  
ATOM   2364  HA  PRO   150      53.382  56.262  45.440  1.00  0.00           H  
ATOM   2365  C   PRO   150      54.348  57.700  44.171  1.00  0.00           C  
ATOM   2366  O   PRO   150      54.587  58.077  43.023  1.00  0.00           O  
ATOM   2367  N   GLY   151      54.499  58.488  45.233  1.00  0.00           N  
ATOM   2368  H   GLY   151      54.190  58.194  46.149  1.00  0.00           H  
ATOM   2369  CA  GLY   151      55.117  59.802  45.101  1.00  0.00           C  
ATOM   2370  HA2 GLY   151      55.551  60.090  46.059  1.00  0.00           H  
ATOM   2371  HA3 GLY   151      55.902  59.752  44.347  1.00  0.00           H  
ATOM   2372  C   GLY   151      54.095  60.852  44.684  1.00  0.00           C  
ATOM   2373  O   GLY   151      54.437  62.015  44.470  1.00  0.00           O  
ATOM   2374  N   ALA   152      52.778  60.459  44.538  1.00  0.00           N  
ATOM   2375  H   ALA   152      52.485  59.499  44.655  1.00  0.00           H  
ATOM   2376  CA  ALA   152      51.778  61.443  44.141  1.00  0.00           C  
ATOM   2377  HA  ALA   152      52.131  61.961  43.250  1.00  0.00           H  
ATOM   2378  CB  ALA   152      50.460  60.756  43.813  1.00  0.00           C  
ATOM   2379  HB1 ALA   152      50.088  60.240  44.698  1.00  0.00           H  
ATOM   2380  HB2 ALA   152      49.731  61.501  43.495  1.00  0.00           H  
ATOM   2381  HB3 ALA   152      50.615  60.034  43.011  1.00  0.00           H  
ATOM   2382  C   ALA   152      51.573  62.490  45.227  1.00  0.00           C  
ATOM   2383  O   ALA   152      51.557  63.690  44.952  1.00  0.00           O  
ATOM   2384  N   GLY   153      51.416  62.030  46.464  1.00  0.00           N  
ATOM   2385  H   GLY   153      51.376  61.034  46.631  1.00  0.00           H  
ATOM   2386  CA  GLY   153      51.297  62.927  47.606  1.00  0.00           C  
ATOM   2387  HA2 GLY   153      52.176  62.815  48.241  1.00  0.00           H  
ATOM   2388  HA3 GLY   153      51.237  63.954  47.248  1.00  0.00           H  
ATOM   2389  C   GLY   153      50.051  62.614  48.425  1.00  0.00           C  
ATOM   2390  O   GLY   153      49.353  63.519  48.883  1.00  0.00           O  
ATOM   2391  N   LYS   154      49.776  61.327  48.605  1.00  0.00           N  
ATOM   2392  H   LYS   154      50.270  60.627  48.070  1.00  0.00           H  
ATOM   2393  CA  LYS   154      48.730  60.887  49.521  1.00  0.00           C  
ATOM   2394  HA  LYS   154      47.817  61.455  49.340  1.00  0.00           H  
ATOM   2395  CB  LYS   154      48.429  59.402  49.318  1.00  0.00           C  
ATOM   2396  HB2 LYS   154      49.342  58.856  49.556  1.00  0.00           H  
ATOM   2397  HB3 LYS   154      47.650  59.134  50.032  1.00  0.00           H  
ATOM   2398  CG  LYS   154      47.973  59.039  47.910  1.00  0.00           C  
ATOM   2399  HG2 LYS   154      47.024  59.539  47.712  1.00  0.00           H  
ATOM   2400  HG3 LYS   154      48.722  59.389  47.201  1.00  0.00           H  
ATOM   2401  CD  LYS   154      47.795  57.536  47.758  1.00  0.00           C  
ATOM   2402  HD2 LYS   154      46.920  57.231  48.333  1.00  0.00           H  
ATOM   2403  HD3 LYS   154      47.632  57.311  46.704  1.00  0.00           H  
ATOM   2404  CE  LYS   154      49.017  56.779  48.255  1.00  0.00           C  
ATOM   2405  HE2 LYS   154      49.260  57.142  49.254  1.00  0.00           H  
ATOM   2406  HE3 LYS   154      48.765  55.720  48.306  1.00  0.00           H  
ATOM   2407  NZ  LYS   154      50.191  56.967  47.359  1.00  0.00           N  
ATOM   2408  HZ1 LYS   154      50.425  57.948  47.312  1.00  0.00           H  
ATOM   2409  HZ2 LYS   154      50.978  56.450  47.723  1.00  0.00           H  
ATOM   2410  HZ3 LYS   154      49.965  56.630  46.434  1.00  0.00           H  
ATOM   2411  C   LYS   154      49.120  61.149  50.970  1.00  0.00           C  
ATOM   2412  O   LYS   154      48.260  61.302  51.837  1.00  0.00           O  
ATOM   2413  N   SER   155      50.423  61.201  51.226  1.00  0.00           N  
ATOM   2414  H   SER   155      51.089  61.105  50.473  1.00  0.00           H  
ATOM   2415  CA  SER   155      50.931  61.352  52.584  1.00  0.00           C  
ATOM   2416  HA  SER   155      50.268  60.848  53.288  1.00  0.00           H  
ATOM   2417  CB  SER   155      52.313  60.738  52.696  1.00  0.00           C  
ATOM   2418  HB2 SER   155      52.917  61.079  51.856  1.00  0.00           H  
ATOM   2419  HB3 SER   155      52.769  61.069  53.629  1.00  0.00           H  
ATOM   2420  OG  SER   155      52.243  59.339  52.682  1.00  0.00           O  
ATOM   2421  HG  SER   155      53.128  58.973  52.754  1.00  0.00           H  
ATOM   2422  C   SER   155      50.983  62.819  52.992  1.00  0.00           C  
ATOM   2423  O   SER   155      50.468  63.199  54.044  1.00  0.00           O  
ATOM   2424  N   ALA   156      51.733  63.561  52.067  1.00  0.00           N  
ATOM   2425  H   ALA   156      52.155  63.133  51.255  1.00  0.00           H  
ATOM   2426  CA  ALA   156      51.971  64.980  52.303  1.00  0.00           C  
ATOM   2427  HA  ALA   156      52.399  65.102  53.298  1.00  0.00           H  
ATOM   2428  CB  ALA   156      52.953  65.530  51.279  1.00  0.00           C  
ATOM   2429  HB1 ALA   156      52.533  65.422  50.279  1.00  0.00           H  
ATOM   2430  HB2 ALA   156      53.139  66.584  51.483  1.00  0.00           H  
ATOM   2431  HB3 ALA   156      53.890  64.977  51.341  1.00  0.00           H  
ATOM   2432  C   ALA   156      50.669  65.771  52.266  1.00  0.00           C  
ATOM   2433  O   ALA   156      50.480  66.711  53.038  1.00  0.00           O  
ATOM   2434  N   LEU   157      49.785  65.422  51.287  1.00  0.00           N  
ATOM   2435  H   LEU   157      49.993  64.772  50.542  1.00  0.00           H  
ATOM   2436  CA  LEU   157      48.475  66.062  51.300  1.00  0.00           C  
ATOM   2437  HA  LEU   157      48.588  67.143  51.219  1.00  0.00           H  
ATOM   2438  CB  LEU   157      47.632  65.568  50.118  1.00  0.00           C  
ATOM   2439  HB2 LEU   157      48.196  65.861  49.233  1.00  0.00           H  
ATOM   2440  HB3 LEU   157      47.584  64.480  50.174  1.00  0.00           H  
ATOM   2441  CG  LEU   157      46.210  66.138  50.030  1.00  0.00           C  
ATOM   2442  HG  LEU   157      45.660  65.887  50.937  1.00  0.00           H  
ATOM   2443  CD1 LEU   157      46.278  67.652  49.881  1.00  0.00           C  
ATOM   2444 HD11 LEU   157      46.827  67.904  48.974  1.00  0.00           H  
ATOM   2445 HD12 LEU   157      45.268  68.057  49.819  1.00  0.00           H  
ATOM   2446 HD13 LEU   157      46.788  68.080  50.744  1.00  0.00           H  
ATOM   2447  CD2 LEU   157      45.481  65.505  48.854  1.00  0.00           C  
ATOM   2448 HD21 LEU   157      45.431  64.425  48.995  1.00  0.00           H  
ATOM   2449 HD22 LEU   157      44.471  65.910  48.792  1.00  0.00           H  
ATOM   2450 HD23 LEU   157      46.018  65.725  47.932  1.00  0.00           H  
ATOM   2451  C   LEU   157      47.740  65.786  52.606  1.00  0.00           C  
ATOM   2452  O   LEU   157      47.256  66.707  53.264  1.00  0.00           O  
ATOM   2453  N   ALA   158      47.701  64.515  52.992  1.00  0.00           N  
ATOM   2454  H   ALA   158      48.139  63.811  52.415  1.00  0.00           H  
ATOM   2455  CA  ALA   158      46.995  64.083  54.193  1.00  0.00           C  
ATOM   2456  HA  ALA   158      45.977  64.471  54.160  1.00  0.00           H  
ATOM   2457  CB  ALA   158      46.935  62.564  54.255  1.00  0.00           C  
ATOM   2458  HB1 ALA   158      47.947  62.161  54.298  1.00  0.00           H  
ATOM   2459  HB2 ALA   158      46.385  62.257  55.145  1.00  0.00           H  
ATOM   2460  HB3 ALA   158      46.430  62.183  53.367  1.00  0.00           H  
ATOM   2461  C   ALA   158      47.655  64.638  55.449  1.00  0.00           C  
ATOM   2462  O   ALA   158      46.981  64.942  56.433  1.00  0.00           O  
ATOM   2463  N   ALA   159      48.993  64.713  55.506  1.00  0.00           N  
ATOM   2464  H   ALA   159      49.524  64.313  54.746  1.00  0.00           H  
ATOM   2465  CA  ALA   159      49.720  65.287  56.631  1.00  0.00           C  
ATOM   2466  HA  ALA   159      49.373  64.814  57.550  1.00  0.00           H  
ATOM   2467  CB  ALA   159      51.212  65.029  56.485  1.00  0.00           C  
ATOM   2468  HB1 ALA   159      51.576  65.504  55.574  1.00  0.00           H  
ATOM   2469  HB2 ALA   159      51.738  65.442  57.345  1.00  0.00           H  
ATOM   2470  HB3 ALA   159      51.392  63.955  56.431  1.00  0.00           H  
ATOM   2471  C   ALA   159      49.451  66.781  56.756  1.00  0.00           C  
ATOM   2472  O   ALA   159      49.267  67.299  57.858  1.00  0.00           O  
ATOM   2473  N   GLN   160      49.429  67.470  55.620  1.00  0.00           N  
ATOM   2474  H   GLN   160      49.740  67.038  54.762  1.00  0.00           H  
ATOM   2475  CA  GLN   160      49.012  68.867  55.579  1.00  0.00           C  
ATOM   2476  HA  GLN   160      49.640  69.459  56.244  1.00  0.00           H  
ATOM   2477  CB  GLN   160      49.142  69.423  54.159  1.00  0.00           C  
ATOM   2478  HB2 GLN   160      50.176  69.273  53.849  1.00  0.00           H  
ATOM   2479  HB3 GLN   160      48.483  68.832  53.522  1.00  0.00           H  
ATOM   2480  CG  GLN   160      48.784  70.894  54.032  1.00  0.00           C  
ATOM   2481  HG2 GLN   160      47.731  71.023  54.283  1.00  0.00           H  
ATOM   2482  HG3 GLN   160      49.396  71.466  54.729  1.00  0.00           H  
ATOM   2483  CD  GLN   160      49.017  71.427  52.631  1.00  0.00           C  
ATOM   2484  OE1 GLN   160      49.176  70.660  51.678  1.00  0.00           O  
ATOM   2485  NE2 GLN   160      49.038  72.749  52.498  1.00  0.00           N  
ATOM   2486 HE21 GLN   160      49.189  73.159  51.588  1.00  0.00           H  
ATOM   2487 HE22 GLN   160      48.902  73.337  53.308  1.00  0.00           H  
ATOM   2488  C   GLN   160      47.579  69.028  56.072  1.00  0.00           C  
ATOM   2489  O   GLN   160      47.268  69.965  56.807  1.00  0.00           O  
ATOM   2490  N   ILE   161      46.721  68.137  55.645  1.00  0.00           N  
ATOM   2491  H   ILE   161      47.010  67.491  54.924  1.00  0.00           H  
ATOM   2492  CA  ILE   161      45.349  68.060  56.131  1.00  0.00           C  
ATOM   2493  HA  ILE   161      44.846  69.022  56.031  1.00  0.00           H  
ATOM   2494  CB  ILE   161      44.555  66.984  55.367  1.00  0.00           C  
ATOM   2495  HB  ILE   161      45.144  66.068  55.329  1.00  0.00           H  
ATOM   2496  CG2 ILE   161      43.231  66.706  56.062  1.00  0.00           C  
ATOM   2497 HG21 ILE   161      42.640  67.621  56.100  1.00  0.00           H  
ATOM   2498 HG22 ILE   161      42.683  65.943  55.509  1.00  0.00           H  
ATOM   2499 HG23 ILE   161      43.419  66.353  57.076  1.00  0.00           H  
ATOM   2500  CG1 ILE   161      44.322  67.420  53.918  1.00  0.00           C  
ATOM   2501 HG12 ILE   161      43.603  68.239  53.938  1.00  0.00           H  
ATOM   2502 HG13 ILE   161      45.275  67.782  53.532  1.00  0.00           H  
ATOM   2503  CD1 ILE   161      43.803  66.318  53.024  1.00  0.00           C  
ATOM   2504 HD11 ILE   161      42.850  65.955  53.409  1.00  0.00           H  
ATOM   2505 HD12 ILE   161      43.663  66.704  52.014  1.00  0.00           H  
ATOM   2506 HD13 ILE   161      44.521  65.498  53.003  1.00  0.00           H  
ATOM   2507  C   ILE   161      45.309  67.757  57.623  1.00  0.00           C  
ATOM   2508  O   ILE   161      44.587  68.406  58.379  1.00  0.00           O  
ATOM   2509  N   ALA   162      46.111  66.828  58.144  1.00  0.00           N  
ATOM   2510  H   ALA   162      46.716  66.319  57.515  1.00  0.00           H  
ATOM   2511  CA  ALA   162      46.121  66.467  59.556  1.00  0.00           C  
ATOM   2512  HA  ALA   162      45.127  66.115  59.834  1.00  0.00           H  
ATOM   2513  CB  ALA   162      47.122  65.350  59.811  1.00  0.00           C  
ATOM   2514  HB1 ALA   162      48.123  65.691  59.546  1.00  0.00           H  
ATOM   2515  HB2 ALA   162      47.100  65.075  60.866  1.00  0.00           H  
ATOM   2516  HB3 ALA   162      46.861  64.482  59.205  1.00  0.00           H  
ATOM   2517  C   ALA   162      46.440  67.673  60.431  1.00  0.00           C  
ATOM   2518  O   ALA   162      45.899  67.818  61.527  1.00  0.00           O  
ATOM   2519  N   ARG   163      47.350  68.587  59.955  1.00  0.00           N  
ATOM   2520  H   ARG   163      47.774  68.466  59.047  1.00  0.00           H  
ATOM   2521  CA  ARG   163      47.755  69.733  60.760  1.00  0.00           C  
ATOM   2522  HA  ARG   163      47.635  69.500  61.818  1.00  0.00           H  
ATOM   2523  CB  ARG   163      49.214  70.081  60.500  1.00  0.00           C  
ATOM   2524  HB2 ARG   163      49.491  70.839  61.233  1.00  0.00           H  
ATOM   2525  HB3 ARG   163      49.790  69.173  60.681  1.00  0.00           H  
ATOM   2526  CG  ARG   163      49.509  70.597  59.101  1.00  0.00           C  
ATOM   2527  HG2 ARG   163      49.204  69.836  58.383  1.00  0.00           H  
ATOM   2528  HG3 ARG   163      48.925  71.503  58.939  1.00  0.00           H  
ATOM   2529  CD  ARG   163      50.952  70.899  58.920  1.00  0.00           C  
ATOM   2530  HD2 ARG   163      51.539  70.045  59.259  1.00  0.00           H  
ATOM   2531  HD3 ARG   163      51.148  71.077  57.863  1.00  0.00           H  
ATOM   2532  NE  ARG   163      51.359  72.073  59.673  1.00  0.00           N  
ATOM   2533  HE  ARG   163      51.732  71.914  60.598  1.00  0.00           H  
ATOM   2534  CZ  ARG   163      51.273  73.340  59.223  1.00  0.00           C  
ATOM   2535  NH1 ARG   163      50.791  73.579  58.023  1.00  0.00           N  
ATOM   2536 HH11 ARG   163      50.486  72.811  57.442  1.00  0.00           H  
ATOM   2537 HH12 ARG   163      50.727  74.529  57.688  1.00  0.00           H  
ATOM   2538  NH2 ARG   163      51.671  74.342  59.987  1.00  0.00           N  
ATOM   2539 HH21 ARG   163      52.039  74.155  60.909  1.00  0.00           H  
ATOM   2540 HH22 ARG   163      51.605  75.290  59.646  1.00  0.00           H  
ATOM   2541  C   ARG   163      46.886  70.948  60.464  1.00  0.00           C  
ATOM   2542  O   ARG   163      46.827  71.889  61.256  1.00  0.00           O  
ATOM   2543  N   GLN   164      46.151  71.004  59.274  1.00  0.00           N  
ATOM   2544  H   GLN   164      46.173  70.236  58.618  1.00  0.00           H  
ATOM   2545  CA  GLN   164      45.378  72.190  58.924  1.00  0.00           C  
ATOM   2546  HA  GLN   164      45.653  73.016  59.579  1.00  0.00           H  
ATOM   2547  CB  GLN   164      45.653  72.601  57.475  1.00  0.00           C  
ATOM   2548  HB2 GLN   164      45.456  71.729  56.852  1.00  0.00           H  
ATOM   2549  HB3 GLN   164      44.945  73.392  57.226  1.00  0.00           H  
ATOM   2550  CG  GLN   164      47.069  73.092  57.226  1.00  0.00           C  
ATOM   2551  HG2 GLN   164      47.236  73.997  57.809  1.00  0.00           H  
ATOM   2552  HG3 GLN   164      47.769  72.320  57.545  1.00  0.00           H  
ATOM   2553  CD  GLN   164      47.324  73.403  55.763  1.00  0.00           C  
ATOM   2554  OE1 GLN   164      48.433  73.785  55.380  1.00  0.00           O  
ATOM   2555  NE2 GLN   164      46.298  73.240  54.936  1.00  0.00           N  
ATOM   2556 HE21 GLN   164      46.411  73.432  53.951  1.00  0.00           H  
ATOM   2557 HE22 GLN   164      45.408  72.924  55.296  1.00  0.00           H  
ATOM   2558  C   GLN   164      43.886  71.953  59.123  1.00  0.00           C  
ATOM   2559  O   GLN   164      43.145  72.868  59.480  1.00  0.00           O  
ATOM   2560  N   ALA   165      43.416  70.710  58.951  1.00  0.00           N  
ATOM   2561  H   ALA   165      44.057  69.960  58.734  1.00  0.00           H  
ATOM   2562  CA  ALA   165      41.991  70.406  59.006  1.00  0.00           C  
ATOM   2563  HA  ALA   165      41.479  70.984  58.236  1.00  0.00           H  
ATOM   2564  CB  ALA   165      41.754  68.927  58.741  1.00  0.00           C  
ATOM   2565  HB1 ALA   165      42.252  68.335  59.509  1.00  0.00           H  
ATOM   2566  HB2 ALA   165      40.684  68.720  58.762  1.00  0.00           H  
ATOM   2567  HB3 ALA   165      42.155  68.664  57.763  1.00  0.00           H  
ATOM   2568  C   ALA   165      41.394  70.806  60.350  1.00  0.00           C  
ATOM   2569  O   ALA   165      41.964  70.520  61.403  1.00  0.00           O  
ATOM   2570  N   THR   166      40.348  71.537  60.277  1.00  0.00           N  
ATOM   2571  H   THR   166      40.058  71.900  59.380  1.00  0.00           H  
ATOM   2572  CA  THR   166      39.577  71.913  61.456  1.00  0.00           C  
ATOM   2573  HA  THR   166      39.548  71.083  62.162  1.00  0.00           H  
ATOM   2574  CB  THR   166      40.198  73.135  62.158  1.00  0.00           C  
ATOM   2575  HB  THR   166      41.258  72.946  62.325  1.00  0.00           H  
ATOM   2576  CG2 THR   166      40.033  74.382  61.304  1.00  0.00           C  
ATOM   2577 HG21 THR   166      38.972  74.571  61.138  1.00  0.00           H  
ATOM   2578 HG22 THR   166      40.477  75.235  61.816  1.00  0.00           H  
ATOM   2579 HG23 THR   166      40.530  74.235  60.345  1.00  0.00           H  
ATOM   2580  OG1 THR   166      39.557  73.339  63.424  1.00  0.00           O  
ATOM   2581  HG1 THR   166      39.945  74.101  63.860  1.00  0.00           H  
ATOM   2582  C   THR   166      38.128  72.213  61.093  1.00  0.00           C  
ATOM   2583  O   THR   166      37.689  71.943  59.976  1.00  0.00           O  
ATOM   2584  N   VAL   167      37.407  72.675  62.067  1.00  0.00           N  
ATOM   2585  H   VAL   167      37.737  72.634  63.021  1.00  0.00           H  
ATOM   2586  CA  VAL   167      36.085  73.236  61.817  1.00  0.00           C  
ATOM   2587  HA  VAL   167      35.847  73.260  60.754  1.00  0.00           H  
ATOM   2588  CB  VAL   167      35.007  72.409  62.544  1.00  0.00           C  
ATOM   2589  HB  VAL   167      34.041  72.900  62.423  1.00  0.00           H  
ATOM   2590  CG1 VAL   167      34.936  71.003  61.967  1.00  0.00           C  
ATOM   2591 HG11 VAL   167      35.901  70.511  62.088  1.00  0.00           H  
ATOM   2592 HG12 VAL   167      34.169  70.432  62.492  1.00  0.00           H  
ATOM   2593 HG13 VAL   167      34.686  71.057  60.907  1.00  0.00           H  
ATOM   2594  CG2 VAL   167      35.306  72.366  64.035  1.00  0.00           C  
ATOM   2595 HG21 VAL   167      35.311  73.380  64.435  1.00  0.00           H  
ATOM   2596 HG22 VAL   167      34.540  71.780  64.543  1.00  0.00           H  
ATOM   2597 HG23 VAL   167      36.281  71.907  64.198  1.00  0.00           H  
ATOM   2598  C   VAL   167      36.005  74.686  62.279  1.00  0.00           C  
ATOM   2599  O   VAL   167      36.619  75.064  63.276  1.00  0.00           O  
ATOM   2600  N   LEU   168      35.245  75.493  61.547  1.00  0.00           N  
ATOM   2601  H   LEU   168      34.743  75.129  60.750  1.00  0.00           H  
ATOM   2602  CA  LEU   168      35.141  76.918  61.837  1.00  0.00           C  
ATOM   2603  HA  LEU   168      36.106  77.301  62.167  1.00  0.00           H  
ATOM   2604  CB  LEU   168      34.712  77.685  60.580  1.00  0.00           C  
ATOM   2605  HB2 LEU   168      33.742  77.263  60.315  1.00  0.00           H  
ATOM   2606  HB3 LEU   168      34.589  78.733  60.853  1.00  0.00           H  
ATOM   2607  CG  LEU   168      35.662  77.578  59.379  1.00  0.00           C  
ATOM   2608  HG  LEU   168      35.812  76.528  59.127  1.00  0.00           H  
ATOM   2609  CD1 LEU   168      35.057  78.305  58.186  1.00  0.00           C  
ATOM   2610 HD11 LEU   168      34.907  79.355  58.438  1.00  0.00           H  
ATOM   2611 HD12 LEU   168      35.731  78.229  57.333  1.00  0.00           H  
ATOM   2612 HD13 LEU   168      34.098  77.852  57.932  1.00  0.00           H  
ATOM   2613  CD2 LEU   168      37.016  78.165  59.749  1.00  0.00           C  
ATOM   2614 HD21 LEU   168      37.433  77.614  60.592  1.00  0.00           H  
ATOM   2615 HD22 LEU   168      37.690  78.089  58.896  1.00  0.00           H  
ATOM   2616 HD23 LEU   168      36.895  79.213  60.024  1.00  0.00           H  
ATOM   2617  C   LEU   168      34.148  77.181  62.962  1.00  0.00           C  
ATOM   2618  O   LEU   168      33.088  76.559  63.025  1.00  0.00           O  
ATOM   2619  N   ASP   169      34.498  78.106  63.849  1.00  0.00           N  
ATOM   2620  H   ASP   169      35.464  78.389  63.928  1.00  0.00           H  
ATOM   2621  CA  ASP   169      33.526  78.702  64.758  1.00  0.00           C  
ATOM   2622  HA  ASP   169      34.018  79.439  65.393  1.00  0.00           H  
ATOM   2623  CB  ASP   169      32.413  79.398  63.972  1.00  0.00           C  
ATOM   2624  HB2 ASP   169      31.945  78.654  63.327  1.00  0.00           H  
ATOM   2625  HB3 ASP   169      31.681  79.767  64.690  1.00  0.00           H  
ATOM   2626  CG  ASP   169      32.921  80.557  63.124  1.00  0.00           C  
ATOM   2627  OD1 ASP   169      33.853  81.205  63.537  1.00  0.00           O  
ATOM   2628  OD2 ASP   169      32.373  80.782  62.072  1.00  0.00           O  
ATOM   2629  C   ASP   169      32.923  77.654  65.684  1.00  0.00           C  
ATOM   2630  O   ASP   169      31.711  77.624  65.898  1.00  0.00           O  
ATOM   2631  N   SER   170      33.774  76.872  66.295  1.00  0.00           N  
ATOM   2632  H   SER   170      34.760  76.988  66.112  1.00  0.00           H  
ATOM   2633  CA  SER   170      33.359  75.807  67.201  1.00  0.00           C  
ATOM   2634  HA  SER   170      32.402  76.058  67.658  1.00  0.00           H  
ATOM   2635  CB  SER   170      33.205  74.504  66.440  1.00  0.00           C  
ATOM   2636  HB2 SER   170      32.460  74.642  65.657  1.00  0.00           H  
ATOM   2637  HB3 SER   170      34.163  74.247  65.988  1.00  0.00           H  
ATOM   2638  OG  SER   170      32.799  73.470  67.293  1.00  0.00           O  
ATOM   2639  HG  SER   170      32.708  72.657  66.790  1.00  0.00           H  
ATOM   2640  C   SER   170      34.361  75.628  68.335  1.00  0.00           C  
ATOM   2641  O   SER   170      35.541  75.946  68.189  1.00  0.00           O  
ATOM   2642  N   SER   171      33.884  75.164  69.491  1.00  0.00           N  
ATOM   2643  H   SER   171      32.895  74.972  69.571  1.00  0.00           H  
ATOM   2644  CA  SER   171      34.725  74.960  70.664  1.00  0.00           C  
ATOM   2645  HA  SER   171      35.359  75.832  70.824  1.00  0.00           H  
ATOM   2646  CB  SER   171      33.864  74.755  71.895  1.00  0.00           C  
ATOM   2647  HB2 SER   171      34.501  74.792  72.778  1.00  0.00           H  
ATOM   2648  HB3 SER   171      33.128  75.557  71.945  1.00  0.00           H  
ATOM   2649  OG  SER   171      33.205  73.520  71.847  1.00  0.00           O  
ATOM   2650  HG  SER   171      32.667  73.413  72.635  1.00  0.00           H  
ATOM   2651  C   SER   171      35.652  73.765  70.477  1.00  0.00           C  
ATOM   2652  O   SER   171      35.550  73.038  69.489  1.00  0.00           O  
ATOM   2653  N   ASP   172      36.483  73.497  71.430  1.00  0.00           N  
ATOM   2654  H   ASP   172      36.370  74.025  72.283  1.00  0.00           H  
ATOM   2655  CA  ASP   172      37.577  72.537  71.351  1.00  0.00           C  
ATOM   2656  HA  ASP   172      38.116  72.668  70.413  1.00  0.00           H  
ATOM   2657  CB  ASP   172      38.556  72.742  72.510  1.00  0.00           C  
ATOM   2658  HB2 ASP   172      38.813  73.800  72.544  1.00  0.00           H  
ATOM   2659  HB3 ASP   172      38.044  72.463  73.431  1.00  0.00           H  
ATOM   2660  CG  ASP   172      39.827  71.916  72.365  1.00  0.00           C  
ATOM   2661  OD1 ASP   172      39.953  71.222  71.384  1.00  0.00           O  
ATOM   2662  OD2 ASP   172      40.660  71.986  73.237  1.00  0.00           O  
ATOM   2663  C   ASP   172      37.056  71.106  71.366  1.00  0.00           C  
ATOM   2664  O   ASP   172      37.136  70.416  72.383  1.00  0.00           O  
ATOM   2665  N   ASP   173      36.496  70.640  70.234  1.00  0.00           N  
ATOM   2666  H   ASP   173      36.435  71.263  69.441  1.00  0.00           H  
ATOM   2667  CA  ASP   173      35.934  69.301  70.105  1.00  0.00           C  
ATOM   2668  HA  ASP   173      36.398  68.634  70.832  1.00  0.00           H  
ATOM   2669  CB  ASP   173      34.424  69.326  70.359  1.00  0.00           C  
ATOM   2670  HB2 ASP   173      34.064  68.297  70.321  1.00  0.00           H  
ATOM   2671  HB3 ASP   173      34.260  69.731  71.358  1.00  0.00           H  
ATOM   2672  CG  ASP   173      33.666  70.166  69.340  1.00  0.00           C  
ATOM   2673  OD1 ASP   173      34.285  70.658  68.426  1.00  0.00           O  
ATOM   2674  OD2 ASP   173      32.476  70.309  69.486  1.00  0.00           O  
ATOM   2675  C   ASP   173      36.213  68.717  68.726  1.00  0.00           C  
ATOM   2676  O   ASP   173      35.340  68.102  68.113  1.00  0.00           O  
ATOM   2677  N   PHE   174      37.442  68.922  68.223  1.00  0.00           N  
ATOM   2678  H   PHE   174      38.087  69.510  68.730  1.00  0.00           H  
ATOM   2679  CA  PHE   174      37.872  68.363  66.947  1.00  0.00           C  
ATOM   2680  HA  PHE   174      37.113  67.678  66.569  1.00  0.00           H  
ATOM   2681  CB  PHE   174      38.081  69.477  65.919  1.00  0.00           C  
ATOM   2682  HB2 PHE   174      37.164  70.055  65.802  1.00  0.00           H  
ATOM   2683  HB3 PHE   174      38.887  70.136  66.240  1.00  0.00           H  
ATOM   2684  CG  PHE   174      38.452  68.978  64.551  1.00  0.00           C  
ATOM   2685  CD1 PHE   174      37.470  68.642  63.631  1.00  0.00           C  
ATOM   2686  HD1 PHE   174      36.421  68.743  63.910  1.00  0.00           H  
ATOM   2687  CE1 PHE   174      37.809  68.183  62.372  1.00  0.00           C  
ATOM   2688  HE1 PHE   174      37.027  67.922  61.658  1.00  0.00           H  
ATOM   2689  CZ  PHE   174      39.136  68.055  62.019  1.00  0.00           C  
ATOM   2690  HZ  PHE   174      39.406  67.693  61.027  1.00  0.00           H  
ATOM   2691  CE2 PHE   174      40.123  68.386  62.925  1.00  0.00           C  
ATOM   2692  HE2 PHE   174      41.172  68.286  62.648  1.00  0.00           H  
ATOM   2693  CD2 PHE   174      39.781  68.843  64.182  1.00  0.00           C  
ATOM   2694  HD2 PHE   174      40.560  69.102  64.898  1.00  0.00           H  
ATOM   2695  C   PHE   174      39.157  67.560  67.102  1.00  0.00           C  
ATOM   2696  O   PHE   174      40.126  68.031  67.698  1.00  0.00           O  
ATOM   2697  N   ALA   175      39.193  66.362  66.511  1.00  0.00           N  
ATOM   2698  H   ALA   175      38.394  66.021  65.995  1.00  0.00           H  
ATOM   2699  CA  ALA   175      40.354  65.490  66.643  1.00  0.00           C  
ATOM   2700  HA  ALA   175      41.215  66.093  66.931  1.00  0.00           H  
ATOM   2701  CB  ALA   175      40.112  64.444  67.721  1.00  0.00           C  
ATOM   2702  HB1 ALA   175      39.258  63.825  67.443  1.00  0.00           H  
ATOM   2703  HB2 ALA   175      40.997  63.816  67.824  1.00  0.00           H  
ATOM   2704  HB3 ALA   175      39.907  64.940  68.670  1.00  0.00           H  
ATOM   2705  C   ALA   175      40.690  64.817  65.318  1.00  0.00           C  
ATOM   2706  O   ALA   175      39.840  64.702  64.436  1.00  0.00           O  
ATOM   2707  N   VAL   176      41.970  64.425  65.189  1.00  0.00           N  
ATOM   2708  H   VAL   176      42.665  64.644  65.888  1.00  0.00           H  
ATOM   2709  CA  VAL   176      42.392  63.692  64.002  1.00  0.00           C  
ATOM   2710  HA  VAL   176      41.552  63.458  63.348  1.00  0.00           H  
ATOM   2711  CB  VAL   176      43.423  64.514  63.205  1.00  0.00           C  
ATOM   2712  HB  VAL   176      44.272  64.739  63.850  1.00  0.00           H  
ATOM   2713  CG1 VAL   176      43.902  63.733  61.990  1.00  0.00           C  
ATOM   2714 HG11 VAL   176      43.053  63.508  61.344  1.00  0.00           H  
ATOM   2715 HG12 VAL   176      44.629  64.328  61.439  1.00  0.00           H  
ATOM   2716 HG13 VAL   176      44.366  62.802  62.316  1.00  0.00           H  
ATOM   2717  CG2 VAL   176      42.812  65.843  62.785  1.00  0.00           C  
ATOM   2718 HG21 VAL   176      42.514  66.403  63.672  1.00  0.00           H  
ATOM   2719 HG22 VAL   176      43.546  66.419  62.222  1.00  0.00           H  
ATOM   2720 HG23 VAL   176      41.937  65.660  62.160  1.00  0.00           H  
ATOM   2721  C   VAL   176      42.999  62.345  64.373  1.00  0.00           C  
ATOM   2722  O   VAL   176      43.920  62.271  65.186  1.00  0.00           O  
ATOM   2723  N   VAL   177      42.475  61.279  63.822  1.00  0.00           N  
ATOM   2724  H   VAL   177      41.657  61.351  63.234  1.00  0.00           H  
ATOM   2725  CA  VAL   177      43.035  59.955  64.068  1.00  0.00           C  
ATOM   2726  HA  VAL   177      43.757  59.963  64.884  1.00  0.00           H  
ATOM   2727  CB  VAL   177      41.914  58.956  64.413  1.00  0.00           C  
ATOM   2728  HB  VAL   177      41.200  58.926  63.590  1.00  0.00           H  
ATOM   2729  CG1 VAL   177      42.490  57.566  64.635  1.00  0.00           C  
ATOM   2730 HG11 VAL   177      43.204  57.595  65.458  1.00  0.00           H  
ATOM   2731 HG12 VAL   177      41.684  56.873  64.878  1.00  0.00           H  
ATOM   2732 HG13 VAL   177      42.995  57.232  63.729  1.00  0.00           H  
ATOM   2733  CG2 VAL   177      41.159  59.430  65.645  1.00  0.00           C  
ATOM   2734 HG21 VAL   177      40.720  60.408  65.449  1.00  0.00           H  
ATOM   2735 HG22 VAL   177      40.368  58.719  65.883  1.00  0.00           H  
ATOM   2736 HG23 VAL   177      41.846  59.503  66.488  1.00  0.00           H  
ATOM   2737  C   VAL   177      43.807  59.450  62.856  1.00  0.00           C  
ATOM   2738  O   VAL   177      43.230  59.215  61.795  1.00  0.00           O  
ATOM   2739  N   PHE   178      45.078  59.245  63.047  1.00  0.00           N  
ATOM   2740  H   PHE   178      45.506  59.358  63.955  1.00  0.00           H  
ATOM   2741  CA  PHE   178      45.931  58.883  61.921  1.00  0.00           C  
ATOM   2742  HA  PHE   178      45.403  59.061  60.984  1.00  0.00           H  
ATOM   2743  CB  PHE   178      47.210  59.723  61.929  1.00  0.00           C  
ATOM   2744  HB2 PHE   178      46.969  60.772  61.760  1.00  0.00           H  
ATOM   2745  HB3 PHE   178      47.722  59.618  62.885  1.00  0.00           H  
ATOM   2746  CG  PHE   178      48.198  59.332  60.867  1.00  0.00           C  
ATOM   2747  CD1 PHE   178      47.920  59.551  59.526  1.00  0.00           C  
ATOM   2748  HD1 PHE   178      46.972  60.011  59.246  1.00  0.00           H  
ATOM   2749  CE1 PHE   178      48.829  59.192  58.549  1.00  0.00           C  
ATOM   2750  HE1 PHE   178      48.597  59.371  57.499  1.00  0.00           H  
ATOM   2751  CZ  PHE   178      50.027  58.608  58.901  1.00  0.00           C  
ATOM   2752  HZ  PHE   178      50.744  58.323  58.132  1.00  0.00           H  
ATOM   2753  CE2 PHE   178      50.317  58.384  60.232  1.00  0.00           C  
ATOM   2754  HE2 PHE   178      51.264  57.924  60.514  1.00  0.00           H  
ATOM   2755  CD2 PHE   178      49.407  58.743  61.207  1.00  0.00           C  
ATOM   2756  HD2 PHE   178      49.635  58.564  62.258  1.00  0.00           H  
ATOM   2757  C   PHE   178      46.290  57.403  61.955  1.00  0.00           C  
ATOM   2758  O   PHE   178      46.843  56.911  62.939  1.00  0.00           O  
ATOM   2759  N   ALA   179      45.971  56.698  60.875  1.00  0.00           N  
ATOM   2760  H   ALA   179      45.431  57.124  60.136  1.00  0.00           H  
ATOM   2761  CA  ALA   179      46.327  55.290  60.747  1.00  0.00           C  
ATOM   2762  HA  ALA   179      46.785  54.959  61.679  1.00  0.00           H  
ATOM   2763  CB  ALA   179      45.084  54.450  60.491  1.00  0.00           C  
ATOM   2764  HB1 ALA   179      44.619  54.763  59.556  1.00  0.00           H  
ATOM   2765  HB2 ALA   179      45.363  53.398  60.423  1.00  0.00           H  
ATOM   2766  HB3 ALA   179      44.378  54.585  61.311  1.00  0.00           H  
ATOM   2767  C   ALA   179      47.348  55.078  59.636  1.00  0.00           C  
ATOM   2768  O   ALA   179      47.086  55.386  58.473  1.00  0.00           O  
ATOM   2769  N   ALA   180      48.511  54.551  60.001  1.00  0.00           N  
ATOM   2770  H   ALA   180      48.733  54.450  60.981  1.00  0.00           H  
ATOM   2771  CA  ALA   180      49.518  54.163  59.020  1.00  0.00           C  
ATOM   2772  HA  ALA   180      49.304  54.670  58.079  1.00  0.00           H  
ATOM   2773  CB  ALA   180      50.904  54.577  59.492  1.00  0.00           C  
ATOM   2774  HB1 ALA   180      51.136  54.070  60.429  1.00  0.00           H  
ATOM   2775  HB2 ALA   180      51.642  54.302  58.738  1.00  0.00           H  
ATOM   2776  HB3 ALA   180      50.928  55.655  59.648  1.00  0.00           H  
ATOM   2777  C   ALA   180      49.475  52.665  58.750  1.00  0.00           C  
ATOM   2778  O   ALA   180      49.735  51.856  59.642  1.00  0.00           O  
ATOM   2779  N   ILE   181      49.200  52.283  57.534  1.00  0.00           N  
ATOM   2780  H   ILE   181      49.099  52.959  56.791  1.00  0.00           H  
ATOM   2781  CA  ILE   181      48.983  50.876  57.222  1.00  0.00           C  
ATOM   2782  HA  ILE   181      49.092  50.258  58.114  1.00  0.00           H  
ATOM   2783  CB  ILE   181      47.585  50.657  56.615  1.00  0.00           C  
ATOM   2784  HB  ILE   181      47.501  51.238  55.697  1.00  0.00           H  
ATOM   2785  CG2 ILE   181      47.365  49.184  56.304  1.00  0.00           C  
ATOM   2786 HG21 ILE   181      47.447  48.602  57.222  1.00  0.00           H  
ATOM   2787 HG22 ILE   181      46.372  49.047  55.876  1.00  0.00           H  
ATOM   2788 HG23 ILE   181      48.117  48.846  55.591  1.00  0.00           H  
ATOM   2789  CG1 ILE   181      46.503  51.174  57.566  1.00  0.00           C  
ATOM   2790 HG12 ILE   181      46.479  50.503  58.425  1.00  0.00           H  
ATOM   2791 HG13 ILE   181      46.806  52.169  57.891  1.00  0.00           H  
ATOM   2792  CD1 ILE   181      45.127  51.245  56.945  1.00  0.00           C  
ATOM   2793 HD11 ILE   181      44.822  50.250  56.620  1.00  0.00           H  
ATOM   2794 HD12 ILE   181      44.415  51.620  57.680  1.00  0.00           H  
ATOM   2795 HD13 ILE   181      45.149  51.916  56.086  1.00  0.00           H  
ATOM   2796  C   ILE   181      50.043  50.355  56.260  1.00  0.00           C  
ATOM   2797  O   ILE   181      50.111  50.782  55.107  1.00  0.00           O  
ATOM   2798  N   GLY   182      50.939  49.501  56.775  1.00  0.00           N  
ATOM   2799  H   GLY   182      50.960  49.322  57.769  1.00  0.00           H  
ATOM   2800  CA  GLY   182      51.902  48.809  55.927  1.00  0.00           C  
ATOM   2801  HA2 GLY   182      52.402  48.037  56.512  1.00  0.00           H  
ATOM   2802  HA3 GLY   182      51.375  48.346  55.093  1.00  0.00           H  
ATOM   2803  C   GLY   182      52.947  49.773  55.380  1.00  0.00           C  
ATOM   2804  O   GLY   182      53.354  49.671  54.222  1.00  0.00           O  
ATOM   2805  N   ILE   183      53.481  50.710  56.229  1.00  0.00           N  
ATOM   2806  H   ILE   183      53.216  50.805  57.199  1.00  0.00           H  
ATOM   2807  CA  ILE   183      54.452  51.650  55.682  1.00  0.00           C  
ATOM   2808  HA  ILE   183      54.520  51.552  54.599  1.00  0.00           H  
ATOM   2809  CB  ILE   183      54.077  53.099  56.044  1.00  0.00           C  
ATOM   2810  HB  ILE   183      54.808  53.775  55.602  1.00  0.00           H  
ATOM   2811  CG2 ILE   183      52.691  53.437  55.518  1.00  0.00           C  
ATOM   2812 HG21 ILE   183      51.959  52.761  55.960  1.00  0.00           H  
ATOM   2813 HG22 ILE   183      52.442  54.464  55.783  1.00  0.00           H  
ATOM   2814 HG23 ILE   183      52.677  53.328  54.434  1.00  0.00           H  
ATOM   2815  CG1 ILE   183      54.143  53.305  57.559  1.00  0.00           C  
ATOM   2816 HG12 ILE   183      53.310  52.755  57.997  1.00  0.00           H  
ATOM   2817 HG13 ILE   183      55.083  52.874  57.903  1.00  0.00           H  
ATOM   2818  CD1 ILE   183      54.068  54.754  57.983  1.00  0.00           C  
ATOM   2819 HD11 ILE   183      53.128  55.185  57.639  1.00  0.00           H  
ATOM   2820 HD12 ILE   183      54.121  54.818  59.070  1.00  0.00           H  
ATOM   2821 HD13 ILE   183      54.901  55.304  57.546  1.00  0.00           H  
ATOM   2822  C   ILE   183      55.857  51.347  56.186  1.00  0.00           C  
ATOM   2823  O   ILE   183      56.044  50.498  57.058  1.00  0.00           O  
ATOM   2824  N   THR   184      56.868  52.061  55.634  1.00  0.00           N  
ATOM   2825  H   THR   184      56.685  52.712  54.884  1.00  0.00           H  
ATOM   2826  CA  THR   184      58.248  51.874  56.066  1.00  0.00           C  
ATOM   2827  HA  THR   184      58.407  50.836  56.360  1.00  0.00           H  
ATOM   2828  CB  THR   184      59.235  52.223  54.937  1.00  0.00           C  
ATOM   2829  HB  THR   184      60.251  52.045  55.288  1.00  0.00           H  
ATOM   2830  CG2 THR   184      58.966  51.367  53.709  1.00  0.00           C  
ATOM   2831 HG21 THR   184      57.949  51.544  53.357  1.00  0.00           H  
ATOM   2832 HG22 THR   184      59.673  51.628  52.922  1.00  0.00           H  
ATOM   2833 HG23 THR   184      59.082  50.314  53.967  1.00  0.00           H  
ATOM   2834  OG1 THR   184      59.097  53.607  54.589  1.00  0.00           O  
ATOM   2835  HG1 THR   184      59.713  53.823  53.885  1.00  0.00           H  
ATOM   2836  C   THR   184      58.559  52.716  57.296  1.00  0.00           C  
ATOM   2837  O   THR   184      57.871  53.698  57.578  1.00  0.00           O  
ATOM   2838  N   PHE   185      59.598  52.327  58.026  1.00  0.00           N  
ATOM   2839  H   PHE   185      60.096  51.482  57.785  1.00  0.00           H  
ATOM   2840  CA  PHE   185      60.024  53.067  59.208  1.00  0.00           C  
ATOM   2841  HA  PHE   185      59.254  53.009  59.977  1.00  0.00           H  
ATOM   2842  CB  PHE   185      61.320  52.479  59.769  1.00  0.00           C  
ATOM   2843  HB2 PHE   185      61.163  51.442  60.066  1.00  0.00           H  
ATOM   2844  HB3 PHE   185      62.108  52.526  59.018  1.00  0.00           H  
ATOM   2845  CG  PHE   185      61.838  53.199  60.981  1.00  0.00           C  
ATOM   2846  CD1 PHE   185      61.339  52.910  62.243  1.00  0.00           C  
ATOM   2847  HD1 PHE   185      60.563  52.151  62.349  1.00  0.00           H  
ATOM   2848  CE1 PHE   185      61.815  53.572  63.359  1.00  0.00           C  
ATOM   2849  HE1 PHE   185      61.414  53.336  64.345  1.00  0.00           H  
ATOM   2850  CZ  PHE   185      62.797  54.531  63.226  1.00  0.00           C  
ATOM   2851  HZ  PHE   185      63.173  55.054  64.105  1.00  0.00           H  
ATOM   2852  CE2 PHE   185      63.303  54.828  61.977  1.00  0.00           C  
ATOM   2853  HE2 PHE   185      64.080  55.585  61.870  1.00  0.00           H  
ATOM   2854  CD2 PHE   185      62.825  54.166  60.863  1.00  0.00           C  
ATOM   2855  HD2 PHE   185      63.224  54.401  59.876  1.00  0.00           H  
ATOM   2856  C   PHE   185      60.226  54.543  58.892  1.00  0.00           C  
ATOM   2857  O   PHE   185      59.939  55.410  59.717  1.00  0.00           O  
ATOM   2858  N   GLU   186      60.721  54.823  57.691  1.00  0.00           N  
ATOM   2859  H   GLU   186      60.864  54.082  57.019  1.00  0.00           H  
ATOM   2860  CA  GLU   186      61.114  56.178  57.321  1.00  0.00           C  
ATOM   2861  HA  GLU   186      61.661  56.642  58.142  1.00  0.00           H  
ATOM   2862  CB  GLU   186      62.015  56.153  56.085  1.00  0.00           C  
ATOM   2863  HB2 GLU   186      61.487  55.585  55.318  1.00  0.00           H  
ATOM   2864  HB3 GLU   186      62.132  57.185  55.756  1.00  0.00           H  
ATOM   2865  CG  GLU   186      63.387  55.536  56.319  1.00  0.00           C  
ATOM   2866  HG2 GLU   186      63.883  56.116  57.097  1.00  0.00           H  
ATOM   2867  HG3 GLU   186      63.237  54.514  56.668  1.00  0.00           H  
ATOM   2868  CD  GLU   186      64.241  55.523  55.082  1.00  0.00           C  
ATOM   2869  OE1 GLU   186      63.749  55.883  54.039  1.00  0.00           O  
ATOM   2870  OE2 GLU   186      65.387  55.152  55.179  1.00  0.00           O  
ATOM   2871  C   GLU   186      59.895  57.051  57.055  1.00  0.00           C  
ATOM   2872  O   GLU   186      59.903  58.249  57.340  1.00  0.00           O  
ATOM   2873  N   GLU   187      58.868  56.437  56.428  1.00  0.00           N  
ATOM   2874  H   GLU   187      58.973  55.513  56.032  1.00  0.00           H  
ATOM   2875  CA  GLU   187      57.589  57.118  56.263  1.00  0.00           C  
ATOM   2876  HA  GLU   187      57.743  58.082  55.780  1.00  0.00           H  
ATOM   2877  CB  GLU   187      56.647  56.281  55.395  1.00  0.00           C  
ATOM   2878  HB2 GLU   187      56.623  55.280  55.825  1.00  0.00           H  
ATOM   2879  HB3 GLU   187      55.658  56.732  55.472  1.00  0.00           H  
ATOM   2880  CG  GLU   187      57.053  56.194  53.930  1.00  0.00           C  
ATOM   2881  HG2 GLU   187      56.843  57.158  53.468  1.00  0.00           H  
ATOM   2882  HG3 GLU   187      58.125  55.999  53.894  1.00  0.00           H  
ATOM   2883  CD  GLU   187      56.322  55.112  53.184  1.00  0.00           C  
ATOM   2884  OE1 GLU   187      56.522  53.963  53.496  1.00  0.00           O  
ATOM   2885  OE2 GLU   187      55.562  55.436  52.302  1.00  0.00           O  
ATOM   2886  C   GLU   187      56.937  57.401  57.610  1.00  0.00           C  
ATOM   2887  O   GLU   187      56.356  58.466  57.818  1.00  0.00           O  
ATOM   2888  N   ALA   188      57.027  56.391  58.510  1.00  0.00           N  
ATOM   2889  H   ALA   188      57.442  55.506  58.254  1.00  0.00           H  
ATOM   2890  CA  ALA   188      56.471  56.532  59.851  1.00  0.00           C  
ATOM   2891  HA  ALA   188      55.414  56.786  59.767  1.00  0.00           H  
ATOM   2892  CB  ALA   188      56.597  55.224  60.618  1.00  0.00           C  
ATOM   2893  HB1 ALA   188      57.650  54.961  60.719  1.00  0.00           H  
ATOM   2894  HB2 ALA   188      56.155  55.338  61.608  1.00  0.00           H  
ATOM   2895  HB3 ALA   188      56.076  54.433  60.078  1.00  0.00           H  
ATOM   2896  C   ALA   188      57.152  57.661  60.613  1.00  0.00           C  
ATOM   2897  O   ALA   188      56.496  58.441  61.304  1.00  0.00           O  
ATOM   2898  N   GLU   189      58.470  57.696  60.512  1.00  0.00           N  
ATOM   2899  H   GLU   189      58.942  56.949  60.023  1.00  0.00           H  
ATOM   2900  CA  GLU   189      59.280  58.745  61.119  1.00  0.00           C  
ATOM   2901  HA  GLU   189      59.152  58.731  62.201  1.00  0.00           H  
ATOM   2902  CB  GLU   189      60.761  58.529  60.799  1.00  0.00           C  
ATOM   2903  HB2 GLU   189      61.025  57.537  61.167  1.00  0.00           H  
ATOM   2904  HB3 GLU   189      60.858  58.551  59.714  1.00  0.00           H  
ATOM   2905  CG  GLU   189      61.694  59.563  61.413  1.00  0.00           C  
ATOM   2906  HG2 GLU   189      61.413  60.540  61.021  1.00  0.00           H  
ATOM   2907  HG3 GLU   189      61.542  59.548  62.492  1.00  0.00           H  
ATOM   2908  CD  GLU   189      63.142  59.298  61.107  1.00  0.00           C  
ATOM   2909  OE1 GLU   189      63.428  58.291  60.505  1.00  0.00           O  
ATOM   2910  OE2 GLU   189      63.963  60.105  61.476  1.00  0.00           O  
ATOM   2911  C   GLU   189      58.843  60.124  60.641  1.00  0.00           C  
ATOM   2912  O   GLU   189      58.642  61.035  61.444  1.00  0.00           O  
ATOM   2913  N   PHE   190      58.697  60.270  59.328  1.00  0.00           N  
ATOM   2914  H   PHE   190      58.885  59.494  58.710  1.00  0.00           H  
ATOM   2915  CA  PHE   190      58.309  61.546  58.738  1.00  0.00           C  
ATOM   2916  HA  PHE   190      59.055  62.304  58.974  1.00  0.00           H  
ATOM   2917  CB  PHE   190      58.202  61.421  57.217  1.00  0.00           C  
ATOM   2918  HB2 PHE   190      59.196  61.340  56.778  1.00  0.00           H  
ATOM   2919  HB3 PHE   190      57.616  60.540  56.953  1.00  0.00           H  
ATOM   2920  CG  PHE   190      57.535  62.594  56.558  1.00  0.00           C  
ATOM   2921  CD1 PHE   190      58.236  63.768  56.325  1.00  0.00           C  
ATOM   2922  HD1 PHE   190      59.281  63.833  56.626  1.00  0.00           H  
ATOM   2923  CE1 PHE   190      57.623  64.848  55.718  1.00  0.00           C  
ATOM   2924  HE1 PHE   190      58.186  65.764  55.540  1.00  0.00           H  
ATOM   2925  CZ  PHE   190      56.301  64.767  55.338  1.00  0.00           C  
ATOM   2926  HZ  PHE   190      55.816  65.618  54.861  1.00  0.00           H  
ATOM   2927  CE2 PHE   190      55.591  63.605  55.563  1.00  0.00           C  
ATOM   2928  HE2 PHE   190      54.546  63.538  55.261  1.00  0.00           H  
ATOM   2929  CD2 PHE   190      56.205  62.527  56.171  1.00  0.00           C  
ATOM   2930  HD2 PHE   190      55.643  61.610  56.352  1.00  0.00           H  
ATOM   2931  C   PHE   190      56.983  62.035  59.307  1.00  0.00           C  
ATOM   2932  O   PHE   190      56.870  63.180  59.745  1.00  0.00           O  
ATOM   2933  N   PHE   191      55.983  61.161  59.298  1.00  0.00           N  
ATOM   2934  H   PHE   191      56.111  60.252  58.877  1.00  0.00           H  
ATOM   2935  CA  PHE   191      54.672  61.491  59.845  1.00  0.00           C  
ATOM   2936  HA  PHE   191      54.256  62.349  59.317  1.00  0.00           H  
ATOM   2937  CB  PHE   191      53.714  60.309  59.687  1.00  0.00           C  
ATOM   2938  HB2 PHE   191      54.269  59.371  59.710  1.00  0.00           H  
ATOM   2939  HB3 PHE   191      52.977  60.313  60.490  1.00  0.00           H  
ATOM   2940  CG  PHE   191      52.944  60.321  58.397  1.00  0.00           C  
ATOM   2941  CD1 PHE   191      51.966  61.277  58.166  1.00  0.00           C  
ATOM   2942  HD1 PHE   191      51.758  62.024  58.932  1.00  0.00           H  
ATOM   2943  CE1 PHE   191      51.257  61.289  56.979  1.00  0.00           C  
ATOM   2944  HE1 PHE   191      50.491  62.046  56.810  1.00  0.00           H  
ATOM   2945  CZ  PHE   191      51.518  60.345  56.010  1.00  0.00           C  
ATOM   2946  HZ  PHE   191      50.959  60.353  55.074  1.00  0.00           H  
ATOM   2947  CE2 PHE   191      52.489  59.388  56.226  1.00  0.00           C  
ATOM   2948  HE2 PHE   191      52.698  58.641  55.460  1.00  0.00           H  
ATOM   2949  CD2 PHE   191      53.195  59.377  57.413  1.00  0.00           C  
ATOM   2950  HD2 PHE   191      53.960  58.620  57.585  1.00  0.00           H  
ATOM   2951  C   PHE   191      54.771  61.879  61.315  1.00  0.00           C  
ATOM   2952  O   PHE   191      54.232  62.903  61.734  1.00  0.00           O  
ATOM   2953  N   MET   192      55.461  61.053  62.094  1.00  0.00           N  
ATOM   2954  H   MET   192      55.943  60.263  61.690  1.00  0.00           H  
ATOM   2955  CA  MET   192      55.496  61.217  63.542  1.00  0.00           C  
ATOM   2956  HA  MET   192      54.486  61.369  63.924  1.00  0.00           H  
ATOM   2957  CB  MET   192      56.084  59.970  64.200  1.00  0.00           C  
ATOM   2958  HB2 MET   192      57.024  59.756  63.693  1.00  0.00           H  
ATOM   2959  HB3 MET   192      56.283  60.223  65.241  1.00  0.00           H  
ATOM   2960  CG  MET   192      55.185  58.743  64.140  1.00  0.00           C  
ATOM   2961  HG2 MET   192      54.319  58.925  64.777  1.00  0.00           H  
ATOM   2962  HG3 MET   192      54.856  58.613  63.109  1.00  0.00           H  
ATOM   2963  SD  MET   192      56.020  57.241  64.689  1.00  0.00           S  
ATOM   2964  CE  MET   192      56.334  57.638  66.407  1.00  0.00           C  
ATOM   2965  HE1 MET   192      55.388  57.822  66.917  1.00  0.00           H  
ATOM   2966  HE2 MET   192      56.847  56.804  66.885  1.00  0.00           H  
ATOM   2967  HE3 MET   192      56.957  58.530  66.466  1.00  0.00           H  
ATOM   2968  C   MET   192      56.294  62.453  63.938  1.00  0.00           C  
ATOM   2969  O   MET   192      55.908  63.187  64.848  1.00  0.00           O  
ATOM   2970  N   GLU   193      57.408  62.677  63.250  1.00  0.00           N  
ATOM   2971  H   GLU   193      57.746  61.984  62.597  1.00  0.00           H  
ATOM   2972  CA  GLU   193      58.197  63.888  63.443  1.00  0.00           C  
ATOM   2973  HA  GLU   193      58.448  64.002  64.498  1.00  0.00           H  
ATOM   2974  CB  GLU   193      59.495  63.813  62.636  1.00  0.00           C  
ATOM   2975  HB2 GLU   193      59.225  63.499  61.628  1.00  0.00           H  
ATOM   2976  HB3 GLU   193      59.909  64.821  62.604  1.00  0.00           H  
ATOM   2977  CG  GLU   193      60.534  62.856  63.204  1.00  0.00           C  
ATOM   2978  HG2 GLU   193      60.092  61.860  63.228  1.00  0.00           H  
ATOM   2979  HG3 GLU   193      61.390  62.856  62.529  1.00  0.00           H  
ATOM   2980  CD  GLU   193      60.986  63.237  64.586  1.00  0.00           C  
ATOM   2981  OE1 GLU   193      61.109  64.410  64.849  1.00  0.00           O  
ATOM   2982  OE2 GLU   193      61.208  62.355  65.381  1.00  0.00           O  
ATOM   2983  C   GLU   193      57.409  65.128  63.041  1.00  0.00           C  
ATOM   2984  O   GLU   193      57.577  66.199  63.625  1.00  0.00           O  
ATOM   2985  N   ASP   194      56.524  65.030  61.995  1.00  0.00           N  
ATOM   2986  H   ASP   194      56.476  64.165  61.476  1.00  0.00           H  
ATOM   2987  CA  ASP   194      55.678  66.139  61.570  1.00  0.00           C  
ATOM   2988  HA  ASP   194      56.286  67.030  61.417  1.00  0.00           H  
ATOM   2989  CB  ASP   194      54.969  65.799  60.257  1.00  0.00           C  
ATOM   2990  HB2 ASP   194      55.726  65.470  59.545  1.00  0.00           H  
ATOM   2991  HB3 ASP   194      54.277  64.980  60.455  1.00  0.00           H  
ATOM   2992  CG  ASP   194      54.204  66.980  59.674  1.00  0.00           C  
ATOM   2993  OD1 ASP   194      54.824  67.971  59.366  1.00  0.00           O  
ATOM   2994  OD2 ASP   194      53.008  66.880  59.542  1.00  0.00           O  
ATOM   2995  C   ASP   194      54.647  66.485  62.636  1.00  0.00           C  
ATOM   2996  O   ASP   194      54.471  67.652  62.987  1.00  0.00           O  
ATOM   2997  N   PHE   195      53.945  65.448  63.184  1.00  0.00           N  
ATOM   2998  H   PHE   195      54.088  64.498  62.873  1.00  0.00           H  
ATOM   2999  CA  PHE   195      52.935  65.696  64.207  1.00  0.00           C  
ATOM   3000  HA  PHE   195      52.203  66.414  63.838  1.00  0.00           H  
ATOM   3001  CB  PHE   195      52.208  64.398  64.565  1.00  0.00           C  
ATOM   3002  HB2 PHE   195      52.929  63.595  64.719  1.00  0.00           H  
ATOM   3003  HB3 PHE   195      51.619  64.536  65.472  1.00  0.00           H  
ATOM   3004  CG  PHE   195      51.257  63.923  63.503  1.00  0.00           C  
ATOM   3005  CD1 PHE   195      51.501  64.191  62.164  1.00  0.00           C  
ATOM   3006  HD1 PHE   195      52.393  64.751  61.886  1.00  0.00           H  
ATOM   3007  CE1 PHE   195      50.626  63.755  61.186  1.00  0.00           C  
ATOM   3008  HE1 PHE   195      50.828  63.973  60.137  1.00  0.00           H  
ATOM   3009  CZ  PHE   195      49.498  63.045  61.537  1.00  0.00           C  
ATOM   3010  HZ  PHE   195      48.807  62.700  60.767  1.00  0.00           H  
ATOM   3011  CE2 PHE   195      49.243  62.771  62.866  1.00  0.00           C  
ATOM   3012  HE2 PHE   195      48.352  62.209  63.147  1.00  0.00           H  
ATOM   3013  CD2 PHE   195      50.118  63.209  63.840  1.00  0.00           C  
ATOM   3014  HD2 PHE   195      49.917  62.994  64.890  1.00  0.00           H  
ATOM   3015  C   PHE   195      53.557  66.298  65.460  1.00  0.00           C  
ATOM   3016  O   PHE   195      52.926  67.093  66.157  1.00  0.00           O  
ATOM   3017  N   ARG   196      54.792  65.880  65.784  1.00  0.00           N  
ATOM   3018  H   ARG   196      55.219  65.127  65.264  1.00  0.00           H  
ATOM   3019  CA  ARG   196      55.533  66.459  66.898  1.00  0.00           C  
ATOM   3020  HA  ARG   196      54.946  66.377  67.813  1.00  0.00           H  
ATOM   3021  CB  ARG   196      56.853  65.729  67.100  1.00  0.00           C  
ATOM   3022  HB2 ARG   196      56.607  64.689  67.316  1.00  0.00           H  
ATOM   3023  HB3 ARG   196      57.391  65.786  66.154  1.00  0.00           H  
ATOM   3024  CG  ARG   196      57.727  66.284  68.214  1.00  0.00           C  
ATOM   3025  HG2 ARG   196      57.787  67.366  68.097  1.00  0.00           H  
ATOM   3026  HG3 ARG   196      57.257  66.048  69.169  1.00  0.00           H  
ATOM   3027  CD  ARG   196      59.095  65.706  68.179  1.00  0.00           C  
ATOM   3028  HD2 ARG   196      59.692  66.156  68.972  1.00  0.00           H  
ATOM   3029  HD3 ARG   196      59.031  64.630  68.340  1.00  0.00           H  
ATOM   3030  NE  ARG   196      59.753  65.948  66.905  1.00  0.00           N  
ATOM   3031  HE  ARG   196      59.876  65.152  66.295  1.00  0.00           H  
ATOM   3032  CZ  ARG   196      60.202  67.150  66.493  1.00  0.00           C  
ATOM   3033  NH1 ARG   196      60.056  68.205  67.263  1.00  0.00           N  
ATOM   3034 HH11 ARG   196      59.607  68.111  68.163  1.00  0.00           H  
ATOM   3035 HH12 ARG   196      60.393  69.104  66.951  1.00  0.00           H  
ATOM   3036  NH2 ARG   196      60.789  67.267  65.315  1.00  0.00           N  
ATOM   3037 HH21 ARG   196      60.899  66.454  64.726  1.00  0.00           H  
ATOM   3038 HH22 ARG   196      61.124  68.169  65.009  1.00  0.00           H  
ATOM   3039  C   ARG   196      55.806  67.940  66.668  1.00  0.00           C  
ATOM   3040  O   ARG   196      55.361  68.790  67.440  1.00  0.00           O  
ATOM   3041  N   GLN   197      56.469  68.275  65.556  1.00  0.00           N  
ATOM   3042  H   GLN   197      56.605  67.573  64.842  1.00  0.00           H  
ATOM   3043  CA  GLN   197      57.050  69.595  65.347  1.00  0.00           C  
ATOM   3044  HA  GLN   197      57.627  69.887  66.224  1.00  0.00           H  
ATOM   3045  CB  GLN   197      57.980  69.585  64.131  1.00  0.00           C  
ATOM   3046  HB2 GLN   197      58.673  68.755  64.265  1.00  0.00           H  
ATOM   3047  HB3 GLN   197      57.359  69.401  63.254  1.00  0.00           H  
ATOM   3048  CG  GLN   197      58.763  70.872  63.936  1.00  0.00           C  
ATOM   3049  HG2 GLN   197      59.341  70.796  63.015  1.00  0.00           H  
ATOM   3050  HG3 GLN   197      58.061  71.702  63.857  1.00  0.00           H  
ATOM   3051  CD  GLN   197      59.715  71.150  65.084  1.00  0.00           C  
ATOM   3052  OE1 GLN   197      60.526  70.298  65.457  1.00  0.00           O  
ATOM   3053  NE2 GLN   197      59.622  72.348  65.652  1.00  0.00           N  
ATOM   3054 HE21 GLN   197      60.231  72.587  66.421  1.00  0.00           H  
ATOM   3055 HE22 GLN   197      58.942  73.013  65.312  1.00  0.00           H  
ATOM   3056  C   GLN   197      55.967  70.651  65.164  1.00  0.00           C  
ATOM   3057  O   GLN   197      56.114  71.789  65.611  1.00  0.00           O  
ATOM   3058  N   THR   198      54.856  70.305  64.511  1.00  0.00           N  
ATOM   3059  H   THR   198      54.765  69.363  64.158  1.00  0.00           H  
ATOM   3060  CA  THR   198      53.781  71.251  64.239  1.00  0.00           C  
ATOM   3061  HA  THR   198      54.197  72.236  64.031  1.00  0.00           H  
ATOM   3062  CB  THR   198      52.943  70.805  63.027  1.00  0.00           C  
ATOM   3063  HB  THR   198      52.167  71.547  62.840  1.00  0.00           H  
ATOM   3064  CG2 THR   198      53.821  70.668  61.793  1.00  0.00           C  
ATOM   3065 HG21 THR   198      54.596  69.925  61.979  1.00  0.00           H  
ATOM   3066 HG22 THR   198      53.211  70.352  60.946  1.00  0.00           H  
ATOM   3067 HG23 THR   198      54.284  71.628  61.568  1.00  0.00           H  
ATOM   3068  OG1 THR   198      52.322  69.544  63.310  1.00  0.00           O  
ATOM   3069  HG1 THR   198      51.800  69.267  62.553  1.00  0.00           H  
ATOM   3070  C   THR   198      52.876  71.420  65.453  1.00  0.00           C  
ATOM   3071  O   THR   198      52.189  72.432  65.591  1.00  0.00           O  
ATOM   3072  N   GLY   199      52.879  70.422  66.330  1.00  0.00           N  
ATOM   3073  H   GLY   199      53.495  69.633  66.195  1.00  0.00           H  
ATOM   3074  CA  GLY   199      52.009  70.427  67.500  1.00  0.00           C  
ATOM   3075  HA2 GLY   199      52.510  69.911  68.319  1.00  0.00           H  
ATOM   3076  HA3 GLY   199      51.806  71.458  67.790  1.00  0.00           H  
ATOM   3077  C   GLY   199      50.688  69.726  67.207  1.00  0.00           C  
ATOM   3078  O   GLY   199      49.803  69.669  68.060  1.00  0.00           O  
ATOM   3079  N   ALA   200      50.562  69.195  65.996  1.00  0.00           N  
ATOM   3080  H   ALA   200      51.301  69.308  65.317  1.00  0.00           H  
ATOM   3081  CA  ALA   200      49.350  68.496  65.588  1.00  0.00           C  
ATOM   3082  HA  ALA   200      48.511  69.190  65.638  1.00  0.00           H  
ATOM   3083  CB  ALA   200      49.482  67.996  64.157  1.00  0.00           C  
ATOM   3084  HB1 ALA   200      50.312  67.292  64.093  1.00  0.00           H  
ATOM   3085  HB2 ALA   200      48.559  67.497  63.859  1.00  0.00           H  
ATOM   3086  HB3 ALA   200      49.669  68.839  63.493  1.00  0.00           H  
ATOM   3087  C   ALA   200      49.040  67.337  66.528  1.00  0.00           C  
ATOM   3088  O   ALA   200      47.877  67.051  66.814  1.00  0.00           O  
ATOM   3089  N   ILE   201      50.042  66.674  67.029  1.00  0.00           N  
ATOM   3090  H   ILE   201      50.979  66.939  66.763  1.00  0.00           H  
ATOM   3091  CA  ILE   201      49.874  65.535  67.923  1.00  0.00           C  
ATOM   3092  HA  ILE   201      49.325  64.732  67.431  1.00  0.00           H  
ATOM   3093  CB  ILE   201      51.239  65.006  68.401  1.00  0.00           C  
ATOM   3094  HB  ILE   201      51.885  64.857  67.536  1.00  0.00           H  
ATOM   3095  CG2 ILE   201      51.888  65.997  69.354  1.00  0.00           C  
ATOM   3096 HG21 ILE   201      51.242  66.145  70.220  1.00  0.00           H  
ATOM   3097 HG22 ILE   201      52.852  65.608  69.683  1.00  0.00           H  
ATOM   3098 HG23 ILE   201      52.035  66.949  68.844  1.00  0.00           H  
ATOM   3099  CG1 ILE   201      51.077  63.640  69.072  1.00  0.00           C  
ATOM   3100 HG12 ILE   201      52.053  63.354  69.464  1.00  0.00           H  
ATOM   3101 HG13 ILE   201      50.377  63.766  69.898  1.00  0.00           H  
ATOM   3102  CD1 ILE   201      50.571  62.559  68.144  1.00  0.00           C  
ATOM   3103 HD11 ILE   201      51.270  62.432  67.318  1.00  0.00           H  
ATOM   3104 HD12 ILE   201      50.482  61.621  68.692  1.00  0.00           H  
ATOM   3105 HD13 ILE   201      49.594  62.843  67.752  1.00  0.00           H  
ATOM   3106  C   ILE   201      49.020  65.902  69.129  1.00  0.00           C  
ATOM   3107  O   ILE   201      48.308  65.061  69.677  1.00  0.00           O  
ATOM   3108  N   ASP   202      48.954  67.215  69.576  1.00  0.00           N  
ATOM   3109  H   ASP   202      49.467  67.919  69.066  1.00  0.00           H  
ATOM   3110  CA  ASP   202      48.220  67.622  70.768  1.00  0.00           C  
ATOM   3111  HA  ASP   202      48.577  67.060  71.631  1.00  0.00           H  
ATOM   3112  CB  ASP   202      48.422  69.115  71.039  1.00  0.00           C  
ATOM   3113  HB2 ASP   202      48.221  69.651  70.111  1.00  0.00           H  
ATOM   3114  HB3 ASP   202      47.697  69.416  71.796  1.00  0.00           H  
ATOM   3115  CG  ASP   202      49.827  69.445  71.522  1.00  0.00           C  
ATOM   3116  OD1 ASP   202      50.532  68.539  71.900  1.00  0.00           O  
ATOM   3117  OD2 ASP   202      50.183  70.599  71.509  1.00  0.00           O  
ATOM   3118  C   ASP   202      46.733  67.321  70.629  1.00  0.00           C  
ATOM   3119  O   ASP   202      46.005  67.273  71.620  1.00  0.00           O  
ATOM   3120  N   ARG   203      46.198  67.144  69.372  1.00  0.00           N  
ATOM   3121  H   ARG   203      46.773  67.300  68.556  1.00  0.00           H  
ATOM   3122  CA  ARG   203      44.803  66.769  69.173  1.00  0.00           C  
ATOM   3123  HA  ARG   203      44.374  66.429  70.116  1.00  0.00           H  
ATOM   3124  CB  ARG   203      43.996  67.957  68.672  1.00  0.00           C  
ATOM   3125  HB2 ARG   203      44.516  68.343  67.796  1.00  0.00           H  
ATOM   3126  HB3 ARG   203      43.021  67.571  68.374  1.00  0.00           H  
ATOM   3127  CG  ARG   203      43.810  69.077  69.685  1.00  0.00           C  
ATOM   3128  HG2 ARG   203      44.792  69.373  70.054  1.00  0.00           H  
ATOM   3129  HG3 ARG   203      43.342  69.922  69.181  1.00  0.00           H  
ATOM   3130  CD  ARG   203      42.961  68.650  70.826  1.00  0.00           C  
ATOM   3131  HD2 ARG   203      42.002  68.298  70.444  1.00  0.00           H  
ATOM   3132  HD3 ARG   203      43.459  67.839  71.357  1.00  0.00           H  
ATOM   3133  NE  ARG   203      42.720  69.738  71.759  1.00  0.00           N  
ATOM   3134  HE  ARG   203      41.884  70.286  71.615  1.00  0.00           H  
ATOM   3135  CZ  ARG   203      43.529  70.057  72.788  1.00  0.00           C  
ATOM   3136  NH1 ARG   203      44.625  69.362  73.002  1.00  0.00           N  
ATOM   3137 HH11 ARG   203      44.857  68.590  72.393  1.00  0.00           H  
ATOM   3138 HH12 ARG   203      45.229  69.603  73.774  1.00  0.00           H  
ATOM   3139  NH2 ARG   203      43.222  71.067  73.583  1.00  0.00           N  
ATOM   3140 HH21 ARG   203      42.379  71.598  73.417  1.00  0.00           H  
ATOM   3141 HH22 ARG   203      43.831  71.302  74.353  1.00  0.00           H  
ATOM   3142  C   ARG   203      44.678  65.620  68.181  1.00  0.00           C  
ATOM   3143  O   ARG   203      43.672  65.496  67.483  1.00  0.00           O  
ATOM   3144  N   SER   204      45.740  64.750  68.125  1.00  0.00           N  
ATOM   3145  H   SER   204      46.579  64.877  68.673  1.00  0.00           H  
ATOM   3146  CA  SER   204      45.679  63.619  67.207  1.00  0.00           C  
ATOM   3147  HA  SER   204      44.680  63.542  66.776  1.00  0.00           H  
ATOM   3148  CB  SER   204      46.679  63.806  66.082  1.00  0.00           C  
ATOM   3149  HB2 SER   204      47.675  63.908  66.513  1.00  0.00           H  
ATOM   3150  HB3 SER   204      46.650  62.926  65.439  1.00  0.00           H  
ATOM   3151  OG  SER   204      46.378  64.947  65.326  1.00  0.00           O  
ATOM   3152  HG  SER   204      47.023  65.043  64.622  1.00  0.00           H  
ATOM   3153  C   SER   204      45.953  62.307  67.930  1.00  0.00           C  
ATOM   3154  O   SER   204      46.535  62.294  69.014  1.00  0.00           O  
ATOM   3155  N   VAL   205      45.456  61.220  67.386  1.00  0.00           N  
ATOM   3156  H   VAL   205      44.825  61.324  66.604  1.00  0.00           H  
ATOM   3157  CA  VAL   205      45.740  59.874  67.870  1.00  0.00           C  
ATOM   3158  HA  VAL   205      46.449  59.880  68.698  1.00  0.00           H  
ATOM   3159  CB  VAL   205      44.443  59.190  68.339  1.00  0.00           C  
ATOM   3160  HB  VAL   205      43.749  59.132  67.500  1.00  0.00           H  
ATOM   3161  CG1 VAL   205      44.736  57.788  68.852  1.00  0.00           C  
ATOM   3162 HG11 VAL   205      45.429  57.845  69.691  1.00  0.00           H  
ATOM   3163 HG12 VAL   205      43.808  57.319  69.180  1.00  0.00           H  
ATOM   3164 HG13 VAL   205      45.180  57.194  68.054  1.00  0.00           H  
ATOM   3165  CG2 VAL   205      43.775  60.030  69.418  1.00  0.00           C  
ATOM   3166 HG21 VAL   205      43.536  61.015  69.017  1.00  0.00           H  
ATOM   3167 HG22 VAL   205      42.858  59.540  69.745  1.00  0.00           H  
ATOM   3168 HG23 VAL   205      44.451  60.137  70.266  1.00  0.00           H  
ATOM   3169  C   VAL   205      46.395  59.026  66.787  1.00  0.00           C  
ATOM   3170  O   VAL   205      45.820  58.813  65.720  1.00  0.00           O  
ATOM   3171  N   MET   206      47.602  58.472  67.078  1.00  0.00           N  
ATOM   3172  H   MET   206      48.046  58.531  67.983  1.00  0.00           H  
ATOM   3173  CA  MET   206      48.320  57.807  65.997  1.00  0.00           C  
ATOM   3174  HA  MET   206      47.829  58.009  65.045  1.00  0.00           H  
ATOM   3175  CB  MET   206      49.757  58.320  65.925  1.00  0.00           C  
ATOM   3176  HB2 MET   206      50.227  58.083  66.880  1.00  0.00           H  
ATOM   3177  HB3 MET   206      50.253  57.765  65.129  1.00  0.00           H  
ATOM   3178  CG  MET   206      49.880  59.813  65.655  1.00  0.00           C  
ATOM   3179  HG2 MET   206      49.290  60.047  64.769  1.00  0.00           H  
ATOM   3180  HG3 MET   206      49.474  60.348  66.513  1.00  0.00           H  
ATOM   3181  SD  MET   206      51.587  60.332  65.386  1.00  0.00           S  
ATOM   3182  CE  MET   206      51.813  59.876  63.670  1.00  0.00           C  
ATOM   3183  HE1 MET   206      51.092  60.412  63.053  1.00  0.00           H  
ATOM   3184  HE2 MET   206      52.824  60.134  63.355  1.00  0.00           H  
ATOM   3185  HE3 MET   206      51.660  58.803  63.556  1.00  0.00           H  
ATOM   3186  C   MET   206      48.304  56.294  66.174  1.00  0.00           C  
ATOM   3187  O   MET   206      48.490  55.787  67.280  1.00  0.00           O  
ATOM   3188  N   PHE   207      47.957  55.564  65.136  1.00  0.00           N  
ATOM   3189  H   PHE   207      47.550  56.072  64.364  1.00  0.00           H  
ATOM   3190  CA  PHE   207      48.070  54.114  65.027  1.00  0.00           C  
ATOM   3191  HA  PHE   207      48.473  53.704  65.953  1.00  0.00           H  
ATOM   3192  CB  PHE   207      46.697  53.489  64.773  1.00  0.00           C  
ATOM   3193  HB2 PHE   207      46.216  53.975  63.924  1.00  0.00           H  
ATOM   3194  HB3 PHE   207      46.801  52.423  64.569  1.00  0.00           H  
ATOM   3195  CG  PHE   207      45.750  53.614  65.932  1.00  0.00           C  
ATOM   3196  CD1 PHE   207      44.961  54.745  66.083  1.00  0.00           C  
ATOM   3197  HD1 PHE   207      45.034  55.547  65.349  1.00  0.00           H  
ATOM   3198  CE1 PHE   207      44.089  54.861  67.149  1.00  0.00           C  
ATOM   3199  HE1 PHE   207      43.474  55.755  67.255  1.00  0.00           H  
ATOM   3200  CZ  PHE   207      43.996  53.847  68.078  1.00  0.00           C  
ATOM   3201  HZ  PHE   207      43.309  53.937  68.919  1.00  0.00           H  
ATOM   3202  CE2 PHE   207      44.776  52.715  67.941  1.00  0.00           C  
ATOM   3203  HE2 PHE   207      44.705  51.911  68.673  1.00  0.00           H  
ATOM   3204  CD2 PHE   207      45.646  52.603  66.875  1.00  0.00           C  
ATOM   3205  HD2 PHE   207      46.262  51.711  66.766  1.00  0.00           H  
ATOM   3206  C   PHE   207      49.028  53.718  63.911  1.00  0.00           C  
ATOM   3207  O   PHE   207      48.682  53.779  62.732  1.00  0.00           O  
ATOM   3208  N   MET   208      50.234  53.311  64.291  1.00  0.00           N  
ATOM   3209  H   MET   208      50.437  53.184  65.272  1.00  0.00           H  
ATOM   3210  CA  MET   208      51.309  53.096  63.329  1.00  0.00           C  
ATOM   3211  HA  MET   208      51.022  53.496  62.356  1.00  0.00           H  
ATOM   3212  CB  MET   208      52.581  53.803  63.792  1.00  0.00           C  
ATOM   3213  HB2 MET   208      52.929  53.280  64.683  1.00  0.00           H  
ATOM   3214  HB3 MET   208      53.316  53.690  62.995  1.00  0.00           H  
ATOM   3215  CG  MET   208      52.400  55.281  64.109  1.00  0.00           C  
ATOM   3216  HG2 MET   208      51.661  55.369  64.906  1.00  0.00           H  
ATOM   3217  HG3 MET   208      53.356  55.673  64.455  1.00  0.00           H  
ATOM   3218  SD  MET   208      51.849  56.236  62.681  1.00  0.00           S  
ATOM   3219  CE  MET   208      53.333  56.236  61.680  1.00  0.00           C  
ATOM   3220  HE1 MET   208      53.608  55.209  61.438  1.00  0.00           H  
ATOM   3221  HE2 MET   208      53.150  56.790  60.759  1.00  0.00           H  
ATOM   3222  HE3 MET   208      54.145  56.708  62.233  1.00  0.00           H  
ATOM   3223  C   MET   208      51.572  51.610  63.120  1.00  0.00           C  
ATOM   3224  O   MET   208      52.015  50.914  64.034  1.00  0.00           O  
ATOM   3225  N   ASN   209      51.297  51.130  61.913  1.00  0.00           N  
ATOM   3226  H   ASN   209      50.787  51.696  61.250  1.00  0.00           H  
ATOM   3227  CA  ASN   209      51.648  49.767  61.532  1.00  0.00           C  
ATOM   3228  HA  ASN   209      52.153  49.271  62.361  1.00  0.00           H  
ATOM   3229  CB  ASN   209      50.403  48.973  61.179  1.00  0.00           C  
ATOM   3230  HB2 ASN   209      49.879  48.715  62.100  1.00  0.00           H  
ATOM   3231  HB3 ASN   209      49.758  49.592  60.555  1.00  0.00           H  
ATOM   3232  CG  ASN   209      50.718  47.705  60.435  1.00  0.00           C  
ATOM   3233  OD1 ASN   209      51.080  47.738  59.254  1.00  0.00           O  
ATOM   3234  ND2 ASN   209      50.587  46.588  61.104  1.00  0.00           N  
ATOM   3235 HD21 ASN   209      50.785  45.706  60.653  1.00  0.00           H  
ATOM   3236 HD22 ASN   209      50.288  46.612  62.068  1.00  0.00           H  
ATOM   3237  C   ASN   209      52.637  49.756  60.374  1.00  0.00           C  
ATOM   3238  O   ASN   209      52.507  50.531  59.426  1.00  0.00           O  
ATOM   3239  N   LEU   210      53.645  48.848  60.430  1.00  0.00           N  
ATOM   3240  H   LEU   210      53.726  48.195  61.196  1.00  0.00           H  
ATOM   3241  CA  LEU   210      54.668  48.827  59.392  1.00  0.00           C  
ATOM   3242  HA  LEU   210      54.595  49.726  58.780  1.00  0.00           H  
ATOM   3243  CB  LEU   210      56.064  48.777  60.025  1.00  0.00           C  
ATOM   3244  HB2 LEU   210      56.081  47.841  60.584  1.00  0.00           H  
ATOM   3245  HB3 LEU   210      56.795  48.730  59.218  1.00  0.00           H  
ATOM   3246  CG  LEU   210      56.412  49.939  60.963  1.00  0.00           C  
ATOM   3247  HG  LEU   210      55.679  49.987  61.769  1.00  0.00           H  
ATOM   3248  CD1 LEU   210      57.799  49.721  61.551  1.00  0.00           C  
ATOM   3249 HD11 LEU   210      58.532  49.673  60.746  1.00  0.00           H  
ATOM   3250 HD12 LEU   210      58.045  50.547  62.218  1.00  0.00           H  
ATOM   3251 HD13 LEU   210      57.814  48.786  62.111  1.00  0.00           H  
ATOM   3252  CD2 LEU   210      56.344  51.250  60.195  1.00  0.00           C  
ATOM   3253 HD21 LEU   210      55.336  51.390  59.803  1.00  0.00           H  
ATOM   3254 HD22 LEU   210      56.591  52.075  60.862  1.00  0.00           H  
ATOM   3255 HD23 LEU   210      57.055  51.225  59.369  1.00  0.00           H  
ATOM   3256  C   LEU   210      54.483  47.637  58.459  1.00  0.00           C  
ATOM   3257  O   LEU   210      53.872  46.635  58.830  1.00  0.00           O  
ATOM   3258  N   ALA   211      55.036  47.710  57.280  1.00  0.00           N  
ATOM   3259  H   ALA   211      55.514  48.575  57.074  1.00  0.00           H  
ATOM   3260  CA  ALA   211      54.972  46.691  56.239  1.00  0.00           C  
ATOM   3261  HA  ALA   211      53.928  46.531  55.968  1.00  0.00           H  
ATOM   3262  CB  ALA   211      55.731  47.149  55.002  1.00  0.00           C  
ATOM   3263  HB1 ALA   211      56.779  47.304  55.255  1.00  0.00           H  
ATOM   3264  HB2 ALA   211      55.654  46.388  54.225  1.00  0.00           H  
ATOM   3265  HB3 ALA   211      55.303  48.083  54.638  1.00  0.00           H  
ATOM   3266  C   ALA   211      55.523  45.361  56.736  1.00  0.00           C  
ATOM   3267  O   ALA   211      55.027  44.296  56.368  1.00  0.00           O  
ATOM   3268  N   ASN   212      56.563  45.406  57.604  1.00  0.00           N  
ATOM   3269  H   ASN   212      56.947  46.307  57.852  1.00  0.00           H  
ATOM   3270  CA  ASN   212      57.200  44.211  58.144  1.00  0.00           C  
ATOM   3271  HA  ASN   212      57.285  43.455  57.364  1.00  0.00           H  
ATOM   3272  CB  ASN   212      58.590  44.533  58.661  1.00  0.00           C  
ATOM   3273  HB2 ASN   212      58.528  45.403  59.315  1.00  0.00           H  
ATOM   3274  HB3 ASN   212      58.959  43.678  59.228  1.00  0.00           H  
ATOM   3275  CG  ASN   212      59.563  44.832  57.554  1.00  0.00           C  
ATOM   3276  OD1 ASN   212      59.393  44.370  56.420  1.00  0.00           O  
ATOM   3277  ND2 ASN   212      60.579  45.597  57.861  1.00  0.00           N  
ATOM   3278 HD21 ASN   212      61.263  45.830  57.156  1.00  0.00           H  
ATOM   3279 HD22 ASN   212      60.674  45.951  58.802  1.00  0.00           H  
ATOM   3280  C   ASN   212      56.352  43.583  59.243  1.00  0.00           C  
ATOM   3281  O   ASN   212      56.631  42.474  59.699  1.00  0.00           O  
ATOM   3282  N   ASP   213      55.330  44.309  59.760  1.00  0.00           N  
ATOM   3283  H   ASP   213      55.192  45.267  59.474  1.00  0.00           H  
ATOM   3284  CA  ASP   213      54.435  43.753  60.768  1.00  0.00           C  
ATOM   3285  HA  ASP   213      55.016  43.240  61.535  1.00  0.00           H  
ATOM   3286  CB  ASP   213      53.619  44.864  61.434  1.00  0.00           C  
ATOM   3287  HB2 ASP   213      53.137  45.441  60.645  1.00  0.00           H  
ATOM   3288  HB3 ASP   213      52.857  44.392  62.055  1.00  0.00           H  
ATOM   3289  CG  ASP   213      54.470  45.790  62.292  1.00  0.00           C  
ATOM   3290  OD1 ASP   213      55.520  45.374  62.721  1.00  0.00           O  
ATOM   3291  OD2 ASP   213      54.062  46.906  62.512  1.00  0.00           O  
ATOM   3292  C   ASP   213      53.495  42.720  60.160  1.00  0.00           C  
ATOM   3293  O   ASP   213      53.300  42.683  58.946  1.00  0.00           O  
ATOM   3294  N   PRO   214      52.898  41.845  61.023  1.00  0.00           N  
ATOM   3295  CD  PRO   214      53.097  41.720  62.475  1.00  0.00           C  
ATOM   3296  HD2 PRO   214      52.527  42.491  62.994  1.00  0.00           H  
ATOM   3297  HD3 PRO   214      54.155  41.828  62.714  1.00  0.00           H  
ATOM   3298  CG  PRO   214      52.583  40.333  62.758  1.00  0.00           C  
ATOM   3299  HG2 PRO   214      52.213  40.268  63.781  1.00  0.00           H  
ATOM   3300  HG3 PRO   214      53.375  39.599  62.611  1.00  0.00           H  
ATOM   3301  CB  PRO   214      51.485  40.136  61.769  1.00  0.00           C  
ATOM   3302  HB2 PRO   214      50.595  40.645  62.139  1.00  0.00           H  
ATOM   3303  HB3 PRO   214      51.244  39.095  61.553  1.00  0.00           H  
ATOM   3304  CA  PRO   214      51.992  40.829  60.501  1.00  0.00           C  
ATOM   3305  HA  PRO   214      52.556  40.159  59.852  1.00  0.00           H  
ATOM   3306  C   PRO   214      50.853  41.460  59.712  1.00  0.00           C  
ATOM   3307  O   PRO   214      50.349  42.524  60.072  1.00  0.00           O  
ATOM   3308  N   ALA   215      50.448  40.776  58.638  1.00  0.00           N  
ATOM   3309  H   ALA   215      50.958  39.934  58.413  1.00  0.00           H  
ATOM   3310  CA  ALA   215      49.370  41.190  57.748  1.00  0.00           C  
ATOM   3311  HA  ALA   215      49.618  42.164  57.326  1.00  0.00           H  
ATOM   3312  CB  ALA   215      49.212  40.193  56.609  1.00  0.00           C  
ATOM   3313  HB1 ALA   215      48.954  39.215  57.015  1.00  0.00           H  
ATOM   3314  HB2 ALA   215      48.420  40.528  55.939  1.00  0.00           H  
ATOM   3315  HB3 ALA   215      50.148  40.121  56.056  1.00  0.00           H  
ATOM   3316  C   ALA   215      48.057  41.342  58.505  1.00  0.00           C  
ATOM   3317  O   ALA   215      47.215  42.166  58.148  1.00  0.00           O  
ATOM   3318  N   ILE   216      47.869  40.519  59.549  1.00  0.00           N  
ATOM   3319  H   ILE   216      48.553  39.808  59.764  1.00  0.00           H  
ATOM   3320  CA  ILE   216      46.666  40.590  60.369  1.00  0.00           C  
ATOM   3321  HA  ILE   216      45.770  40.590  59.748  1.00  0.00           H  
ATOM   3322  CB  ILE   216      46.604  39.411  61.357  1.00  0.00           C  
ATOM   3323  HB  ILE   216      47.562  39.327  61.870  1.00  0.00           H  
ATOM   3324  CG2 ILE   216      45.499  39.631  62.379  1.00  0.00           C  
ATOM   3325 HG21 ILE   216      44.540  39.714  61.867  1.00  0.00           H  
ATOM   3326 HG22 ILE   216      45.469  38.788  63.070  1.00  0.00           H  
ATOM   3327 HG23 ILE   216      45.694  40.548  62.934  1.00  0.00           H  
ATOM   3328  CG1 ILE   216      46.389  38.095  60.605  1.00  0.00           C  
ATOM   3329 HG12 ILE   216      45.364  38.097  60.234  1.00  0.00           H  
ATOM   3330 HG13 ILE   216      47.080  38.086  59.762  1.00  0.00           H  
ATOM   3331  CD1 ILE   216      46.614  36.864  61.453  1.00  0.00           C  
ATOM   3332 HD11 ILE   216      45.922  36.871  62.296  1.00  0.00           H  
ATOM   3333 HD12 ILE   216      46.443  35.971  60.851  1.00  0.00           H  
ATOM   3334 HD13 ILE   216      47.638  36.860  61.824  1.00  0.00           H  
ATOM   3335  C   ILE   216      46.601  41.903  61.139  1.00  0.00           C  
ATOM   3336  O   ILE   216      45.554  42.548  61.199  1.00  0.00           O  
ATOM   3337  N   GLU   217      47.722  42.279  61.786  1.00  0.00           N  
ATOM   3338  H   GLU   217      48.511  41.650  61.831  1.00  0.00           H  
ATOM   3339  CA  GLU   217      47.819  43.561  62.473  1.00  0.00           C  
ATOM   3340  HA  GLU   217      47.063  43.619  63.257  1.00  0.00           H  
ATOM   3341  CB  GLU   217      49.200  43.721  63.112  1.00  0.00           C  
ATOM   3342  HB2 GLU   217      49.362  42.846  63.742  1.00  0.00           H  
ATOM   3343  HB3 GLU   217      49.928  43.723  62.301  1.00  0.00           H  
ATOM   3344  CG  GLU   217      49.365  44.984  63.945  1.00  0.00           C  
ATOM   3345  HG2 GLU   217      49.174  45.838  63.295  1.00  0.00           H  
ATOM   3346  HG3 GLU   217      48.618  44.958  64.739  1.00  0.00           H  
ATOM   3347  CD  GLU   217      50.735  45.111  64.550  1.00  0.00           C  
ATOM   3348  OE1 GLU   217      51.475  44.157  64.504  1.00  0.00           O  
ATOM   3349  OE2 GLU   217      51.043  46.163  65.059  1.00  0.00           O  
ATOM   3350  C   GLU   217      47.553  44.718  61.518  1.00  0.00           C  
ATOM   3351  O   GLU   217      46.896  45.695  61.879  1.00  0.00           O  
ATOM   3352  N   ARG   218      48.099  44.641  60.326  1.00  0.00           N  
ATOM   3353  H   ARG   218      48.791  43.917  60.197  1.00  0.00           H  
ATOM   3354  CA  ARG   218      47.809  45.528  59.206  1.00  0.00           C  
ATOM   3355  HA  ARG   218      48.199  46.524  59.414  1.00  0.00           H  
ATOM   3356  CB  ARG   218      48.457  45.009  57.931  1.00  0.00           C  
ATOM   3357  HB2 ARG   218      48.487  43.922  58.014  1.00  0.00           H  
ATOM   3358  HB3 ARG   218      47.800  45.291  57.108  1.00  0.00           H  
ATOM   3359  CG  ARG   218      49.858  45.536  57.665  1.00  0.00           C  
ATOM   3360  HG2 ARG   218      49.877  46.598  57.907  1.00  0.00           H  
ATOM   3361  HG3 ARG   218      50.554  45.004  58.313  1.00  0.00           H  
ATOM   3362  CD  ARG   218      50.257  45.344  56.247  1.00  0.00           C  
ATOM   3363  HD2 ARG   218      49.428  45.635  55.602  1.00  0.00           H  
ATOM   3364  HD3 ARG   218      51.122  45.972  56.033  1.00  0.00           H  
ATOM   3365  NE  ARG   218      50.604  43.960  55.964  1.00  0.00           N  
ATOM   3366  HE  ARG   218      49.916  43.408  55.472  1.00  0.00           H  
ATOM   3367  CZ  ARG   218      51.768  43.377  56.311  1.00  0.00           C  
ATOM   3368  NH1 ARG   218      52.684  44.068  56.952  1.00  0.00           N  
ATOM   3369 HH11 ARG   218      52.512  45.036  57.183  1.00  0.00           H  
ATOM   3370 HH12 ARG   218      53.555  43.627  57.211  1.00  0.00           H  
ATOM   3371  NH2 ARG   218      51.988  42.110  56.008  1.00  0.00           N  
ATOM   3372 HH21 ARG   218      51.281  41.581  55.516  1.00  0.00           H  
ATOM   3373 HH22 ARG   218      52.861  41.676  56.270  1.00  0.00           H  
ATOM   3374  C   ARG   218      46.308  45.667  58.988  1.00  0.00           C  
ATOM   3375  O   ARG   218      45.742  46.746  59.167  1.00  0.00           O  
ATOM   3376  N   ILE   219      45.549  44.539  58.715  1.00  0.00           N  
ATOM   3377  H   ILE   219      45.946  43.611  58.683  1.00  0.00           H  
ATOM   3378  CA  ILE   219      44.130  44.695  58.417  1.00  0.00           C  
ATOM   3379  HA  ILE   219      43.962  45.543  57.753  1.00  0.00           H  
ATOM   3380  CB  ILE   219      43.562  43.418  57.771  1.00  0.00           C  
ATOM   3381  HB  ILE   219      42.513  43.581  57.525  1.00  0.00           H  
ATOM   3382  CG2 ILE   219      44.332  43.074  56.505  1.00  0.00           C  
ATOM   3383 HG21 ILE   219      45.381  42.910  56.751  1.00  0.00           H  
ATOM   3384 HG22 ILE   219      43.917  42.169  56.062  1.00  0.00           H  
ATOM   3385 HG23 ILE   219      44.250  43.896  55.795  1.00  0.00           H  
ATOM   3386  CG1 ILE   219      43.607  42.252  58.763  1.00  0.00           C  
ATOM   3387 HG12 ILE   219      44.653  41.974  58.889  1.00  0.00           H  
ATOM   3388 HG13 ILE   219      43.212  42.617  59.711  1.00  0.00           H  
ATOM   3389  CD1 ILE   219      42.815  41.043  58.320  1.00  0.00           C  
ATOM   3390 HD11 ILE   219      43.210  40.676  57.373  1.00  0.00           H  
ATOM   3391 HD12 ILE   219      42.895  40.259  59.074  1.00  0.00           H  
ATOM   3392 HD13 ILE   219      41.768  41.320  58.194  1.00  0.00           H  
ATOM   3393  C   ILE   219      43.336  45.025  59.674  1.00  0.00           C  
ATOM   3394  O   ILE   219      42.180  45.441  59.598  1.00  0.00           O  
ATOM   3395  N   ALA   220      43.964  44.838  60.830  1.00  0.00           N  
ATOM   3396  H   ALA   220      44.878  44.409  60.843  1.00  0.00           H  
ATOM   3397  CA  ALA   220      43.342  45.180  62.104  1.00  0.00           C  
ATOM   3398  HA  ALA   220      42.265  45.029  62.020  1.00  0.00           H  
ATOM   3399  CB  ALA   220      43.873  44.282  63.211  1.00  0.00           C  
ATOM   3400  HB1 ALA   220      44.948  44.428  63.314  1.00  0.00           H  
ATOM   3401  HB2 ALA   220      43.381  44.533  64.151  1.00  0.00           H  
ATOM   3402  HB3 ALA   220      43.670  43.240  62.963  1.00  0.00           H  
ATOM   3403  C   ALA   220      43.572  46.645  62.453  1.00  0.00           C  
ATOM   3404  O   ALA   220      42.893  47.201  63.316  1.00  0.00           O  
ATOM   3405  N   THR   221      44.534  47.264  61.778  1.00  0.00           N  
ATOM   3406  H   THR   221      44.974  46.807  60.992  1.00  0.00           H  
ATOM   3407  CA  THR   221      45.019  48.582  62.172  1.00  0.00           C  
ATOM   3408  HA  THR   221      45.278  48.582  63.231  1.00  0.00           H  
ATOM   3409  CB  THR   221      46.266  48.978  61.360  1.00  0.00           C  
ATOM   3410  HB  THR   221      46.042  48.881  60.298  1.00  0.00           H  
ATOM   3411  CG2 THR   221      46.667  50.414  61.665  1.00  0.00           C  
ATOM   3412 HG21 THR   221      46.891  50.511  62.727  1.00  0.00           H  
ATOM   3413 HG22 THR   221      47.550  50.677  61.082  1.00  0.00           H  
ATOM   3414 HG23 THR   221      45.847  51.084  61.404  1.00  0.00           H  
ATOM   3415  OG1 THR   221      47.352  48.102  61.688  1.00  0.00           O  
ATOM   3416  HG1 THR   221      48.128  48.350  61.181  1.00  0.00           H  
ATOM   3417  C   THR   221      43.939  49.641  62.000  1.00  0.00           C  
ATOM   3418  O   THR   221      43.696  50.445  62.900  1.00  0.00           O  
ATOM   3419  N   PRO   222      43.292  49.637  60.840  1.00  0.00           N  
ATOM   3420  CD  PRO   222      43.578  48.741  59.671  1.00  0.00           C  
ATOM   3421  HD2 PRO   222      43.664  47.705  59.998  1.00  0.00           H  
ATOM   3422  HD3 PRO   222      44.501  49.043  59.177  1.00  0.00           H  
ATOM   3423  CG  PRO   222      42.364  48.977  58.813  1.00  0.00           C  
ATOM   3424  HG2 PRO   222      41.546  48.329  59.128  1.00  0.00           H  
ATOM   3425  HG3 PRO   222      42.597  48.783  57.766  1.00  0.00           H  
ATOM   3426  CB  PRO   222      42.033  50.414  59.027  1.00  0.00           C  
ATOM   3427  HB2 PRO   222      40.976  50.559  58.802  1.00  0.00           H  
ATOM   3428  HB3 PRO   222      42.628  51.114  58.440  1.00  0.00           H  
ATOM   3429  CA  PRO   222      42.283  50.640  60.521  1.00  0.00           C  
ATOM   3430  HA  PRO   222      42.692  51.627  60.736  1.00  0.00           H  
ATOM   3431  C   PRO   222      41.017  50.427  61.341  1.00  0.00           C  
ATOM   3432  O   PRO   222      40.264  51.368  61.594  1.00  0.00           O  
ATOM   3433  N   ARG   223      40.786  49.185  61.753  1.00  0.00           N  
ATOM   3434  H   ARG   223      41.387  48.432  61.449  1.00  0.00           H  
ATOM   3435  CA  ARG   223      39.655  48.861  62.614  1.00  0.00           C  
ATOM   3436  HA  ARG   223      38.746  49.308  62.212  1.00  0.00           H  
ATOM   3437  CB  ARG   223      39.460  47.355  62.698  1.00  0.00           C  
ATOM   3438  HB2 ARG   223      40.448  46.918  62.844  1.00  0.00           H  
ATOM   3439  HB3 ARG   223      38.846  47.166  63.579  1.00  0.00           H  
ATOM   3440  CG  ARG   223      38.803  46.727  61.479  1.00  0.00           C  
ATOM   3441  HG2 ARG   223      37.857  47.237  61.298  1.00  0.00           H  
ATOM   3442  HG3 ARG   223      39.462  46.869  60.622  1.00  0.00           H  
ATOM   3443  CD  ARG   223      38.553  45.276  61.676  1.00  0.00           C  
ATOM   3444  HD2 ARG   223      38.208  45.109  62.697  1.00  0.00           H  
ATOM   3445  HD3 ARG   223      37.784  44.949  60.976  1.00  0.00           H  
ATOM   3446  NE  ARG   223      39.752  44.484  61.454  1.00  0.00           N  
ATOM   3447  HE  ARG   223      40.528  44.947  61.003  1.00  0.00           H  
ATOM   3448  CZ  ARG   223      39.892  43.191  61.807  1.00  0.00           C  
ATOM   3449  NH1 ARG   223      38.901  42.560  62.397  1.00  0.00           N  
ATOM   3450 HH11 ARG   223      38.036  43.047  62.584  1.00  0.00           H  
ATOM   3451 HH12 ARG   223      39.009  41.591  62.660  1.00  0.00           H  
ATOM   3452  NH2 ARG   223      41.025  42.557  61.560  1.00  0.00           N  
ATOM   3453 HH21 ARG   223      41.784  43.044  61.106  1.00  0.00           H  
ATOM   3454 HH22 ARG   223      41.126  41.588  61.826  1.00  0.00           H  
ATOM   3455  C   ARG   223      39.851  49.423  64.016  1.00  0.00           C  
ATOM   3456  O   ARG   223      38.910  49.925  64.632  1.00  0.00           O  
ATOM   3457  N   MET   224      41.078  49.307  64.514  1.00  0.00           N  
ATOM   3458  H   MET   224      41.783  48.783  64.017  1.00  0.00           H  
ATOM   3459  CA  MET   224      41.425  49.875  65.811  1.00  0.00           C  
ATOM   3460  HA  MET   224      40.718  49.534  66.568  1.00  0.00           H  
ATOM   3461  CB  MET   224      42.829  49.435  66.221  1.00  0.00           C  
ATOM   3462  HB2 MET   224      43.495  49.687  65.396  1.00  0.00           H  
ATOM   3463  HB3 MET   224      43.102  50.020  67.099  1.00  0.00           H  
ATOM   3464  CG  MET   224      42.956  47.952  66.540  1.00  0.00           C  
ATOM   3465  HG2 MET   224      42.375  47.395  65.804  1.00  0.00           H  
ATOM   3466  HG3 MET   224      44.007  47.675  66.457  1.00  0.00           H  
ATOM   3467  SD  MET   224      42.365  47.543  68.195  1.00  0.00           S  
ATOM   3468  CE  MET   224      43.029  45.892  68.393  1.00  0.00           C  
ATOM   3469  HE1 MET   224      44.115  45.925  68.314  1.00  0.00           H  
ATOM   3470  HE2 MET   224      42.748  45.501  69.371  1.00  0.00           H  
ATOM   3471  HE3 MET   224      42.628  45.243  67.615  1.00  0.00           H  
ATOM   3472  C   MET   224      41.330  51.396  65.790  1.00  0.00           C  
ATOM   3473  O   MET   224      40.811  52.008  66.724  1.00  0.00           O  
ATOM   3474  N   ALA   225      41.833  52.000  64.719  1.00  0.00           N  
ATOM   3475  H   ALA   225      42.287  51.456  64.000  1.00  0.00           H  
ATOM   3476  CA  ALA   225      41.804  53.451  64.574  1.00  0.00           C  
ATOM   3477  HA  ALA   225      42.297  53.899  65.437  1.00  0.00           H  
ATOM   3478  CB  ALA   225      42.548  53.872  63.316  1.00  0.00           C  
ATOM   3479  HB1 ALA   225      42.060  53.438  62.443  1.00  0.00           H  
ATOM   3480  HB2 ALA   225      42.538  54.959  63.234  1.00  0.00           H  
ATOM   3481  HB3 ALA   225      43.578  53.521  63.368  1.00  0.00           H  
ATOM   3482  C   ALA   225      40.374  53.973  64.544  1.00  0.00           C  
ATOM   3483  O   ALA   225      40.057  54.981  65.176  1.00  0.00           O  
ATOM   3484  N   LEU   226      39.492  53.291  63.758  1.00  0.00           N  
ATOM   3485  H   LEU   226      39.780  52.500  63.200  1.00  0.00           H  
ATOM   3486  CA  LEU   226      38.102  53.726  63.675  1.00  0.00           C  
ATOM   3487  HA  LEU   226      38.058  54.788  63.433  1.00  0.00           H  
ATOM   3488  CB  LEU   226      37.367  52.943  62.579  1.00  0.00           C  
ATOM   3489  HB2 LEU   226      37.590  51.896  62.787  1.00  0.00           H  
ATOM   3490  HB3 LEU   226      36.298  53.117  62.705  1.00  0.00           H  
ATOM   3491  CG  LEU   226      37.773  53.276  61.138  1.00  0.00           C  
ATOM   3492  HG  LEU   226      38.852  53.167  61.030  1.00  0.00           H  
ATOM   3493  CD1 LEU   226      37.069  52.325  60.180  1.00  0.00           C  
ATOM   3494 HD11 LEU   226      35.989  52.433  60.288  1.00  0.00           H  
ATOM   3495 HD12 LEU   226      37.357  52.561  59.156  1.00  0.00           H  
ATOM   3496 HD13 LEU   226      37.355  51.299  60.410  1.00  0.00           H  
ATOM   3497  CD2 LEU   226      37.417  54.723  60.831  1.00  0.00           C  
ATOM   3498 HD21 LEU   226      37.947  55.382  61.519  1.00  0.00           H  
ATOM   3499 HD22 LEU   226      37.705  54.959  59.807  1.00  0.00           H  
ATOM   3500 HD23 LEU   226      36.342  54.866  60.947  1.00  0.00           H  
ATOM   3501  C   LEU   226      37.387  53.542  65.007  1.00  0.00           C  
ATOM   3502  O   LEU   226      36.471  54.294  65.340  1.00  0.00           O  
ATOM   3503  N   THR   227      37.774  52.499  65.758  1.00  0.00           N  
ATOM   3504  H   THR   227      38.438  51.821  65.412  1.00  0.00           H  
ATOM   3505  CA  THR   227      37.199  52.290  67.081  1.00  0.00           C  
ATOM   3506  HA  THR   227      36.115  52.205  67.006  1.00  0.00           H  
ATOM   3507  CB  THR   227      37.749  51.006  67.728  1.00  0.00           C  
ATOM   3508  HB  THR   227      38.835  51.074  67.781  1.00  0.00           H  
ATOM   3509  CG2 THR   227      37.183  50.829  69.129  1.00  0.00           C  
ATOM   3510 HG21 THR   227      36.096  50.760  69.077  1.00  0.00           H  
ATOM   3511 HG22 THR   227      37.583  49.916  69.570  1.00  0.00           H  
ATOM   3512 HG23 THR   227      37.463  51.683  69.745  1.00  0.00           H  
ATOM   3513  OG1 THR   227      37.392  49.873  66.926  1.00  0.00           O  
ATOM   3514  HG1 THR   227      37.735  49.073  67.331  1.00  0.00           H  
ATOM   3515  C   THR   227      37.470  53.479  67.994  1.00  0.00           C  
ATOM   3516  O   THR   227      36.565  53.980  68.662  1.00  0.00           O  
ATOM   3517  N   ALA   228      38.720  53.927  68.018  1.00  0.00           N  
ATOM   3518  H   ALA   228      39.444  53.426  67.524  1.00  0.00           H  
ATOM   3519  CA  ALA   228      39.099  55.102  68.795  1.00  0.00           C  
ATOM   3520  HA  ALA   228      38.791  54.952  69.830  1.00  0.00           H  
ATOM   3521  CB  ALA   228      40.607  55.296  68.760  1.00  0.00           C  
ATOM   3522  HB1 ALA   228      40.929  55.456  67.731  1.00  0.00           H  
ATOM   3523  HB2 ALA   228      40.876  56.163  69.364  1.00  0.00           H  
ATOM   3524  HB3 ALA   228      41.097  54.408  69.160  1.00  0.00           H  
ATOM   3525  C   ALA   228      38.392  56.351  68.284  1.00  0.00           C  
ATOM   3526  O   ALA   228      38.008  57.222  69.065  1.00  0.00           O  
ATOM   3527  N   ALA   229      38.256  56.428  66.933  1.00  0.00           N  
ATOM   3528  H   ALA   229      38.650  55.707  66.345  1.00  0.00           H  
ATOM   3529  CA  ALA   229      37.604  57.564  66.292  1.00  0.00           C  
ATOM   3530  HA  ALA   229      38.098  58.479  66.618  1.00  0.00           H  
ATOM   3531  CB  ALA   229      37.723  57.459  64.779  1.00  0.00           C  
ATOM   3532  HB1 ALA   229      37.225  56.551  64.437  1.00  0.00           H  
ATOM   3533  HB2 ALA   229      37.253  58.327  64.316  1.00  0.00           H  
ATOM   3534  HB3 ALA   229      38.775  57.423  64.499  1.00  0.00           H  
ATOM   3535  C   ALA   229      36.141  57.664  66.703  1.00  0.00           C  
ATOM   3536  O   ALA   229      35.655  58.741  67.048  1.00  0.00           O  
ATOM   3537  N   GLU   230      35.434  56.514  66.712  1.00  0.00           N  
ATOM   3538  H   GLU   230      35.866  55.647  66.426  1.00  0.00           H  
ATOM   3539  CA  GLU   230      34.025  56.493  67.084  1.00  0.00           C  
ATOM   3540  HA  GLU   230      33.484  57.257  66.527  1.00  0.00           H  
ATOM   3541  CB  GLU   230      33.409  55.129  66.767  1.00  0.00           C  
ATOM   3542  HB2 GLU   230      34.059  54.375  67.210  1.00  0.00           H  
ATOM   3543  HB3 GLU   230      32.434  55.098  67.254  1.00  0.00           H  
ATOM   3544  CG  GLU   230      33.242  54.845  65.281  1.00  0.00           C  
ATOM   3545  HG2 GLU   230      32.562  55.593  64.873  1.00  0.00           H  
ATOM   3546  HG3 GLU   230      34.220  54.949  64.811  1.00  0.00           H  
ATOM   3547  CD  GLU   230      32.698  53.471  65.006  1.00  0.00           C  
ATOM   3548  OE1 GLU   230      32.589  52.700  65.929  1.00  0.00           O  
ATOM   3549  OE2 GLU   230      32.390  53.192  63.871  1.00  0.00           O  
ATOM   3550  C   GLU   230      33.841  56.813  68.562  1.00  0.00           C  
ATOM   3551  O   GLU   230      32.845  57.419  68.957  1.00  0.00           O  
ATOM   3552  N   TYR   231      34.776  56.318  69.393  1.00  0.00           N  
ATOM   3553  H   TYR   231      35.472  55.640  69.116  1.00  0.00           H  
ATOM   3554  CA  TYR   231      34.740  56.741  70.788  1.00  0.00           C  
ATOM   3555  HA  TYR   231      33.790  56.450  71.238  1.00  0.00           H  
ATOM   3556  CB  TYR   231      35.876  56.084  71.576  1.00  0.00           C  
ATOM   3557  HB2 TYR   231      35.679  55.012  71.597  1.00  0.00           H  
ATOM   3558  HB3 TYR   231      36.800  56.272  71.030  1.00  0.00           H  
ATOM   3559  CG  TYR   231      36.014  56.598  72.991  1.00  0.00           C  
ATOM   3560  CD1 TYR   231      35.274  56.022  74.014  1.00  0.00           C  
ATOM   3561  HD1 TYR   231      34.593  55.198  73.797  1.00  0.00           H  
ATOM   3562  CE1 TYR   231      35.400  56.492  75.307  1.00  0.00           C  
ATOM   3563  HE1 TYR   231      34.820  56.044  76.114  1.00  0.00           H  
ATOM   3564  CZ  TYR   231      36.271  57.542  75.577  1.00  0.00           C  
ATOM   3565  OH  TYR   231      36.397  58.009  76.865  1.00  0.00           O  
ATOM   3566  HH  TYR   231      35.840  57.539  77.491  1.00  0.00           H  
ATOM   3567  CE2 TYR   231      37.007  58.114  74.560  1.00  0.00           C  
ATOM   3568  HE2 TYR   231      37.688  58.936  74.777  1.00  0.00           H  
ATOM   3569  CD2 TYR   231      36.881  57.645  73.267  1.00  0.00           C  
ATOM   3570  HD2 TYR   231      37.462  58.097  72.464  1.00  0.00           H  
ATOM   3571  C   TYR   231      34.825  58.258  70.906  1.00  0.00           C  
ATOM   3572  O   TYR   231      33.954  58.893  71.501  1.00  0.00           O  
ATOM   3573  N   LEU   232      35.833  58.830  70.317  1.00  0.00           N  
ATOM   3574  H   LEU   232      36.541  58.305  69.824  1.00  0.00           H  
ATOM   3575  CA  LEU   232      35.979  60.278  70.401  1.00  0.00           C  
ATOM   3576  HA  LEU   232      36.004  60.589  71.445  1.00  0.00           H  
ATOM   3577  CB  LEU   232      37.284  60.719  69.726  1.00  0.00           C  
ATOM   3578  HB2 LEU   232      37.242  60.281  68.729  1.00  0.00           H  
ATOM   3579  HB3 LEU   232      37.267  61.806  69.646  1.00  0.00           H  
ATOM   3580  CG  LEU   232      38.577  60.278  70.424  1.00  0.00           C  
ATOM   3581  HG  LEU   232      38.544  59.203  70.605  1.00  0.00           H  
ATOM   3582  CD1 LEU   232      39.771  60.607  69.538  1.00  0.00           C  
ATOM   3583 HD11 LEU   232      39.804  61.681  69.357  1.00  0.00           H  
ATOM   3584 HD12 LEU   232      40.689  60.293  70.034  1.00  0.00           H  
ATOM   3585 HD13 LEU   232      39.674  60.082  68.588  1.00  0.00           H  
ATOM   3586  CD2 LEU   232      38.688  60.974  71.772  1.00  0.00           C  
ATOM   3587 HD21 LEU   232      37.831  60.706  72.391  1.00  0.00           H  
ATOM   3588 HD22 LEU   232      39.606  60.661  72.269  1.00  0.00           H  
ATOM   3589 HD23 LEU   232      38.705  62.053  71.624  1.00  0.00           H  
ATOM   3590  C   LEU   232      34.799  60.989  69.752  1.00  0.00           C  
ATOM   3591  O   LEU   232      34.312  61.997  70.264  1.00  0.00           O  
ATOM   3592  N   ALA   233      34.316  60.438  68.662  1.00  0.00           N  
ATOM   3593  H   ALA   233      34.689  59.576  68.289  1.00  0.00           H  
ATOM   3594  CA  ALA   233      33.253  61.108  67.923  1.00  0.00           C  
ATOM   3595  HA  ALA   233      33.518  62.158  67.803  1.00  0.00           H  
ATOM   3596  CB  ALA   233      33.092  60.486  66.544  1.00  0.00           C  
ATOM   3597  HB1 ALA   233      32.817  59.436  66.648  1.00  0.00           H  
ATOM   3598  HB2 ALA   233      32.311  61.013  65.996  1.00  0.00           H  
ATOM   3599  HB3 ALA   233      34.032  60.562  65.999  1.00  0.00           H  
ATOM   3600  C   ALA   233      31.935  61.055  68.685  1.00  0.00           C  
ATOM   3601  O   ALA   233      31.417  62.083  69.122  1.00  0.00           O  
ATOM   3602  N   TYR   234      31.473  59.881  68.994  1.00  0.00           N  
ATOM   3603  H   TYR   234      32.023  59.044  68.867  1.00  0.00           H  
ATOM   3604  CA  TYR   234      30.106  59.742  69.481  1.00  0.00           C  
ATOM   3605  HA  TYR   234      29.536  60.640  69.245  1.00  0.00           H  
ATOM   3606  CB  TYR   234      29.423  58.542  68.821  1.00  0.00           C  
ATOM   3607  HB2 TYR   234      29.951  57.647  69.151  1.00  0.00           H  
ATOM   3608  HB3 TYR   234      28.396  58.512  69.186  1.00  0.00           H  
ATOM   3609  CG  TYR   234      29.419  58.596  67.309  1.00  0.00           C  
ATOM   3610  CD1 TYR   234      30.138  57.660  66.580  1.00  0.00           C  
ATOM   3611  HD1 TYR   234      30.705  56.885  67.096  1.00  0.00           H  
ATOM   3612  CE1 TYR   234      30.135  57.710  65.200  1.00  0.00           C  
ATOM   3613  HE1 TYR   234      30.698  56.977  64.623  1.00  0.00           H  
ATOM   3614  CZ  TYR   234      29.410  58.700  64.547  1.00  0.00           C  
ATOM   3615  OH  TYR   234      29.407  58.750  63.172  1.00  0.00           O  
ATOM   3616  HH  TYR   234      29.936  58.057  62.770  1.00  0.00           H  
ATOM   3617  CE2 TYR   234      28.694  59.631  65.272  1.00  0.00           C  
ATOM   3618  HE2 TYR   234      28.126  60.405  64.755  1.00  0.00           H  
ATOM   3619  CD2 TYR   234      28.697  59.582  66.652  1.00  0.00           C  
ATOM   3620  HD2 TYR   234      28.132  60.317  67.225  1.00  0.00           H  
ATOM   3621  C   TYR   234      30.073  59.600  70.997  1.00  0.00           C  
ATOM   3622  O   TYR   234      29.106  59.999  71.646  1.00  0.00           O  
ATOM   3623  N   GLU   235      31.168  59.000  71.638  1.00  0.00           N  
ATOM   3624  H   GLU   235      31.959  58.599  71.156  1.00  0.00           H  
ATOM   3625  CA  GLU   235      31.128  58.913  73.093  1.00  0.00           C  
ATOM   3626  HA  GLU   235      30.110  58.707  73.424  1.00  0.00           H  
ATOM   3627  CB  GLU   235      32.039  57.786  73.585  1.00  0.00           C  
ATOM   3628  HB2 GLU   235      33.044  58.010  73.229  1.00  0.00           H  
ATOM   3629  HB3 GLU   235      32.024  57.816  74.675  1.00  0.00           H  
ATOM   3630  CG  GLU   235      31.631  56.397  73.111  1.00  0.00           C  
ATOM   3631  HG2 GLU   235      31.511  56.436  72.028  1.00  0.00           H  
ATOM   3632  HG3 GLU   235      32.439  55.710  73.362  1.00  0.00           H  
ATOM   3633  CD  GLU   235      30.352  55.917  73.739  1.00  0.00           C  
ATOM   3634  OE1 GLU   235      30.299  55.830  74.942  1.00  0.00           O  
ATOM   3635  OE2 GLU   235      29.427  55.638  73.013  1.00  0.00           O  
ATOM   3636  C   GLU   235      31.544  60.231  73.734  1.00  0.00           C  
ATOM   3637  O   GLU   235      31.066  60.585  74.812  1.00  0.00           O  
ATOM   3638  N   LYS   236      32.479  61.002  73.054  1.00  0.00           N  
ATOM   3639  H   LYS   236      32.894  60.699  72.184  1.00  0.00           H  
ATOM   3640  CA  LYS   236      32.927  62.263  73.632  1.00  0.00           C  
ATOM   3641  HA  LYS   236      32.673  62.294  74.692  1.00  0.00           H  
ATOM   3642  CB  LYS   236      34.443  62.410  73.488  1.00  0.00           C  
ATOM   3643  HB2 LYS   236      34.663  62.407  72.420  1.00  0.00           H  
ATOM   3644  HB3 LYS   236      34.710  63.378  73.911  1.00  0.00           H  
ATOM   3645  CG  LYS   236      35.250  61.316  74.175  1.00  0.00           C  
ATOM   3646  HG2 LYS   236      34.989  60.357  73.726  1.00  0.00           H  
ATOM   3647  HG3 LYS   236      36.310  61.514  74.017  1.00  0.00           H  
ATOM   3648  CD  LYS   236      34.960  61.272  75.668  1.00  0.00           C  
ATOM   3649  HD2 LYS   236      33.882  61.193  75.809  1.00  0.00           H  
ATOM   3650  HD3 LYS   236      35.446  60.392  76.090  1.00  0.00           H  
ATOM   3651  CE  LYS   236      35.473  62.521  76.370  1.00  0.00           C  
ATOM   3652  HE2 LYS   236      36.535  62.623  76.150  1.00  0.00           H  
ATOM   3653  HE3 LYS   236      34.935  63.381  75.972  1.00  0.00           H  
ATOM   3654  NZ  LYS   236      35.276  62.452  77.843  1.00  0.00           N  
ATOM   3655  HZ1 LYS   236      35.774  61.655  78.212  1.00  0.00           H  
ATOM   3656  HZ2 LYS   236      35.628  63.297  78.270  1.00  0.00           H  
ATOM   3657  HZ3 LYS   236      34.291  62.357  78.047  1.00  0.00           H  
ATOM   3658  C   LYS   236      32.222  63.447  72.984  1.00  0.00           C  
ATOM   3659  O   LYS   236      32.212  64.551  73.530  1.00  0.00           O  
ATOM   3660  N   GLY   237      31.632  63.212  71.817  1.00  0.00           N  
ATOM   3661  H   GLY   237      31.695  62.296  71.395  1.00  0.00           H  
ATOM   3662  CA  GLY   237      30.884  64.247  71.114  1.00  0.00           C  
ATOM   3663  HA2 GLY   237      30.153  63.775  70.457  1.00  0.00           H  
ATOM   3664  HA3 GLY   237      30.366  64.870  71.843  1.00  0.00           H  
ATOM   3665  C   GLY   237      31.808  65.124  70.279  1.00  0.00           C  
ATOM   3666  O   GLY   237      31.619  66.338  70.195  1.00  0.00           O  
ATOM   3667  N   MET   238      32.807  64.503  69.662  1.00  0.00           N  
ATOM   3668  H   MET   238      32.918  63.504  69.762  1.00  0.00           H  
ATOM   3669  CA  MET   238      33.797  65.234  68.881  1.00  0.00           C  
ATOM   3670  HA  MET   238      33.734  66.299  69.105  1.00  0.00           H  
ATOM   3671  CB  MET   238      35.204  64.746  69.222  1.00  0.00           C  
ATOM   3672  HB2 MET   238      35.248  63.690  68.954  1.00  0.00           H  
ATOM   3673  HB3 MET   238      35.896  65.308  68.595  1.00  0.00           H  
ATOM   3674  CG  MET   238      35.592  64.915  70.684  1.00  0.00           C  
ATOM   3675  HG2 MET   238      35.469  65.965  70.949  1.00  0.00           H  
ATOM   3676  HG3 MET   238      34.916  64.308  71.287  1.00  0.00           H  
ATOM   3677  SD  MET   238      37.293  64.415  71.014  1.00  0.00           S  
ATOM   3678  CE  MET   238      38.184  65.877  70.489  1.00  0.00           C  
ATOM   3679  HE1 MET   238      37.859  66.733  71.080  1.00  0.00           H  
ATOM   3680  HE2 MET   238      39.253  65.722  70.632  1.00  0.00           H  
ATOM   3681  HE3 MET   238      37.982  66.067  69.435  1.00  0.00           H  
ATOM   3682  C   MET   238      33.534  65.092  67.387  1.00  0.00           C  
ATOM   3683  O   MET   238      32.911  64.126  66.945  1.00  0.00           O  
ATOM   3684  N   HIE   239      34.010  66.061  66.613  1.00  0.00           N  
ATOM   3685  H   HIE   239      34.240  66.959  67.013  1.00  0.00           H  
ATOM   3686  CA  HIE   239      34.169  65.884  65.174  1.00  0.00           C  
ATOM   3687  HA  HIE   239      33.446  65.152  64.812  1.00  0.00           H  
ATOM   3688  CB  HIE   239      33.938  67.207  64.437  1.00  0.00           C  
ATOM   3689  HB2 HIE   239      34.615  67.972  64.817  1.00  0.00           H  
ATOM   3690  HB3 HIE   239      34.102  67.075  63.368  1.00  0.00           H  
ATOM   3691  CG  HIE   239      32.551  67.748  64.593  1.00  0.00           C  
ATOM   3692  ND1 HIE   239      32.213  68.657  65.574  1.00  0.00           N  
ATOM   3693  CE1 HIE   239      30.929  68.954  65.470  1.00  0.00           C  
ATOM   3694  HE1 HIE   239      30.465  69.661  66.158  1.00  0.00           H  
ATOM   3695  NE2 HIE   239      30.424  68.270  64.460  1.00  0.00           N  
ATOM   3696  HE2 HIE   239      29.464  68.295  64.147  1.00  0.00           H  
ATOM   3697  CD2 HIE   239      31.417  67.509  63.894  1.00  0.00           C  
ATOM   3698  HD2 HIE   239      31.194  66.871  63.039  1.00  0.00           H  
ATOM   3699  C   HIE   239      35.552  65.342  64.835  1.00  0.00           C  
ATOM   3700  O   HIE   239      36.562  66.011  65.054  1.00  0.00           O  
ATOM   3701  N   VAL   240      35.591  64.127  64.300  1.00  0.00           N  
ATOM   3702  H   VAL   240      34.737  63.682  63.995  1.00  0.00           H  
ATOM   3703  CA  VAL   240      36.841  63.389  64.165  1.00  0.00           C  
ATOM   3704  HA  VAL   240      37.690  63.953  64.550  1.00  0.00           H  
ATOM   3705  CB  VAL   240      36.756  62.050  64.921  1.00  0.00           C  
ATOM   3706  HB  VAL   240      35.914  61.476  64.533  1.00  0.00           H  
ATOM   3707  CG1 VAL   240      38.039  61.253  64.740  1.00  0.00           C  
ATOM   3708 HG11 VAL   240      38.881  61.825  65.129  1.00  0.00           H  
ATOM   3709 HG12 VAL   240      37.961  60.310  65.281  1.00  0.00           H  
ATOM   3710 HG13 VAL   240      38.195  61.051  63.680  1.00  0.00           H  
ATOM   3711  CG2 VAL   240      36.483  62.305  66.396  1.00  0.00           C  
ATOM   3712 HG21 VAL   240      35.539  62.839  66.504  1.00  0.00           H  
ATOM   3713 HG22 VAL   240      36.424  61.353  66.925  1.00  0.00           H  
ATOM   3714 HG23 VAL   240      37.290  62.905  66.817  1.00  0.00           H  
ATOM   3715  C   VAL   240      37.167  63.122  62.701  1.00  0.00           C  
ATOM   3716  O   VAL   240      36.335  62.606  61.954  1.00  0.00           O  
ATOM   3717  N   LEU   241      38.353  63.509  62.326  1.00  0.00           N  
ATOM   3718  H   LEU   241      38.927  64.052  62.955  1.00  0.00           H  
ATOM   3719  CA  LEU   241      38.872  63.214  60.996  1.00  0.00           C  
ATOM   3720  HA  LEU   241      38.054  62.935  60.331  1.00  0.00           H  
ATOM   3721  CB  LEU   241      39.576  64.447  60.417  1.00  0.00           C  
ATOM   3722  HB2 LEU   241      38.795  65.203  60.342  1.00  0.00           H  
ATOM   3723  HB3 LEU   241      40.327  64.771  61.137  1.00  0.00           H  
ATOM   3724  CG  LEU   241      40.234  64.254  59.044  1.00  0.00           C  
ATOM   3725  HG  LEU   241      40.939  63.424  59.092  1.00  0.00           H  
ATOM   3726  CD1 LEU   241      39.163  63.950  58.006  1.00  0.00           C  
ATOM   3727 HD11 LEU   241      38.457  64.779  57.957  1.00  0.00           H  
ATOM   3728 HD12 LEU   241      39.630  63.813  57.031  1.00  0.00           H  
ATOM   3729 HD13 LEU   241      38.633  63.039  58.286  1.00  0.00           H  
ATOM   3730  CD2 LEU   241      41.014  65.507  58.674  1.00  0.00           C  
ATOM   3731 HD21 LEU   241      41.784  65.690  59.423  1.00  0.00           H  
ATOM   3732 HD22 LEU   241      41.481  65.370  57.699  1.00  0.00           H  
ATOM   3733 HD23 LEU   241      40.336  66.359  58.635  1.00  0.00           H  
ATOM   3734  C   LEU   241      39.841  62.039  61.031  1.00  0.00           C  
ATOM   3735  O   LEU   241      40.890  62.105  61.671  1.00  0.00           O  
ATOM   3736  N   VAL   242      39.524  61.033  60.360  1.00  0.00           N  
ATOM   3737  H   VAL   242      38.656  61.073  59.844  1.00  0.00           H  
ATOM   3738  CA  VAL   242      40.307  59.804  60.302  1.00  0.00           C  
ATOM   3739  HA  VAL   242      41.083  59.780  61.067  1.00  0.00           H  
ATOM   3740  CB  VAL   242      39.393  58.579  60.490  1.00  0.00           C  
ATOM   3741  HB  VAL   242      38.651  58.564  59.692  1.00  0.00           H  
ATOM   3742  CG1 VAL   242      40.209  57.295  60.448  1.00  0.00           C  
ATOM   3743 HG11 VAL   242      40.951  57.309  61.246  1.00  0.00           H  
ATOM   3744 HG12 VAL   242      39.547  56.439  60.583  1.00  0.00           H  
ATOM   3745 HG13 VAL   242      40.713  57.216  59.485  1.00  0.00           H  
ATOM   3746  CG2 VAL   242      38.637  58.694  61.805  1.00  0.00           C  
ATOM   3747 HG21 VAL   242      38.028  59.598  61.797  1.00  0.00           H  
ATOM   3748 HG22 VAL   242      37.992  57.824  61.931  1.00  0.00           H  
ATOM   3749 HG23 VAL   242      39.347  58.742  62.630  1.00  0.00           H  
ATOM   3750  C   VAL   242      41.046  59.684  58.976  1.00  0.00           C  
ATOM   3751  O   VAL   242      40.430  59.667  57.910  1.00  0.00           O  
ATOM   3752  N   ILE   243      42.282  59.615  59.064  1.00  0.00           N  
ATOM   3753  H   ILE   243      42.712  59.697  59.974  1.00  0.00           H  
ATOM   3754  CA  ILE   243      43.148  59.466  57.901  1.00  0.00           C  
ATOM   3755  HA  ILE   243      42.568  59.491  56.978  1.00  0.00           H  
ATOM   3756  CB  ILE   243      44.217  60.574  57.866  1.00  0.00           C  
ATOM   3757  HB  ILE   243      44.768  60.565  58.807  1.00  0.00           H  
ATOM   3758  CG2 ILE   243      45.181  60.347  56.712  1.00  0.00           C  
ATOM   3759 HG21 ILE   243      44.630  60.356  55.771  1.00  0.00           H  
ATOM   3760 HG22 ILE   243      45.929  61.139  56.702  1.00  0.00           H  
ATOM   3761 HG23 ILE   243      45.674  59.383  56.834  1.00  0.00           H  
ATOM   3762  CG1 ILE   243      43.556  61.950  57.754  1.00  0.00           C  
ATOM   3763 HG12 ILE   243      43.087  62.005  56.772  1.00  0.00           H  
ATOM   3764 HG13 ILE   243      42.788  62.004  58.526  1.00  0.00           H  
ATOM   3765  CD1 ILE   243      44.518  63.104  57.918  1.00  0.00           C  
ATOM   3766 HD11 ILE   243      45.285  63.050  57.146  1.00  0.00           H  
ATOM   3767 HD12 ILE   243      43.976  64.045  57.826  1.00  0.00           H  
ATOM   3768 HD13 ILE   243      44.987  63.050  58.900  1.00  0.00           H  
ATOM   3769  C   ILE   243      43.827  58.103  57.891  1.00  0.00           C  
ATOM   3770  O   ILE   243      44.631  57.793  58.770  1.00  0.00           O  
ATOM   3771  N   MET   244      43.506  57.248  56.863  1.00  0.00           N  
ATOM   3772  H   MET   244      42.848  57.509  56.142  1.00  0.00           H  
ATOM   3773  CA  MET   244      44.071  55.904  56.829  1.00  0.00           C  
ATOM   3774  HA  MET   244      44.774  55.775  57.652  1.00  0.00           H  
ATOM   3775  CB  MET   244      42.963  54.862  56.966  1.00  0.00           C  
ATOM   3776  HB2 MET   244      42.343  54.937  56.072  1.00  0.00           H  
ATOM   3777  HB3 MET   244      43.446  53.885  56.991  1.00  0.00           H  
ATOM   3778  CG  MET   244      42.091  55.028  58.203  1.00  0.00           C  
ATOM   3779  HG2 MET   244      42.738  55.011  59.080  1.00  0.00           H  
ATOM   3780  HG3 MET   244      41.591  55.994  58.139  1.00  0.00           H  
ATOM   3781  SD  MET   244      40.850  53.728  58.358  1.00  0.00           S  
ATOM   3782  CE  MET   244      39.702  54.200  57.068  1.00  0.00           C  
ATOM   3783  HE1 MET   244      40.215  54.200  56.106  1.00  0.00           H  
ATOM   3784  HE2 MET   244      38.876  53.489  57.038  1.00  0.00           H  
ATOM   3785  HE3 MET   244      39.315  55.198  57.273  1.00  0.00           H  
ATOM   3786  C   MET   244      44.864  55.672  55.549  1.00  0.00           C  
ATOM   3787  O   MET   244      44.289  55.486  54.477  1.00  0.00           O  
ATOM   3788  N   GLU   245      46.254  55.749  55.703  1.00  0.00           N  
ATOM   3789  H   GLU   245      46.749  55.978  56.553  1.00  0.00           H  
ATOM   3790  CA  GLU   245      47.031  55.520  54.491  1.00  0.00           C  
ATOM   3791  HA  GLU   245      46.368  55.487  53.627  1.00  0.00           H  
ATOM   3792  CB  GLU   245      48.045  56.648  54.287  1.00  0.00           C  
ATOM   3793  HB2 GLU   245      47.476  57.551  54.064  1.00  0.00           H  
ATOM   3794  HB3 GLU   245      48.573  56.776  55.232  1.00  0.00           H  
ATOM   3795  CG  GLU   245      49.051  56.394  53.173  1.00  0.00           C  
ATOM   3796  HG2 GLU   245      49.563  55.458  53.396  1.00  0.00           H  
ATOM   3797  HG3 GLU   245      48.496  56.290  52.240  1.00  0.00           H  
ATOM   3798  CD  GLU   245      50.062  57.498  53.035  1.00  0.00           C  
ATOM   3799  OE1 GLU   245      50.066  58.381  53.859  1.00  0.00           O  
ATOM   3800  OE2 GLU   245      50.831  57.459  52.103  1.00  0.00           O  
ATOM   3801  C   GLU   245      47.751  54.179  54.544  1.00  0.00           C  
ATOM   3802  O   GLU   245      48.542  53.924  55.452  1.00  0.00           O  
ATOM   3803  N   ASP   246      48.159  53.237  54.135  1.00  0.00           N  
ATOM   3804  H   ASP   246      48.643  52.606  54.758  1.00  0.00           H  
ATOM   3805  CA  ASP   246      48.071  52.883  52.724  1.00  0.00           C  
ATOM   3806  HA  ASP   246      47.691  53.731  52.154  1.00  0.00           H  
ATOM   3807  CB  ASP   246      49.450  52.505  52.178  1.00  0.00           C  
ATOM   3808  HB2 ASP   246      50.137  53.314  52.424  1.00  0.00           H  
ATOM   3809  HB3 ASP   246      49.768  51.592  52.682  1.00  0.00           H  
ATOM   3810  CG  ASP   246      49.450  52.280  50.672  1.00  0.00           C  
ATOM   3811  OD1 ASP   246      48.417  52.442  50.067  1.00  0.00           O  
ATOM   3812  OD2 ASP   246      50.483  51.948  50.142  1.00  0.00           O  
ATOM   3813  C   ASP   246      47.097  51.732  52.504  1.00  0.00           C  
ATOM   3814  O   ASP   246      47.431  50.571  52.742  1.00  0.00           O  
ATOM   3815  N   MET   247      45.893  52.061  52.049  1.00  0.00           N  
ATOM   3816  H   MET   247      45.677  53.026  51.844  1.00  0.00           H  
ATOM   3817  CA  MET   247      44.837  51.068  51.890  1.00  0.00           C  
ATOM   3818  HA  MET   247      44.757  50.462  52.793  1.00  0.00           H  
ATOM   3819  CB  MET   247      43.497  51.758  51.645  1.00  0.00           C  
ATOM   3820  HB2 MET   247      43.630  52.414  50.785  1.00  0.00           H  
ATOM   3821  HB3 MET   247      42.778  50.977  51.398  1.00  0.00           H  
ATOM   3822  CG  MET   247      42.980  52.568  52.826  1.00  0.00           C  
ATOM   3823  HG2 MET   247      43.689  53.372  53.023  1.00  0.00           H  
ATOM   3824  HG3 MET   247      42.016  52.994  52.549  1.00  0.00           H  
ATOM   3825  SD  MET   247      42.782  51.573  54.317  1.00  0.00           S  
ATOM   3826  CE  MET   247      41.433  50.500  53.832  1.00  0.00           C  
ATOM   3827  HE1 MET   247      41.726  49.920  52.957  1.00  0.00           H  
ATOM   3828  HE2 MET   247      41.193  49.823  54.652  1.00  0.00           H  
ATOM   3829  HE3 MET   247      40.557  51.102  53.591  1.00  0.00           H  
ATOM   3830  C   MET   247      45.154  50.104  50.754  1.00  0.00           C  
ATOM   3831  O   MET   247      44.518  49.059  50.618  1.00  0.00           O  
ATOM   3832  N   THR   248      46.142  50.461  49.940  1.00  0.00           N  
ATOM   3833  H   THR   248      46.464  51.418  49.928  1.00  0.00           H  
ATOM   3834  CA  THR   248      46.750  49.515  49.012  1.00  0.00           C  
ATOM   3835  HA  THR   248      45.981  49.060  48.388  1.00  0.00           H  
ATOM   3836  CB  THR   248      47.775  50.213  48.100  1.00  0.00           C  
ATOM   3837  HB  THR   248      48.553  50.659  48.719  1.00  0.00           H  
ATOM   3838  CG2 THR   248      48.402  49.215  47.139  1.00  0.00           C  
ATOM   3839 HG21 THR   248      47.624  48.768  46.519  1.00  0.00           H  
ATOM   3840 HG22 THR   248      49.124  49.727  46.503  1.00  0.00           H  
ATOM   3841 HG23 THR   248      48.908  48.433  47.705  1.00  0.00           H  
ATOM   3842  OG1 THR   248      47.125  51.249  47.351  1.00  0.00           O  
ATOM   3843  HG1 THR   248      47.765  51.683  46.783  1.00  0.00           H  
ATOM   3844  C   THR   248      47.423  48.369  49.756  1.00  0.00           C  
ATOM   3845  O   THR   248      47.255  47.202  49.402  1.00  0.00           O  
ATOM   3846  N   ASN   249      48.181  48.703  50.752  1.00  0.00           N  
ATOM   3847  H   ASN   249      48.372  49.670  50.973  1.00  0.00           H  
ATOM   3848  CA  ASN   249      48.843  47.670  51.539  1.00  0.00           C  
ATOM   3849  HA  ASN   249      49.303  46.939  50.874  1.00  0.00           H  
ATOM   3850  CB  ASN   249      49.923  48.276  52.416  1.00  0.00           C  
ATOM   3851  HB2 ASN   249      49.512  49.147  52.926  1.00  0.00           H  
ATOM   3852  HB3 ASN   249      50.230  47.535  53.154  1.00  0.00           H  
ATOM   3853  CG  ASN   249      51.133  48.704  51.632  1.00  0.00           C  
ATOM   3854  OD1 ASN   249      51.477  48.090  50.616  1.00  0.00           O  
ATOM   3855  ND2 ASN   249      51.784  49.745  52.084  1.00  0.00           N  
ATOM   3856 HD21 ASN   249      52.604  50.075  51.596  1.00  0.00           H  
ATOM   3857 HD22 ASN   249      51.463  50.213  52.919  1.00  0.00           H  
ATOM   3858  C   ASN   249      47.841  46.892  52.382  1.00  0.00           C  
ATOM   3859  O   ASN   249      48.085  45.743  52.751  1.00  0.00           O  
ATOM   3860  N   TYR   250      46.728  47.553  52.759  1.00  0.00           N  
ATOM   3861  H   TYR   250      46.685  48.552  52.617  1.00  0.00           H  
ATOM   3862  CA  TYR   250      45.603  46.900  53.419  1.00  0.00           C  
ATOM   3863  HA  TYR   250      45.938  46.430  54.344  1.00  0.00           H  
ATOM   3864  CB  TYR   250      44.515  47.922  53.757  1.00  0.00           C  
ATOM   3865  HB2 TYR   250      44.956  48.653  54.434  1.00  0.00           H  
ATOM   3866  HB3 TYR   250      44.231  48.413  52.826  1.00  0.00           H  
ATOM   3867  CG  TYR   250      43.288  47.316  54.401  1.00  0.00           C  
ATOM   3868  CD1 TYR   250      43.259  47.098  55.771  1.00  0.00           C  
ATOM   3869  HD1 TYR   250      44.121  47.363  56.383  1.00  0.00           H  
ATOM   3870  CE1 TYR   250      42.138  46.545  56.359  1.00  0.00           C  
ATOM   3871  HE1 TYR   250      42.110  46.372  57.435  1.00  0.00           H  
ATOM   3872  CZ  TYR   250      41.042  46.208  55.573  1.00  0.00           C  
ATOM   3873  OH  TYR   250      39.926  45.657  56.159  1.00  0.00           O  
ATOM   3874  HH  TYR   250      40.014  45.551  57.109  1.00  0.00           H  
ATOM   3875  CE2 TYR   250      41.070  46.424  54.211  1.00  0.00           C  
ATOM   3876  HE2 TYR   250      40.208  46.158  53.599  1.00  0.00           H  
ATOM   3877  CD2 TYR   250      42.191  46.978  53.622  1.00  0.00           C  
ATOM   3878  HD2 TYR   250      42.213  47.149  52.546  1.00  0.00           H  
ATOM   3879  C   TYR   250      45.030  45.784  52.556  1.00  0.00           C  
ATOM   3880  O   TYR   250      44.881  44.649  53.010  1.00  0.00           O  
ATOM   3881  N   ALA   251      44.693  46.132  51.305  1.00  0.00           N  
ATOM   3882  H   ALA   251      44.780  47.096  51.016  1.00  0.00           H  
ATOM   3883  CA  ALA   251      44.144  45.173  50.355  1.00  0.00           C  
ATOM   3884  HA  ALA   251      43.246  44.728  50.785  1.00  0.00           H  
ATOM   3885  CB  ALA   251      43.767  45.871  49.056  1.00  0.00           C  
ATOM   3886  HB1 ALA   251      44.657  46.313  48.609  1.00  0.00           H  
ATOM   3887  HB2 ALA   251      43.336  45.146  48.365  1.00  0.00           H  
ATOM   3888  HB3 ALA   251      43.037  46.654  49.262  1.00  0.00           H  
ATOM   3889  C   ALA   251      45.128  44.043  50.082  1.00  0.00           C  
ATOM   3890  O   ALA   251      44.734  42.886  49.933  1.00  0.00           O  
ATOM   3891  N   GLU   252      46.434  44.379  49.988  1.00  0.00           N  
ATOM   3892  H   GLU   252      46.704  45.349  50.060  1.00  0.00           H  
ATOM   3893  CA  GLU   252      47.474  43.389  49.737  1.00  0.00           C  
ATOM   3894  HA  GLU   252      47.203  42.778  48.876  1.00  0.00           H  
ATOM   3895  CB  GLU   252      48.809  44.079  49.447  1.00  0.00           C  
ATOM   3896  HB2 GLU   252      48.647  44.742  48.597  1.00  0.00           H  
ATOM   3897  HB3 GLU   252      49.059  44.671  50.327  1.00  0.00           H  
ATOM   3898  CG  GLU   252      49.954  43.126  49.135  1.00  0.00           C  
ATOM   3899  HG2 GLU   252      50.851  43.725  48.981  1.00  0.00           H  
ATOM   3900  HG3 GLU   252      50.093  42.478  50.001  1.00  0.00           H  
ATOM   3901  CD  GLU   252      49.699  42.284  47.916  1.00  0.00           C  
ATOM   3902  OE1 GLU   252      49.066  42.765  47.007  1.00  0.00           O  
ATOM   3903  OE2 GLU   252      50.137  41.158  47.894  1.00  0.00           O  
ATOM   3904  C   GLU   252      47.628  42.440  50.919  1.00  0.00           C  
ATOM   3905  O   GLU   252      47.891  41.251  50.742  1.00  0.00           O  
ATOM   3906  N   ALA   253      47.521  42.978  52.153  1.00  0.00           N  
ATOM   3907  H   ALA   253      47.478  43.979  52.279  1.00  0.00           H  
ATOM   3908  CA  ALA   253      47.527  42.132  53.340  1.00  0.00           C  
ATOM   3909  HA  ALA   253      48.463  41.575  53.369  1.00  0.00           H  
ATOM   3910  CB  ALA   253      47.428  42.983  54.598  1.00  0.00           C  
ATOM   3911  HB1 ALA   253      46.491  43.539  54.588  1.00  0.00           H  
ATOM   3912  HB2 ALA   253      47.458  42.338  55.477  1.00  0.00           H  
ATOM   3913  HB3 ALA   253      48.264  43.681  54.632  1.00  0.00           H  
ATOM   3914  C   ALA   253      46.393  41.116  53.298  1.00  0.00           C  
ATOM   3915  O   ALA   253      46.569  39.958  53.678  1.00  0.00           O  
ATOM   3916  N   LEU   254      45.190  41.576  52.866  1.00  0.00           N  
ATOM   3917  H   LEU   254      45.051  42.554  52.658  1.00  0.00           H  
ATOM   3918  CA  LEU   254      44.053  40.673  52.732  1.00  0.00           C  
ATOM   3919  HA  LEU   254      43.873  40.159  53.676  1.00  0.00           H  
ATOM   3920  CB  LEU   254      42.792  41.461  52.355  1.00  0.00           C  
ATOM   3921  HB2 LEU   254      43.090  42.070  51.502  1.00  0.00           H  
ATOM   3922  HB3 LEU   254      42.032  40.745  52.042  1.00  0.00           H  
ATOM   3923  CG  LEU   254      42.220  42.366  53.454  1.00  0.00           C  
ATOM   3924  HG  LEU   254      43.013  42.995  53.857  1.00  0.00           H  
ATOM   3925  CD1 LEU   254      41.123  43.245  52.868  1.00  0.00           C  
ATOM   3926 HD11 LEU   254      40.329  42.616  52.466  1.00  0.00           H  
ATOM   3927 HD12 LEU   254      40.716  43.888  53.649  1.00  0.00           H  
ATOM   3928 HD13 LEU   254      41.537  43.861  52.070  1.00  0.00           H  
ATOM   3929  CD2 LEU   254      41.685  41.509  54.591  1.00  0.00           C  
ATOM   3930 HD21 LEU   254      42.493  40.905  55.003  1.00  0.00           H  
ATOM   3931 HD22 LEU   254      41.278  42.152  55.372  1.00  0.00           H  
ATOM   3932 HD23 LEU   254      40.899  40.854  54.215  1.00  0.00           H  
ATOM   3933  C   LEU   254      44.321  39.600  51.685  1.00  0.00           C  
ATOM   3934  O   LEU   254      43.913  38.449  51.842  1.00  0.00           O  
ATOM   3935  N   ARG   255      44.922  39.980  50.575  1.00  0.00           N  
ATOM   3936  H   ARG   255      45.104  40.968  50.473  1.00  0.00           H  
ATOM   3937  CA  ARG   255      45.304  39.090  49.485  1.00  0.00           C  
ATOM   3938  HA  ARG   255      44.416  38.612  49.072  1.00  0.00           H  
ATOM   3939  CB  ARG   255      45.998  39.867  48.376  1.00  0.00           C  
ATOM   3940  HB2 ARG   255      45.259  40.555  47.965  1.00  0.00           H  
ATOM   3941  HB3 ARG   255      46.800  40.435  48.846  1.00  0.00           H  
ATOM   3942  CG  ARG   255      46.571  39.012  47.257  1.00  0.00           C  
ATOM   3943  HG2 ARG   255      47.347  38.372  47.677  1.00  0.00           H  
ATOM   3944  HG3 ARG   255      45.770  38.393  46.853  1.00  0.00           H  
ATOM   3945  CD  ARG   255      47.149  39.844  46.171  1.00  0.00           C  
ATOM   3946  HD2 ARG   255      46.363  40.466  45.743  1.00  0.00           H  
ATOM   3947  HD3 ARG   255      47.929  40.481  46.588  1.00  0.00           H  
ATOM   3948  NE  ARG   255      47.727  39.031  45.114  1.00  0.00           N  
ATOM   3949  HE  ARG   255      47.100  38.711  44.389  1.00  0.00           H  
ATOM   3950  CZ  ARG   255      49.026  38.682  45.041  1.00  0.00           C  
ATOM   3951  NH1 ARG   255      49.868  39.082  45.968  1.00  0.00           N  
ATOM   3952 HH11 ARG   255      49.537  39.651  46.734  1.00  0.00           H  
ATOM   3953 HH12 ARG   255      50.841  38.818  45.910  1.00  0.00           H  
ATOM   3954  NH2 ARG   255      49.454  37.937  44.036  1.00  0.00           N  
ATOM   3955 HH21 ARG   255      48.804  37.631  43.325  1.00  0.00           H  
ATOM   3956 HH22 ARG   255      50.428  37.676  43.984  1.00  0.00           H  
ATOM   3957  C   ARG   255      46.225  37.981  49.977  1.00  0.00           C  
ATOM   3958  O   ARG   255      46.007  36.805  49.686  1.00  0.00           O  
ATOM   3959  N   GLU   256      47.256  38.363  50.724  1.00  0.00           N  
ATOM   3960  H   GLU   256      47.461  39.345  50.837  1.00  0.00           H  
ATOM   3961  CA  GLU   256      48.143  37.394  51.357  1.00  0.00           C  
ATOM   3962  HA  GLU   256      48.621  36.777  50.596  1.00  0.00           H  
ATOM   3963  CB  GLU   256      49.231  38.113  52.159  1.00  0.00           C  
ATOM   3964  HB2 GLU   256      49.773  38.750  51.461  1.00  0.00           H  
ATOM   3965  HB3 GLU   256      48.724  38.733  52.898  1.00  0.00           H  
ATOM   3966  CG  GLU   256      50.210  37.184  52.862  1.00  0.00           C  
ATOM   3967  HG2 GLU   256      49.635  36.536  53.523  1.00  0.00           H  
ATOM   3968  HG3 GLU   256      50.702  36.580  52.100  1.00  0.00           H  
ATOM   3969  CD  GLU   256      51.246  37.923  53.662  1.00  0.00           C  
ATOM   3970  OE1 GLU   256      51.194  39.129  53.696  1.00  0.00           O  
ATOM   3971  OE2 GLU   256      52.092  37.281  54.239  1.00  0.00           O  
ATOM   3972  C   GLU   256      47.369  36.450  52.266  1.00  0.00           C  
ATOM   3973  O   GLU   256      47.486  35.229  52.154  1.00  0.00           O  
ATOM   3974  N   ILE   257      46.562  37.017  53.186  1.00  0.00           N  
ATOM   3975  H   ILE   257      46.528  38.025  53.242  1.00  0.00           H  
ATOM   3976  CA  ILE   257      45.768  36.245  54.135  1.00  0.00           C  
ATOM   3977  HA  ILE   257      46.400  35.576  54.719  1.00  0.00           H  
ATOM   3978  CB  ILE   257      44.990  37.175  55.084  1.00  0.00           C  
ATOM   3979  HB  ILE   257      44.487  37.942  54.496  1.00  0.00           H  
ATOM   3980  CG2 ILE   257      43.958  36.386  55.874  1.00  0.00           C  
ATOM   3981 HG21 ILE   257      44.460  35.618  56.463  1.00  0.00           H  
ATOM   3982 HG22 ILE   257      43.417  37.058  56.540  1.00  0.00           H  
ATOM   3983 HG23 ILE   257      43.256  35.914  55.186  1.00  0.00           H  
ATOM   3984  CG1 ILE   257      45.952  37.901  56.028  1.00  0.00           C  
ATOM   3985 HG12 ILE   257      46.334  37.161  56.732  1.00  0.00           H  
ATOM   3986 HG13 ILE   257      46.773  38.284  55.422  1.00  0.00           H  
ATOM   3987  CD1 ILE   257      45.316  39.040  56.791  1.00  0.00           C  
ATOM   3988 HD11 ILE   257      44.495  38.658  57.398  1.00  0.00           H  
ATOM   3989 HD12 ILE   257      46.060  39.504  57.438  1.00  0.00           H  
ATOM   3990 HD13 ILE   257      44.933  39.780  56.088  1.00  0.00           H  
ATOM   3991  C   ILE   257      44.793  35.323  53.415  1.00  0.00           C  
ATOM   3992  O   ILE   257      44.549  34.198  53.852  1.00  0.00           O  
ATOM   3993  N   SER   258      44.238  35.805  52.308  1.00  0.00           N  
ATOM   3994  H   SER   258      44.456  36.742  52.001  1.00  0.00           H  
ATOM   3995  CA  SER   258      43.276  35.030  51.533  1.00  0.00           C  
ATOM   3996  HA  SER   258      42.512  34.618  52.193  1.00  0.00           H  
ATOM   3997  CB  SER   258      42.601  35.915  50.503  1.00  0.00           C  
ATOM   3998  HB2 SER   258      42.089  36.727  51.020  1.00  0.00           H  
ATOM   3999  HB3 SER   258      43.363  36.328  49.843  1.00  0.00           H  
ATOM   4000  OG  SER   258      41.674  35.187  49.746  1.00  0.00           O  
ATOM   4001  HG  SER   258      41.260  35.767  49.102  1.00  0.00           H  
ATOM   4002  C   SER   258      43.948  33.851  50.841  1.00  0.00           C  
ATOM   4003  O   SER   258      43.431  32.734  50.853  1.00  0.00           O  
ATOM   4004  N   ALA   259      45.104  34.107  50.237  1.00  0.00           N  
ATOM   4005  H   ALA   259      45.475  35.046  50.236  1.00  0.00           H  
ATOM   4006  CA  ALA   259      45.835  33.074  49.514  1.00  0.00           C  
ATOM   4007  HA  ALA   259      45.159  32.599  48.803  1.00  0.00           H  
ATOM   4008  CB  ALA   259      46.997  33.687  48.746  1.00  0.00           C  
ATOM   4009  HB1 ALA   259      47.687  34.158  49.446  1.00  0.00           H  
ATOM   4010  HB2 ALA   259      47.519  32.907  48.192  1.00  0.00           H  
ATOM   4011  HB3 ALA   259      46.618  34.435  48.050  1.00  0.00           H  
ATOM   4012  C   ALA   259      46.339  31.991  50.459  1.00  0.00           C  
ATOM   4013  O   ALA   259      46.412  30.818  50.092  1.00  0.00           O  
ATOM   4014  N   ALA   260      46.684  32.390  51.678  1.00  0.00           N  
ATOM   4015  H   ALA   260      46.598  33.364  51.932  1.00  0.00           H  
ATOM   4016  CA  ALA   260      47.246  31.467  52.657  1.00  0.00           C  
ATOM   4017  HA  ALA   260      48.066  30.919  52.193  1.00  0.00           H  
ATOM   4018  CB  ALA   260      47.789  32.231  53.856  1.00  0.00           C  
ATOM   4019  HB1 ALA   260      46.977  32.777  54.337  1.00  0.00           H  
ATOM   4020  HB2 ALA   260      48.226  31.529  54.567  1.00  0.00           H  
ATOM   4021  HB3 ALA   260      48.553  32.934  53.524  1.00  0.00           H  
ATOM   4022  C   ALA   260      46.210  30.444  53.106  1.00  0.00           C  
ATOM   4023  O   ALA   260      46.556  29.346  53.541  1.00  0.00           O  
ATOM   4024  N   ARG   261      44.920  30.808  53.030  1.00  0.00           N  
ATOM   4025  H   ARG   261      44.700  31.747  52.730  1.00  0.00           H  
ATOM   4026  CA  ARG   261      43.820  29.923  53.395  1.00  0.00           C  
ATOM   4027  HA  ARG   261      44.150  29.220  54.160  1.00  0.00           H  
ATOM   4028  CB  ARG   261      42.648  30.724  53.944  1.00  0.00           C  
ATOM   4029  HB2 ARG   261      42.395  31.468  53.189  1.00  0.00           H  
ATOM   4030  HB3 ARG   261      41.817  30.027  54.058  1.00  0.00           H  
ATOM   4031  CG  ARG   261      42.913  31.418  55.271  1.00  0.00           C  
ATOM   4032  HG2 ARG   261      43.173  30.659  56.009  1.00  0.00           H  
ATOM   4033  HG3 ARG   261      43.752  32.100  55.140  1.00  0.00           H  
ATOM   4034  CD  ARG   261      41.726  32.178  55.740  1.00  0.00           C  
ATOM   4035  HD2 ARG   261      41.993  32.739  56.635  1.00  0.00           H  
ATOM   4036  HD3 ARG   261      41.415  32.870  54.958  1.00  0.00           H  
ATOM   4037  NE  ARG   261      40.611  31.301  56.056  1.00  0.00           N  
ATOM   4038  HE  ARG   261      40.806  30.311  56.098  1.00  0.00           H  
ATOM   4039  CZ  ARG   261      39.352  31.719  56.295  1.00  0.00           C  
ATOM   4040  NH1 ARG   261      39.066  33.001  56.249  1.00  0.00           N  
ATOM   4041 HH11 ARG   261      39.791  33.670  56.034  1.00  0.00           H  
ATOM   4042 HH12 ARG   261      38.122  33.311  56.429  1.00  0.00           H  
ATOM   4043  NH2 ARG   261      38.406  30.840  56.574  1.00  0.00           N  
ATOM   4044 HH21 ARG   261      38.629  29.855  56.607  1.00  0.00           H  
ATOM   4045 HH22 ARG   261      37.463  31.156  56.753  1.00  0.00           H  
ATOM   4046  C   ARG   261      43.354  29.101  52.201  1.00  0.00           C  
ATOM   4047  O   ARG   261      42.471  28.253  52.326  1.00  0.00           O  
ATOM   4048  N   ARG   262      43.958  29.314  50.995  1.00  0.00           N  
ATOM   4049  H   ARG   262      44.702  29.996  50.967  1.00  0.00           H  
ATOM   4050  CA  ARG   262      43.578  28.653  49.752  1.00  0.00           C  
ATOM   4051  HA  ARG   262      44.196  29.023  48.934  1.00  0.00           H  
ATOM   4052  CB  ARG   262      43.771  27.148  49.865  1.00  0.00           C  
ATOM   4053  HB2 ARG   262      43.122  26.808  50.672  1.00  0.00           H  
ATOM   4054  HB3 ARG   262      43.434  26.716  48.922  1.00  0.00           H  
ATOM   4055  CG  ARG   262      45.199  26.706  50.143  1.00  0.00           C  
ATOM   4056  HG2 ARG   262      45.842  27.112  49.363  1.00  0.00           H  
ATOM   4057  HG3 ARG   262      45.501  27.109  51.110  1.00  0.00           H  
ATOM   4058  CD  ARG   262      45.321  25.226  50.164  1.00  0.00           C  
ATOM   4059  HD2 ARG   262      44.667  24.826  50.939  1.00  0.00           H  
ATOM   4060  HD3 ARG   262      45.019  24.830  49.194  1.00  0.00           H  
ATOM   4061  NE  ARG   262      46.684  24.798  50.438  1.00  0.00           N  
ATOM   4062  HE  ARG   262      47.380  25.523  50.533  1.00  0.00           H  
ATOM   4063  CZ  ARG   262      47.070  23.515  50.572  1.00  0.00           C  
ATOM   4064  NH1 ARG   262      46.188  22.547  50.454  1.00  0.00           N  
ATOM   4065 HH11 ARG   262      45.221  22.769  50.263  1.00  0.00           H  
ATOM   4066 HH12 ARG   262      46.481  21.586  50.555  1.00  0.00           H  
ATOM   4067  NH2 ARG   262      48.336  23.228  50.821  1.00  0.00           N  
ATOM   4068 HH21 ARG   262      49.011  23.973  50.910  1.00  0.00           H  
ATOM   4069 HH22 ARG   262      48.622  22.264  50.921  1.00  0.00           H  
ATOM   4070  C   ARG   262      42.128  28.950  49.391  1.00  0.00           C  
ATOM   4071  O   ARG   262      41.353  28.041  49.097  1.00  0.00           O  
ATOM   4072  N   GLU   263      41.757  30.232  49.455  1.00  0.00           N  
ATOM   4073  H   GLU   263      42.386  30.933  49.819  1.00  0.00           H  
ATOM   4074  CA  GLU   263      40.420  30.647  49.048  1.00  0.00           C  
ATOM   4075  HA  GLU   263      39.705  29.852  49.260  1.00  0.00           H  
ATOM   4076  CB  GLU   263      39.995  31.903  49.812  1.00  0.00           C  
ATOM   4077  HB2 GLU   263      40.731  32.675  49.589  1.00  0.00           H  
ATOM   4078  HB3 GLU   263      39.024  32.202  49.417  1.00  0.00           H  
ATOM   4079  CG  GLU   263      39.894  31.719  51.319  1.00  0.00           C  
ATOM   4080  HG2 GLU   263      39.132  30.964  51.513  1.00  0.00           H  
ATOM   4081  HG3 GLU   263      40.860  31.358  51.673  1.00  0.00           H  
ATOM   4082  CD  GLU   263      39.537  32.988  52.042  1.00  0.00           C  
ATOM   4083  OE1 GLU   263      39.857  34.041  51.546  1.00  0.00           O  
ATOM   4084  OE2 GLU   263      38.942  32.903  53.090  1.00  0.00           O  
ATOM   4085  C   GLU   263      40.357  30.908  47.548  1.00  0.00           C  
ATOM   4086  O   GLU   263      41.383  30.927  46.868  1.00  0.00           O  
ATOM   4087  N   VAL   264      39.132  31.100  47.015  1.00  0.00           N  
ATOM   4088  H   VAL   264      38.297  30.994  47.573  1.00  0.00           H  
ATOM   4089  CA  VAL   264      38.982  31.434  45.604  1.00  0.00           C  
ATOM   4090  HA  VAL   264      39.745  30.957  44.989  1.00  0.00           H  
ATOM   4091  CB  VAL   264      37.596  30.997  45.095  1.00  0.00           C  
ATOM   4092  HB  VAL   264      36.828  31.466  45.710  1.00  0.00           H  
ATOM   4093  CG1 VAL   264      37.406  31.412  43.644  1.00  0.00           C  
ATOM   4094 HG11 VAL   264      38.173  30.943  43.028  1.00  0.00           H  
ATOM   4095 HG12 VAL   264      36.421  31.095  43.301  1.00  0.00           H  
ATOM   4096 HG13 VAL   264      37.487  32.496  43.562  1.00  0.00           H  
ATOM   4097  CG2 VAL   264      37.438  29.492  45.251  1.00  0.00           C  
ATOM   4098 HG21 VAL   264      37.535  29.223  46.303  1.00  0.00           H  
ATOM   4099 HG22 VAL   264      36.455  29.190  44.889  1.00  0.00           H  
ATOM   4100 HG23 VAL   264      38.209  28.983  44.673  1.00  0.00           H  
ATOM   4101  C   VAL   264      39.157  32.929  45.370  1.00  0.00           C  
ATOM   4102  O   VAL   264      38.433  33.745  45.940  1.00  0.00           O  
ATOM   4103  N   PRO   265      40.123  33.283  44.529  1.00  0.00           N  
ATOM   4104  CD  PRO   265      41.070  32.354  43.860  1.00  0.00           C  
ATOM   4105  HD2 PRO   265      40.513  31.655  43.236  1.00  0.00           H  
ATOM   4106  HD3 PRO   265      41.629  31.800  44.614  1.00  0.00           H  
ATOM   4107  CG  PRO   265      41.948  33.274  43.056  1.00  0.00           C  
ATOM   4108  HG2 PRO   265      41.526  33.426  42.062  1.00  0.00           H  
ATOM   4109  HG3 PRO   265      42.950  32.855  42.965  1.00  0.00           H  
ATOM   4110  CB  PRO   265      41.970  34.543  43.838  1.00  0.00           C  
ATOM   4111  HB2 PRO   265      42.179  35.365  43.154  1.00  0.00           H  
ATOM   4112  HB3 PRO   265      42.687  34.562  44.659  1.00  0.00           H  
ATOM   4113  CA  PRO   265      40.545  34.671  44.386  1.00  0.00           C  
ATOM   4114  HA  PRO   265      40.512  35.147  45.366  1.00  0.00           H  
ATOM   4115  C   PRO   265      39.638  35.427  43.424  1.00  0.00           C  
ATOM   4116  O   PRO   265      39.120  34.854  42.465  1.00  0.00           O  
ATOM   4117  N   GLY   266      39.450  36.716  43.685  1.00  0.00           N  
ATOM   4118  H   GLY   266      39.848  37.126  44.518  1.00  0.00           H  
ATOM   4119  CA  GLY   266      38.676  37.573  42.795  1.00  0.00           C  
ATOM   4120  HA2 GLY   266      38.003  36.955  42.201  1.00  0.00           H  
ATOM   4121  HA3 GLY   266      38.092  38.273  43.392  1.00  0.00           H  
ATOM   4122  C   GLY   266      39.586  38.358  41.858  1.00  0.00           C  
ATOM   4123  O   GLY   266      40.594  37.840  41.378  1.00  0.00           O  
ATOM   4124  N   ARG   267      39.257  39.661  41.662  1.00  0.00           N  
ATOM   4125  H   ARG   267      38.501  40.097  42.170  1.00  0.00           H  
ATOM   4126  CA  ARG   267      39.974  40.457  40.672  1.00  0.00           C  
ATOM   4127  HA  ARG   267      39.941  39.957  39.704  1.00  0.00           H  
ATOM   4128  CB  ARG   267      39.340  41.833  40.531  1.00  0.00           C  
ATOM   4129  HB2 ARG   267      39.304  42.266  41.531  1.00  0.00           H  
ATOM   4130  HB3 ARG   267      40.007  42.423  39.903  1.00  0.00           H  
ATOM   4131  CG  ARG   267      37.944  41.835  39.928  1.00  0.00           C  
ATOM   4132  HG2 ARG   267      37.998  41.393  38.933  1.00  0.00           H  
ATOM   4133  HG3 ARG   267      37.296  41.227  40.560  1.00  0.00           H  
ATOM   4134  CD  ARG   267      37.391  43.210  39.829  1.00  0.00           C  
ATOM   4135  HD2 ARG   267      37.371  43.658  40.823  1.00  0.00           H  
ATOM   4136  HD3 ARG   267      38.030  43.804  39.176  1.00  0.00           H  
ATOM   4137  NE  ARG   267      36.041  43.214  39.289  1.00  0.00           N  
ATOM   4138  HE  ARG   267      35.649  42.319  39.033  1.00  0.00           H  
ATOM   4139  CZ  ARG   267      35.292  44.319  39.110  1.00  0.00           C  
ATOM   4140  NH1 ARG   267      35.773  45.499  39.433  1.00  0.00           N  
ATOM   4141 HH11 ARG   267      36.705  45.573  39.815  1.00  0.00           H  
ATOM   4142 HH12 ARG   267      35.208  46.325  39.297  1.00  0.00           H  
ATOM   4143  NH2 ARG   267      34.072  44.217  38.611  1.00  0.00           N  
ATOM   4144 HH21 ARG   267      33.704  43.309  38.365  1.00  0.00           H  
ATOM   4145 HH22 ARG   267      33.513  45.047  38.478  1.00  0.00           H  
ATOM   4146  C   ARG   267      41.441  40.613  41.048  1.00  0.00           C  
ATOM   4147  O   ARG   267      41.769  40.916  42.196  1.00  0.00           O  
ATOM   4148  N   ARG   268      42.307  40.329  40.128  1.00  0.00           N  
ATOM   4149  H   ARG   268      41.905  39.952  39.282  1.00  0.00           H  
ATOM   4150  CA  ARG   268      43.757  40.464  40.204  1.00  0.00           C  
ATOM   4151  HA  ARG   268      44.207  40.135  39.268  1.00  0.00           H  
ATOM   4152  CB  ARG   268      44.147  41.914  40.448  1.00  0.00           C  
ATOM   4153  HB2 ARG   268      43.744  42.188  41.423  1.00  0.00           H  
ATOM   4154  HB3 ARG   268      45.236  41.944  40.484  1.00  0.00           H  
ATOM   4155  CG  ARG   268      43.647  42.895  39.399  1.00  0.00           C  
ATOM   4156  HG2 ARG   268      42.571  42.757  39.285  1.00  0.00           H  
ATOM   4157  HG3 ARG   268      43.848  43.906  39.752  1.00  0.00           H  
ATOM   4158  CD  ARG   268      44.314  42.686  38.089  1.00  0.00           C  
ATOM   4159  HD2 ARG   268      45.394  42.723  38.230  1.00  0.00           H  
ATOM   4160  HD3 ARG   268      44.032  41.708  37.699  1.00  0.00           H  
ATOM   4161  NE  ARG   268      43.936  43.701  37.119  1.00  0.00           N  
ATOM   4162  HE  ARG   268      43.333  44.442  37.445  1.00  0.00           H  
ATOM   4163  CZ  ARG   268      44.333  43.715  35.832  1.00  0.00           C  
ATOM   4164  NH1 ARG   268      45.118  42.765  35.375  1.00  0.00           N  
ATOM   4165 HH11 ARG   268      45.422  42.025  35.992  1.00  0.00           H  
ATOM   4166 HH12 ARG   268      45.413  42.779  34.409  1.00  0.00           H  
ATOM   4167  NH2 ARG   268      43.933  44.685  35.028  1.00  0.00           N  
ATOM   4168 HH21 ARG   268      43.330  45.414  35.382  1.00  0.00           H  
ATOM   4169 HH22 ARG   268      44.232  44.693  34.063  1.00  0.00           H  
ATOM   4170  C   ARG   268      44.333  39.593  41.313  1.00  0.00           C  
ATOM   4171  O   ARG   268      45.404  39.880  41.848  1.00  0.00           O  
ATOM   4172  N   GLY   269      43.609  38.503  41.732  1.00  0.00           N  
ATOM   4173  H   GLY   269      42.693  38.314  41.351  1.00  0.00           H  
ATOM   4174  CA  GLY   269      44.141  37.590  42.737  1.00  0.00           C  
ATOM   4175  HA2 GLY   269      43.709  36.601  42.585  1.00  0.00           H  
ATOM   4176  HA3 GLY   269      45.224  37.533  42.629  1.00  0.00           H  
ATOM   4177  C   GLY   269      43.807  38.065  44.145  1.00  0.00           C  
ATOM   4178  O   GLY   269      44.264  37.488  45.131  1.00  0.00           O  
ATOM   4179  N   TYR   270      43.004  39.124  44.279  1.00  0.00           N  
ATOM   4180  H   TYR   270      42.681  39.590  43.443  1.00  0.00           H  
ATOM   4181  CA  TYR   270      42.617  39.677  45.572  1.00  0.00           C  
ATOM   4182  HA  TYR   270      43.372  39.432  46.319  1.00  0.00           H  
ATOM   4183  CB  TYR   270      42.489  41.200  45.486  1.00  0.00           C  
ATOM   4184  HB2 TYR   270      41.900  41.427  44.598  1.00  0.00           H  
ATOM   4185  HB3 TYR   270      41.949  41.529  46.374  1.00  0.00           H  
ATOM   4186  CG  TYR   270      43.817  41.920  45.408  1.00  0.00           C  
ATOM   4187  CD1 TYR   270      44.521  41.950  44.213  1.00  0.00           C  
ATOM   4188  HD1 TYR   270      44.117  41.454  43.330  1.00  0.00           H  
ATOM   4189  CE1 TYR   270      45.734  42.608  44.142  1.00  0.00           C  
ATOM   4190  HE1 TYR   270      46.292  42.633  43.206  1.00  0.00           H  
ATOM   4191  CZ  TYR   270      46.243  43.239  45.272  1.00  0.00           C  
ATOM   4192  OH  TYR   270      47.451  43.895  45.201  1.00  0.00           O  
ATOM   4193  HH  TYR   270      47.850  43.852  44.329  1.00  0.00           H  
ATOM   4194  CE2 TYR   270      45.542  43.210  46.460  1.00  0.00           C  
ATOM   4195  HE2 TYR   270      45.945  43.706  47.343  1.00  0.00           H  
ATOM   4196  CD2 TYR   270      44.330  42.552  46.531  1.00  0.00           C  
ATOM   4197  HD2 TYR   270      43.776  42.529  47.470  1.00  0.00           H  
ATOM   4198  C   TYR   270      41.312  39.065  46.065  1.00  0.00           C  
ATOM   4199  O   TYR   270      40.604  38.398  45.310  1.00  0.00           O  
ATOM   4200  N   PRO   271      40.927  39.283  47.363  1.00  0.00           N  
ATOM   4201  CD  PRO   271      41.685  40.008  48.400  1.00  0.00           C  
ATOM   4202  HD2 PRO   271      41.531  41.080  48.280  1.00  0.00           H  
ATOM   4203  HD3 PRO   271      42.746  39.780  48.301  1.00  0.00           H  
ATOM   4204  CG  PRO   271      41.102  39.481  49.684  1.00  0.00           C  
ATOM   4205  HG2 PRO   271      41.162  40.238  50.466  1.00  0.00           H  
ATOM   4206  HG3 PRO   271      41.637  38.587  50.004  1.00  0.00           H  
ATOM   4207  CB  PRO   271      39.686  39.160  49.344  1.00  0.00           C  
ATOM   4208  HB2 PRO   271      39.111  40.086  49.355  1.00  0.00           H  
ATOM   4209  HB3 PRO   271      39.211  38.430  50.001  1.00  0.00           H  
ATOM   4210  CA  PRO   271      39.758  38.609  47.916  1.00  0.00           C  
ATOM   4211  HA  PRO   271      39.930  37.533  47.888  1.00  0.00           H  
ATOM   4212  C   PRO   271      38.502  38.942  47.121  1.00  0.00           C  
ATOM   4213  O   PRO   271      38.334  40.067  46.651  1.00  0.00           O  
ATOM   4214  N   GLY   272      37.606  37.942  46.973  1.00  0.00           N  
ATOM   4215  H   GLY   272      37.849  37.019  47.304  1.00  0.00           H  
ATOM   4216  CA  GLY   272      36.299  38.133  46.355  1.00  0.00           C  
ATOM   4217  HA2 GLY   272      36.420  38.704  45.435  1.00  0.00           H  
ATOM   4218  HA3 GLY   272      35.868  37.159  46.124  1.00  0.00           H  
ATOM   4219  C   GLY   272      35.355  38.884  47.284  1.00  0.00           C  
ATOM   4220  O   GLY   272      34.274  39.308  46.876  1.00  0.00           O  
ATOM   4221  N   TYR   273      35.769  39.046  48.536  1.00  0.00           N  
ATOM   4222  H   TYR   273      36.597  38.566  48.858  1.00  0.00           H  
ATOM   4223  CA  TYR   273      35.023  39.856  49.492  1.00  0.00           C  
ATOM   4224  HA  TYR   273      34.047  40.110  49.079  1.00  0.00           H  
ATOM   4225  CB  TYR   273      34.815  39.086  50.798  1.00  0.00           C  
ATOM   4226  HB2 TYR   273      34.445  39.795  51.538  1.00  0.00           H  
ATOM   4227  HB3 TYR   273      34.054  38.328  50.610  1.00  0.00           H  
ATOM   4228  CG  TYR   273      36.069  38.421  51.320  1.00  0.00           C  
ATOM   4229  CD1 TYR   273      36.943  39.129  52.133  1.00  0.00           C  
ATOM   4230  HD1 TYR   273      36.726  40.164  52.395  1.00  0.00           H  
ATOM   4231  CE1 TYR   273      38.088  38.521  52.610  1.00  0.00           C  
ATOM   4232  HE1 TYR   273      38.777  39.073  53.249  1.00  0.00           H  
ATOM   4233  CZ  TYR   273      38.359  37.200  52.273  1.00  0.00           C  
ATOM   4234  OH  TYR   273      39.500  36.594  52.748  1.00  0.00           O  
ATOM   4235  HH  TYR   273      40.031  37.174  53.299  1.00  0.00           H  
ATOM   4236  CE2 TYR   273      37.490  36.495  51.465  1.00  0.00           C  
ATOM   4237  HE2 TYR   273      37.706  35.459  51.204  1.00  0.00           H  
ATOM   4238  CD2 TYR   273      36.345  37.103  50.987  1.00  0.00           C  
ATOM   4239  HD2 TYR   273      35.658  36.547  50.348  1.00  0.00           H  
ATOM   4240  C   TYR   273      35.729  41.177  49.764  1.00  0.00           C  
ATOM   4241  O   TYR   273      35.445  41.851  50.754  1.00  0.00           O  
ATOM   4242  N   LEU   274      36.651  41.543  48.880  1.00  0.00           N  
ATOM   4243  H   LEU   274      36.856  40.948  48.090  1.00  0.00           H  
ATOM   4244  CA  LEU   274      37.417  42.774  49.036  1.00  0.00           C  
ATOM   4245  HA  LEU   274      37.962  42.755  49.980  1.00  0.00           H  
ATOM   4246  CB  LEU   274      38.426  42.919  47.890  1.00  0.00           C  
ATOM   4247  HB2 LEU   274      39.036  42.017  47.942  1.00  0.00           H  
ATOM   4248  HB3 LEU   274      37.869  42.926  46.953  1.00  0.00           H  
ATOM   4249  CG  LEU   274      39.333  44.155  47.955  1.00  0.00           C  
ATOM   4250  HG  LEU   274      38.723  45.057  47.895  1.00  0.00           H  
ATOM   4251  CD1 LEU   274      40.104  44.151  49.268  1.00  0.00           C  
ATOM   4252 HD11 LEU   274      40.714  43.249  49.329  1.00  0.00           H  
ATOM   4253 HD12 LEU   274      40.748  45.029  49.314  1.00  0.00           H  
ATOM   4254 HD13 LEU   274      39.402  44.171  50.102  1.00  0.00           H  
ATOM   4255  CD2 LEU   274      40.280  44.153  46.764  1.00  0.00           C  
ATOM   4256 HD21 LEU   274      39.702  44.175  45.840  1.00  0.00           H  
ATOM   4257 HD22 LEU   274      40.924  45.031  46.810  1.00  0.00           H  
ATOM   4258 HD23 LEU   274      40.892  43.251  46.788  1.00  0.00           H  
ATOM   4259  C   LEU   274      36.501  43.991  49.072  1.00  0.00           C  
ATOM   4260  O   LEU   274      36.694  44.901  49.879  1.00  0.00           O  
ATOM   4261  N   TYR   275      35.494  44.034  48.208  1.00  0.00           N  
ATOM   4262  H   TYR   275      35.429  43.323  47.494  1.00  0.00           H  
ATOM   4263  CA  TYR   275      34.505  45.105  48.209  1.00  0.00           C  
ATOM   4264  HA  TYR   275      34.997  46.062  48.036  1.00  0.00           H  
ATOM   4265  CB  TYR   275      33.470  44.880  47.104  1.00  0.00           C  
ATOM   4266  HB2 TYR   275      33.994  44.944  46.151  1.00  0.00           H  
ATOM   4267  HB3 TYR   275      33.073  43.873  47.232  1.00  0.00           H  
ATOM   4268  CG  TYR   275      32.332  45.876  47.121  1.00  0.00           C  
ATOM   4269  CD1 TYR   275      32.530  47.163  46.642  1.00  0.00           C  
ATOM   4270  HD1 TYR   275      33.505  47.456  46.254  1.00  0.00           H  
ATOM   4271  CE1 TYR   275      31.491  48.073  46.657  1.00  0.00           C  
ATOM   4272  HE1 TYR   275      31.641  49.085  46.282  1.00  0.00           H  
ATOM   4273  CZ  TYR   275      30.249  47.693  47.154  1.00  0.00           C  
ATOM   4274  OH  TYR   275      29.214  48.600  47.169  1.00  0.00           O  
ATOM   4275  HH  TYR   275      29.461  49.457  46.815  1.00  0.00           H  
ATOM   4276  CE2 TYR   275      30.052  46.414  47.630  1.00  0.00           C  
ATOM   4277  HE2 TYR   275      29.076  46.121  48.018  1.00  0.00           H  
ATOM   4278  CD2 TYR   275      31.091  45.503  47.615  1.00  0.00           C  
ATOM   4279  HD2 TYR   275      30.935  44.492  47.991  1.00  0.00           H  
ATOM   4280  C   TYR   275      33.816  45.218  49.563  1.00  0.00           C  
ATOM   4281  O   TYR   275      33.796  46.286  50.173  1.00  0.00           O  
ATOM   4282  N   THR   276      33.254  44.100  50.027  1.00  0.00           N  
ATOM   4283  H   THR   276      33.293  43.248  49.486  1.00  0.00           H  
ATOM   4284  CA  THR   276      32.525  44.084  51.290  1.00  0.00           C  
ATOM   4285  HA  THR   276      31.740  44.840  51.276  1.00  0.00           H  
ATOM   4286  CB  THR   276      31.879  42.709  51.540  1.00  0.00           C  
ATOM   4287  HB  THR   276      32.655  41.944  51.522  1.00  0.00           H  
ATOM   4288  CG2 THR   276      31.177  42.686  52.889  1.00  0.00           C  
ATOM   4289 HG21 THR   276      30.400  43.450  52.908  1.00  0.00           H  
ATOM   4290 HG22 THR   276      30.726  41.706  53.048  1.00  0.00           H  
ATOM   4291 HG23 THR   276      31.901  42.885  53.679  1.00  0.00           H  
ATOM   4292  OG1 THR   276      30.927  42.429  50.505  1.00  0.00           O  
ATOM   4293  HG1 THR   276      30.525  41.571  50.663  1.00  0.00           H  
ATOM   4294  C   THR   276      33.435  44.442  52.457  1.00  0.00           C  
ATOM   4295  O   THR   276      33.069  45.239  53.321  1.00  0.00           O  
ATOM   4296  N   ASN   277      34.597  43.868  52.468  1.00  0.00           N  
ATOM   4297  H   ASN   277      34.811  43.193  51.748  1.00  0.00           H  
ATOM   4298  CA  ASN   277      35.586  44.099  53.515  1.00  0.00           C  
ATOM   4299  HA  ASN   277      35.173  43.811  54.482  1.00  0.00           H  
ATOM   4300  CB  ASN   277      36.837  43.279  53.258  1.00  0.00           C  
ATOM   4301  HB2 ASN   277      36.551  42.235  53.131  1.00  0.00           H  
ATOM   4302  HB3 ASN   277      37.311  43.638  52.345  1.00  0.00           H  
ATOM   4303  CG  ASN   277      37.829  43.372  54.384  1.00  0.00           C  
ATOM   4304  OD1 ASN   277      38.520  44.386  54.537  1.00  0.00           O  
ATOM   4305  ND2 ASN   277      37.914  42.333  55.175  1.00  0.00           N  
ATOM   4306 HD21 ASN   277      38.564  42.342  55.948  1.00  0.00           H  
ATOM   4307 HD22 ASN   277      37.328  41.526  55.009  1.00  0.00           H  
ATOM   4308  C   ASN   277      35.929  45.578  53.632  1.00  0.00           C  
ATOM   4309  O   ASN   277      35.991  46.126  54.733  1.00  0.00           O  
ATOM   4310  N   LEU   278      36.171  46.245  52.496  1.00  0.00           N  
ATOM   4311  H   LEU   278      36.189  45.766  51.607  1.00  0.00           H  
ATOM   4312  CA  LEU   278      36.457  47.675  52.517  1.00  0.00           C  
ATOM   4313  HA  LEU   278      37.299  47.876  53.179  1.00  0.00           H  
ATOM   4314  CB  LEU   278      36.814  48.164  51.107  1.00  0.00           C  
ATOM   4315  HB2 LEU   278      36.008  47.795  50.472  1.00  0.00           H  
ATOM   4316  HB3 LEU   278      36.796  49.254  51.118  1.00  0.00           H  
ATOM   4317  CG  LEU   278      38.161  47.680  50.556  1.00  0.00           C  
ATOM   4318  HG  LEU   278      38.221  46.595  50.644  1.00  0.00           H  
ATOM   4319  CD1 LEU   278      38.284  48.078  49.092  1.00  0.00           C  
ATOM   4320 HD11 LEU   278      38.224  49.163  49.004  1.00  0.00           H  
ATOM   4321 HD12 LEU   278      39.241  47.734  48.701  1.00  0.00           H  
ATOM   4322 HD13 LEU   278      37.474  47.622  48.522  1.00  0.00           H  
ATOM   4323  CD2 LEU   278      39.292  48.277  51.381  1.00  0.00           C  
ATOM   4324 HD21 LEU   278      39.190  47.961  52.420  1.00  0.00           H  
ATOM   4325 HD22 LEU   278      40.249  47.933  50.989  1.00  0.00           H  
ATOM   4326 HD23 LEU   278      39.247  49.364  51.326  1.00  0.00           H  
ATOM   4327  C   LEU   278      35.271  48.467  53.051  1.00  0.00           C  
ATOM   4328  O   LEU   278      35.443  49.456  53.762  1.00  0.00           O  
ATOM   4329  N   ALA   279      34.036  48.011  52.726  1.00  0.00           N  
ATOM   4330  H   ALA   279      33.955  47.188  52.146  1.00  0.00           H  
ATOM   4331  CA  ALA   279      32.813  48.694  53.131  1.00  0.00           C  
ATOM   4332  HA  ALA   279      32.852  49.724  52.777  1.00  0.00           H  
ATOM   4333  CB  ALA   279      31.598  48.015  52.516  1.00  0.00           C  
ATOM   4334  HB1 ALA   279      31.539  46.985  52.868  1.00  0.00           H  
ATOM   4335  HB2 ALA   279      30.695  48.550  52.809  1.00  0.00           H  
ATOM   4336  HB3 ALA   279      31.688  48.022  51.430  1.00  0.00           H  
ATOM   4337  C   ALA   279      32.684  48.737  54.649  1.00  0.00           C  
ATOM   4338  O   ALA   279      32.193  49.716  55.212  1.00  0.00           O  
ATOM   4339  N   THR   280      33.126  47.671  55.306  1.00  0.00           N  
ATOM   4340  H   THR   280      33.509  46.888  54.796  1.00  0.00           H  
ATOM   4341  CA  THR   280      33.028  47.570  56.757  1.00  0.00           C  
ATOM   4342  HA  THR   280      32.013  47.806  57.079  1.00  0.00           H  
ATOM   4343  CB  THR   280      33.379  46.150  57.239  1.00  0.00           C  
ATOM   4344  HB  THR   280      33.269  46.106  58.323  1.00  0.00           H  
ATOM   4345  CG2 THR   280      32.458  45.125  56.595  1.00  0.00           C  
ATOM   4346 HG21 THR   280      32.567  45.167  55.511  1.00  0.00           H  
ATOM   4347 HG22 THR   280      32.721  44.127  56.947  1.00  0.00           H  
ATOM   4348 HG23 THR   280      31.424  45.344  56.864  1.00  0.00           H  
ATOM   4349  OG1 THR   280      34.738  45.849  56.896  1.00  0.00           O  
ATOM   4350  HG1 THR   280      34.955  44.963  57.197  1.00  0.00           H  
ATOM   4351  C   THR   280      33.937  48.582  57.442  1.00  0.00           C  
ATOM   4352  O   THR   280      33.913  48.725  58.665  1.00  0.00           O  
ATOM   4353  N   LEU   281      34.867  49.266  56.701  1.00  0.00           N  
ATOM   4354  H   LEU   281      35.069  49.008  55.746  1.00  0.00           H  
ATOM   4355  CA  LEU   281      35.621  50.364  57.295  1.00  0.00           C  
ATOM   4356  HA  LEU   281      35.571  50.304  58.382  1.00  0.00           H  
ATOM   4357  CB  LEU   281      37.092  50.289  56.866  1.00  0.00           C  
ATOM   4358  HB2 LEU   281      37.066  50.334  55.777  1.00  0.00           H  
ATOM   4359  HB3 LEU   281      37.598  51.173  57.254  1.00  0.00           H  
ATOM   4360  CG  LEU   281      37.851  49.031  57.308  1.00  0.00           C  
ATOM   4361  HG  LEU   281      37.326  48.145  56.951  1.00  0.00           H  
ATOM   4362  CD1 LEU   281      39.258  49.056  56.726  1.00  0.00           C  
ATOM   4363 HD11 LEU   281      39.784  49.941  57.083  1.00  0.00           H  
ATOM   4364 HD12 LEU   281      39.797  48.162  57.040  1.00  0.00           H  
ATOM   4365 HD13 LEU   281      39.201  49.082  55.638  1.00  0.00           H  
ATOM   4366  CD2 LEU   281      37.889  48.968  58.827  1.00  0.00           C  
ATOM   4367 HD21 LEU   281      36.871  48.932  59.215  1.00  0.00           H  
ATOM   4368 HD22 LEU   281      38.428  48.074  59.141  1.00  0.00           H  
ATOM   4369 HD23 LEU   281      38.395  49.852  59.215  1.00  0.00           H  
ATOM   4370  C   LEU   281      35.037  51.713  56.895  1.00  0.00           C  
ATOM   4371  O   LEU   281      34.883  52.605  57.730  1.00  0.00           O  
ATOM   4372  N   PHE   282      34.713  51.856  55.615  1.00  0.00           N  
ATOM   4373  H   PHE   282      34.754  51.062  54.992  1.00  0.00           H  
ATOM   4374  CA  PHE   282      34.333  53.150  55.061  1.00  0.00           C  
ATOM   4375  HA  PHE   282      35.013  53.921  55.423  1.00  0.00           H  
ATOM   4376  CB  PHE   282      34.400  53.117  53.533  1.00  0.00           C  
ATOM   4377  HB2 PHE   282      33.713  52.365  53.144  1.00  0.00           H  
ATOM   4378  HB3 PHE   282      34.137  54.093  53.125  1.00  0.00           H  
ATOM   4379  CG  PHE   282      35.760  52.777  52.993  1.00  0.00           C  
ATOM   4380  CD1 PHE   282      36.891  52.919  53.784  1.00  0.00           C  
ATOM   4381  HD1 PHE   282      36.785  53.281  54.807  1.00  0.00           H  
ATOM   4382  CE1 PHE   282      38.143  52.606  53.288  1.00  0.00           C  
ATOM   4383  HE1 PHE   282      39.023  52.722  53.920  1.00  0.00           H  
ATOM   4384  CZ  PHE   282      38.278  52.147  51.995  1.00  0.00           C  
ATOM   4385  HZ  PHE   282      39.264  51.899  51.603  1.00  0.00           H  
ATOM   4386  CE2 PHE   282      37.161  52.001  51.197  1.00  0.00           C  
ATOM   4387  HE2 PHE   282      37.265  51.638  50.175  1.00  0.00           H  
ATOM   4388  CD2 PHE   282      35.912  52.315  51.694  1.00  0.00           C  
ATOM   4389  HD2 PHE   282      35.030  52.201  51.064  1.00  0.00           H  
ATOM   4390  C   PHE   282      32.931  53.547  55.504  1.00  0.00           C  
ATOM   4391  O   PHE   282      32.645  54.728  55.707  1.00  0.00           O  
ATOM   4392  N   GLU   283      32.018  52.544  55.691  1.00  0.00           N  
ATOM   4393  H   GLU   283      32.276  51.586  55.499  1.00  0.00           H  
ATOM   4394  CA  GLU   283      30.652  52.819  56.119  1.00  0.00           C  
ATOM   4395  HA  GLU   283      30.276  53.706  55.609  1.00  0.00           H  
ATOM   4396  CB  GLU   283      29.739  51.637  55.782  1.00  0.00           C  
ATOM   4397  HB2 GLU   283      30.177  50.753  56.245  1.00  0.00           H  
ATOM   4398  HB3 GLU   283      28.770  51.842  56.238  1.00  0.00           H  
ATOM   4399  CG  GLU   283      29.556  51.390  54.291  1.00  0.00           C  
ATOM   4400  HG2 GLU   283      29.126  52.291  53.854  1.00  0.00           H  
ATOM   4401  HG3 GLU   283      30.541  51.212  53.860  1.00  0.00           H  
ATOM   4402  CD  GLU   283      28.662  50.217  53.999  1.00  0.00           C  
ATOM   4403  OE1 GLU   283      28.210  49.592  54.928  1.00  0.00           O  
ATOM   4404  OE2 GLU   283      28.431  49.946  52.844  1.00  0.00           O  
ATOM   4405  C   GLU   283      30.590  53.110  57.613  1.00  0.00           C  
ATOM   4406  O   GLU   283      29.522  53.391  58.157  1.00  0.00           O  
ATOM   4407  N   ARG   284      31.770  53.022  58.350  1.00  0.00           N  
ATOM   4408  H   ARG   284      32.626  52.684  57.934  1.00  0.00           H  
ATOM   4409  CA  ARG   284      31.783  53.384  59.763  1.00  0.00           C  
ATOM   4410  HA  ARG   284      30.895  52.985  60.254  1.00  0.00           H  
ATOM   4411  CB  ARG   284      33.015  52.815  60.450  1.00  0.00           C  
ATOM   4412  HB2 ARG   284      33.880  53.199  59.911  1.00  0.00           H  
ATOM   4413  HB3 ARG   284      33.017  53.208  61.467  1.00  0.00           H  
ATOM   4414  CG  ARG   284      33.079  51.296  60.494  1.00  0.00           C  
ATOM   4415  HG2 ARG   284      32.906  50.915  59.487  1.00  0.00           H  
ATOM   4416  HG3 ARG   284      34.074  51.003  60.827  1.00  0.00           H  
ATOM   4417  CD  ARG   284      32.062  50.731  61.418  1.00  0.00           C  
ATOM   4418  HD2 ARG   284      32.243  51.112  62.423  1.00  0.00           H  
ATOM   4419  HD3 ARG   284      31.070  51.038  61.087  1.00  0.00           H  
ATOM   4420  NE  ARG   284      32.112  49.278  61.455  1.00  0.00           N  
ATOM   4421  HE  ARG   284      32.782  48.859  62.083  1.00  0.00           H  
ATOM   4422  CZ  ARG   284      31.330  48.467  60.715  1.00  0.00           C  
ATOM   4423  NH1 ARG   284      30.447  48.981  59.888  1.00  0.00           N  
ATOM   4424 HH11 ARG   284      30.357  49.984  59.810  1.00  0.00           H  
ATOM   4425 HH12 ARG   284      29.862  48.370  59.335  1.00  0.00           H  
ATOM   4426  NH2 ARG   284      31.452  47.155  60.820  1.00  0.00           N  
ATOM   4427 HH21 ARG   284      32.132  46.763  61.456  1.00  0.00           H  
ATOM   4428 HH22 ARG   284      30.864  46.550  60.264  1.00  0.00           H  
ATOM   4429  C   ARG   284      31.757  54.896  59.944  1.00  0.00           C  
ATOM   4430  O   ARG   284      31.536  55.395  61.048  1.00  0.00           O  
ATOM   4431  N   ALA   285      32.013  55.639  58.838  1.00  0.00           N  
ATOM   4432  H   ALA   285      32.291  55.179  57.983  1.00  0.00           H  
ATOM   4433  CA  ALA   285      31.958  57.096  58.854  1.00  0.00           C  
ATOM   4434  HA  ALA   285      32.365  57.452  59.800  1.00  0.00           H  
ATOM   4435  CB  ALA   285      32.793  57.670  57.718  1.00  0.00           C  
ATOM   4436  HB1 ALA   285      32.391  57.329  56.764  1.00  0.00           H  
ATOM   4437  HB2 ALA   285      32.761  58.759  57.757  1.00  0.00           H  
ATOM   4438  HB3 ALA   285      33.824  57.333  57.819  1.00  0.00           H  
ATOM   4439  C   ALA   285      30.522  57.594  58.759  1.00  0.00           C  
ATOM   4440  O   ALA   285      29.667  56.944  58.157  1.00  0.00           O  
ATOM   4441  N   GLY   286      30.261  58.751  59.358  1.00  0.00           N  
ATOM   4442  H   GLY   286      30.931  59.148  60.001  1.00  0.00           H  
ATOM   4443  CA  GLY   286      29.021  59.478  59.115  1.00  0.00           C  
ATOM   4444  HA2 GLY   286      29.171  60.172  58.288  1.00  0.00           H  
ATOM   4445  HA3 GLY   286      28.236  58.767  58.855  1.00  0.00           H  
ATOM   4446  C   GLY   286      28.591  60.262  60.348  1.00  0.00           C  
ATOM   4447  O   GLY   286      29.382  60.473  61.268  1.00  0.00           O  
ATOM   4448  N   ARG   287      27.334  60.692  60.361  1.00  0.00           N  
ATOM   4449  H   ARG   287      26.777  60.650  59.519  1.00  0.00           H  
ATOM   4450  CA  ARG   287      26.733  61.265  61.560  1.00  0.00           C  
ATOM   4451  HA  ARG   287      27.469  61.294  62.363  1.00  0.00           H  
ATOM   4452  CB  ARG   287      26.249  62.682  61.292  1.00  0.00           C  
ATOM   4453  HB2 ARG   287      27.097  63.230  60.882  1.00  0.00           H  
ATOM   4454  HB3 ARG   287      25.465  62.608  60.538  1.00  0.00           H  
ATOM   4455  CG  ARG   287      25.712  63.416  62.510  1.00  0.00           C  
ATOM   4456  HG2 ARG   287      24.806  62.910  62.844  1.00  0.00           H  
ATOM   4457  HG3 ARG   287      26.464  63.371  63.298  1.00  0.00           H  
ATOM   4458  CD  ARG   287      25.401  64.836  62.203  1.00  0.00           C  
ATOM   4459  HD2 ARG   287      24.790  64.880  61.301  1.00  0.00           H  
ATOM   4460  HD3 ARG   287      24.848  65.268  63.037  1.00  0.00           H  
ATOM   4461  NE  ARG   287      26.607  65.620  61.988  1.00  0.00           N  
ATOM   4462  HE  ARG   287      27.489  65.137  62.082  1.00  0.00           H  
ATOM   4463  CZ  ARG   287      26.621  66.930  61.675  1.00  0.00           C  
ATOM   4464  NH1 ARG   287      25.490  67.587  61.545  1.00  0.00           N  
ATOM   4465 HH11 ARG   287      24.612  67.106  61.681  1.00  0.00           H  
ATOM   4466 HH12 ARG   287      25.504  68.569  61.310  1.00  0.00           H  
ATOM   4467  NH2 ARG   287      27.772  67.555  61.499  1.00  0.00           N  
ATOM   4468 HH21 ARG   287      28.639  67.047  61.600  1.00  0.00           H  
ATOM   4469 HH22 ARG   287      27.779  68.537  61.264  1.00  0.00           H  
ATOM   4470  C   ARG   287      25.566  60.417  62.049  1.00  0.00           C  
ATOM   4471  O   ARG   287      24.871  59.782  61.255  1.00  0.00           O  
ATOM   4472  N   ILE   288      25.351  60.360  63.364  1.00  0.00           N  
ATOM   4473  H   ILE   288      25.947  60.833  64.028  1.00  0.00           H  
ATOM   4474  CA  ILE   288      24.250  59.553  63.876  1.00  0.00           C  
ATOM   4475  HA  ILE   288      23.746  59.023  63.067  1.00  0.00           H  
ATOM   4476  CB  ILE   288      24.752  58.538  64.919  1.00  0.00           C  
ATOM   4477  HB  ILE   288      25.281  59.072  65.708  1.00  0.00           H  
ATOM   4478  CG2 ILE   288      23.584  57.772  65.521  1.00  0.00           C  
ATOM   4479 HG21 ILE   288      23.054  57.237  64.733  1.00  0.00           H  
ATOM   4480 HG22 ILE   288      23.957  57.059  66.256  1.00  0.00           H  
ATOM   4481 HG23 ILE   288      22.902  58.470  66.006  1.00  0.00           H  
ATOM   4482  CG1 ILE   288      25.759  57.575  64.286  1.00  0.00           C  
ATOM   4483 HG12 ILE   288      25.216  56.969  63.561  1.00  0.00           H  
ATOM   4484 HG13 ILE   288      26.504  58.179  63.769  1.00  0.00           H  
ATOM   4485  CD1 ILE   288      26.448  56.670  65.282  1.00  0.00           C  
ATOM   4486 HD11 ILE   288      25.703  56.064  65.799  1.00  0.00           H  
ATOM   4487 HD12 ILE   288      27.146  56.017  64.758  1.00  0.00           H  
ATOM   4488 HD13 ILE   288      26.991  57.275  66.008  1.00  0.00           H  
ATOM   4489  C   ILE   288      23.168  60.428  64.496  1.00  0.00           C  
ATOM   4490  O   ILE   288      23.456  61.300  65.315  1.00  0.00           O  
ATOM   4491  N   ARG   289      21.936  60.121  64.138  1.00  0.00           N  
ATOM   4492  H   ARG   289      21.759  59.342  63.520  1.00  0.00           H  
ATOM   4493  CA  ARG   289      20.801  60.915  64.592  1.00  0.00           C  
ATOM   4494  HA  ARG   289      20.937  61.955  64.297  1.00  0.00           H  
ATOM   4495  CB  ARG   289      19.508  60.401  63.977  1.00  0.00           C  
ATOM   4496  HB2 ARG   289      19.419  59.352  64.262  1.00  0.00           H  
ATOM   4497  HB3 ARG   289      18.696  60.970  64.431  1.00  0.00           H  
ATOM   4498  CG  ARG   289      19.428  60.523  62.463  1.00  0.00           C  
ATOM   4499  HG2 ARG   289      19.422  61.581  62.203  1.00  0.00           H  
ATOM   4500  HG3 ARG   289      20.310  60.048  62.033  1.00  0.00           H  
ATOM   4501  CD  ARG   289      18.205  59.875  61.924  1.00  0.00           C  
ATOM   4502  HD2 ARG   289      18.269  59.843  60.836  1.00  0.00           H  
ATOM   4503  HD3 ARG   289      18.139  58.859  62.313  1.00  0.00           H  
ATOM   4504  NE  ARG   289      16.999  60.596  62.299  1.00  0.00           N  
ATOM   4505  HE  ARG   289      17.117  61.542  62.632  1.00  0.00           H  
ATOM   4506  CZ  ARG   289      15.752  60.089  62.232  1.00  0.00           C  
ATOM   4507  NH1 ARG   289      15.564  58.861  61.803  1.00  0.00           N  
ATOM   4508 HH11 ARG   289      16.356  58.300  61.524  1.00  0.00           H  
ATOM   4509 HH12 ARG   289      14.628  58.484  61.754  1.00  0.00           H  
ATOM   4510  NH2 ARG   289      14.718  60.827  62.597  1.00  0.00           N  
ATOM   4511 HH21 ARG   289      14.866  61.770  62.926  1.00  0.00           H  
ATOM   4512 HH22 ARG   289      13.785  60.444  62.546  1.00  0.00           H  
ATOM   4513  C   ARG   289      20.682  60.889  66.111  1.00  0.00           C  
ATOM   4514  O   ARG   289      20.671  59.821  66.724  1.00  0.00           O  
ATOM   4515  N   GLY   290      20.672  62.082  66.719  1.00  0.00           N  
ATOM   4516  H   GLY   290      20.786  62.925  66.174  1.00  0.00           H  
ATOM   4517  CA  GLY   290      20.499  62.209  68.161  1.00  0.00           C  
ATOM   4518  HA2 GLY   290      19.934  63.116  68.374  1.00  0.00           H  
ATOM   4519  HA3 GLY   290      19.949  61.344  68.532  1.00  0.00           H  
ATOM   4520  C   GLY   290      21.844  62.284  68.872  1.00  0.00           C  
ATOM   4521  O   GLY   290      21.911  62.574  70.067  1.00  0.00           O  
ATOM   4522  N   LEU   291      22.993  62.029  68.124  1.00  0.00           N  
ATOM   4523  H   LEU   291      22.968  61.781  67.145  1.00  0.00           H  
ATOM   4524  CA  LEU   291      24.288  62.080  68.791  1.00  0.00           C  
ATOM   4525  HA  LEU   291      24.148  62.200  69.865  1.00  0.00           H  
ATOM   4526  CB  LEU   291      25.065  60.781  68.540  1.00  0.00           C  
ATOM   4527  HB2 LEU   291      25.193  60.738  67.459  1.00  0.00           H  
ATOM   4528  HB3 LEU   291      26.040  60.878  69.018  1.00  0.00           H  
ATOM   4529  CG  LEU   291      24.385  59.495  69.025  1.00  0.00           C  
ATOM   4530  HG  LEU   291      23.428  59.375  68.517  1.00  0.00           H  
ATOM   4531  CD1 LEU   291      25.277  58.300  68.715  1.00  0.00           C  
ATOM   4532 HD11 LEU   291      26.233  58.418  69.224  1.00  0.00           H  
ATOM   4533 HD12 LEU   291      24.793  57.386  69.060  1.00  0.00           H  
ATOM   4534 HD13 LEU   291      25.443  58.239  67.640  1.00  0.00           H  
ATOM   4535  CD2 LEU   291      24.110  59.598  70.518  1.00  0.00           C  
ATOM   4536 HD21 LEU   291      23.456  60.449  70.710  1.00  0.00           H  
ATOM   4537 HD22 LEU   291      23.626  58.684  70.863  1.00  0.00           H  
ATOM   4538 HD23 LEU   291      25.050  59.735  71.053  1.00  0.00           H  
ATOM   4539  C   LEU   291      25.109  63.270  68.311  1.00  0.00           C  
ATOM   4540  O   LEU   291      25.030  63.662  67.147  1.00  0.00           O  
ATOM   4541  N   LYS   292      25.896  63.843  69.215  1.00  0.00           N  
ATOM   4542  H   LYS   292      25.839  63.561  70.183  1.00  0.00           H  
ATOM   4543  CA  LYS   292      26.813  64.920  68.861  1.00  0.00           C  
ATOM   4544  HA  LYS   292      26.363  65.550  68.094  1.00  0.00           H  
ATOM   4545  CB  LYS   292      27.122  65.784  70.084  1.00  0.00           C  
ATOM   4546  HB2 LYS   292      26.166  66.128  70.480  1.00  0.00           H  
ATOM   4547  HB3 LYS   292      27.606  65.138  70.816  1.00  0.00           H  
ATOM   4548  CG  LYS   292      28.015  66.985  69.797  1.00  0.00           C  
ATOM   4549  HG2 LYS   292      28.984  66.623  69.456  1.00  0.00           H  
ATOM   4550  HG3 LYS   292      27.553  67.581  69.010  1.00  0.00           H  
ATOM   4551  CD  LYS   292      28.203  67.843  71.039  1.00  0.00           C  
ATOM   4552  HD2 LYS   292      27.222  68.168  71.388  1.00  0.00           H  
ATOM   4553  HD3 LYS   292      28.680  67.237  71.810  1.00  0.00           H  
ATOM   4554  CE  LYS   292      29.066  69.061  70.745  1.00  0.00           C  
ATOM   4555  HE2 LYS   292      28.610  69.611  69.922  1.00  0.00           H  
ATOM   4556  HE3 LYS   292      29.084  69.689  71.636  1.00  0.00           H  
ATOM   4557  NZ  LYS   292      30.457  68.682  70.377  1.00  0.00           N  
ATOM   4558  HZ1 LYS   292      30.440  68.100  69.552  1.00  0.00           H  
ATOM   4559  HZ2 LYS   292      30.995  69.516  70.190  1.00  0.00           H  
ATOM   4560  HZ3 LYS   292      30.880  68.172  71.140  1.00  0.00           H  
ATOM   4561  C   LYS   292      28.104  64.371  68.268  1.00  0.00           C  
ATOM   4562  O   LYS   292      28.639  63.368  68.741  1.00  0.00           O  
ATOM   4563  N   GLY   293      28.596  64.998  67.202  1.00  0.00           N  
ATOM   4564  H   GLY   293      28.091  65.767  66.786  1.00  0.00           H  
ATOM   4565  CA  GLY   293      29.865  64.601  66.605  1.00  0.00           C  
ATOM   4566  HA2 GLY   293      30.409  65.493  66.297  1.00  0.00           H  
ATOM   4567  HA3 GLY   293      30.452  64.055  67.344  1.00  0.00           H  
ATOM   4568  C   GLY   293      29.646  63.709  65.389  1.00  0.00           C  
ATOM   4569  O   GLY   293      28.510  63.385  65.042  1.00  0.00           O  
ATOM   4570  N   SER   294      30.756  63.320  64.749  1.00  0.00           N  
ATOM   4571  H   SER   294      31.659  63.641  65.065  1.00  0.00           H  
ATOM   4572  CA  SER   294      30.700  62.469  63.566  1.00  0.00           C  
ATOM   4573  HA  SER   294      30.106  61.579  63.775  1.00  0.00           H  
ATOM   4574  CB  SER   294      30.060  63.218  62.414  1.00  0.00           C  
ATOM   4575  HB2 SER   294      29.940  62.533  61.575  1.00  0.00           H  
ATOM   4576  HB3 SER   294      29.081  63.577  62.731  1.00  0.00           H  
ATOM   4577  OG  SER   294      30.851  64.305  62.020  1.00  0.00           O  
ATOM   4578  HG  SER   294      30.426  64.762  61.291  1.00  0.00           H  
ATOM   4579  C   SER   294      32.090  61.993  63.165  1.00  0.00           C  
ATOM   4580  O   SER   294      33.098  62.535  63.619  1.00  0.00           O  
ATOM   4581  N   VAL   295      32.136  60.975  62.313  1.00  0.00           N  
ATOM   4582  H   VAL   295      31.286  60.531  61.996  1.00  0.00           H  
ATOM   4583  CA  VAL   295      33.410  60.448  61.838  1.00  0.00           C  
ATOM   4584  HA  VAL   295      34.257  60.914  62.342  1.00  0.00           H  
ATOM   4585  CB  VAL   295      33.478  58.927  62.067  1.00  0.00           C  
ATOM   4586  HB  VAL   295      32.631  58.455  61.568  1.00  0.00           H  
ATOM   4587  CG1 VAL   295      34.775  58.362  61.508  1.00  0.00           C  
ATOM   4588 HG11 VAL   295      35.622  58.833  62.007  1.00  0.00           H  
ATOM   4589 HG12 VAL   295      34.806  57.286  61.679  1.00  0.00           H  
ATOM   4590 HG13 VAL   295      34.827  58.561  60.438  1.00  0.00           H  
ATOM   4591  CG2 VAL   295      33.352  58.620  63.551  1.00  0.00           C  
ATOM   4592 HG21 VAL   295      32.398  58.996  63.921  1.00  0.00           H  
ATOM   4593 HG22 VAL   295      33.401  57.542  63.705  1.00  0.00           H  
ATOM   4594 HG23 VAL   295      34.166  59.101  64.093  1.00  0.00           H  
ATOM   4595  C   VAL   295      33.612  60.746  60.358  1.00  0.00           C  
ATOM   4596  O   VAL   295      32.804  60.348  59.519  1.00  0.00           O  
ATOM   4597  N   THR   296      34.695  61.449  60.043  1.00  0.00           N  
ATOM   4598  H   THR   296      35.280  61.827  60.774  1.00  0.00           H  
ATOM   4599  CA  THR   296      35.043  61.741  58.658  1.00  0.00           C  
ATOM   4600  HA  THR   296      34.262  61.371  57.993  1.00  0.00           H  
ATOM   4601  CB  THR   296      35.203  63.256  58.434  1.00  0.00           C  
ATOM   4602  HB  THR   296      36.019  63.622  59.057  1.00  0.00           H  
ATOM   4603  CG2 THR   296      35.510  63.550  56.973  1.00  0.00           C  
ATOM   4604 HG21 THR   296      34.694  63.184  56.349  1.00  0.00           H  
ATOM   4605 HG22 THR   296      35.619  64.625  56.834  1.00  0.00           H  
ATOM   4606 HG23 THR   296      36.436  63.051  56.688  1.00  0.00           H  
ATOM   4607  OG1 THR   296      33.993  63.927  58.808  1.00  0.00           O  
ATOM   4608  HG1 THR   296      34.094  64.871  58.668  1.00  0.00           H  
ATOM   4609  C   THR   296      36.324  61.025  58.249  1.00  0.00           C  
ATOM   4610  O   THR   296      37.305  61.014  58.993  1.00  0.00           O  
ATOM   4611  N   GLN   297      36.310  60.428  57.062  1.00  0.00           N  
ATOM   4612  H   GLN   297      35.517  60.547  56.448  1.00  0.00           H  
ATOM   4613  CA  GLN   297      37.392  59.551  56.632  1.00  0.00           C  
ATOM   4614  HA  GLN   297      38.177  59.536  57.388  1.00  0.00           H  
ATOM   4615  CB  GLN   297      36.878  58.123  56.433  1.00  0.00           C  
ATOM   4616  HB2 GLN   297      35.978  58.189  55.821  1.00  0.00           H  
ATOM   4617  HB3 GLN   297      37.649  57.578  55.888  1.00  0.00           H  
ATOM   4618  CG  GLN   297      36.558  57.390  57.724  1.00  0.00           C  
ATOM   4619  HG2 GLN   297      37.435  57.419  58.371  1.00  0.00           H  
ATOM   4620  HG3 GLN   297      35.726  57.892  58.217  1.00  0.00           H  
ATOM   4621  CD  GLN   297      36.178  55.941  57.489  1.00  0.00           C  
ATOM   4622  OE1 GLN   297      36.600  55.326  56.505  1.00  0.00           O  
ATOM   4623  NE2 GLN   297      35.377  55.386  58.391  1.00  0.00           N  
ATOM   4624 HE21 GLN   297      35.092  54.423  58.284  1.00  0.00           H  
ATOM   4625 HE22 GLN   297      35.056  55.929  59.180  1.00  0.00           H  
ATOM   4626  C   GLN   297      38.034  60.058  55.347  1.00  0.00           C  
ATOM   4627  O   GLN   297      37.373  60.679  54.515  1.00  0.00           O  
ATOM   4628  N   ILE   298      39.294  59.868  55.298  1.00  0.00           N  
ATOM   4629  H   ILE   298      39.807  59.655  56.142  1.00  0.00           H  
ATOM   4630  CA  ILE   298      40.037  59.995  54.051  1.00  0.00           C  
ATOM   4631  HA  ILE   298      39.361  60.143  53.209  1.00  0.00           H  
ATOM   4632  CB  ILE   298      41.034  61.167  54.121  1.00  0.00           C  
ATOM   4633  HB  ILE   298      41.724  60.996  54.947  1.00  0.00           H  
ATOM   4634  CG2 ILE   298      41.816  61.279  52.822  1.00  0.00           C  
ATOM   4635 HG21 ILE   298      41.126  61.450  51.996  1.00  0.00           H  
ATOM   4636 HG22 ILE   298      42.515  62.112  52.889  1.00  0.00           H  
ATOM   4637 HG23 ILE   298      42.367  60.355  52.649  1.00  0.00           H  
ATOM   4638  CG1 ILE   298      40.299  62.475  54.423  1.00  0.00           C  
ATOM   4639 HG12 ILE   298      39.657  62.690  53.569  1.00  0.00           H  
ATOM   4640 HG13 ILE   298      39.682  62.303  55.306  1.00  0.00           H  
ATOM   4641  CD1 ILE   298      41.218  63.649  54.671  1.00  0.00           C  
ATOM   4642 HD11 ILE   298      41.834  63.821  53.789  1.00  0.00           H  
ATOM   4643 HD12 ILE   298      40.623  64.539  54.878  1.00  0.00           H  
ATOM   4644 HD13 ILE   298      41.859  63.434  55.526  1.00  0.00           H  
ATOM   4645  C   ILE   298      40.786  58.710  53.723  1.00  0.00           C  
ATOM   4646  O   ILE   298      41.917  58.509  54.164  1.00  0.00           O  
ATOM   4647  N   PRO   299      40.043  57.748  53.040  1.00  0.00           N  
ATOM   4648  CD  PRO   299      38.692  57.755  52.565  1.00  0.00           C  
ATOM   4649  HD2 PRO   299      38.633  58.202  51.573  1.00  0.00           H  
ATOM   4650  HD3 PRO   299      38.044  58.304  53.249  1.00  0.00           H  
ATOM   4651  CG  PRO   299      38.394  56.279  52.553  1.00  0.00           C  
ATOM   4652  HG2 PRO   299      37.565  56.066  51.877  1.00  0.00           H  
ATOM   4653  HG3 PRO   299      38.141  55.936  53.556  1.00  0.00           H  
ATOM   4654  CB  PRO   299      39.659  55.649  52.079  1.00  0.00           C  
ATOM   4655  HB2 PRO   299      39.679  55.697  50.990  1.00  0.00           H  
ATOM   4656  HB3 PRO   299      39.805  54.617  52.400  1.00  0.00           H  
ATOM   4657  CA  PRO   299      40.763  56.539  52.660  1.00  0.00           C  
ATOM   4658  HA  PRO   299      41.223  56.112  53.552  1.00  0.00           H  
ATOM   4659  C   PRO   299      41.842  56.842  51.628  1.00  0.00           C  
ATOM   4660  O   PRO   299      41.616  57.600  50.684  1.00  0.00           O  
ATOM   4661  N   ILE   300      42.908  56.278  51.831  1.00  0.00           N  
ATOM   4662  H   ILE   300      43.047  55.610  52.576  1.00  0.00           H  
ATOM   4663  CA  ILE   300      44.047  56.619  50.987  1.00  0.00           C  
ATOM   4664  HA  ILE   300      43.741  57.264  50.164  1.00  0.00           H  
ATOM   4665  CB  ILE   300      45.146  57.319  51.806  1.00  0.00           C  
ATOM   4666  HB  ILE   300      45.291  56.778  52.741  1.00  0.00           H  
ATOM   4667  CG2 ILE   300      46.453  57.346  51.028  1.00  0.00           C  
ATOM   4668 HG21 ILE   300      46.309  57.887  50.093  1.00  0.00           H  
ATOM   4669 HG22 ILE   300      47.219  57.844  51.622  1.00  0.00           H  
ATOM   4670 HG23 ILE   300      46.768  56.325  50.811  1.00  0.00           H  
ATOM   4671  CG1 ILE   300      44.712  58.739  52.178  1.00  0.00           C  
ATOM   4672 HG12 ILE   300      44.706  59.326  51.260  1.00  0.00           H  
ATOM   4673 HG13 ILE   300      43.698  58.674  52.574  1.00  0.00           H  
ATOM   4674  CD1 ILE   300      45.609  59.405  53.197  1.00  0.00           C  
ATOM   4675 HD11 ILE   300      46.622  59.470  52.802  1.00  0.00           H  
ATOM   4676 HD12 ILE   300      45.237  60.407  53.409  1.00  0.00           H  
ATOM   4677 HD13 ILE   300      45.614  58.818  54.116  1.00  0.00           H  
ATOM   4678  C   ILE   300      44.624  55.380  50.315  1.00  0.00           C  
ATOM   4679  O   ILE   300      44.950  54.396  50.980  1.00  0.00           O  
ATOM   4680  N   LEU   301      44.888  55.541  49.039  1.00  0.00           N  
ATOM   4681  H   LEU   301      44.838  56.448  48.597  1.00  0.00           H  
ATOM   4682  CA  LEU   301      45.223  54.387  48.213  1.00  0.00           C  
ATOM   4683  HA  LEU   301      45.823  53.681  48.787  1.00  0.00           H  
ATOM   4684  CB  LEU   301      43.944  53.679  47.749  1.00  0.00           C  
ATOM   4685  HB2 LEU   301      43.270  53.732  48.604  1.00  0.00           H  
ATOM   4686  HB3 LEU   301      43.526  54.253  46.922  1.00  0.00           H  
ATOM   4687  CG  LEU   301      44.113  52.215  47.321  1.00  0.00           C  
ATOM   4688  HG  LEU   301      44.985  51.789  47.817  1.00  0.00           H  
ATOM   4689  CD1 LEU   301      42.871  51.425  47.712  1.00  0.00           C  
ATOM   4690 HD11 LEU   301      41.998  51.850  47.216  1.00  0.00           H  
ATOM   4691 HD12 LEU   301      42.990  50.385  47.408  1.00  0.00           H  
ATOM   4692 HD13 LEU   301      42.734  51.474  48.792  1.00  0.00           H  
ATOM   4693  CD2 LEU   301      44.352  52.149  45.820  1.00  0.00           C  
ATOM   4694 HD21 LEU   301      45.255  52.706  45.571  1.00  0.00           H  
ATOM   4695 HD22 LEU   301      44.472  51.109  45.516  1.00  0.00           H  
ATOM   4696 HD23 LEU   301      43.500  52.584  45.297  1.00  0.00           H  
ATOM   4697  C   LEU   301      46.051  54.798  47.003  1.00  0.00           C  
ATOM   4698  O   LEU   301      45.613  55.606  46.184  1.00  0.00           O  
ATOM   4699  N   THR   302      47.486  54.353  46.746  1.00  0.00           N  
ATOM   4700  H   THR   302      47.912  54.088  47.623  1.00  0.00           H  
ATOM   4701  CA  THR   302      48.298  54.293  45.537  1.00  0.00           C  
ATOM   4702  HA  THR   302      48.323  55.271  45.058  1.00  0.00           H  
ATOM   4703  CB  THR   302      49.742  53.866  45.860  1.00  0.00           C  
ATOM   4704  HB  THR   302      49.716  52.994  46.514  1.00  0.00           H  
ATOM   4705  CG2 THR   302      50.493  53.519  44.584  1.00  0.00           C  
ATOM   4706 HG21 THR   302      50.519  54.390  43.929  1.00  0.00           H  
ATOM   4707 HG22 THR   302      51.511  53.219  44.831  1.00  0.00           H  
ATOM   4708 HG23 THR   302      49.987  52.698  44.076  1.00  0.00           H  
ATOM   4709  OG1 THR   302      50.419  54.935  46.533  1.00  0.00           O  
ATOM   4710  HG1 THR   302      51.319  54.667  46.734  1.00  0.00           H  
ATOM   4711  C   THR   302      47.697  53.334  44.517  1.00  0.00           C  
ATOM   4712  O   THR   302      47.490  52.156  44.806  1.00  0.00           O  
ATOM   4713  N   MET   303      47.419  53.846  43.323  1.00  0.00           N  
ATOM   4714  H   MET   303      47.527  54.837  43.162  1.00  0.00           H  
ATOM   4715  CA  MET   303      46.897  53.023  42.239  1.00  0.00           C  
ATOM   4716  HA  MET   303      46.255  52.239  42.643  1.00  0.00           H  
ATOM   4717  CB  MET   303      46.076  53.878  41.276  1.00  0.00           C  
ATOM   4718  HB2 MET   303      46.772  54.549  40.775  1.00  0.00           H  
ATOM   4719  HB3 MET   303      45.636  53.199  40.545  1.00  0.00           H  
ATOM   4720  CG  MET   303      44.974  54.693  41.939  1.00  0.00           C  
ATOM   4721  HG2 MET   303      44.414  54.032  42.601  1.00  0.00           H  
ATOM   4722  HG3 MET   303      45.442  55.483  42.526  1.00  0.00           H  
ATOM   4723  SD  MET   303      43.842  55.433  40.745  1.00  0.00           S  
ATOM   4724  CE  MET   303      44.894  56.683  40.012  1.00  0.00           C  
ATOM   4725  HE1 MET   303      45.760  56.206  39.554  1.00  0.00           H  
ATOM   4726  HE2 MET   303      44.335  57.228  39.251  1.00  0.00           H  
ATOM   4727  HE3 MET   303      45.227  57.376  40.784  1.00  0.00           H  
ATOM   4728  C   MET   303      48.021  52.314  41.495  1.00  0.00           C  
ATOM   4729  O   MET   303      48.888  52.957  40.902  1.00  0.00           O  
ATOM   4730  N   PRO   304      48.001  50.986  41.529  1.00  0.00           N  
ATOM   4731  CD  PRO   304      47.020  50.121  42.258  1.00  0.00           C  
ATOM   4732  HD2 PRO   304      46.077  50.100  41.712  1.00  0.00           H  
ATOM   4733  HD3 PRO   304      46.852  50.524  43.257  1.00  0.00           H  
ATOM   4734  CG  PRO   304      47.700  48.778  42.288  1.00  0.00           C  
ATOM   4735  HG2 PRO   304      46.959  47.978  42.281  1.00  0.00           H  
ATOM   4736  HG3 PRO   304      48.321  48.688  43.179  1.00  0.00           H  
ATOM   4737  CB  PRO   304      48.534  48.758  41.053  1.00  0.00           C  
ATOM   4738  HB2 PRO   304      47.886  48.533  40.205  1.00  0.00           H  
ATOM   4739  HB3 PRO   304      49.364  48.052  41.072  1.00  0.00           H  
ATOM   4740  CA  PRO   304      49.068  50.189  40.936  1.00  0.00           C  
ATOM   4741  HA  PRO   304      49.981  50.347  41.510  1.00  0.00           H  
ATOM   4742  C   PRO   304      49.308  50.582  39.484  1.00  0.00           C  
ATOM   4743  O   PRO   304      48.370  50.670  38.692  1.00  0.00           O  
ATOM   4744  N   GLU   305      50.554  50.839  39.141  1.00  0.00           N  
ATOM   4745  H   GLU   305      51.234  50.754  39.883  1.00  0.00           H  
ATOM   4746  CA  GLU   305      51.015  51.267  37.826  1.00  0.00           C  
ATOM   4747  HA  GLU   305      52.060  51.570  37.881  1.00  0.00           H  
ATOM   4748  CB  GLU   305      50.890  50.122  36.818  1.00  0.00           C  
ATOM   4749  HB2 GLU   305      49.835  49.853  36.771  1.00  0.00           H  
ATOM   4750  HB3 GLU   305      51.208  50.512  35.851  1.00  0.00           H  
ATOM   4751  CG  GLU   305      51.713  48.889  37.162  1.00  0.00           C  
ATOM   4752  HG2 GLU   305      52.749  49.205  37.281  1.00  0.00           H  
ATOM   4753  HG3 GLU   305      51.343  48.494  38.108  1.00  0.00           H  
ATOM   4754  CD  GLU   305      51.634  47.820  36.108  1.00  0.00           C  
ATOM   4755  OE1 GLU   305      50.855  47.966  35.198  1.00  0.00           O  
ATOM   4756  OE2 GLU   305      52.353  46.854  36.214  1.00  0.00           O  
ATOM   4757  C   GLU   305      50.230  52.476  37.334  1.00  0.00           C  
ATOM   4758  O   GLU   305      50.001  52.634  36.135  1.00  0.00           O  
ATOM   4759  N   ASP   306      49.764  53.377  38.262  1.00  0.00           N  
ATOM   4760  H   ASP   306      49.920  53.160  39.236  1.00  0.00           H  
ATOM   4761  CA  ASP   306      49.026  54.591  37.934  1.00  0.00           C  
ATOM   4762  HA  ASP   306      48.662  55.060  38.848  1.00  0.00           H  
ATOM   4763  CB  ASP   306      49.928  55.586  37.199  1.00  0.00           C  
ATOM   4764  HB2 ASP   306      50.892  55.599  37.706  1.00  0.00           H  
ATOM   4765  HB3 ASP   306      50.059  55.223  36.180  1.00  0.00           H  
ATOM   4766  CG  ASP   306      49.353  56.995  37.166  1.00  0.00           C  
ATOM   4767  OD1 ASP   306      48.528  57.299  37.995  1.00  0.00           O  
ATOM   4768  OD2 ASP   306      49.745  57.755  36.313  1.00  0.00           O  
ATOM   4769  C   ASP   306      47.803  54.279  37.082  1.00  0.00           C  
ATOM   4770  O   ASP   306      47.442  55.049  36.192  1.00  0.00           O  
ATOM   4771  N   ASP   307      47.179  53.130  37.336  1.00  0.00           N  
ATOM   4772  H   ASP   307      47.556  52.496  38.026  1.00  0.00           H  
ATOM   4773  CA  ASP   307      45.979  52.729  36.611  1.00  0.00           C  
ATOM   4774  HA  ASP   307      45.963  53.205  35.631  1.00  0.00           H  
ATOM   4775  CB  ASP   307      45.953  51.210  36.417  1.00  0.00           C  
ATOM   4776  HB2 ASP   307      46.864  50.926  35.891  1.00  0.00           H  
ATOM   4777  HB3 ASP   307      45.946  50.748  37.404  1.00  0.00           H  
ATOM   4778  CG  ASP   307      44.741  50.735  35.626  1.00  0.00           C  
ATOM   4779  OD1 ASP   307      43.864  51.531  35.385  1.00  0.00           O  
ATOM   4780  OD2 ASP   307      44.704  49.582  35.271  1.00  0.00           O  
ATOM   4781  C   ASP   307      44.719  53.176  37.340  1.00  0.00           C  
ATOM   4782  O   ASP   307      44.310  52.562  38.326  1.00  0.00           O  
ATOM   4783  N   LYS   308      44.055  54.219  36.797  1.00  0.00           N  
ATOM   4784  H   LYS   308      44.389  54.620  35.933  1.00  0.00           H  
ATOM   4785  CA  LYS   308      42.898  54.831  37.441  1.00  0.00           C  
ATOM   4786  HA  LYS   308      43.109  54.999  38.497  1.00  0.00           H  
ATOM   4787  CB  LYS   308      42.571  56.175  36.788  1.00  0.00           C  
ATOM   4788  HB2 LYS   308      41.832  56.665  37.422  1.00  0.00           H  
ATOM   4789  HB3 LYS   308      43.491  56.759  36.784  1.00  0.00           H  
ATOM   4790  CG  LYS   308      42.031  56.069  35.368  1.00  0.00           C  
ATOM   4791  HG2 LYS   308      42.758  55.531  34.760  1.00  0.00           H  
ATOM   4792  HG3 LYS   308      41.095  55.511  35.393  1.00  0.00           H  
ATOM   4793  CD  LYS   308      41.785  57.444  34.766  1.00  0.00           C  
ATOM   4794  HD2 LYS   308      41.079  57.979  35.401  1.00  0.00           H  
ATOM   4795  HD3 LYS   308      42.731  57.985  34.740  1.00  0.00           H  
ATOM   4796  CE  LYS   308      41.221  57.340  33.357  1.00  0.00           C  
ATOM   4797  HE2 LYS   308      41.925  56.773  32.748  1.00  0.00           H  
ATOM   4798  HE3 LYS   308      40.272  56.805  33.408  1.00  0.00           H  
ATOM   4799  NZ  LYS   308      41.003  58.679  32.745  1.00  0.00           N  
ATOM   4800  HZ1 LYS   308      41.881  59.174  32.698  1.00  0.00           H  
ATOM   4801  HZ2 LYS   308      40.629  58.566  31.814  1.00  0.00           H  
ATOM   4802  HZ3 LYS   308      40.350  59.204  33.309  1.00  0.00           H  
ATOM   4803  C   LYS   308      41.685  53.911  37.384  1.00  0.00           C  
ATOM   4804  O   LYS   308      40.698  54.126  38.087  1.00  0.00           O  
ATOM   4805  N   THR   309      41.765  52.886  36.543  1.00  0.00           N  
ATOM   4806  H   THR   309      42.583  52.773  35.963  1.00  0.00           H  
ATOM   4807  CA  THR   309      40.672  51.933  36.390  1.00  0.00           C  
ATOM   4808  HA  THR   309      39.783  52.301  36.903  1.00  0.00           H  
ATOM   4809  CB  THR   309      40.329  51.717  34.904  1.00  0.00           C  
ATOM   4810  HB  THR   309      39.521  50.989  34.829  1.00  0.00           H  
ATOM   4811  CG2 THR   309      39.894  53.025  34.262  1.00  0.00           C  
ATOM   4812 HG21 THR   309      40.701  53.753  34.336  1.00  0.00           H  
ATOM   4813 HG22 THR   309      39.655  52.853  33.212  1.00  0.00           H  
ATOM   4814 HG23 THR   309      39.012  53.407  34.777  1.00  0.00           H  
ATOM   4815  OG1 THR   309      41.479  51.210  34.215  1.00  0.00           O  
ATOM   4816  HG1 THR   309      41.264  51.076  33.289  1.00  0.00           H  
ATOM   4817  C   THR   309      41.012  50.597  37.036  1.00  0.00           C  
ATOM   4818  O   THR   309      40.301  49.608  36.851  1.00  0.00           O  
ATOM   4819  N   HIE   310      42.102  50.574  37.853  1.00  0.00           N  
ATOM   4820  H   HIE   310      42.675  51.390  38.012  1.00  0.00           H  
ATOM   4821  CA  HIE   310      42.493  49.321  38.488  1.00  0.00           C  
ATOM   4822  HA  HIE   310      42.551  48.532  37.738  1.00  0.00           H  
ATOM   4823  CB  HIE   310      43.862  49.459  39.161  1.00  0.00           C  
ATOM   4824  HB2 HIE   310      44.568  49.935  38.482  1.00  0.00           H  
ATOM   4825  HB3 HIE   310      43.774  50.054  40.070  1.00  0.00           H  
ATOM   4826  CG  HIE   310      44.470  48.151  39.563  1.00  0.00           C  
ATOM   4827  ND1 HIE   310      44.100  47.480  40.710  1.00  0.00           N  
ATOM   4828  CE1 HIE   310      44.799  46.362  40.806  1.00  0.00           C  
ATOM   4829  HE1 HIE   310      44.652  45.686  41.649  1.00  0.00           H  
ATOM   4830  NE2 HIE   310      45.607  46.285  39.764  1.00  0.00           N  
ATOM   4831  HE2 HIE   310      46.259  45.537  39.572  1.00  0.00           H  
ATOM   4832  CD2 HIE   310      45.422  47.391  38.972  1.00  0.00           C  
ATOM   4833  HD2 HIE   310      46.004  47.510  38.058  1.00  0.00           H  
ATOM   4834  C   HIE   310      41.459  48.878  39.515  1.00  0.00           C  
ATOM   4835  O   HIE   310      40.924  49.696  40.264  1.00  0.00           O  
ATOM   4836  N   PRO   311      41.180  47.579  39.545  1.00  0.00           N  
ATOM   4837  CD  PRO   311      41.719  46.511  38.628  1.00  0.00           C  
ATOM   4838  HD2 PRO   311      42.749  46.285  38.904  1.00  0.00           H  
ATOM   4839  HD3 PRO   311      41.689  46.870  37.599  1.00  0.00           H  
ATOM   4840  CG  PRO   311      40.792  45.348  38.857  1.00  0.00           C  
ATOM   4841  HG2 PRO   311      41.329  44.407  38.737  1.00  0.00           H  
ATOM   4842  HG3 PRO   311      39.960  45.383  38.153  1.00  0.00           H  
ATOM   4843  CB  PRO   311      40.312  45.526  40.257  1.00  0.00           C  
ATOM   4844  HB2 PRO   311      41.092  45.178  40.935  1.00  0.00           H  
ATOM   4845  HB3 PRO   311      39.376  45.016  40.488  1.00  0.00           H  
ATOM   4846  CA  PRO   311      40.132  47.040  40.403  1.00  0.00           C  
ATOM   4847  HA  PRO   311      39.167  47.386  40.033  1.00  0.00           H  
ATOM   4848  C   PRO   311      40.314  47.492  41.846  1.00  0.00           C  
ATOM   4849  O   PRO   311      39.340  47.691  42.572  1.00  0.00           O  
ATOM   4850  N   ILE   312      41.592  47.706  42.376  1.00  0.00           N  
ATOM   4851  H   ILE   312      42.444  47.618  41.841  1.00  0.00           H  
ATOM   4852  CA  ILE   312      41.697  48.029  43.794  1.00  0.00           C  
ATOM   4853  HA  ILE   312      41.109  47.335  44.395  1.00  0.00           H  
ATOM   4854  CB  ILE   312      43.165  47.994  44.258  1.00  0.00           C  
ATOM   4855  HB  ILE   312      43.768  48.592  43.575  1.00  0.00           H  
ATOM   4856  CG2 ILE   312      43.290  48.554  45.667  1.00  0.00           C  
ATOM   4857 HG21 ILE   312      42.687  47.956  46.351  1.00  0.00           H  
ATOM   4858 HG22 ILE   312      44.333  48.522  45.980  1.00  0.00           H  
ATOM   4859 HG23 ILE   312      42.938  49.585  45.681  1.00  0.00           H  
ATOM   4860  CG1 ILE   312      43.711  46.565  44.196  1.00  0.00           C  
ATOM   4861 HG12 ILE   312      43.229  45.999  44.994  1.00  0.00           H  
ATOM   4862 HG13 ILE   312      43.421  46.149  43.231  1.00  0.00           H  
ATOM   4863  CD1 ILE   312      45.212  46.477  44.352  1.00  0.00           C  
ATOM   4864 HD11 ILE   312      45.502  46.892  45.317  1.00  0.00           H  
ATOM   4865 HD12 ILE   312      45.523  45.433  44.297  1.00  0.00           H  
ATOM   4866 HD13 ILE   312      45.694  47.042  43.554  1.00  0.00           H  
ATOM   4867  C   ILE   312      41.102  49.399  44.092  1.00  0.00           C  
ATOM   4868  O   ILE   312      40.185  49.525  44.904  1.00  0.00           O  
ATOM   4869  N   PRO   313      41.634  50.568  43.449  1.00  0.00           N  
ATOM   4870  CD  PRO   313      42.755  50.673  42.532  1.00  0.00           C  
ATOM   4871  HD2 PRO   313      42.739  49.843  41.826  1.00  0.00           H  
ATOM   4872  HD3 PRO   313      43.693  50.660  43.086  1.00  0.00           H  
ATOM   4873  CG  PRO   313      42.497  52.000  41.870  1.00  0.00           C  
ATOM   4874  HG2 PRO   313      41.815  51.876  41.029  1.00  0.00           H  
ATOM   4875  HG3 PRO   313      43.432  52.435  41.518  1.00  0.00           H  
ATOM   4876  CB  PRO   313      41.891  52.838  42.943  1.00  0.00           C  
ATOM   4877  HB2 PRO   313      41.262  53.594  42.474  1.00  0.00           H  
ATOM   4878  HB3 PRO   313      42.608  53.322  43.606  1.00  0.00           H  
ATOM   4879  CA  PRO   313      41.022  51.859  43.739  1.00  0.00           C  
ATOM   4880  HA  PRO   313      41.068  52.032  44.814  1.00  0.00           H  
ATOM   4881  C   PRO   313      39.570  51.896  43.281  1.00  0.00           C  
ATOM   4882  O   PRO   313      38.772  52.689  43.781  1.00  0.00           O  
ATOM   4883  N   ASP   314      39.217  51.050  42.297  1.00  0.00           N  
ATOM   4884  H   ASP   314      39.926  50.452  41.897  1.00  0.00           H  
ATOM   4885  CA  ASP   314      37.868  50.984  41.748  1.00  0.00           C  
ATOM   4886  HA  ASP   314      37.574  51.964  41.372  1.00  0.00           H  
ATOM   4887  CB  ASP   314      37.807  49.979  40.594  1.00  0.00           C  
ATOM   4888  HB2 ASP   314      38.583  50.248  39.878  1.00  0.00           H  
ATOM   4889  HB3 ASP   314      38.016  48.990  41.002  1.00  0.00           H  
ATOM   4890  CG  ASP   314      36.455  49.963  39.894  1.00  0.00           C  
ATOM   4891  OD1 ASP   314      36.018  51.003  39.462  1.00  0.00           O  
ATOM   4892  OD2 ASP   314      35.871  48.909  39.799  1.00  0.00           O  
ATOM   4893  C   ASP   314      36.856  50.598  42.819  1.00  0.00           C  
ATOM   4894  O   ASP   314      35.785  51.198  42.919  1.00  0.00           O  
ATOM   4895  N   LEU   315      37.217  49.566  43.658  1.00  0.00           N  
ATOM   4896  H   LEU   315      38.095  49.073  43.578  1.00  0.00           H  
ATOM   4897  CA  LEU   315      36.273  49.134  44.682  1.00  0.00           C  
ATOM   4898  HA  LEU   315      35.281  49.012  44.246  1.00  0.00           H  
ATOM   4899  CB  LEU   315      36.715  47.792  45.278  1.00  0.00           C  
ATOM   4900  HB2 LEU   315      37.745  47.954  45.595  1.00  0.00           H  
ATOM   4901  HB3 LEU   315      36.094  47.594  46.152  1.00  0.00           H  
ATOM   4902  CG  LEU   315      36.656  46.590  44.327  1.00  0.00           C  
ATOM   4903  HG  LEU   315      37.283  46.784  43.457  1.00  0.00           H  
ATOM   4904  CD1 LEU   315      37.159  45.346  45.048  1.00  0.00           C  
ATOM   4905 HD11 LEU   315      36.532  45.151  45.918  1.00  0.00           H  
ATOM   4906 HD12 LEU   315      37.117  44.492  44.372  1.00  0.00           H  
ATOM   4907 HD13 LEU   315      38.188  45.503  45.370  1.00  0.00           H  
ATOM   4908  CD2 LEU   315      35.228  46.398  43.838  1.00  0.00           C  
ATOM   4909 HD21 LEU   315      34.900  47.294  43.311  1.00  0.00           H  
ATOM   4910 HD22 LEU   315      35.186  45.544  43.162  1.00  0.00           H  
ATOM   4911 HD23 LEU   315      34.572  46.218  44.690  1.00  0.00           H  
ATOM   4912  C   LEU   315      36.147  50.172  45.790  1.00  0.00           C  
ATOM   4913  O   LEU   315      35.089  50.317  46.401  1.00  0.00           O  
ATOM   4914  N   THR   316      37.234  50.893  46.043  1.00  0.00           N  
ATOM   4915  H   THR   316      38.117  50.638  45.624  1.00  0.00           H  
ATOM   4916  CA  THR   316      37.205  52.027  46.959  1.00  0.00           C  
ATOM   4917  HA  THR   316      36.750  51.728  47.904  1.00  0.00           H  
ATOM   4918  CB  THR   316      38.626  52.550  47.240  1.00  0.00           C  
ATOM   4919  HB  THR   316      39.081  52.862  46.300  1.00  0.00           H  
ATOM   4920  CG2 THR   316      38.580  53.731  48.198  1.00  0.00           C  
ATOM   4921 HG21 THR   316      38.125  53.419  49.139  1.00  0.00           H  
ATOM   4922 HG22 THR   316      39.593  54.087  48.385  1.00  0.00           H  
ATOM   4923 HG23 THR   316      37.988  54.533  47.758  1.00  0.00           H  
ATOM   4924  OG1 THR   316      39.417  51.503  47.817  1.00  0.00           O  
ATOM   4925  HG1 THR   316      40.302  51.830  47.992  1.00  0.00           H  
ATOM   4926  C   THR   316      36.344  53.157  46.409  1.00  0.00           C  
ATOM   4927  O   THR   316      35.658  53.850  47.161  1.00  0.00           O  
ATOM   4928  N   GLY   317      36.383  53.337  45.093  1.00  0.00           N  
ATOM   4929  H   GLY   317      36.986  52.762  44.522  1.00  0.00           H  
ATOM   4930  CA  GLY   317      35.570  54.353  44.434  1.00  0.00           C  
ATOM   4931  HA2 GLY   317      35.672  55.295  44.972  1.00  0.00           H  
ATOM   4932  HA3 GLY   317      35.919  54.480  43.409  1.00  0.00           H  
ATOM   4933  C   GLY   317      34.101  53.953  44.411  1.00  0.00           C  
ATOM   4934  O   GLY   317      33.219  54.801  44.279  1.00  0.00           O  
ATOM   4935  N   TYR   318      33.844  52.656  44.541  1.00  0.00           N  
ATOM   4936  H   TYR   318      34.605  51.993  44.583  1.00  0.00           H  
ATOM   4937  CA  TYR   318      32.479  52.144  44.566  1.00  0.00           C
[truncated: 5,700,358 more chars]
