# Supplementary material for: Design of allosteric sites into rotary motor V1-ATPase by restoring lost function of pseudo-active sites
Source: Nat Chem. 2023 Jul 6;15(11):1591–8. doi: 10.1038/s41557-023-01256-4 (PMC10624635; doi:10.1038/s41557-023-01256-4)
Supplement: Supplementary file 5 — Final coordinate of MD simulation. [file 41557_2023_1256_MOESM5_ESM.pdb]

CRYST1   75.508  106.113   94.033  90.00  90.00  90.00               1
ATOM      1  N   GLU     1      44.499  15.345  69.158  1.00  0.00           N  
ATOM      2  H1  GLU     1      44.572  16.168  69.739  1.00  0.00           H  
ATOM      3  H2  GLU     1      44.801  14.514  69.646  1.00  0.00           H  
ATOM      4  H3  GLU     1      43.508  15.195  69.033  1.00  0.00           H  
ATOM      5  CA  GLU     1      45.188  15.461  67.816  1.00  0.00           C  
ATOM      6  HA  GLU     1      44.845  16.357  67.299  1.00  0.00           H  
ATOM      7  CB  GLU     1      46.729  15.722  67.805  1.00  0.00           C  
ATOM      8  HB2 GLU     1      46.956  16.754  68.075  1.00  0.00           H  
ATOM      9  HB3 GLU     1      47.184  15.094  68.570  1.00  0.00           H  
ATOM     10  CG  GLU     1      47.528  15.491  66.468  1.00  0.00           C  
ATOM     11  HG2 GLU     1      47.527  14.417  66.282  1.00  0.00           H  
ATOM     12  HG3 GLU     1      47.103  16.063  65.643  1.00  0.00           H  
ATOM     13  CD  GLU     1      49.028  15.875  66.667  1.00  0.00           C  
ATOM     14  OE1 GLU     1      49.355  16.607  67.632  1.00  0.00           O  
ATOM     15  OE2 GLU     1      49.833  15.439  65.830  1.00  0.00           O  
ATOM     16  C   GLU     1      44.826  14.213  66.992  1.00  0.00           C  
ATOM     17  O   GLU     1      44.811  13.118  67.498  1.00  0.00           O  
ATOM     18  N   TYR     2      44.646  14.268  65.662  1.00  0.00           N  
ATOM     19  H   TYR     2      44.910  15.073  65.113  1.00  0.00           H  
ATOM     20  CA  TYR     2      44.394  13.104  64.778  1.00  0.00           C  
ATOM     21  HA  TYR     2      44.369  12.137  65.279  1.00  0.00           H  
ATOM     22  CB  TYR     2      43.007  13.112  64.055  1.00  0.00           C  
ATOM     23  HB2 TYR     2      43.047  13.930  63.336  1.00  0.00           H  
ATOM     24  HB3 TYR     2      42.793  12.155  63.579  1.00  0.00           H  
ATOM     25  CG  TYR     2      41.928  13.391  65.063  1.00  0.00           C  
ATOM     26  CD1 TYR     2      41.502  14.737  65.318  1.00  0.00           C  
ATOM     27  HD1 TYR     2      41.889  15.522  64.685  1.00  0.00           H  
ATOM     28  CE1 TYR     2      40.498  14.923  66.334  1.00  0.00           C  
ATOM     29  HE1 TYR     2      40.065  15.876  66.599  1.00  0.00           H  
ATOM     30  CZ  TYR     2      39.947  13.844  67.082  1.00  0.00           C  
ATOM     31  OH  TYR     2      39.023  14.015  68.095  1.00  0.00           O  
ATOM     32  HH  TYR     2      38.900  13.199  68.586  1.00  0.00           H  
ATOM     33  CE2 TYR     2      40.475  12.535  66.875  1.00  0.00           C  
ATOM     34  HE2 TYR     2      40.074  11.669  67.381  1.00  0.00           H  
ATOM     35  CD2 TYR     2      41.388  12.325  65.807  1.00  0.00           C  
ATOM     36  HD2 TYR     2      41.754  11.333  65.587  1.00  0.00           H  
ATOM     37  C   TYR     2      45.487  13.005  63.727  1.00  0.00           C  
ATOM     38  O   TYR     2      46.010  13.992  63.246  1.00  0.00           O  
ATOM     39  N   ARG     3      45.851  11.769  63.410  1.00  0.00           N  
ATOM     40  H   ARG     3      45.529  10.958  63.918  1.00  0.00           H  
ATOM     41  CA  ARG     3      46.966  11.456  62.464  1.00  0.00           C  
ATOM     42  HA  ARG     3      47.553  12.292  62.084  1.00  0.00           H  
ATOM     43  CB  ARG     3      48.062  10.577  63.176  1.00  0.00           C  
ATOM     44  HB2 ARG     3      47.561   9.687  63.557  1.00  0.00           H  
ATOM     45  HB3 ARG     3      48.777  10.361  62.382  1.00  0.00           H  
ATOM     46  CG  ARG     3      48.704  11.237  64.337  1.00  0.00           C  
ATOM     47  HG2 ARG     3      49.238  12.086  63.910  1.00  0.00           H  
ATOM     48  HG3 ARG     3      47.989  11.612  65.069  1.00  0.00           H  
ATOM     49  CD  ARG     3      49.725  10.292  65.017  1.00  0.00           C  
ATOM     50  HD2 ARG     3      50.082  10.540  66.017  1.00  0.00           H  
ATOM     51  HD3 ARG     3      49.212   9.339  65.147  1.00  0.00           H  
ATOM     52  NE  ARG     3      50.882  10.145  64.135  1.00  0.00           N  
ATOM     53  HE  ARG     3      50.960  10.734  63.318  1.00  0.00           H  
ATOM     54  CZ  ARG     3      51.921   9.384  64.528  1.00  0.00           C  
ATOM     55  NH1 ARG     3      51.976   8.552  65.497  1.00  0.00           N  
ATOM     56 HH11 ARG     3      51.173   8.312  66.061  1.00  0.00           H  
ATOM     57 HH12 ARG     3      52.867   8.186  65.800  1.00  0.00           H  
ATOM     58  NH2 ARG     3      52.956   9.481  63.784  1.00  0.00           N  
ATOM     59 HH21 ARG     3      53.101  10.221  63.111  1.00  0.00           H  
ATOM     60 HH22 ARG     3      53.525   8.647  63.798  1.00  0.00           H  
ATOM     61  C   ARG     3      46.373  10.751  61.268  1.00  0.00           C  
ATOM     62  O   ARG     3      46.778   9.616  60.913  1.00  0.00           O  
ATOM     63  N   THR     4      45.272  11.339  60.786  1.00  0.00           N  
ATOM     64  H   THR     4      45.016  12.232  61.181  1.00  0.00           H  
ATOM     65  CA  THR     4      44.392  10.635  59.850  1.00  0.00           C  
ATOM     66  HA  THR     4      44.943   9.727  59.604  1.00  0.00           H  
ATOM     67  CB  THR     4      43.178  10.217  60.689  1.00  0.00           C  
ATOM     68  HB  THR     4      42.554   9.608  60.035  1.00  0.00           H  
ATOM     69  CG2 THR     4      43.282   9.447  61.971  1.00  0.00           C  
ATOM     70 HG21 THR     4      42.376   8.863  62.133  1.00  0.00           H  
ATOM     71 HG22 THR     4      44.107   8.734  62.002  1.00  0.00           H  
ATOM     72 HG23 THR     4      43.457  10.077  62.842  1.00  0.00           H  
ATOM     73  OG1 THR     4      42.554  11.473  60.976  1.00  0.00           O  
ATOM     74  HG1 THR     4      41.628  11.229  60.911  1.00  0.00           H  
ATOM     75  C   THR     4      43.980  11.469  58.616  1.00  0.00           C  
ATOM     76  O   THR     4      42.891  11.351  58.035  1.00  0.00           O  
ATOM     77  N   ILE     5      44.924  12.258  58.120  1.00  0.00           N  
ATOM     78  H   ILE     5      45.862  12.126  58.472  1.00  0.00           H  
ATOM     79  CA  ILE     5      44.688  13.021  56.875  1.00  0.00           C  
ATOM     80  HA  ILE     5      43.758  13.574  57.011  1.00  0.00           H  
ATOM     81  CB  ILE     5      45.792  14.130  56.618  1.00  0.00           C  
ATOM     82  HB  ILE     5      46.636  13.468  56.429  1.00  0.00           H  
ATOM     83  CG2 ILE     5      45.354  14.964  55.483  1.00  0.00           C  
ATOM     84 HG21 ILE     5      46.092  15.690  55.141  1.00  0.00           H  
ATOM     85 HG22 ILE     5      45.060  14.280  54.688  1.00  0.00           H  
ATOM     86 HG23 ILE     5      44.551  15.652  55.747  1.00  0.00           H  
ATOM     87  CG1 ILE     5      46.067  15.073  57.818  1.00  0.00           C  
ATOM     88 HG12 ILE     5      45.205  15.599  58.228  1.00  0.00           H  
ATOM     89 HG13 ILE     5      46.441  14.463  58.641  1.00  0.00           H  
ATOM     90  CD1 ILE     5      47.225  16.087  57.456  1.00  0.00           C  
ATOM     91 HD11 ILE     5      46.785  17.003  57.063  1.00  0.00           H  
ATOM     92 HD12 ILE     5      47.826  16.190  58.360  1.00  0.00           H  
ATOM     93 HD13 ILE     5      47.941  15.621  56.779  1.00  0.00           H  
ATOM     94  C   ILE     5      44.506  12.040  55.702  1.00  0.00           C  
ATOM     95  O   ILE     5      45.246  11.037  55.605  1.00  0.00           O  
ATOM     96  N   LYS     6      43.456  12.216  54.873  1.00  0.00           N  
ATOM     97  H   LYS     6      42.883  13.039  54.993  1.00  0.00           H  
ATOM     98  CA  LYS     6      43.028  11.221  53.913  1.00  0.00           C  
ATOM     99  HA  LYS     6      43.439  10.251  54.193  1.00  0.00           H  
ATOM    100  CB  LYS     6      41.531  11.094  53.915  1.00  0.00           C  
ATOM    101  HB2 LYS     6      41.258  10.436  54.740  1.00  0.00           H  
ATOM    102  HB3 LYS     6      40.979  12.034  53.930  1.00  0.00           H  
ATOM    103  CG  LYS     6      41.047  10.303  52.716  1.00  0.00           C  
ATOM    104  HG2 LYS     6      39.961  10.354  52.651  1.00  0.00           H  
ATOM    105  HG3 LYS     6      41.239  10.818  51.774  1.00  0.00           H  
ATOM    106  CD  LYS     6      41.415   8.830  52.685  1.00  0.00           C  
ATOM    107  HD2 LYS     6      41.111   8.294  51.786  1.00  0.00           H  
ATOM    108  HD3 LYS     6      42.485   8.688  52.538  1.00  0.00           H  
ATOM    109  CE  LYS     6      40.860   7.946  53.929  1.00  0.00           C  
ATOM    110  HE2 LYS     6      41.659   8.067  54.661  1.00  0.00           H  
ATOM    111  HE3 LYS     6      39.991   8.513  54.263  1.00  0.00           H  
ATOM    112  NZ  LYS     6      40.527   6.562  53.575  1.00  0.00           N  
ATOM    113  HZ1 LYS     6      40.261   6.043  54.400  1.00  0.00           H  
ATOM    114  HZ2 LYS     6      39.742   6.546  52.940  1.00  0.00           H  
ATOM    115  HZ3 LYS     6      41.304   6.117  53.108  1.00  0.00           H  
ATOM    116  C   LYS     6      43.651  11.430  52.549  1.00  0.00           C  
ATOM    117  O   LYS     6      44.366  10.566  52.108  1.00  0.00           O  
ATOM    118  N   GLU     7      43.412  12.611  51.956  1.00  0.00           N  
ATOM    119  H   GLU     7      42.971  13.270  52.582  1.00  0.00           H  
ATOM    120  CA  GLU     7      43.860  13.033  50.611  1.00  0.00           C  
ATOM    121  HA  GLU     7      44.781  12.515  50.341  1.00  0.00           H  
ATOM    122  CB  GLU     7      42.784  12.593  49.600  1.00  0.00           C  
ATOM    123  HB2 GLU     7      42.715  11.507  49.667  1.00  0.00           H  
ATOM    124  HB3 GLU     7      41.803  12.965  49.896  1.00  0.00           H  
ATOM    125  CG  GLU     7      42.957  13.136  48.161  1.00  0.00           C  
ATOM    126  HG2 GLU     7      43.000  14.225  48.129  1.00  0.00           H  
ATOM    127  HG3 GLU     7      43.871  12.726  47.733  1.00  0.00           H  
ATOM    128  CD  GLU     7      41.784  12.808  47.210  1.00  0.00           C  
ATOM    129  OE1 GLU     7      40.647  12.973  47.628  1.00  0.00           O  
ATOM    130  OE2 GLU     7      42.012  12.402  46.088  1.00  0.00           O  
ATOM    131  C   GLU     7      44.106  14.569  50.462  1.00  0.00           C  
ATOM    132  O   GLU     7      43.390  15.379  51.064  1.00  0.00           O  
ATOM    133  N   VAL     8      45.108  14.945  49.758  1.00  0.00           N  
ATOM    134  H   VAL     8      45.741  14.251  49.388  1.00  0.00           H  
ATOM    135  CA  VAL     8      45.325  16.394  49.448  1.00  0.00           C  
ATOM    136  HA  VAL     8      44.759  17.066  50.092  1.00  0.00           H  
ATOM    137  CB  VAL     8      46.741  16.659  49.423  1.00  0.00           C  
ATOM    138  HB  VAL     8      47.223  16.020  48.683  1.00  0.00           H  
ATOM    139  CG1 VAL     8      46.944  18.065  49.056  1.00  0.00           C  
ATOM    140 HG11 VAL     8      46.447  18.770  49.722  1.00  0.00           H  
ATOM    141 HG12 VAL     8      47.978  18.356  49.238  1.00  0.00           H  
ATOM    142 HG13 VAL     8      46.577  18.361  48.073  1.00  0.00           H  
ATOM    143  CG2 VAL     8      47.429  16.650  50.782  1.00  0.00           C  
ATOM    144 HG21 VAL     8      47.425  15.600  51.076  1.00  0.00           H  
ATOM    145 HG22 VAL     8      48.491  16.806  50.593  1.00  0.00           H  
ATOM    146 HG23 VAL     8      47.101  17.406  51.496  1.00  0.00           H  
ATOM    147  C   VAL     8      44.601  16.731  48.167  1.00  0.00           C  
ATOM    148  O   VAL     8      44.689  16.024  47.154  1.00  0.00           O  
ATOM    149  N   VAL     9      43.842  17.878  48.037  1.00  0.00           N  
ATOM    150  H   VAL     9      43.661  18.395  48.886  1.00  0.00           H  
ATOM    151  CA  VAL     9      43.241  18.417  46.798  1.00  0.00           C  
ATOM    152  HA  VAL     9      43.825  18.034  45.961  1.00  0.00           H  
ATOM    153  CB  VAL     9      41.827  17.966  46.492  1.00  0.00           C  
ATOM    154  HB  VAL     9      41.054  18.560  46.979  1.00  0.00           H  
ATOM    155  CG1 VAL     9      41.487  18.402  45.050  1.00  0.00           C  
ATOM    156 HG11 VAL     9      40.533  18.025  44.684  1.00  0.00           H  
ATOM    157 HG12 VAL     9      41.594  19.486  45.009  1.00  0.00           H  
ATOM    158 HG13 VAL     9      42.212  18.031  44.325  1.00  0.00           H  
ATOM    159  CG2 VAL     9      41.397  16.483  46.702  1.00  0.00           C  
ATOM    160 HG21 VAL     9      42.047  15.870  46.078  1.00  0.00           H  
ATOM    161 HG22 VAL     9      41.591  16.215  47.741  1.00  0.00           H  
ATOM    162 HG23 VAL     9      40.353  16.370  46.410  1.00  0.00           H  
ATOM    163  C   VAL     9      43.536  19.905  46.716  1.00  0.00           C  
ATOM    164  O   VAL     9      42.901  20.660  47.399  1.00  0.00           O  
ATOM    165  N   GLY    10      44.533  20.327  45.913  1.00  0.00           N  
ATOM    166  H   GLY    10      44.940  19.753  45.189  1.00  0.00           H  
ATOM    167  CA  GLY    10      44.874  21.802  45.873  1.00  0.00           C  
ATOM    168  HA2 GLY    10      45.757  21.875  45.238  1.00  0.00           H  
ATOM    169  HA3 GLY    10      44.152  22.380  45.296  1.00  0.00           H  
ATOM    170  C   GLY    10      45.202  22.335  47.262  1.00  0.00           C  
ATOM    171  O   GLY    10      45.987  21.710  47.996  1.00  0.00           O  
ATOM    172  N   PRO    11      44.632  23.501  47.708  1.00  0.00           N  
ATOM    173  CD  PRO    11      43.767  24.454  46.948  1.00  0.00           C  
ATOM    174  HD2 PRO    11      42.973  23.937  46.409  1.00  0.00           H  
ATOM    175  HD3 PRO    11      44.380  25.046  46.270  1.00  0.00           H  
ATOM    176  CG  PRO    11      43.126  25.425  47.886  1.00  0.00           C  
ATOM    177  HG2 PRO    11      42.224  24.858  48.113  1.00  0.00           H  
ATOM    178  HG3 PRO    11      42.925  26.415  47.476  1.00  0.00           H  
ATOM    179  CB  PRO    11      44.117  25.519  49.019  1.00  0.00           C  
ATOM    180  HB2 PRO    11      43.540  25.744  49.916  1.00  0.00           H  
ATOM    181  HB3 PRO    11      44.859  26.287  48.798  1.00  0.00           H  
ATOM    182  CA  PRO    11      44.750  24.068  49.024  1.00  0.00           C  
ATOM    183  HA  PRO    11      45.809  24.153  49.269  1.00  0.00           H  
ATOM    184  C   PRO    11      44.138  23.177  50.167  1.00  0.00           C  
ATOM    185  O   PRO    11      44.003  23.699  51.284  1.00  0.00           O  
ATOM    186  N   LEU    12      43.425  22.045  49.855  1.00  0.00           N  
ATOM    187  H   LEU    12      43.428  21.735  48.893  1.00  0.00           H  
ATOM    188  CA  LEU    12      42.580  21.348  50.884  1.00  0.00           C  
ATOM    189  HA  LEU    12      42.504  22.008  51.748  1.00  0.00           H  
ATOM    190  CB  LEU    12      41.128  21.119  50.336  1.00  0.00           C  
ATOM    191  HB2 LEU    12      41.285  20.323  49.608  1.00  0.00           H  
ATOM    192  HB3 LEU    12      40.438  20.811  51.121  1.00  0.00           H  
ATOM    193  CG  LEU    12      40.485  22.436  49.743  1.00  0.00           C  
ATOM    194  HG  LEU    12      41.148  22.883  49.002  1.00  0.00           H  
ATOM    195  CD1 LEU    12      39.152  21.942  49.181  1.00  0.00           C  
ATOM    196 HD11 LEU    12      39.319  21.089  48.523  1.00  0.00           H  
ATOM    197 HD12 LEU    12      38.570  21.561  50.020  1.00  0.00           H  
ATOM    198 HD13 LEU    12      38.696  22.785  48.662  1.00  0.00           H  
ATOM    199  CD2 LEU    12      40.260  23.513  50.702  1.00  0.00           C  
ATOM    200 HD21 LEU    12      39.704  24.325  50.234  1.00  0.00           H  
ATOM    201 HD22 LEU    12      39.656  23.084  51.502  1.00  0.00           H  
ATOM    202 HD23 LEU    12      41.248  23.897  50.960  1.00  0.00           H  
ATOM    203  C   LEU    12      43.173  20.022  51.353  1.00  0.00           C  
ATOM    204  O   LEU    12      43.887  19.344  50.598  1.00  0.00           O  
ATOM    205  N   MET    13      42.738  19.518  52.489  1.00  0.00           N  
ATOM    206  H   MET    13      42.170  20.090  53.097  1.00  0.00           H  
ATOM    207  CA  MET    13      43.071  18.220  53.009  1.00  0.00           C  
ATOM    208  HA  MET    13      43.467  17.526  52.268  1.00  0.00           H  
ATOM    209  CB  MET    13      44.239  18.399  54.017  1.00  0.00           C  
ATOM    210  HB2 MET    13      43.954  18.885  54.950  1.00  0.00           H  
ATOM    211  HB3 MET    13      44.480  17.394  54.364  1.00  0.00           H  
ATOM    212  CG  MET    13      45.505  18.979  53.413  1.00  0.00           C  
ATOM    213  HG2 MET    13      45.781  18.369  52.553  1.00  0.00           H  
ATOM    214  HG3 MET    13      45.408  20.016  53.089  1.00  0.00           H  
ATOM    215  SD  MET    13      46.852  18.814  54.553  1.00  0.00           S  
ATOM    216  CE  MET    13      48.423  18.969  53.559  1.00  0.00           C  
ATOM    217  HE1 MET    13      49.047  19.628  54.163  1.00  0.00           H  
ATOM    218  HE2 MET    13      48.920  18.008  53.430  1.00  0.00           H  
ATOM    219  HE3 MET    13      48.199  19.483  52.625  1.00  0.00           H  
ATOM    220  C   MET    13      41.809  17.487  53.623  1.00  0.00           C  
ATOM    221  O   MET    13      41.228  17.902  54.643  1.00  0.00           O  
ATOM    222  N   ALA    14      41.367  16.447  52.902  1.00  0.00           N  
ATOM    223  H   ALA    14      41.741  16.317  51.973  1.00  0.00           H  
ATOM    224  CA  ALA    14      40.476  15.555  53.496  1.00  0.00           C  
ATOM    225  HA  ALA    14      39.513  16.015  53.716  1.00  0.00           H  
ATOM    226  CB  ALA    14      40.255  14.524  52.450  1.00  0.00           C  
ATOM    227  HB1 ALA    14      39.350  13.984  52.731  1.00  0.00           H  
ATOM    228  HB2 ALA    14      40.231  14.903  51.428  1.00  0.00           H  
ATOM    229  HB3 ALA    14      41.033  13.761  52.487  1.00  0.00           H  
ATOM    230  C   ALA    14      40.950  14.820  54.791  1.00  0.00           C  
ATOM    231  O   ALA    14      42.116  14.508  54.854  1.00  0.00           O  
ATOM    232  N   VAL    15      40.169  14.441  55.825  1.00  0.00           N  
ATOM    233  H   VAL    15      39.177  14.503  55.647  1.00  0.00           H  
ATOM    234  CA  VAL    15      40.624  13.826  57.104  1.00  0.00           C  
ATOM    235  HA  VAL    15      41.534  13.291  56.836  1.00  0.00           H  
ATOM    236  CB  VAL    15      40.897  14.862  58.195  1.00  0.00           C  
ATOM    237  HB  VAL    15      39.962  15.293  58.551  1.00  0.00           H  
ATOM    238  CG1 VAL    15      41.625  14.218  59.403  1.00  0.00           C  
ATOM    239 HG11 VAL    15      42.569  13.734  59.153  1.00  0.00           H  
ATOM    240 HG12 VAL    15      42.011  14.975  60.085  1.00  0.00           H  
ATOM    241 HG13 VAL    15      40.974  13.576  59.997  1.00  0.00           H  
ATOM    242  CG2 VAL    15      41.679  16.111  57.834  1.00  0.00           C  
ATOM    243 HG21 VAL    15      42.659  15.870  57.423  1.00  0.00           H  
ATOM    244 HG22 VAL    15      41.069  16.638  57.100  1.00  0.00           H  
ATOM    245 HG23 VAL    15      41.694  16.739  58.725  1.00  0.00           H  
ATOM    246  C   VAL    15      39.592  12.788  57.505  1.00  0.00           C  
ATOM    247  O   VAL    15      38.412  12.922  57.127  1.00  0.00           O  
ATOM    248  N   GLU    16      39.985  11.673  58.180  1.00  0.00           N  
ATOM    249  H   GLU    16      40.935  11.475  58.459  1.00  0.00           H  
ATOM    250  CA  GLU    16      39.080  10.551  58.543  1.00  0.00           C  
ATOM    251  HA  GLU    16      38.068  10.869  58.292  1.00  0.00           H  
ATOM    252  CB  GLU    16      39.418   9.407  57.623  1.00  0.00           C  
ATOM    253  HB2 GLU    16      39.216   9.637  56.577  1.00  0.00           H  
ATOM    254  HB3 GLU    16      40.470   9.151  57.747  1.00  0.00           H  
ATOM    255  CG  GLU    16      38.478   8.195  57.779  1.00  0.00           C  
ATOM    256  HG2 GLU    16      38.895   7.575  58.573  1.00  0.00           H  
ATOM    257  HG3 GLU    16      37.484   8.413  58.170  1.00  0.00           H  
ATOM    258  CD  GLU    16      38.434   7.350  56.505  1.00  0.00           C  
ATOM    259  OE1 GLU    16      39.424   6.635  56.207  1.00  0.00           O  
ATOM    260  OE2 GLU    16      37.390   7.451  55.822  1.00  0.00           O  
ATOM    261  C   GLU    16      39.195  10.111  60.053  1.00  0.00           C  
ATOM    262  O   GLU    16      40.107  10.488  60.769  1.00  0.00           O  
ATOM    263  N   LYS    17      38.239   9.339  60.633  1.00  0.00           N  
ATOM    264  H   LYS    17      37.385   9.287  60.096  1.00  0.00           H  
ATOM    265  CA  LYS    17      38.090   8.981  62.068  1.00  0.00           C  
ATOM    266  HA  LYS    17      37.017   8.840  62.202  1.00  0.00           H  
ATOM    267  CB  LYS    17      38.767   7.672  62.378  1.00  0.00           C  
ATOM    268  HB2 LYS    17      38.510   7.063  61.512  1.00  0.00           H  
ATOM    269  HB3 LYS    17      39.841   7.853  62.416  1.00  0.00           H  
ATOM    270  CG  LYS    17      38.289   6.837  63.574  1.00  0.00           C  
ATOM    271  HG2 LYS    17      38.501   7.393  64.487  1.00  0.00           H  
ATOM    272  HG3 LYS    17      37.221   6.662  63.438  1.00  0.00           H  
ATOM    273  CD  LYS    17      38.983   5.483  63.468  1.00  0.00           C  
ATOM    274  HD2 LYS    17      38.988   5.251  62.403  1.00  0.00           H  
ATOM    275  HD3 LYS    17      39.968   5.478  63.936  1.00  0.00           H  
ATOM    276  CE  LYS    17      38.243   4.272  64.124  1.00  0.00           C  
ATOM    277  HE2 LYS    17      38.983   3.472  64.145  1.00  0.00           H  
ATOM    278  HE3 LYS    17      37.809   4.640  65.053  1.00  0.00           H  
ATOM    279  NZ  LYS    17      37.072   3.818  63.264  1.00  0.00           N  
ATOM    280  HZ1 LYS    17      36.435   4.576  63.066  1.00  0.00           H  
ATOM    281  HZ2 LYS    17      37.338   3.370  62.399  1.00  0.00           H  
ATOM    282  HZ3 LYS    17      36.557   3.196  63.870  1.00  0.00           H  
ATOM    283  C   LYS    17      38.326  10.103  63.132  1.00  0.00           C  
ATOM    284  O   LYS    17      38.909   9.928  64.199  1.00  0.00           O  
ATOM    285  N   VAL    18      37.715  11.244  62.834  1.00  0.00           N  
ATOM    286  H   VAL    18      37.192  11.233  61.970  1.00  0.00           H  
ATOM    287  CA  VAL    18      37.687  12.469  63.726  1.00  0.00           C  
ATOM    288  HA  VAL    18      38.545  12.385  64.394  1.00  0.00           H  
ATOM    289  CB  VAL    18      37.824  13.795  62.950  1.00  0.00           C  
ATOM    290  HB  VAL    18      37.694  14.538  63.736  1.00  0.00           H  
ATOM    291  CG1 VAL    18      39.137  13.828  62.184  1.00  0.00           C  
ATOM    292 HG11 VAL    18      39.285  14.749  61.620  1.00  0.00           H  
ATOM    293 HG12 VAL    18      39.980  13.638  62.848  1.00  0.00           H  
ATOM    294 HG13 VAL    18      39.133  13.016  61.457  1.00  0.00           H  
ATOM    295  CG2 VAL    18      36.654  13.989  61.971  1.00  0.00           C  
ATOM    296 HG21 VAL    18      36.888  14.861  61.360  1.00  0.00           H  
ATOM    297 HG22 VAL    18      36.559  13.125  61.314  1.00  0.00           H  
ATOM    298 HG23 VAL    18      35.746  14.240  62.520  1.00  0.00           H  
ATOM    299  C   VAL    18      36.472  12.530  64.656  1.00  0.00           C  
ATOM    300  O   VAL    18      35.432  11.962  64.279  1.00  0.00           O  
ATOM    301  N   SER    19      36.524  13.141  65.797  1.00  0.00           N  
ATOM    302  H   SER    19      37.371  13.547  66.169  1.00  0.00           H  
ATOM    303  CA  SER    19      35.308  13.276  66.692  1.00  0.00           C  
ATOM    304  HA  SER    19      34.468  12.664  66.362  1.00  0.00           H  
ATOM    305  CB  SER    19      35.540  12.767  68.096  1.00  0.00           C  
ATOM    306  HB2 SER    19      36.336  13.325  68.589  1.00  0.00           H  
ATOM    307  HB3 SER    19      34.593  12.953  68.603  1.00  0.00           H  
ATOM    308  OG  SER    19      35.774  11.311  68.188  1.00  0.00           O  
ATOM    309  HG  SER    19      35.916  11.062  69.104  1.00  0.00           H  
ATOM    310  C   SER    19      34.804  14.735  66.798  1.00  0.00           C  
ATOM    311  O   SER    19      35.546  15.649  67.162  1.00  0.00           O  
ATOM    312  N   GLY    20      33.460  14.912  66.706  1.00  0.00           N  
ATOM    313  H   GLY    20      32.960  14.085  66.414  1.00  0.00           H  
ATOM    314  CA  GLY    20      32.778  16.072  67.221  1.00  0.00           C  
ATOM    315  HA2 GLY    20      31.718  15.941  67.006  1.00  0.00           H  
ATOM    316  HA3 GLY    20      32.927  16.219  68.291  1.00  0.00           H  
ATOM    317  C   GLY    20      33.181  17.386  66.558  1.00  0.00           C  
ATOM    318  O   GLY    20      32.867  18.446  67.051  1.00  0.00           O  
ATOM    319  N   VAL    21      33.815  17.344  65.372  1.00  0.00           N  
ATOM    320  H   VAL    21      33.938  16.501  64.830  1.00  0.00           H  
ATOM    321  CA  VAL    21      34.442  18.519  64.764  1.00  0.00           C  
ATOM    322  HA  VAL    21      34.987  19.003  65.574  1.00  0.00           H  
ATOM    323  CB  VAL    21      35.441  18.065  63.605  1.00  0.00           C  
ATOM    324  HB  VAL    21      35.758  19.033  63.217  1.00  0.00           H  
ATOM    325  CG1 VAL    21      36.611  17.281  64.272  1.00  0.00           C  
ATOM    326 HG11 VAL    21      37.323  17.082  63.471  1.00  0.00           H  
ATOM    327 HG12 VAL    21      37.195  17.974  64.879  1.00  0.00           H  
ATOM    328 HG13 VAL    21      36.278  16.364  64.757  1.00  0.00           H  
ATOM    329  CG2 VAL    21      34.759  17.262  62.481  1.00  0.00           C  
ATOM    330 HG21 VAL    21      35.468  16.880  61.747  1.00  0.00           H  
ATOM    331 HG22 VAL    21      34.166  16.454  62.909  1.00  0.00           H  
ATOM    332 HG23 VAL    21      34.004  17.901  62.022  1.00  0.00           H  
ATOM    333  C   VAL    21      33.380  19.481  64.187  1.00  0.00           C  
ATOM    334  O   VAL    21      32.279  19.131  63.794  1.00  0.00           O  
ATOM    335  N   LYS    22      33.750  20.787  64.050  1.00  0.00           N  
ATOM    336  H   LYS    22      34.676  21.098  64.308  1.00  0.00           H  
ATOM    337  CA  LYS    22      32.873  21.846  63.628  1.00  0.00           C  
ATOM    338  HA  LYS    22      31.914  21.422  63.329  1.00  0.00           H  
ATOM    339  CB  LYS    22      32.520  22.907  64.693  1.00  0.00           C  
ATOM    340  HB2 LYS    22      33.401  23.507  64.921  1.00  0.00           H  
ATOM    341  HB3 LYS    22      31.737  23.570  64.327  1.00  0.00           H  
ATOM    342  CG  LYS    22      31.989  22.281  66.009  1.00  0.00           C  
ATOM    343  HG2 LYS    22      32.894  21.860  66.446  1.00  0.00           H  
ATOM    344  HG3 LYS    22      31.651  23.096  66.649  1.00  0.00           H  
ATOM    345  CD  LYS    22      30.948  21.187  66.118  1.00  0.00           C  
ATOM    346  HD2 LYS    22      31.492  20.364  65.653  1.00  0.00           H  
ATOM    347  HD3 LYS    22      30.630  20.945  67.132  1.00  0.00           H  
ATOM    348  CE  LYS    22      29.724  21.544  65.262  1.00  0.00           C  
ATOM    349  HE2 LYS    22      29.915  21.797  64.219  1.00  0.00           H  
ATOM    350  HE3 LYS    22      29.075  20.671  65.331  1.00  0.00           H  
ATOM    351  NZ  LYS    22      28.905  22.638  65.824  1.00  0.00           N  
ATOM    352  HZ1 LYS    22      28.739  22.542  66.815  1.00  0.00           H  
ATOM    353  HZ2 LYS    22      29.342  23.542  65.719  1.00  0.00           H  
ATOM    354  HZ3 LYS    22      27.966  22.582  65.455  1.00  0.00           H  
ATOM    355  C   LYS    22      33.517  22.608  62.466  1.00  0.00           C  
ATOM    356  O   LYS    22      34.714  22.920  62.487  1.00  0.00           O  
ATOM    357  N   TYR    23      32.698  22.878  61.377  1.00  0.00           N  
ATOM    358  H   TYR    23      31.765  22.496  61.433  1.00  0.00           H  
ATOM    359  CA  TYR    23      32.882  23.903  60.397  1.00  0.00           C  
ATOM    360  HA  TYR    23      33.867  23.672  59.991  1.00  0.00           H  
ATOM    361  CB  TYR    23      31.859  23.786  59.243  1.00  0.00           C  
ATOM    362  HB2 TYR    23      32.307  23.041  58.585  1.00  0.00           H  
ATOM    363  HB3 TYR    23      30.992  23.291  59.678  1.00  0.00           H  
ATOM    364  CG  TYR    23      31.511  25.105  58.554  1.00  0.00           C  
ATOM    365  CD1 TYR    23      32.342  25.712  57.608  1.00  0.00           C  
ATOM    366  HD1 TYR    23      33.247  25.209  57.303  1.00  0.00           H  
ATOM    367  CE1 TYR    23      32.088  26.990  57.118  1.00  0.00           C  
ATOM    368  HE1 TYR    23      32.753  27.358  56.350  1.00  0.00           H  
ATOM    369  CZ  TYR    23      30.925  27.652  57.509  1.00  0.00           C  
ATOM    370  OH  TYR    23      30.641  28.874  57.011  1.00  0.00           O  
ATOM    371  HH  TYR    23      31.313  29.012  56.340  1.00  0.00           H  
ATOM    372  CE2 TYR    23      30.039  27.037  58.338  1.00  0.00           C  
ATOM    373  HE2 TYR    23      29.186  27.601  58.685  1.00  0.00           H  
ATOM    374  CD2 TYR    23      30.285  25.752  58.917  1.00  0.00           C  
ATOM    375  HD2 TYR    23      29.527  25.412  59.608  1.00  0.00           H  
ATOM    376  C   TYR    23      33.089  25.330  61.055  1.00  0.00           C  
ATOM    377  O   TYR    23      32.877  25.590  62.211  1.00  0.00           O  
ATOM    378  N   GLU    24      33.759  26.220  60.295  1.00  0.00           N  
ATOM    379  H   GLU    24      34.067  25.962  59.369  1.00  0.00           H  
ATOM    380  CA  GLU    24      34.124  27.582  60.688  1.00  0.00           C  
ATOM    381  HA  GLU    24      34.445  28.010  59.738  1.00  0.00           H  
ATOM    382  CB  GLU    24      32.768  28.279  61.042  1.00  0.00           C  
ATOM    383  HB2 GLU    24      31.922  27.944  60.443  1.00  0.00           H  
ATOM    384  HB3 GLU    24      32.582  28.007  62.081  1.00  0.00           H  
ATOM    385  CG  GLU    24      32.800  29.795  60.924  1.00  0.00           C  
ATOM    386  HG2 GLU    24      33.474  30.184  61.688  1.00  0.00           H  
ATOM    387  HG3 GLU    24      33.044  29.965  59.876  1.00  0.00           H  
ATOM    388  CD  GLU    24      31.503  30.587  61.185  1.00  0.00           C  
ATOM    389  OE1 GLU    24      31.440  31.180  62.254  1.00  0.00           O  
ATOM    390  OE2 GLU    24      30.725  30.708  60.259  1.00  0.00           O  
ATOM    391  C   GLU    24      35.292  27.648  61.741  1.00  0.00           C  
ATOM    392  O   GLU    24      35.874  28.695  61.868  1.00  0.00           O  
ATOM    393  N   GLU    25      35.690  26.586  62.420  1.00  0.00           N  
ATOM    394  H   GLU    25      35.372  25.680  62.105  1.00  0.00           H  
ATOM    395  CA  GLU    25      36.741  26.507  63.452  1.00  0.00           C  
ATOM    396  HA  GLU    25      36.636  27.428  64.026  1.00  0.00           H  
ATOM    397  CB  GLU    25      36.568  25.248  64.420  1.00  0.00           C  
ATOM    398  HB2 GLU    25      36.255  24.424  63.779  1.00  0.00           H  
ATOM    399  HB3 GLU    25      37.534  24.977  64.846  1.00  0.00           H  
ATOM    400  CG  GLU    25      35.509  25.639  65.535  1.00  0.00           C  
ATOM    401  HG2 GLU    25      35.910  26.565  65.947  1.00  0.00           H  
ATOM    402  HG3 GLU    25      34.515  25.802  65.119  1.00  0.00           H  
ATOM    403  CD  GLU    25      35.509  24.628  66.731  1.00  0.00           C  
ATOM    404  OE1 GLU    25      34.744  24.888  67.675  1.00  0.00           O  
ATOM    405  OE2 GLU    25      36.345  23.705  66.715  1.00  0.00           O  
ATOM    406  C   GLU    25      38.189  26.432  62.907  1.00  0.00           C  
ATOM    407  O   GLU    25      38.424  25.921  61.805  1.00  0.00           O  
ATOM    408  N   LEU    26      39.113  27.045  63.618  1.00  0.00           N  
ATOM    409  H   LEU    26      38.819  27.415  64.511  1.00  0.00           H  
ATOM    410  CA  LEU    26      40.475  27.121  63.361  1.00  0.00           C  
ATOM    411  HA  LEU    26      40.627  27.315  62.300  1.00  0.00           H  
ATOM    412  CB  LEU    26      40.975  28.289  64.156  1.00  0.00           C  
ATOM    413  HB2 LEU    26      40.356  29.171  63.989  1.00  0.00           H  
ATOM    414  HB3 LEU    26      40.940  27.948  65.190  1.00  0.00           H  
ATOM    415  CG  LEU    26      42.404  28.783  63.857  1.00  0.00           C  
ATOM    416  HG  LEU    26      43.026  27.967  63.489  1.00  0.00           H  
ATOM    417  CD1 LEU    26      42.416  29.880  62.756  1.00  0.00           C  
ATOM    418 HD11 LEU    26      43.357  30.403  62.583  1.00  0.00           H  
ATOM    419 HD12 LEU    26      41.887  29.500  61.882  1.00  0.00           H  
ATOM    420 HD13 LEU    26      41.784  30.678  63.145  1.00  0.00           H  
ATOM    421  CD2 LEU    26      42.984  29.410  65.106  1.00  0.00           C  
ATOM    422 HD21 LEU    26      43.954  29.749  64.743  1.00  0.00           H  
ATOM    423 HD22 LEU    26      42.260  30.183  65.364  1.00  0.00           H  
ATOM    424 HD23 LEU    26      43.101  28.695  65.920  1.00  0.00           H  
ATOM    425  C   LEU    26      41.139  25.761  63.740  1.00  0.00           C  
ATOM    426  O   LEU    26      40.833  25.162  64.826  1.00  0.00           O  
ATOM    427  N   ILE    27      42.077  25.236  62.881  1.00  0.00           N  
ATOM    428  H   ILE    27      42.355  25.752  62.058  1.00  0.00           H  
ATOM    429  CA  ILE    27      42.852  23.968  63.097  1.00  0.00           C  
ATOM    430  HA  ILE    27      42.755  23.659  64.138  1.00  0.00           H  
ATOM    431  CB  ILE    27      42.284  22.778  62.293  1.00  0.00           C  
ATOM    432  HB  ILE    27      42.894  21.882  62.409  1.00  0.00           H  
ATOM    433  CG2 ILE    27      40.954  22.541  62.808  1.00  0.00           C  
ATOM    434 HG21 ILE    27      40.611  21.611  62.355  1.00  0.00           H  
ATOM    435 HG22 ILE    27      40.992  22.369  63.883  1.00  0.00           H  
ATOM    436 HG23 ILE    27      40.354  23.443  62.685  1.00  0.00           H  
ATOM    437  CG1 ILE    27      42.142  22.979  60.783  1.00  0.00           C  
ATOM    438 HG12 ILE    27      41.602  22.114  60.400  1.00  0.00           H  
ATOM    439 HG13 ILE    27      41.490  23.841  60.644  1.00  0.00           H  
ATOM    440  CD1 ILE    27      43.485  23.151  60.023  1.00  0.00           C  
ATOM    441 HD11 ILE    27      43.251  23.168  58.958  1.00  0.00           H  
ATOM    442 HD12 ILE    27      43.908  24.119  60.291  1.00  0.00           H  
ATOM    443 HD13 ILE    27      44.170  22.347  60.293  1.00  0.00           H  
ATOM    444  C   ILE    27      44.406  24.246  62.838  1.00  0.00           C  
ATOM    445  O   ILE    27      44.752  25.295  62.260  1.00  0.00           O  
ATOM    446  N   GLU    28      45.245  23.325  63.169  1.00  0.00           N  
ATOM    447  H   GLU    28      44.885  22.666  63.845  1.00  0.00           H  
ATOM    448  CA  GLU    28      46.722  23.419  63.106  1.00  0.00           C  
ATOM    449  HA  GLU    28      47.073  24.156  62.384  1.00  0.00           H  
ATOM    450  CB  GLU    28      47.167  23.794  64.499  1.00  0.00           C  
ATOM    451  HB2 GLU    28      46.844  24.823  64.658  1.00  0.00           H  
ATOM    452  HB3 GLU    28      46.642  23.320  65.328  1.00  0.00           H  
ATOM    453  CG  GLU    28      48.692  23.728  64.647  1.00  0.00           C  
ATOM    454  HG2 GLU    28      48.973  22.693  64.455  1.00  0.00           H  
ATOM    455  HG3 GLU    28      49.103  24.382  63.878  1.00  0.00           H  
ATOM    456  CD  GLU    28      49.024  24.178  66.066  1.00  0.00           C  
ATOM    457  OE1 GLU    28      49.248  23.360  66.964  1.00  0.00           O  
ATOM    458  OE2 GLU    28      48.940  25.433  66.343  1.00  0.00           O  
ATOM    459  C   GLU    28      47.260  22.110  62.636  1.00  0.00           C  
ATOM    460  O   GLU    28      47.074  21.041  63.240  1.00  0.00           O  
ATOM    461  N   VAL    29      47.885  22.143  61.451  1.00  0.00           N  
ATOM    462  H   VAL    29      47.963  23.066  61.048  1.00  0.00           H  
ATOM    463  CA  VAL    29      48.356  20.937  60.703  1.00  0.00           C  
ATOM    464  HA  VAL    29      48.018  20.050  61.240  1.00  0.00           H  
ATOM    465  CB  VAL    29      48.000  20.770  59.184  1.00  0.00           C  
ATOM    466  HB  VAL    29      48.316  21.657  58.635  1.00  0.00           H  
ATOM    467  CG1 VAL    29      48.587  19.500  58.639  1.00  0.00           C  
ATOM    468 HG11 VAL    29      49.651  19.457  58.873  1.00  0.00           H  
ATOM    469 HG12 VAL    29      48.050  18.625  59.004  1.00  0.00           H  
ATOM    470 HG13 VAL    29      48.406  19.484  57.564  1.00  0.00           H  
ATOM    471  CG2 VAL    29      46.510  20.723  59.042  1.00  0.00           C  
ATOM    472 HG21 VAL    29      46.272  20.497  58.002  1.00  0.00           H  
ATOM    473 HG22 VAL    29      46.147  19.905  59.666  1.00  0.00           H  
ATOM    474 HG23 VAL    29      46.031  21.659  59.329  1.00  0.00           H  
ATOM    475  C   VAL    29      49.948  20.925  60.886  1.00  0.00           C  
ATOM    476  O   VAL    29      50.579  21.938  60.500  1.00  0.00           O  
ATOM    477  N   ARG    30      50.520  19.915  61.448  1.00  0.00           N  
ATOM    478  H   ARG    30      49.902  19.124  61.562  1.00  0.00           H  
ATOM    479  CA  ARG    30      51.968  19.695  61.561  1.00  0.00           C  
ATOM    480  HA  ARG    30      52.391  20.699  61.525  1.00  0.00           H  
ATOM    481  CB  ARG    30      52.272  19.105  62.998  1.00  0.00           C  
ATOM    482  HB2 ARG    30      51.715  19.610  63.787  1.00  0.00           H  
ATOM    483  HB3 ARG    30      51.788  18.129  63.024  1.00  0.00           H  
ATOM    484  CG  ARG    30      53.713  18.958  63.470  1.00  0.00           C  
ATOM    485  HG2 ARG    30      54.203  19.926  63.364  1.00  0.00           H  
ATOM    486  HG3 ARG    30      53.737  18.750  64.539  1.00  0.00           H  
ATOM    487  CD  ARG    30      54.462  17.786  62.815  1.00  0.00           C  
ATOM    488  HD2 ARG    30      54.636  17.892  61.744  1.00  0.00           H  
ATOM    489  HD3 ARG    30      55.435  17.649  63.289  1.00  0.00           H  
ATOM    490  NE  ARG    30      53.673  16.512  63.073  1.00  0.00           N  
ATOM    491  HE  ARG    30      53.250  16.440  63.987  1.00  0.00           H  
ATOM    492  CZ  ARG    30      53.656  15.488  62.285  1.00  0.00           C  
ATOM    493  NH1 ARG    30      54.293  15.370  61.155  1.00  0.00           N  
ATOM    494 HH11 ARG    30      54.876  16.142  60.866  1.00  0.00           H  
ATOM    495 HH12 ARG    30      54.448  14.444  60.782  1.00  0.00           H  
ATOM    496  NH2 ARG    30      53.027  14.446  62.630  1.00  0.00           N  
ATOM    497 HH21 ARG    30      52.313  14.500  63.342  1.00  0.00           H  
ATOM    498 HH22 ARG    30      53.007  13.680  61.971  1.00  0.00           H  
ATOM    499  C   ARG    30      52.469  18.745  60.517  1.00  0.00           C  
ATOM    500  O   ARG    30      52.003  17.589  60.384  1.00  0.00           O  
ATOM    501  N   MET    31      53.423  19.240  59.779  1.00  0.00           N  
ATOM    502  H   MET    31      53.913  20.077  60.060  1.00  0.00           H  
ATOM    503  CA  MET    31      53.801  18.668  58.448  1.00  0.00           C  
ATOM    504  HA  MET    31      52.917  18.145  58.082  1.00  0.00           H  
ATOM    505  CB  MET    31      54.066  19.841  57.461  1.00  0.00           C  
ATOM    506  HB2 MET    31      54.957  20.287  57.903  1.00  0.00           H  
ATOM    507  HB3 MET    31      54.375  19.362  56.531  1.00  0.00           H  
ATOM    508  CG  MET    31      52.962  20.870  57.167  1.00  0.00           C  
ATOM    509  HG2 MET    31      52.987  21.637  57.941  1.00  0.00           H  
ATOM    510  HG3 MET    31      53.315  21.395  56.279  1.00  0.00           H  
ATOM    511  SD  MET    31      51.299  20.271  56.901  1.00  0.00           S  
ATOM    512  CE  MET    31      50.415  21.766  56.436  1.00  0.00           C  
ATOM    513  HE1 MET    31      50.446  22.399  57.323  1.00  0.00           H  
ATOM    514  HE2 MET    31      50.753  22.234  55.512  1.00  0.00           H  
ATOM    515  HE3 MET    31      49.366  21.489  56.333  1.00  0.00           H  
ATOM    516  C   MET    31      55.098  17.775  58.535  1.00  0.00           C  
ATOM    517  O   MET    31      55.675  17.561  59.590  1.00  0.00           O  
ATOM    518  N   GLN    32      55.486  17.091  57.500  1.00  0.00           N  
ATOM    519  H   GLN    32      55.052  17.409  56.646  1.00  0.00           H  
ATOM    520  CA  GLN    32      56.577  16.099  57.547  1.00  0.00           C  
ATOM    521  HA  GLN    32      56.206  15.524  58.395  1.00  0.00           H  
ATOM    522  CB  GLN    32      56.550  15.223  56.198  1.00  0.00           C  
ATOM    523  HB2 GLN    32      57.021  14.285  56.493  1.00  0.00           H  
ATOM    524  HB3 GLN    32      55.546  14.957  55.868  1.00  0.00           H  
ATOM    525  CG  GLN    32      57.366  15.835  54.939  1.00  0.00           C  
ATOM    526  HG2 GLN    32      58.403  16.081  55.166  1.00  0.00           H  
ATOM    527  HG3 GLN    32      57.497  15.096  54.150  1.00  0.00           H  
ATOM    528  CD  GLN    32      56.808  17.141  54.418  1.00  0.00           C  
ATOM    529  OE1 GLN    32      55.666  17.458  54.768  1.00  0.00           O  
ATOM    530  NE2 GLN    32      57.477  17.891  53.640  1.00  0.00           N  
ATOM    531 HE21 GLN    32      57.279  18.872  53.509  1.00  0.00           H  
ATOM    532 HE22 GLN    32      58.440  17.623  53.492  1.00  0.00           H  
ATOM    533  C   GLN    32      57.883  16.753  57.786  1.00  0.00           C  
ATOM    534  O   GLN    32      58.826  16.074  58.158  1.00  0.00           O  
ATOM    535  N   ASN    33      58.013  18.044  57.611  1.00  0.00           N  
ATOM    536  H   ASN    33      57.207  18.593  57.347  1.00  0.00           H  
ATOM    537  CA  ASN    33      59.304  18.797  57.839  1.00  0.00           C  
ATOM    538  HA  ASN    33      60.109  18.076  57.690  1.00  0.00           H  
ATOM    539  CB  ASN    33      59.406  19.770  56.651  1.00  0.00           C  
ATOM    540  HB2 ASN    33      60.452  20.043  56.511  1.00  0.00           H  
ATOM    541  HB3 ASN    33      59.221  19.129  55.790  1.00  0.00           H  
ATOM    542  CG  ASN    33      58.537  20.946  56.819  1.00  0.00           C  
ATOM    543  OD1 ASN    33      57.271  20.867  56.769  1.00  0.00           O  
ATOM    544  ND2 ASN    33      59.075  22.047  57.189  1.00  0.00           N  
ATOM    545 HD21 ASN    33      58.482  22.865  57.189  1.00  0.00           H  
ATOM    546 HD22 ASN    33      60.061  22.240  57.297  1.00  0.00           H  
ATOM    547  C   ASN    33      59.517  19.319  59.286  1.00  0.00           C  
ATOM    548  O   ASN    33      60.164  20.346  59.425  1.00  0.00           O  
ATOM    549  N   GLY    34      58.708  18.794  60.235  1.00  0.00           N  
ATOM    550  H   GLY    34      58.078  18.071  59.916  1.00  0.00           H  
ATOM    551  CA  GLY    34      58.747  19.103  61.704  1.00  0.00           C  
ATOM    552  HA2 GLY    34      58.292  18.297  62.279  1.00  0.00           H  
ATOM    553  HA3 GLY    34      59.789  19.353  61.904  1.00  0.00           H  
ATOM    554  C   GLY    34      57.957  20.373  62.080  1.00  0.00           C  
ATOM    555  O   GLY    34      58.201  20.836  63.157  1.00  0.00           O  
ATOM    556  N   GLU    35      57.055  20.840  61.210  1.00  0.00           N  
ATOM    557  H   GLU    35      56.746  20.226  60.470  1.00  0.00           H  
ATOM    558  CA  GLU    35      56.626  22.257  61.217  1.00  0.00           C  
ATOM    559  HA  GLU    35      56.912  22.736  62.154  1.00  0.00           H  
ATOM    560  CB  GLU    35      57.282  22.888  59.983  1.00  0.00           C  
ATOM    561  HB2 GLU    35      58.325  22.573  60.018  1.00  0.00           H  
ATOM    562  HB3 GLU    35      56.852  22.547  59.041  1.00  0.00           H  
ATOM    563  CG  GLU    35      57.434  24.428  60.013  1.00  0.00           C  
ATOM    564  HG2 GLU    35      56.421  24.828  60.064  1.00  0.00           H  
ATOM    565  HG3 GLU    35      57.984  24.745  60.900  1.00  0.00           H  
ATOM    566  CD  GLU    35      58.147  24.991  58.767  1.00  0.00           C  
ATOM    567  OE1 GLU    35      59.090  25.804  58.948  1.00  0.00           O  
ATOM    568  OE2 GLU    35      57.756  24.623  57.653  1.00  0.00           O  
ATOM    569  C   GLU    35      55.097  22.419  61.093  1.00  0.00           C  
ATOM    570  O   GLU    35      54.398  21.653  60.524  1.00  0.00           O  
ATOM    571  N   ILE    36      54.602  23.561  61.610  1.00  0.00           N  
ATOM    572  H   ILE    36      55.203  24.139  62.180  1.00  0.00           H  
ATOM    573  CA  ILE    36      53.136  23.858  61.682  1.00  0.00           C  
ATOM    574  HA  ILE    36      52.663  22.911  61.424  1.00  0.00           H  
ATOM    575  CB  ILE    36      52.503  24.178  63.095  1.00  0.00           C  
ATOM    576  HB  ILE    36      51.431  24.326  62.961  1.00  0.00           H  
ATOM    577  CG2 ILE    36      52.635  23.017  64.029  1.00  0.00           C  
ATOM    578 HG21 ILE    36      53.655  22.984  64.409  1.00  0.00           H  
ATOM    579 HG22 ILE    36      51.906  23.223  64.812  1.00  0.00           H  
ATOM    580 HG23 ILE    36      52.420  22.054  63.565  1.00  0.00           H  
ATOM    581  CG1 ILE    36      53.098  25.491  63.760  1.00  0.00           C  
ATOM    582 HG12 ILE    36      54.146  25.310  63.999  1.00  0.00           H  
ATOM    583 HG13 ILE    36      52.962  26.224  62.965  1.00  0.00           H  
ATOM    584  CD1 ILE    36      52.378  25.928  65.039  1.00  0.00           C  
ATOM    585 HD11 ILE    36      51.357  26.109  64.704  1.00  0.00           H  
ATOM    586 HD12 ILE    36      52.536  25.167  65.803  1.00  0.00           H  
ATOM    587 HD13 ILE    36      52.863  26.818  65.441  1.00  0.00           H  
ATOM    588  C   ILE    36      52.649  24.967  60.674  1.00  0.00           C  
ATOM    589  O   ILE    36      53.237  26.045  60.600  1.00  0.00           O  
ATOM    590  N   ARG    37      51.475  24.732  60.087  1.00  0.00           N  
ATOM    591  H   ARG    37      51.112  23.792  60.021  1.00  0.00           H  
ATOM    592  CA  ARG    37      50.633  25.780  59.484  1.00  0.00           C  
ATOM    593  HA  ARG    37      50.991  26.802  59.613  1.00  0.00           H  
ATOM    594  CB  ARG    37      50.545  25.440  57.988  1.00  0.00           C  
ATOM    595  HB2 ARG    37      50.119  24.443  57.875  1.00  0.00           H  
ATOM    596  HB3 ARG    37      49.913  26.210  57.545  1.00  0.00           H  
ATOM    597  CG  ARG    37      51.953  25.442  57.316  1.00  0.00           C  
ATOM    598  HG2 ARG    37      52.544  26.328  57.549  1.00  0.00           H  
ATOM    599  HG3 ARG    37      52.500  24.619  57.775  1.00  0.00           H  
ATOM    600  CD  ARG    37      51.933  25.091  55.869  1.00  0.00           C  
ATOM    601  HD2 ARG    37      51.196  24.297  55.744  1.00  0.00           H  
ATOM    602  HD3 ARG    37      51.669  25.936  55.233  1.00  0.00           H  
ATOM    603  NE  ARG    37      53.263  24.650  55.492  1.00  0.00           N  
ATOM    604  HE  ARG    37      54.013  24.735  56.164  1.00  0.00           H  
ATOM    605  CZ  ARG    37      53.662  24.292  54.335  1.00  0.00           C  
ATOM    606  NH1 ARG    37      52.898  24.068  53.285  1.00  0.00           N  
ATOM    607 HH11 ARG    37      51.911  24.281  53.322  1.00  0.00           H  
ATOM    608 HH12 ARG    37      53.367  24.000  52.394  1.00  0.00           H  
ATOM    609  NH2 ARG    37      54.933  24.026  54.132  1.00  0.00           N  
ATOM    610 HH21 ARG    37      55.527  24.010  54.948  1.00  0.00           H  
ATOM    611 HH22 ARG    37      55.173  23.392  53.383  1.00  0.00           H  
ATOM    612  C   ARG    37      49.260  25.688  60.093  1.00  0.00           C  
ATOM    613  O   ARG    37      48.754  24.584  60.362  1.00  0.00           O  
ATOM    614  N   ARG    38      48.578  26.814  60.316  1.00  0.00           N  
ATOM    615  H   ARG    38      49.038  27.675  60.056  1.00  0.00           H  
ATOM    616  CA  ARG    38      47.140  26.904  60.755  1.00  0.00           C  
ATOM    617  HA  ARG    38      46.923  25.959  61.254  1.00  0.00           H  
ATOM    618  CB  ARG    38      46.946  28.049  61.839  1.00  0.00           C  
ATOM    619  HB2 ARG    38      47.429  28.958  61.481  1.00  0.00           H  
ATOM    620  HB3 ARG    38      45.887  28.187  62.058  1.00  0.00           H  
ATOM    621  CG  ARG    38      47.722  27.615  63.088  1.00  0.00           C  
ATOM    622  HG2 ARG    38      47.297  26.658  63.391  1.00  0.00           H  
ATOM    623  HG3 ARG    38      48.759  27.445  62.798  1.00  0.00           H  
ATOM    624  CD  ARG    38      47.682  28.515  64.291  1.00  0.00           C  
ATOM    625  HD2 ARG    38      47.841  29.543  63.966  1.00  0.00           H  
ATOM    626  HD3 ARG    38      46.669  28.489  64.693  1.00  0.00           H  
ATOM    627  NE  ARG    38      48.509  27.992  65.367  1.00  0.00           N  
ATOM    628  HE  ARG    38      48.332  27.050  65.687  1.00  0.00           H  
ATOM    629  CZ  ARG    38      49.230  28.704  66.209  1.00  0.00           C  
ATOM    630  NH1 ARG    38      49.610  29.950  65.889  1.00  0.00           N  
ATOM    631 HH11 ARG    38      49.578  30.186  64.907  1.00  0.00           H  
ATOM    632 HH12 ARG    38      50.199  30.395  66.577  1.00  0.00           H  
ATOM    633  NH2 ARG    38      49.659  28.174  67.217  1.00  0.00           N  
ATOM    634 HH21 ARG    38      49.686  27.169  67.305  1.00  0.00           H  
ATOM    635 HH22 ARG    38      50.029  28.694  68.000  1.00  0.00           H  
ATOM    636  C   ARG    38      46.152  27.013  59.565  1.00  0.00           C  
ATOM    637  O   ARG    38      46.544  27.161  58.344  1.00  0.00           O  
ATOM    638  N   GLY    39      44.857  26.813  59.874  1.00  0.00           N  
ATOM    639  H   GLY    39      44.651  26.924  60.856  1.00  0.00           H  
ATOM    640  CA  GLY    39      43.794  26.821  58.816  1.00  0.00           C  
ATOM    641  HA2 GLY    39      43.957  27.699  58.191  1.00  0.00           H  
ATOM    642  HA3 GLY    39      43.849  25.968  58.140  1.00  0.00           H  
ATOM    643  C   GLY    39      42.444  26.860  59.340  1.00  0.00           C  
ATOM    644  O   GLY    39      42.274  27.157  60.561  1.00  0.00           O  
ATOM    645  N   GLN    40      41.436  26.456  58.573  1.00  0.00           N  
ATOM    646  H   GLN    40      41.614  26.051  57.665  1.00  0.00           H  
ATOM    647  CA  GLN    40      40.031  26.569  58.859  1.00  0.00           C  
ATOM    648  HA  GLN    40      39.974  26.411  59.936  1.00  0.00           H  
ATOM    649  CB  GLN    40      39.412  27.964  58.519  1.00  0.00           C  
ATOM    650  HB2 GLN    40      40.105  28.789  58.685  1.00  0.00           H  
ATOM    651  HB3 GLN    40      39.229  27.976  57.445  1.00  0.00           H  
ATOM    652  CG  GLN    40      38.032  28.280  59.135  1.00  0.00           C  
ATOM    653  HG2 GLN    40      37.340  27.440  59.074  1.00  0.00           H  
ATOM    654  HG3 GLN    40      38.244  28.486  60.184  1.00  0.00           H  
ATOM    655  CD  GLN    40      37.368  29.532  58.522  1.00  0.00           C  
ATOM    656  OE1 GLN    40      37.462  29.860  57.380  1.00  0.00           O  
ATOM    657  NE2 GLN    40      36.578  30.189  59.308  1.00  0.00           N  
ATOM    658 HE21 GLN    40      36.269  31.063  58.906  1.00  0.00           H  
ATOM    659 HE22 GLN    40      36.608  30.071  60.311  1.00  0.00           H  
ATOM    660  C   GLN    40      39.272  25.384  58.351  1.00  0.00           C  
ATOM    661  O   GLN    40      39.574  24.908  57.253  1.00  0.00           O  
ATOM    662  N   VAL    41      38.355  24.874  59.159  1.00  0.00           N  
ATOM    663  H   VAL    41      38.232  25.160  60.120  1.00  0.00           H  
ATOM    664  CA  VAL    41      37.486  23.776  58.655  1.00  0.00           C  
ATOM    665  HA  VAL    41      38.177  23.023  58.278  1.00  0.00           H  
ATOM    666  CB  VAL    41      36.814  23.070  59.790  1.00  0.00           C  
ATOM    667  HB  VAL    41      35.986  23.722  60.067  1.00  0.00           H  
ATOM    668  CG1 VAL    41      36.248  21.740  59.364  1.00  0.00           C  
ATOM    669 HG11 VAL    41      35.700  21.971  58.450  1.00  0.00           H  
ATOM    670 HG12 VAL    41      37.051  21.018  59.212  1.00  0.00           H  
ATOM    671 HG13 VAL    41      35.614  21.366  60.167  1.00  0.00           H  
ATOM    672  CG2 VAL    41      37.655  22.596  60.991  1.00  0.00           C  
ATOM    673 HG21 VAL    41      37.007  22.041  61.670  1.00  0.00           H  
ATOM    674 HG22 VAL    41      38.536  22.084  60.604  1.00  0.00           H  
ATOM    675 HG23 VAL    41      38.089  23.521  61.370  1.00  0.00           H  
ATOM    676  C   VAL    41      36.539  24.230  57.570  1.00  0.00           C  
ATOM    677  O   VAL    41      35.843  25.230  57.715  1.00  0.00           O  
ATOM    678  N   LEU    42      36.373  23.427  56.500  1.00  0.00           N  
ATOM    679  H   LEU    42      36.938  22.592  56.442  1.00  0.00           H  
ATOM    680  CA  LEU    42      35.526  23.748  55.288  1.00  0.00           C  
ATOM    681  HA  LEU    42      35.090  24.747  55.271  1.00  0.00           H  
ATOM    682  CB  LEU    42      36.327  23.610  54.053  1.00  0.00           C  
ATOM    683  HB2 LEU    42      37.147  24.311  54.206  1.00  0.00           H  
ATOM    684  HB3 LEU    42      36.711  22.590  54.033  1.00  0.00           H  
ATOM    685  CG  LEU    42      35.658  23.823  52.719  1.00  0.00           C  
ATOM    686  HG  LEU    42      34.872  23.084  52.558  1.00  0.00           H  
ATOM    687  CD1 LEU    42      34.841  25.163  52.698  1.00  0.00           C  
ATOM    688 HD11 LEU    42      34.216  25.342  53.573  1.00  0.00           H  
ATOM    689 HD12 LEU    42      35.473  26.045  52.594  1.00  0.00           H  
ATOM    690 HD13 LEU    42      34.115  25.104  51.887  1.00  0.00           H  
ATOM    691  CD2 LEU    42      36.838  23.917  51.628  1.00  0.00           C  
ATOM    692 HD21 LEU    42      37.364  22.963  51.584  1.00  0.00           H  
ATOM    693 HD22 LEU    42      36.467  24.146  50.630  1.00  0.00           H  
ATOM    694 HD23 LEU    42      37.493  24.758  51.858  1.00  0.00           H  
ATOM    695  C   LEU    42      34.216  22.885  55.245  1.00  0.00           C  
ATOM    696  O   LEU    42      33.168  23.516  55.120  1.00  0.00           O  
ATOM    697  N   GLU    43      34.398  21.607  55.436  1.00  0.00           N  
ATOM    698  H   GLU    43      35.345  21.319  55.641  1.00  0.00           H  
ATOM    699  CA  GLU    43      33.190  20.744  55.694  1.00  0.00           C  
ATOM    700  HA  GLU    43      32.337  21.365  55.970  1.00  0.00           H  
ATOM    701  CB  GLU    43      32.639  20.141  54.400  1.00  0.00           C  
ATOM    702  HB2 GLU    43      31.746  19.545  54.588  1.00  0.00           H  
ATOM    703  HB3 GLU    43      32.267  20.929  53.745  1.00  0.00           H  
ATOM    704  CG  GLU    43      33.685  19.227  53.649  1.00  0.00           C  
ATOM    705  HG2 GLU    43      34.461  19.910  53.303  1.00  0.00           H  
ATOM    706  HG3 GLU    43      34.069  18.524  54.388  1.00  0.00           H  
ATOM    707  CD  GLU    43      33.070  18.417  52.516  1.00  0.00           C  
ATOM    708  OE1 GLU    43      32.404  18.998  51.563  1.00  0.00           O  
ATOM    709  OE2 GLU    43      33.292  17.149  52.481  1.00  0.00           O  
ATOM    710  C   GLU    43      33.359  19.691  56.797  1.00  0.00           C  
ATOM    711  O   GLU    43      34.436  19.201  57.068  1.00  0.00           O  
ATOM    712  N   VAL    44      32.278  19.382  57.445  1.00  0.00           N  
ATOM    713  H   VAL    44      31.393  19.773  57.153  1.00  0.00           H  
ATOM    714  CA  VAL    44      32.137  18.189  58.347  1.00  0.00           C  
ATOM    715  HA  VAL    44      33.094  17.669  58.405  1.00  0.00           H  
ATOM    716  CB  VAL    44      31.825  18.643  59.807  1.00  0.00           C  
ATOM    717  HB  VAL    44      31.743  17.696  60.341  1.00  0.00           H  
ATOM    718  CG1 VAL    44      32.889  19.610  60.308  1.00  0.00           C  
ATOM    719 HG11 VAL    44      32.770  20.557  59.781  1.00  0.00           H  
ATOM    720 HG12 VAL    44      32.863  19.783  61.384  1.00  0.00           H  
ATOM    721 HG13 VAL    44      33.820  19.164  59.958  1.00  0.00           H  
ATOM    722  CG2 VAL    44      30.579  19.420  60.130  1.00  0.00           C  
ATOM    723 HG21 VAL    44      30.576  20.312  59.504  1.00  0.00           H  
ATOM    724 HG22 VAL    44      29.649  18.903  59.893  1.00  0.00           H  
ATOM    725 HG23 VAL    44      30.618  19.717  61.178  1.00  0.00           H  
ATOM    726  C   VAL    44      31.106  17.180  57.848  1.00  0.00           C  
ATOM    727  O   VAL    44      29.944  17.616  57.535  1.00  0.00           O  
ATOM    728  N   GLN    45      31.384  15.892  57.854  1.00  0.00           N  
ATOM    729  H   GLN    45      32.291  15.620  58.203  1.00  0.00           H  
ATOM    730  CA  GLN    45      30.559  14.781  57.385  1.00  0.00           C  
ATOM    731  HA  GLN    45      29.509  15.036  57.532  1.00  0.00           H  
ATOM    732  CB  GLN    45      30.844  14.543  55.929  1.00  0.00           C  
ATOM    733  HB2 GLN    45      31.902  14.285  55.895  1.00  0.00           H  
ATOM    734  HB3 GLN    45      30.375  13.658  55.499  1.00  0.00           H  
ATOM    735  CG  GLN    45      30.409  15.638  54.874  1.00  0.00           C  
ATOM    736  HG2 GLN    45      30.781  16.654  55.007  1.00  0.00           H  
ATOM    737  HG3 GLN    45      30.828  15.348  53.911  1.00  0.00           H  
ATOM    738  CD  GLN    45      28.871  15.735  54.758  1.00  0.00           C  
ATOM    739  OE1 GLN    45      28.072  14.896  55.280  1.00  0.00           O  
ATOM    740  NE2 GLN    45      28.324  16.769  54.186  1.00  0.00           N  
ATOM    741 HE21 GLN    45      27.326  16.873  54.300  1.00  0.00           H  
ATOM    742 HE22 GLN    45      28.978  17.427  53.787  1.00  0.00           H  
ATOM    743  C   GLN    45      30.774  13.549  58.251  1.00  0.00           C  
ATOM    744  O   GLN    45      31.571  12.659  57.864  1.00  0.00           O  
ATOM    745  N   GLU    46      30.080  13.505  59.341  1.00  0.00           N  
ATOM    746  H   GLU    46      29.573  14.352  59.554  1.00  0.00           H  
ATOM    747  CA  GLU    46      29.997  12.456  60.393  1.00  0.00           C  
ATOM    748  HA  GLU    46      29.663  12.897  61.332  1.00  0.00           H  
ATOM    749  CB  GLU    46      29.119  11.213  59.971  1.00  0.00           C  
ATOM    750  HB2 GLU    46      29.426  10.794  59.012  1.00  0.00           H  
ATOM    751  HB3 GLU    46      29.146  10.362  60.652  1.00  0.00           H  
ATOM    752  CG  GLU    46      27.674  11.791  59.871  1.00  0.00           C  
ATOM    753  HG2 GLU    46      27.345  12.313  60.770  1.00  0.00           H  
ATOM    754  HG3 GLU    46      27.591  12.468  59.020  1.00  0.00           H  
ATOM    755  CD  GLU    46      26.708  10.659  59.768  1.00  0.00           C  
ATOM    756  OE1 GLU    46      26.159  10.197  60.817  1.00  0.00           O  
ATOM    757  OE2 GLU    46      26.431  10.256  58.605  1.00  0.00           O  
ATOM    758  C   GLU    46      31.436  12.007  60.692  1.00  0.00           C  
ATOM    759  O   GLU    46      32.125  12.784  61.412  1.00  0.00           O  
ATOM    760  N   ASP    47      31.951  10.806  60.398  1.00  0.00           N  
ATOM    761  H   ASP    47      31.491  10.260  59.683  1.00  0.00           H  
ATOM    762  CA  ASP    47      33.348  10.315  60.775  1.00  0.00           C  
ATOM    763  HA  ASP    47      33.609  10.617  61.790  1.00  0.00           H  
ATOM    764  CB  ASP    47      33.311   8.761  60.658  1.00  0.00           C  
ATOM    765  HB2 ASP    47      34.149   8.378  61.240  1.00  0.00           H  
ATOM    766  HB3 ASP    47      32.379   8.410  61.101  1.00  0.00           H  
ATOM    767  CG  ASP    47      33.390   8.233  59.217  1.00  0.00           C  
ATOM    768  OD1 ASP    47      32.360   8.220  58.523  1.00  0.00           O  
ATOM    769  OD2 ASP    47      34.440   7.760  58.697  1.00  0.00           O  
ATOM    770  C   ASP    47      34.486  10.909  59.923  1.00  0.00           C  
ATOM    771  O   ASP    47      35.623  10.399  59.880  1.00  0.00           O  
ATOM    772  N   LYS    48      34.253  11.996  59.202  1.00  0.00           N  
ATOM    773  H   LYS    48      33.349  12.388  59.426  1.00  0.00           H  
ATOM    774  CA  LYS    48      35.084  12.620  58.133  1.00  0.00           C  
ATOM    775  HA  LYS    48      36.107  12.286  58.309  1.00  0.00           H  
ATOM    776  CB  LYS    48      34.743  12.168  56.700  1.00  0.00           C  
ATOM    777  HB2 LYS    48      33.855  12.573  56.213  1.00  0.00           H  
ATOM    778  HB3 LYS    48      35.630  12.482  56.150  1.00  0.00           H  
ATOM    779  CG  LYS    48      34.620  10.665  56.640  1.00  0.00           C  
ATOM    780  HG2 LYS    48      35.567  10.250  56.983  1.00  0.00           H  
ATOM    781  HG3 LYS    48      33.700  10.477  57.194  1.00  0.00           H  
ATOM    782  CD  LYS    48      34.295  10.126  55.222  1.00  0.00           C  
ATOM    783  HD2 LYS    48      33.400  10.609  54.828  1.00  0.00           H  
ATOM    784  HD3 LYS    48      35.068  10.366  54.492  1.00  0.00           H  
ATOM    785  CE  LYS    48      33.900   8.634  55.130  1.00  0.00           C  
ATOM    786  HE2 LYS    48      32.861   8.560  55.450  1.00  0.00           H  
ATOM    787  HE3 LYS    48      33.889   8.400  54.065  1.00  0.00           H  
ATOM    788  NZ  LYS    48      34.666   7.729  56.040  1.00  0.00           N  
ATOM    789  HZ1 LYS    48      34.607   7.999  57.011  1.00  0.00           H  
ATOM    790  HZ2 LYS    48      34.303   6.794  55.921  1.00  0.00           H  
ATOM    791  HZ3 LYS    48      35.654   7.820  55.850  1.00  0.00           H  
ATOM    792  C   LYS    48      34.999  14.149  58.126  1.00  0.00           C  
ATOM    793  O   LYS    48      33.934  14.634  58.436  1.00  0.00           O  
ATOM    794  N   ALA    49      36.046  14.903  57.771  1.00  0.00           N  
ATOM    795  H   ALA    49      36.931  14.469  57.549  1.00  0.00           H  
ATOM    796  CA  ALA    49      35.935  16.342  57.478  1.00  0.00           C  
ATOM    797  HA  ALA    49      34.887  16.530  57.245  1.00  0.00           H  
ATOM    798  CB  ALA    49      36.394  17.095  58.761  1.00  0.00           C  
ATOM    799  HB1 ALA    49      35.838  16.779  59.644  1.00  0.00           H  
ATOM    800  HB2 ALA    49      37.472  17.018  58.907  1.00  0.00           H  
ATOM    801  HB3 ALA    49      36.072  18.120  58.582  1.00  0.00           H  
ATOM    802  C   ALA    49      36.713  16.727  56.215  1.00  0.00           C  
ATOM    803  O   ALA    49      37.443  15.920  55.637  1.00  0.00           O  
ATOM    804  N   MET    50      36.755  17.999  55.945  1.00  0.00           N  
ATOM    805  H   MET    50      36.168  18.637  56.462  1.00  0.00           H  
ATOM    806  CA  MET    50      37.816  18.572  55.056  1.00  0.00           C  
ATOM    807  HA  MET    50      38.611  17.855  54.849  1.00  0.00           H  
ATOM    808  CB  MET    50      37.278  18.878  53.670  1.00  0.00           C  
ATOM    809  HB2 MET    50      36.619  18.175  53.161  1.00  0.00           H  
ATOM    810  HB3 MET    50      36.801  19.858  53.693  1.00  0.00           H  
ATOM    811  CG  MET    50      38.469  19.093  52.730  1.00  0.00           C  
ATOM    812  HG2 MET    50      39.059  19.975  52.978  1.00  0.00           H  
ATOM    813  HG3 MET    50      39.128  18.250  52.938  1.00  0.00           H  
ATOM    814  SD  MET    50      37.945  19.109  50.972  1.00  0.00           S  
ATOM    815  CE  MET    50      39.112  17.903  50.286  1.00  0.00           C  
ATOM    816  HE1 MET    50      40.122  18.184  50.582  1.00  0.00           H  
ATOM    817  HE2 MET    50      38.781  16.917  50.611  1.00  0.00           H  
ATOM    818  HE3 MET    50      39.060  17.964  49.199  1.00  0.00           H  
ATOM    819  C   MET    50      38.352  19.880  55.714  1.00  0.00           C  
ATOM    820  O   MET    50      37.546  20.727  56.265  1.00  0.00           O  
ATOM    821  N   VAL    51      39.601  20.209  55.609  1.00  0.00           N  
ATOM    822  H   VAL    51      40.226  19.675  55.022  1.00  0.00           H  
ATOM    823  CA  VAL    51      40.251  21.485  56.119  1.00  0.00           C  
ATOM    824  HA  VAL    51      39.478  22.168  56.471  1.00  0.00           H  
ATOM    825  CB  VAL    51      41.100  21.151  57.320  1.00  0.00           C  
ATOM    826  HB  VAL    51      41.304  22.101  57.813  1.00  0.00           H  
ATOM    827  CG1 VAL    51      40.457  20.217  58.336  1.00  0.00           C  
ATOM    828 HG11 VAL    51      41.219  20.147  59.112  1.00  0.00           H  
ATOM    829 HG12 VAL    51      39.516  20.625  58.704  1.00  0.00           H  
ATOM    830 HG13 VAL    51      40.377  19.217  57.910  1.00  0.00           H  
ATOM    831  CG2 VAL    51      42.350  20.402  56.868  1.00  0.00           C  
ATOM    832 HG21 VAL    51      42.947  20.966  56.152  1.00  0.00           H  
ATOM    833 HG22 VAL    51      42.980  20.184  57.730  1.00  0.00           H  
ATOM    834 HG23 VAL    51      42.093  19.422  56.464  1.00  0.00           H  
ATOM    835  C   VAL    51      41.028  22.218  54.976  1.00  0.00           C  
ATOM    836  O   VAL    51      41.338  21.672  53.910  1.00  0.00           O  
ATOM    837  N   GLN    52      41.305  23.518  55.235  1.00  0.00           N  
ATOM    838  H   GLN    52      41.163  23.921  56.151  1.00  0.00           H  
ATOM    839  CA  GLN    52      41.974  24.464  54.362  1.00  0.00           C  
ATOM    840  HA  GLN    52      42.375  23.890  53.526  1.00  0.00           H  
ATOM    841  CB  GLN    52      40.992  25.524  53.800  1.00  0.00           C  
ATOM    842  HB2 GLN    52      40.111  25.012  53.411  1.00  0.00           H  
ATOM    843  HB3 GLN    52      40.703  26.208  54.598  1.00  0.00           H  
ATOM    844  CG  GLN    52      41.528  26.434  52.692  1.00  0.00           C  
ATOM    845  HG2 GLN    52      42.181  27.199  53.112  1.00  0.00           H  
ATOM    846  HG3 GLN    52      42.118  25.763  52.067  1.00  0.00           H  
ATOM    847  CD  GLN    52      40.389  27.186  51.998  1.00  0.00           C  
ATOM    848  OE1 GLN    52      39.274  27.418  52.418  1.00  0.00           O  
ATOM    849  NE2 GLN    52      40.803  27.814  50.907  1.00  0.00           N  
ATOM    850 HE21 GLN    52      40.154  28.138  50.205  1.00  0.00           H  
ATOM    851 HE22 GLN    52      41.779  27.858  50.651  1.00  0.00           H  
ATOM    852  C   GLN    52      43.177  25.075  55.046  1.00  0.00           C  
ATOM    853  O   GLN    52      43.062  25.682  56.116  1.00  0.00           O  
ATOM    854  N   ILE    53      44.321  25.019  54.362  1.00  0.00           N  
ATOM    855  H   ILE    53      44.297  24.821  53.371  1.00  0.00           H  
ATOM    856  CA  ILE    53      45.606  25.396  54.935  1.00  0.00           C  
ATOM    857  HA  ILE    53      45.489  25.301  56.015  1.00  0.00           H  
ATOM    858  CB  ILE    53      46.696  24.339  54.605  1.00  0.00           C  
ATOM    859  HB  ILE    53      46.817  24.319  53.521  1.00  0.00           H  
ATOM    860  CG2 ILE    53      47.998  24.642  55.391  1.00  0.00           C  
ATOM    861 HG21 ILE    53      48.326  25.582  54.947  1.00  0.00           H  
ATOM    862 HG22 ILE    53      47.949  24.736  56.475  1.00  0.00           H  
ATOM    863 HG23 ILE    53      48.751  23.960  54.995  1.00  0.00           H  
ATOM    864  CG1 ILE    53      46.263  22.857  54.939  1.00  0.00           C  
ATOM    865 HG12 ILE    53      45.375  22.687  54.330  1.00  0.00           H  
ATOM    866 HG13 ILE    53      47.060  22.145  54.724  1.00  0.00           H  
ATOM    867  CD1 ILE    53      45.777  22.656  56.338  1.00  0.00           C  
ATOM    868 HD11 ILE    53      46.681  22.466  56.916  1.00  0.00           H  
ATOM    869 HD12 ILE    53      45.190  23.458  56.785  1.00  0.00           H  
ATOM    870 HD13 ILE    53      45.148  21.767  56.297  1.00  0.00           H  
ATOM    871  C   ILE    53      46.164  26.764  54.623  1.00  0.00           C  
ATOM    872  O   ILE    53      46.265  27.131  53.479  1.00  0.00           O  
ATOM    873  N   PHE    54      46.569  27.596  55.622  1.00  0.00           N  
ATOM    874  H   PHE    54      46.540  27.263  56.575  1.00  0.00           H  
ATOM    875  CA  PHE    54      46.887  29.064  55.332  1.00  0.00           C  
ATOM    876  HA  PHE    54      46.065  29.270  54.647  1.00  0.00           H  
ATOM    877  CB  PHE    54      46.954  29.866  56.661  1.00  0.00           C  
ATOM    878  HB2 PHE    54      47.671  29.312  57.266  1.00  0.00           H  
ATOM    879  HB3 PHE    54      47.400  30.852  56.534  1.00  0.00           H  
ATOM    880  CG  PHE    54      45.713  30.125  57.470  1.00  0.00           C  
ATOM    881  CD1 PHE    54      44.442  30.199  56.764  1.00  0.00           C  
ATOM    882  HD1 PHE    54      44.582  30.259  55.695  1.00  0.00           H  
ATOM    883  CE1 PHE    54      43.239  30.378  57.491  1.00  0.00           C  
ATOM    884  HE1 PHE    54      42.272  30.461  57.019  1.00  0.00           H  
ATOM    885  CZ  PHE    54      43.252  30.278  58.932  1.00  0.00           C  
ATOM    886  HZ  PHE    54      42.379  30.345  59.564  1.00  0.00           H  
ATOM    887  CE2 PHE    54      44.494  30.254  59.605  1.00  0.00           C  
ATOM    888  HE2 PHE    54      44.580  30.258  60.681  1.00  0.00           H  
ATOM    889  CD2 PHE    54      45.728  30.165  58.871  1.00  0.00           C  
ATOM    890  HD2 PHE    54      46.590  29.873  59.452  1.00  0.00           H  
ATOM    891  C   PHE    54      48.207  29.321  54.588  1.00  0.00           C  
ATOM    892  O   PHE    54      48.454  30.330  53.995  1.00  0.00           O  
ATOM    893  N   GLU    55      49.164  28.376  54.630  1.00  0.00           N  
ATOM    894  H   GLU    55      48.941  27.591  55.225  1.00  0.00           H  
ATOM    895  CA  GLU    55      50.430  28.381  53.929  1.00  0.00           C  
ATOM    896  HA  GLU    55      50.419  29.287  53.323  1.00  0.00           H  
ATOM    897  CB  GLU    55      51.530  28.518  54.973  1.00  0.00           C  
ATOM    898  HB2 GLU    55      51.309  27.808  55.770  1.00  0.00           H  
ATOM    899  HB3 GLU    55      52.492  28.393  54.476  1.00  0.00           H  
ATOM    900  CG  GLU    55      51.595  29.961  55.521  1.00  0.00           C  
ATOM    901  HG2 GLU    55      52.119  30.599  54.810  1.00  0.00           H  
ATOM    902  HG3 GLU    55      50.574  30.302  55.693  1.00  0.00           H  
ATOM    903  CD  GLU    55      52.331  29.922  56.915  1.00  0.00           C  
ATOM    904  OE1 GLU    55      53.574  29.649  56.864  1.00  0.00           O  
ATOM    905  OE2 GLU    55      51.762  30.150  57.950  1.00  0.00           O  
ATOM    906  C   GLU    55      50.575  27.191  52.932  1.00  0.00           C  
ATOM    907  O   GLU    55      51.702  26.751  52.741  1.00  0.00           O  
ATOM    908  N   GLY    56      49.575  26.682  52.313  1.00  0.00           N  
ATOM    909  H   GLY    56      48.617  26.995  52.381  1.00  0.00           H  
ATOM    910  CA  GLY    56      49.831  25.687  51.250  1.00  0.00           C  
ATOM    911  HA2 GLY    56      49.068  25.794  50.479  1.00  0.00           H  
ATOM    912  HA3 GLY    56      50.708  25.918  50.646  1.00  0.00           H  
ATOM    913  C   GLY    56      49.972  24.234  51.673  1.00  0.00           C  
ATOM    914  O   GLY    56      49.990  23.929  52.881  1.00  0.00           O  
ATOM    915  N   THR    57      50.130  23.303  50.649  1.00  0.00           N  
ATOM    916  H   THR    57      50.037  23.686  49.719  1.00  0.00           H  
ATOM    917  CA  THR    57      49.979  21.841  50.752  1.00  0.00           C  
ATOM    918  HA  THR    57      50.146  21.519  51.780  1.00  0.00           H  
ATOM    919  CB  THR    57      48.554  21.472  50.341  1.00  0.00           C  
ATOM    920  HB  THR    57      48.411  20.430  50.627  1.00  0.00           H  
ATOM    921  CG2 THR    57      47.490  22.220  51.109  1.00  0.00           C  
ATOM    922 HG21 THR    57      46.517  21.763  50.927  1.00  0.00           H  
ATOM    923 HG22 THR    57      47.711  22.233  52.177  1.00  0.00           H  
ATOM    924 HG23 THR    57      47.388  23.249  50.763  1.00  0.00           H  
ATOM    925  OG1 THR    57      48.377  21.500  48.954  1.00  0.00           O  
ATOM    926  HG1 THR    57      47.462  21.387  48.684  1.00  0.00           H  
ATOM    927  C   THR    57      51.073  21.099  49.890  1.00  0.00           C  
ATOM    928  O   THR    57      51.099  19.874  49.947  1.00  0.00           O  
ATOM    929  N   SER    58      52.049  21.752  49.164  1.00  0.00           N  
ATOM    930  H   SER    58      52.092  22.761  49.150  1.00  0.00           H  
ATOM    931  CA  SER    58      52.912  21.071  48.260  1.00  0.00           C  
ATOM    932  HA  SER    58      52.269  20.361  47.741  1.00  0.00           H  
ATOM    933  CB  SER    58      53.514  22.076  47.244  1.00  0.00           C  
ATOM    934  HB2 SER    58      54.360  22.595  47.696  1.00  0.00           H  
ATOM    935  HB3 SER    58      54.036  21.505  46.476  1.00  0.00           H  
ATOM    936  OG  SER    58      52.514  22.944  46.740  1.00  0.00           O  
ATOM    937  HG  SER    58      53.012  23.747  46.569  1.00  0.00           H  
ATOM    938  C   SER    58      53.986  20.153  48.943  1.00  0.00           C  
ATOM    939  O   SER    58      54.614  20.510  49.898  1.00  0.00           O  
ATOM    940  N   GLY    59      54.188  18.963  48.344  1.00  0.00           N  
ATOM    941  H   GLY    59      53.624  18.721  47.543  1.00  0.00           H  
ATOM    942  CA  GLY    59      55.112  17.891  48.659  1.00  0.00           C  
ATOM    943  HA2 GLY    59      54.884  17.102  47.941  1.00  0.00           H  
ATOM    944  HA3 GLY    59      56.156  18.183  48.550  1.00  0.00           H  
ATOM    945  C   GLY    59      54.858  17.219  50.051  1.00  0.00           C  
ATOM    946  O   GLY    59      55.459  16.187  50.389  1.00  0.00           O  
ATOM    947  N   ILE    60      53.878  17.717  50.810  1.00  0.00           N  
ATOM    948  H   ILE    60      53.340  18.443  50.359  1.00  0.00           H  
ATOM    949  CA  ILE    60      53.515  17.162  52.150  1.00  0.00           C  
ATOM    950  HA  ILE    60      54.325  17.391  52.842  1.00  0.00           H  
ATOM    951  CB  ILE    60      52.308  17.943  52.767  1.00  0.00           C  
ATOM    952  HB  ILE    60      51.416  17.740  52.174  1.00  0.00           H  
ATOM    953  CG2 ILE    60      51.941  17.452  54.190  1.00  0.00           C  
ATOM    954 HG21 ILE    60      52.829  17.577  54.809  1.00  0.00           H  
ATOM    955 HG22 ILE    60      51.219  18.089  54.701  1.00  0.00           H  
ATOM    956 HG23 ILE    60      51.571  16.428  54.136  1.00  0.00           H  
ATOM    957  CG1 ILE    60      52.406  19.489  52.938  1.00  0.00           C  
ATOM    958 HG12 ILE    60      52.281  19.915  51.942  1.00  0.00           H  
ATOM    959 HG13 ILE    60      51.526  19.846  53.473  1.00  0.00           H  
ATOM    960  CD1 ILE    60      53.696  19.963  53.526  1.00  0.00           C  
ATOM    961 HD11 ILE    60      54.619  19.630  53.050  1.00  0.00           H  
ATOM    962 HD12 ILE    60      53.808  21.046  53.475  1.00  0.00           H  
ATOM    963 HD13 ILE    60      53.754  19.697  54.582  1.00  0.00           H  
ATOM    964  C   ILE    60      53.213  15.645  52.147  1.00  0.00           C  
ATOM    965  O   ILE    60      52.260  15.113  51.552  1.00  0.00           O  
ATOM    966  N   ASN    61      53.917  14.889  52.909  1.00  0.00           N  
ATOM    967  H   ASN    61      54.656  15.321  53.444  1.00  0.00           H  
ATOM    968  CA  ASN    61      53.683  13.421  53.082  1.00  0.00           C  
ATOM    969  HA  ASN    61      53.395  13.029  52.107  1.00  0.00           H  
ATOM    970  CB  ASN    61      55.049  12.641  53.318  1.00  0.00           C  
ATOM    971  HB2 ASN    61      55.626  12.699  52.394  1.00  0.00           H  
ATOM    972  HB3 ASN    61      55.594  13.026  54.180  1.00  0.00           H  
ATOM    973  CG  ASN    61      54.927  11.141  53.601  1.00  0.00           C  
ATOM    974  OD1 ASN    61      54.632  10.760  54.731  1.00  0.00           O  
ATOM    975  ND2 ASN    61      54.974  10.303  52.638  1.00  0.00           N  
ATOM    976 HD21 ASN    61      55.094   9.343  52.930  1.00  0.00           H  
ATOM    977 HD22 ASN    61      55.173  10.573  51.685  1.00  0.00           H  
ATOM    978  C   ASN    61      52.574  13.182  54.135  1.00  0.00           C  
ATOM    979  O   ASN    61      52.711  13.650  55.279  1.00  0.00           O  
ATOM    980  N   LEU    62      51.487  12.545  53.754  1.00  0.00           N  
ATOM    981  H   LEU    62      51.536  11.971  52.924  1.00  0.00           H  
ATOM    982  CA  LEU    62      50.223  12.420  54.405  1.00  0.00           C  
ATOM    983  HA  LEU    62      50.177  13.256  55.102  1.00  0.00           H  
ATOM    984  CB  LEU    62      49.160  12.547  53.321  1.00  0.00           C  
ATOM    985  HB2 LEU    62      49.667  12.884  52.417  1.00  0.00           H  
ATOM    986  HB3 LEU    62      48.732  11.568  53.104  1.00  0.00           H  
ATOM    987  CG  LEU    62      47.957  13.426  53.623  1.00  0.00           C  
ATOM    988  HG  LEU    62      47.576  13.188  54.616  1.00  0.00           H  
ATOM    989  CD1 LEU    62      48.321  14.975  53.674  1.00  0.00           C  
ATOM    990 HD11 LEU    62      48.628  15.311  54.665  1.00  0.00           H  
ATOM    991 HD12 LEU    62      49.059  15.201  52.905  1.00  0.00           H  
ATOM    992 HD13 LEU    62      47.433  15.567  53.453  1.00  0.00           H  
ATOM    993  CD2 LEU    62      46.834  13.188  52.591  1.00  0.00           C  
ATOM    994 HD21 LEU    62      46.069  13.946  52.760  1.00  0.00           H  
ATOM    995 HD22 LEU    62      47.241  13.229  51.580  1.00  0.00           H  
ATOM    996 HD23 LEU    62      46.388  12.244  52.901  1.00  0.00           H  
ATOM    997  C   LEU    62      49.921  11.136  55.271  1.00  0.00           C  
ATOM    998  O   LEU    62      48.992  11.133  56.130  1.00  0.00           O  
ATOM    999  N   LYS    63      50.865  10.194  55.312  1.00  0.00           N  
ATOM   1000  H   LYS    63      51.511  10.049  54.549  1.00  0.00           H  
ATOM   1001  CA  LYS    63      51.239   9.372  56.470  1.00  0.00           C  
ATOM   1002  HA  LYS    63      50.348   8.917  56.902  1.00  0.00           H  
ATOM   1003  CB  LYS    63      52.080   8.097  56.159  1.00  0.00           C  
ATOM   1004  HB2 LYS    63      51.435   7.430  55.587  1.00  0.00           H  
ATOM   1005  HB3 LYS    63      52.881   8.272  55.441  1.00  0.00           H  
ATOM   1006  CG  LYS    63      52.567   7.286  57.473  1.00  0.00           C  
ATOM   1007  HG2 LYS    63      53.076   6.423  57.044  1.00  0.00           H  
ATOM   1008  HG3 LYS    63      53.286   7.880  58.037  1.00  0.00           H  
ATOM   1009  CD  LYS    63      51.533   6.759  58.513  1.00  0.00           C  
ATOM   1010  HD2 LYS    63      51.163   7.612  59.082  1.00  0.00           H  
ATOM   1011  HD3 LYS    63      50.751   6.243  57.956  1.00  0.00           H  
ATOM   1012  CE  LYS    63      52.359   5.771  59.418  1.00  0.00           C  
ATOM   1013  HE2 LYS    63      52.699   4.906  58.847  1.00  0.00           H  
ATOM   1014  HE3 LYS    63      53.333   6.160  59.715  1.00  0.00           H  
ATOM   1015  NZ  LYS    63      51.527   5.432  60.617  1.00  0.00           N  
ATOM   1016  HZ1 LYS    63      52.024   4.685  61.081  1.00  0.00           H  
ATOM   1017  HZ2 LYS    63      51.345   6.217  61.227  1.00  0.00           H  
ATOM   1018  HZ3 LYS    63      50.583   5.098  60.484  1.00  0.00           H  
ATOM   1019  C   LYS    63      51.872  10.245  57.510  1.00  0.00           C  
ATOM   1020  O   LYS    63      51.321  10.262  58.598  1.00  0.00           O  
ATOM   1021  N   ASN    64      52.902  10.986  57.191  1.00  0.00           N  
ATOM   1022  H   ASN    64      53.445  10.834  56.353  1.00  0.00           H  
ATOM   1023  CA  ASN    64      53.683  11.632  58.282  1.00  0.00           C  
ATOM   1024  HA  ASN    64      54.027  10.885  58.997  1.00  0.00           H  
ATOM   1025  CB  ASN    64      55.037  12.060  57.725  1.00  0.00           C  
ATOM   1026  HB2 ASN    64      55.532  11.180  57.316  1.00  0.00           H  
ATOM   1027  HB3 ASN    64      54.833  12.891  57.049  1.00  0.00           H  
ATOM   1028  CG  ASN    64      56.059  12.627  58.758  1.00  0.00           C  
ATOM   1029  OD1 ASN    64      55.691  13.283  59.691  1.00  0.00           O  
ATOM   1030  ND2 ASN    64      57.289  12.454  58.452  1.00  0.00           N  
ATOM   1031 HD21 ASN    64      57.882  13.148  58.884  1.00  0.00           H  
ATOM   1032 HD22 ASN    64      57.569  11.847  57.695  1.00  0.00           H  
ATOM   1033  C   ASN    64      52.896  12.719  59.023  1.00  0.00           C  
ATOM   1034  O   ASN    64      52.846  12.709  60.240  1.00  0.00           O  
ATOM   1035  N   SER    65      52.159  13.579  58.252  1.00  0.00           N  
ATOM   1036  H   SER    65      52.401  13.632  57.273  1.00  0.00           H  
ATOM   1037  CA  SER    65      51.541  14.800  58.887  1.00  0.00           C  
ATOM   1038  HA  SER    65      52.279  15.224  59.568  1.00  0.00           H  
ATOM   1039  CB  SER    65      51.275  15.869  57.778  1.00  0.00           C  
ATOM   1040  HB2 SER    65      50.479  15.570  57.096  1.00  0.00           H  
ATOM   1041  HB3 SER    65      51.045  16.804  58.289  1.00  0.00           H  
ATOM   1042  OG  SER    65      52.424  16.008  56.960  1.00  0.00           O  
ATOM   1043  HG  SER    65      52.311  15.543  56.128  1.00  0.00           H  
ATOM   1044  C   SER    65      50.249  14.576  59.646  1.00  0.00           C  
ATOM   1045  O   SER    65      49.710  13.436  59.634  1.00  0.00           O  
ATOM   1046  N   SER    66      49.870  15.587  60.509  1.00  0.00           N  
ATOM   1047  H   SER    66      50.429  16.411  60.680  1.00  0.00           H  
ATOM   1048  CA  SER    66      48.809  15.383  61.491  1.00  0.00           C  
ATOM   1049  HA  SER    66      48.105  14.687  61.035  1.00  0.00           H  
ATOM   1050  CB  SER    66      49.327  14.788  62.782  1.00  0.00           C  
ATOM   1051  HB2 SER    66      48.518  14.537  63.469  1.00  0.00           H  
ATOM   1052  HB3 SER    66      49.663  13.791  62.497  1.00  0.00           H  
ATOM   1053  OG  SER    66      50.347  15.566  63.361  1.00  0.00           O  
ATOM   1054  HG  SER    66      50.140  15.528  64.297  1.00  0.00           H  
ATOM   1055  C   SER    66      48.089  16.678  61.768  1.00  0.00           C  
ATOM   1056  O   SER    66      48.583  17.791  61.510  1.00  0.00           O  
ATOM   1057  N   VAL    67      46.868  16.676  62.362  1.00  0.00           N  
ATOM   1058  H   VAL    67      46.431  15.772  62.471  1.00  0.00           H  
ATOM   1059  CA  VAL    67      45.986  17.850  62.605  1.00  0.00           C  
ATOM   1060  HA  VAL    67      46.558  18.756  62.407  1.00  0.00           H  
ATOM   1061  CB  VAL    67      44.880  17.998  61.476  1.00  0.00           C  
ATOM   1062  HB  VAL    67      45.361  17.878  60.505  1.00  0.00           H  
ATOM   1063  CG1 VAL    67      43.757  16.907  61.498  1.00  0.00           C  
ATOM   1064 HG11 VAL    67      43.172  17.005  60.584  1.00  0.00           H  
ATOM   1065 HG12 VAL    67      44.249  15.936  61.439  1.00  0.00           H  
ATOM   1066 HG13 VAL    67      43.026  17.083  62.287  1.00  0.00           H  
ATOM   1067  CG2 VAL    67      44.173  19.408  61.534  1.00  0.00           C  
ATOM   1068 HG21 VAL    67      43.713  19.689  60.587  1.00  0.00           H  
ATOM   1069 HG22 VAL    67      43.394  19.365  62.296  1.00  0.00           H  
ATOM   1070 HG23 VAL    67      44.795  20.248  61.844  1.00  0.00           H  
ATOM   1071  C   VAL    67      45.411  17.976  64.004  1.00  0.00           C  
ATOM   1072  O   VAL    67      45.017  16.964  64.633  1.00  0.00           O  
ATOM   1073  N   ARG    68      45.470  19.222  64.508  1.00  0.00           N  
ATOM   1074  H   ARG    68      45.880  19.925  63.909  1.00  0.00           H  
ATOM   1075  CA  ARG    68      45.134  19.634  65.868  1.00  0.00           C  
ATOM   1076  HA  ARG    68      44.902  18.749  66.460  1.00  0.00           H  
ATOM   1077  CB  ARG    68      46.296  20.362  66.456  1.00  0.00           C  
ATOM   1078  HB2 ARG    68      46.654  21.193  65.847  1.00  0.00           H  
ATOM   1079  HB3 ARG    68      46.049  20.762  67.439  1.00  0.00           H  
ATOM   1080  CG  ARG    68      47.513  19.483  66.693  1.00  0.00           C  
ATOM   1081  HG2 ARG    68      47.219  18.627  67.301  1.00  0.00           H  
ATOM   1082  HG3 ARG    68      47.960  19.289  65.719  1.00  0.00           H  
ATOM   1083  CD  ARG    68      48.608  20.175  67.455  1.00  0.00           C  
ATOM   1084  HD2 ARG    68      48.730  21.135  66.952  1.00  0.00           H  
ATOM   1085  HD3 ARG    68      48.396  20.308  68.516  1.00  0.00           H  
ATOM   1086  NE  ARG    68      49.845  19.410  67.387  1.00  0.00           N  
ATOM   1087  HE  ARG    68      49.750  18.438  67.643  1.00  0.00           H  
ATOM   1088  CZ  ARG    68      51.023  19.909  67.114  1.00  0.00           C  
ATOM   1089  NH1 ARG    68      51.230  21.188  67.030  1.00  0.00           N  
ATOM   1090 HH11 ARG    68      50.429  21.800  67.093  1.00  0.00           H  
ATOM   1091 HH12 ARG    68      52.171  21.529  66.890  1.00  0.00           H  
ATOM   1092  NH2 ARG    68      51.995  19.152  66.913  1.00  0.00           N  
ATOM   1093 HH21 ARG    68      51.921  18.163  67.100  1.00  0.00           H  
ATOM   1094 HH22 ARG    68      52.911  19.522  66.703  1.00  0.00           H  
ATOM   1095  C   ARG    68      43.911  20.455  65.813  1.00  0.00           C  
ATOM   1096  O   ARG    68      43.939  21.354  64.966  1.00  0.00           O  
ATOM   1097  N   PHE    69      42.895  20.207  66.621  1.00  0.00           N  
ATOM   1098  H   PHE    69      42.978  19.433  67.264  1.00  0.00           H  
ATOM   1099  CA  PHE    69      41.696  21.081  66.569  1.00  0.00           C  
ATOM   1100  HA  PHE    69      41.810  21.736  65.706  1.00  0.00           H  
ATOM   1101  CB  PHE    69      40.456  20.179  66.471  1.00  0.00           C  
ATOM   1102  HB2 PHE    69      40.482  19.393  67.227  1.00  0.00           H  
ATOM   1103  HB3 PHE    69      39.619  20.818  66.752  1.00  0.00           H  
ATOM   1104  CG  PHE    69      40.121  19.539  65.156  1.00  0.00           C  
ATOM   1105  CD1 PHE    69      40.744  18.283  64.798  1.00  0.00           C  
ATOM   1106  HD1 PHE    69      41.384  17.790  65.516  1.00  0.00           H  
ATOM   1107  CE1 PHE    69      40.348  17.690  63.597  1.00  0.00           C  
ATOM   1108  HE1 PHE    69      40.744  16.736  63.280  1.00  0.00           H  
ATOM   1109  CZ  PHE    69      39.490  18.399  62.679  1.00  0.00           C  
ATOM   1110  HZ  PHE    69      39.216  17.975  61.724  1.00  0.00           H  
ATOM   1111  CE2 PHE    69      39.001  19.710  63.000  1.00  0.00           C  
ATOM   1112  HE2 PHE    69      38.170  20.138  62.459  1.00  0.00           H  
ATOM   1113  CD2 PHE    69      39.311  20.253  64.261  1.00  0.00           C  
ATOM   1114  HD2 PHE    69      38.888  21.191  64.590  1.00  0.00           H  
ATOM   1115  C   PHE    69      41.618  22.030  67.772  1.00  0.00           C  
ATOM   1116  O   PHE    69      41.752  21.595  68.907  1.00  0.00           O  
ATOM   1117  N   LEU    70      41.477  23.353  67.565  1.00  0.00           N  
ATOM   1118  H   LEU    70      41.342  23.690  66.623  1.00  0.00           H  
ATOM   1119  CA  LEU    70      41.695  24.379  68.599  1.00  0.00           C  
ATOM   1120  HA  LEU    70      42.153  23.859  69.441  1.00  0.00           H  
ATOM   1121  CB  LEU    70      42.703  25.365  67.966  1.00  0.00           C  
ATOM   1122  HB2 LEU    70      42.037  26.101  67.517  1.00  0.00           H  
ATOM   1123  HB3 LEU    70      43.197  25.916  68.766  1.00  0.00           H  
ATOM   1124  CG  LEU    70      43.805  24.842  66.982  1.00  0.00           C  
ATOM   1125  HG  LEU    70      43.292  24.171  66.293  1.00  0.00           H  
ATOM   1126  CD1 LEU    70      44.483  26.041  66.219  1.00  0.00           C  
ATOM   1127 HD11 LEU    70      44.963  26.637  66.995  1.00  0.00           H  
ATOM   1128 HD12 LEU    70      45.295  25.561  65.673  1.00  0.00           H  
ATOM   1129 HD13 LEU    70      43.776  26.620  65.625  1.00  0.00           H  
ATOM   1130  CD2 LEU    70      44.849  24.019  67.827  1.00  0.00           C  
ATOM   1131 HD21 LEU    70      45.034  24.646  68.700  1.00  0.00           H  
ATOM   1132 HD22 LEU    70      44.450  23.043  68.103  1.00  0.00           H  
ATOM   1133 HD23 LEU    70      45.826  23.910  67.357  1.00  0.00           H  
ATOM   1134  C   LEU    70      40.435  25.068  69.131  1.00  0.00           C  
ATOM   1135  O   LEU    70      40.592  26.052  69.866  1.00  0.00           O  
ATOM   1136  N   GLY    71      39.254  24.510  68.765  1.00  0.00           N  
ATOM   1137  H   GLY    71      39.348  23.750  68.106  1.00  0.00           H  
ATOM   1138  CA  GLY    71      38.023  24.803  69.458  1.00  0.00           C  
ATOM   1139  HA2 GLY    71      37.212  24.212  69.032  1.00  0.00           H  
ATOM   1140  HA3 GLY    71      38.225  24.596  70.509  1.00  0.00           H  
ATOM   1141  C   GLY    71      37.459  26.256  69.314  1.00  0.00           C  
ATOM   1142  O   GLY    71      36.506  26.524  70.051  1.00  0.00           O  
ATOM   1143  N   HID    72      37.940  27.134  68.468  1.00  0.00           N  
ATOM   1144  H   HID    72      38.758  26.782  67.991  1.00  0.00           H  
ATOM   1145  CA  HID    72      37.377  28.493  68.257  1.00  0.00           C  
ATOM   1146  HA  HID    72      36.346  28.609  68.592  1.00  0.00           H  
ATOM   1147  CB  HID    72      38.051  29.604  69.094  1.00  0.00           C  
ATOM   1148  HB2 HID    72      37.510  30.550  69.077  1.00  0.00           H  
ATOM   1149  HB3 HID    72      38.045  29.328  70.149  1.00  0.00           H  
ATOM   1150  CG  HID    72      39.545  29.755  68.771  1.00  0.00           C  
ATOM   1151  ND1 HID    72      40.530  28.778  68.881  1.00  0.00           N  
ATOM   1152  HD1 HID    72      40.480  27.849  69.273  1.00  0.00           H  
ATOM   1153  CE1 HID    72      41.695  29.363  68.689  1.00  0.00           C  
ATOM   1154  HE1 HID    72      42.669  28.899  68.745  1.00  0.00           H  
ATOM   1155  NE2 HID    72      41.584  30.698  68.521  1.00  0.00           N  
ATOM   1156  CD2 HID    72      40.273  30.924  68.598  1.00  0.00           C  
ATOM   1157  HD2 HID    72      39.737  31.861  68.618  1.00  0.00           H  
ATOM   1158  C   HID    72      37.427  28.908  66.730  1.00  0.00           C  
ATOM   1159  O   HID    72      38.171  28.304  65.994  1.00  0.00           O  
ATOM   1160  N   PRO    73      36.690  29.919  66.227  1.00  0.00           N  
ATOM   1161  CD  PRO    73      35.659  30.736  66.918  1.00  0.00           C  
ATOM   1162  HD2 PRO    73      36.038  31.270  67.789  1.00  0.00           H  
ATOM   1163  HD3 PRO    73      34.774  30.264  67.345  1.00  0.00           H  
ATOM   1164  CG  PRO    73      35.170  31.780  65.873  1.00  0.00           C  
ATOM   1165  HG2 PRO    73      35.794  32.674  65.901  1.00  0.00           H  
ATOM   1166  HG3 PRO    73      34.119  32.010  66.047  1.00  0.00           H  
ATOM   1167  CB  PRO    73      35.364  31.047  64.505  1.00  0.00           C  
ATOM   1168  HB2 PRO    73      35.544  31.710  63.659  1.00  0.00           H  
ATOM   1169  HB3 PRO    73      34.624  30.271  64.309  1.00  0.00           H  
ATOM   1170  CA  PRO    73      36.720  30.382  64.824  1.00  0.00           C  
ATOM   1171  HA  PRO    73      36.766  29.455  64.252  1.00  0.00           H  
ATOM   1172  C   PRO    73      38.031  31.166  64.473  1.00  0.00           C  
ATOM   1173  O   PRO    73      38.820  31.510  65.385  1.00  0.00           O  
ATOM   1174  N   LEU    74      38.290  31.434  63.162  1.00  0.00           N  
ATOM   1175  H   LEU    74      37.592  31.204  62.469  1.00  0.00           H  
ATOM   1176  CA  LEU    74      39.324  32.512  62.753  1.00  0.00           C  
ATOM   1177  HA  LEU    74      40.222  32.141  63.247  1.00  0.00           H  
ATOM   1178  CB  LEU    74      39.606  32.455  61.246  1.00  0.00           C  
ATOM   1179  HB2 LEU    74      40.010  31.479  60.981  1.00  0.00           H  
ATOM   1180  HB3 LEU    74      38.697  32.548  60.652  1.00  0.00           H  
ATOM   1181  CG  LEU    74      40.635  33.486  60.763  1.00  0.00           C  
ATOM   1182  HG  LEU    74      40.169  34.469  60.832  1.00  0.00           H  
ATOM   1183  CD1 LEU    74      41.960  33.505  61.544  1.00  0.00           C  
ATOM   1184 HD11 LEU    74      42.372  32.496  61.567  1.00  0.00           H  
ATOM   1185 HD12 LEU    74      42.614  34.284  61.151  1.00  0.00           H  
ATOM   1186 HD13 LEU    74      41.828  33.925  62.541  1.00  0.00           H  
ATOM   1187  CD2 LEU    74      40.919  33.385  59.278  1.00  0.00           C  
ATOM   1188 HD21 LEU    74      39.931  33.561  58.852  1.00  0.00           H  
ATOM   1189 HD22 LEU    74      41.589  34.207  59.027  1.00  0.00           H  
ATOM   1190 HD23 LEU    74      41.511  32.511  59.006  1.00  0.00           H  
ATOM   1191  C   LEU    74      38.890  33.902  63.232  1.00  0.00           C  
ATOM   1192  O   LEU    74      37.864  34.407  62.917  1.00  0.00           O  
ATOM   1193  N   GLN    75      39.747  34.590  63.981  1.00  0.00           N  
ATOM   1194  H   GLN    75      40.516  34.048  64.347  1.00  0.00           H  
ATOM   1195  CA  GLN    75      39.628  35.984  64.503  1.00  0.00           C  
ATOM   1196  HA  GLN    75      38.629  36.364  64.290  1.00  0.00           H  
ATOM   1197  CB  GLN    75      39.785  35.986  66.079  1.00  0.00           C  
ATOM   1198  HB2 GLN    75      40.740  35.490  66.249  1.00  0.00           H  
ATOM   1199  HB3 GLN    75      39.859  36.957  66.569  1.00  0.00           H  
ATOM   1200  CG  GLN    75      38.703  35.139  66.838  1.00  0.00           C  
ATOM   1201  HG2 GLN    75      37.818  35.774  66.825  1.00  0.00           H  
ATOM   1202  HG3 GLN    75      38.593  34.146  66.402  1.00  0.00           H  
ATOM   1203  CD  GLN    75      39.095  34.937  68.312  1.00  0.00           C  
ATOM   1204  OE1 GLN    75      40.228  35.219  68.790  1.00  0.00           O  
ATOM   1205  NE2 GLN    75      38.208  34.314  69.085  1.00  0.00           N  
ATOM   1206 HE21 GLN    75      38.287  34.203  70.086  1.00  0.00           H  
ATOM   1207 HE22 GLN    75      37.317  34.155  68.636  1.00  0.00           H  
ATOM   1208  C   GLN    75      40.632  37.039  63.909  1.00  0.00           C  
ATOM   1209  O   GLN    75      41.786  36.752  63.626  1.00  0.00           O  
ATOM   1210  N   LEU    76      40.125  38.334  63.875  1.00  0.00           N  
ATOM   1211  H   LEU    76      39.201  38.545  64.224  1.00  0.00           H  
ATOM   1212  CA  LEU    76      40.895  39.579  63.699  1.00  0.00           C  
ATOM   1213  HA  LEU    76      41.930  39.342  63.449  1.00  0.00           H  
ATOM   1214  CB  LEU    76      40.292  40.338  62.430  1.00  0.00           C  
ATOM   1215  HB2 LEU    76      40.390  39.704  61.548  1.00  0.00           H  
ATOM   1216  HB3 LEU    76      39.251  40.598  62.621  1.00  0.00           H  
ATOM   1217  CG  LEU    76      41.058  41.625  62.069  1.00  0.00           C  
ATOM   1218  HG  LEU    76      40.933  42.437  62.786  1.00  0.00           H  
ATOM   1219  CD1 LEU    76      42.527  41.457  61.793  1.00  0.00           C  
ATOM   1220 HD11 LEU    76      43.072  41.137  62.681  1.00  0.00           H  
ATOM   1221 HD12 LEU    76      42.611  40.607  61.116  1.00  0.00           H  
ATOM   1222 HD13 LEU    76      42.947  42.399  61.440  1.00  0.00           H  
ATOM   1223  CD2 LEU    76      40.367  42.298  60.814  1.00  0.00           C  
ATOM   1224 HD21 LEU    76      40.895  43.220  60.571  1.00  0.00           H  
ATOM   1225 HD22 LEU    76      40.467  41.621  59.966  1.00  0.00           H  
ATOM   1226 HD23 LEU    76      39.350  42.537  61.125  1.00  0.00           H  
ATOM   1227  C   LEU    76      40.988  40.382  64.988  1.00  0.00           C  
ATOM   1228  O   LEU    76      39.979  40.670  65.567  1.00  0.00           O  
ATOM   1229  N   GLY    77      42.222  40.620  65.402  1.00  0.00           N  
ATOM   1230  H   GLY    77      42.991  40.286  64.838  1.00  0.00           H  
ATOM   1231  CA  GLY    77      42.493  41.475  66.551  1.00  0.00           C  
ATOM   1232  HA2 GLY    77      41.712  41.237  67.274  1.00  0.00           H  
ATOM   1233  HA3 GLY    77      43.505  41.226  66.872  1.00  0.00           H  
ATOM   1234  C   GLY    77      42.484  42.964  66.176  1.00  0.00           C  
ATOM   1235  O   GLY    77      43.217  43.337  65.285  1.00  0.00           O  
ATOM   1236  N   VAL    78      41.616  43.798  66.836  1.00  0.00           N  
ATOM   1237  H   VAL    78      41.115  43.579  67.686  1.00  0.00           H  
ATOM   1238  CA  VAL    78      41.292  45.138  66.296  1.00  0.00           C  
ATOM   1239  HA  VAL    78      41.803  45.349  65.357  1.00  0.00           H  
ATOM   1240  CB  VAL    78      39.813  45.370  65.853  1.00  0.00           C  
ATOM   1241  HB  VAL    78      39.776  46.448  65.690  1.00  0.00           H  
ATOM   1242  CG1 VAL    78      39.457  44.702  64.547  1.00  0.00           C  
ATOM   1243 HG11 VAL    78      40.087  45.058  63.732  1.00  0.00           H  
ATOM   1244 HG12 VAL    78      39.641  43.631  64.624  1.00  0.00           H  
ATOM   1245 HG13 VAL    78      38.389  44.737  64.331  1.00  0.00           H  
ATOM   1246  CG2 VAL    78      38.731  44.887  66.863  1.00  0.00           C  
ATOM   1247 HG21 VAL    78      38.904  45.467  67.769  1.00  0.00           H  
ATOM   1248 HG22 VAL    78      37.733  45.118  66.488  1.00  0.00           H  
ATOM   1249 HG23 VAL    78      38.844  43.819  67.049  1.00  0.00           H  
ATOM   1250  C   VAL    78      41.767  46.143  67.304  1.00  0.00           C  
ATOM   1251  O   VAL    78      41.713  46.019  68.556  1.00  0.00           O  
ATOM   1252  N   SER    79      42.202  47.253  66.682  1.00  0.00           N  
ATOM   1253  H   SER    79      42.362  47.249  65.685  1.00  0.00           H  
ATOM   1254  CA  SER    79      42.480  48.499  67.332  1.00  0.00           C  
ATOM   1255  HA  SER    79      41.910  48.640  68.250  1.00  0.00           H  
ATOM   1256  CB  SER    79      43.993  48.528  67.894  1.00  0.00           C  
ATOM   1257  HB2 SER    79      44.095  47.805  68.703  1.00  0.00           H  
ATOM   1258  HB3 SER    79      44.720  48.404  67.092  1.00  0.00           H  
ATOM   1259  OG  SER    79      44.252  49.754  68.542  1.00  0.00           O  
ATOM   1260  HG  SER    79      45.049  49.613  69.059  1.00  0.00           H  
ATOM   1261  C   SER    79      42.139  49.617  66.438  1.00  0.00           C  
ATOM   1262  O   SER    79      42.076  49.480  65.231  1.00  0.00           O  
ATOM   1263  N   GLU    80      41.711  50.847  66.917  1.00  0.00           N  
ATOM   1264  H   GLU    80      41.674  50.955  67.920  1.00  0.00           H  
ATOM   1265  CA  GLU    80      41.802  52.049  66.044  1.00  0.00           C  
ATOM   1266  HA  GLU    80      41.374  51.859  65.059  1.00  0.00           H  
ATOM   1267  CB  GLU    80      41.012  53.239  66.623  1.00  0.00           C  
ATOM   1268  HB2 GLU    80      40.846  54.049  65.913  1.00  0.00           H  
ATOM   1269  HB3 GLU    80      39.954  53.022  66.777  1.00  0.00           H  
ATOM   1270  CG  GLU    80      41.582  53.906  67.841  1.00  0.00           C  
ATOM   1271  HG2 GLU    80      42.479  54.470  67.586  1.00  0.00           H  
ATOM   1272  HG3 GLU    80      40.759  54.544  68.160  1.00  0.00           H  
ATOM   1273  CD  GLU    80      41.974  53.002  69.050  1.00  0.00           C  
ATOM   1274  OE1 GLU    80      42.919  53.323  69.787  1.00  0.00           O  
ATOM   1275  OE2 GLU    80      41.264  52.023  69.298  1.00  0.00           O  
ATOM   1276  C   GLU    80      43.222  52.460  65.504  1.00  0.00           C  
ATOM   1277  O   GLU    80      43.369  53.249  64.571  1.00  0.00           O  
ATOM   1278  N   ASP    81      44.314  51.914  66.120  1.00  0.00           N  
ATOM   1279  H   ASP    81      44.140  51.303  66.905  1.00  0.00           H  
ATOM   1280  CA  ASP    81      45.705  52.016  65.683  1.00  0.00           C  
ATOM   1281  HA  ASP    81      45.880  53.087  65.584  1.00  0.00           H  
ATOM   1282  CB  ASP    81      46.648  51.453  66.791  1.00  0.00           C  
ATOM   1283  HB2 ASP    81      46.361  51.678  67.819  1.00  0.00           H  
ATOM   1284  HB3 ASP    81      46.568  50.366  66.780  1.00  0.00           H  
ATOM   1285  CG  ASP    81      48.126  51.795  66.696  1.00  0.00           C  
ATOM   1286  OD1 ASP    81      49.013  50.923  66.524  1.00  0.00           O  
ATOM   1287  OD2 ASP    81      48.403  53.019  67.006  1.00  0.00           O  
ATOM   1288  C   ASP    81      46.006  51.331  64.336  1.00  0.00           C  
ATOM   1289  O   ASP    81      47.150  51.373  63.793  1.00  0.00           O  
ATOM   1290  N   MET    82      44.982  50.744  63.711  1.00  0.00           N  
ATOM   1291  H   MET    82      44.104  50.625  64.197  1.00  0.00           H  
ATOM   1292  CA  MET    82      45.029  50.144  62.372  1.00  0.00           C  
ATOM   1293  HA  MET    82      46.054  49.867  62.125  1.00  0.00           H  
ATOM   1294  CB  MET    82      44.007  48.962  62.320  1.00  0.00           C  
ATOM   1295  HB2 MET    82      43.013  49.398  62.425  1.00  0.00           H  
ATOM   1296  HB3 MET    82      43.895  48.528  61.327  1.00  0.00           H  
ATOM   1297  CG  MET    82      44.403  47.948  63.376  1.00  0.00           C  
ATOM   1298  HG2 MET    82      45.437  47.648  63.204  1.00  0.00           H  
ATOM   1299  HG3 MET    82      44.279  48.368  64.374  1.00  0.00           H  
ATOM   1300  SD  MET    82      43.271  46.492  63.545  1.00  0.00           S  
ATOM   1301  CE  MET    82      44.042  45.408  62.253  1.00  0.00           C  
ATOM   1302  HE1 MET    82      43.613  44.406  62.220  1.00  0.00           H  
ATOM   1303  HE2 MET    82      43.908  45.899  61.289  1.00  0.00           H  
ATOM   1304  HE3 MET    82      45.099  45.410  62.518  1.00  0.00           H  
ATOM   1305  C   MET    82      44.626  51.185  61.328  1.00  0.00           C  
ATOM   1306  O   MET    82      44.795  50.843  60.189  1.00  0.00           O  
ATOM   1307  N   ILE    83      44.298  52.391  61.786  1.00  0.00           N  
ATOM   1308  H   ILE    83      44.180  52.652  62.755  1.00  0.00           H  
ATOM   1309  CA  ILE    83      43.978  53.482  60.782  1.00  0.00           C  
ATOM   1310  HA  ILE    83      43.532  53.072  59.875  1.00  0.00           H  
ATOM   1311  CB  ILE    83      43.018  54.579  61.375  1.00  0.00           C  
ATOM   1312  HB  ILE    83      43.341  54.998  62.328  1.00  0.00           H  
ATOM   1313  CG2 ILE    83      42.843  55.657  60.274  1.00  0.00           C  
ATOM   1314 HG21 ILE    83      43.723  56.289  60.146  1.00  0.00           H  
ATOM   1315 HG22 ILE    83      42.553  55.137  59.361  1.00  0.00           H  
ATOM   1316 HG23 ILE    83      42.062  56.362  60.559  1.00  0.00           H  
ATOM   1317  CG1 ILE    83      41.676  53.917  61.696  1.00  0.00           C  
ATOM   1318 HG12 ILE    83      41.124  53.522  60.843  1.00  0.00           H  
ATOM   1319 HG13 ILE    83      41.785  53.114  62.425  1.00  0.00           H  
ATOM   1320  CD1 ILE    83      40.633  54.865  62.320  1.00  0.00           C  
ATOM   1321 HD11 ILE    83      40.304  55.702  61.704  1.00  0.00           H  
ATOM   1322 HD12 ILE    83      39.738  54.249  62.416  1.00  0.00           H  
ATOM   1323 HD13 ILE    83      40.893  55.130  63.345  1.00  0.00           H  
ATOM   1324  C   ILE    83      45.340  54.156  60.380  1.00  0.00           C  
ATOM   1325  O   ILE    83      46.080  54.612  61.198  1.00  0.00           O  
ATOM   1326  N   GLY    84      45.652  54.141  59.072  1.00  0.00           N  
ATOM   1327  H   GLY    84      44.956  53.695  58.492  1.00  0.00           H  
ATOM   1328  CA  GLY    84      46.925  54.433  58.441  1.00  0.00           C  
ATOM   1329  HA2 GLY    84      46.846  54.836  57.431  1.00  0.00           H  
ATOM   1330  HA3 GLY    84      47.453  55.164  59.054  1.00  0.00           H  
ATOM   1331  C   GLY    84      47.903  53.243  58.311  1.00  0.00           C  
ATOM   1332  O   GLY    84      49.161  53.448  58.256  1.00  0.00           O  
ATOM   1333  N   ARG    85      47.320  51.996  58.359  1.00  0.00           N  
ATOM   1334  H   ARG    85      46.314  51.921  58.421  1.00  0.00           H  
ATOM   1335  CA  ARG    85      48.081  50.690  58.198  1.00  0.00           C  
ATOM   1336  HA  ARG    85      49.125  50.958  58.038  1.00  0.00           H  
ATOM   1337  CB  ARG    85      48.005  49.933  59.517  1.00  0.00           C  
ATOM   1338  HB2 ARG    85      46.960  49.649  59.634  1.00  0.00           H  
ATOM   1339  HB3 ARG    85      48.559  48.997  59.444  1.00  0.00           H  
ATOM   1340  CG  ARG    85      48.512  50.659  60.801  1.00  0.00           C  
ATOM   1341  HG2 ARG    85      48.014  51.607  61.006  1.00  0.00           H  
ATOM   1342  HG3 ARG    85      48.445  49.822  61.495  1.00  0.00           H  
ATOM   1343  CD  ARG    85      49.993  51.018  60.823  1.00  0.00           C  
ATOM   1344  HD2 ARG    85      50.217  51.619  59.942  1.00  0.00           H  
ATOM   1345  HD3 ARG    85      50.251  51.457  61.786  1.00  0.00           H  
ATOM   1346  NE  ARG    85      50.833  49.832  60.461  1.00  0.00           N  
ATOM   1347  HE  ARG    85      50.810  49.575  59.485  1.00  0.00           H  
ATOM   1348  CZ  ARG    85      51.333  48.968  61.331  1.00  0.00           C  
ATOM   1349  NH1 ARG    85      51.387  49.177  62.606  1.00  0.00           N  
ATOM   1350 HH11 ARG    85      51.059  50.041  63.014  1.00  0.00           H  
ATOM   1351 HH12 ARG    85      51.972  48.549  63.139  1.00  0.00           H  
ATOM   1352  NH2 ARG    85      51.963  47.882  60.919  1.00  0.00           N  
ATOM   1353 HH21 ARG    85      52.329  47.832  59.980  1.00  0.00           H  
ATOM   1354 HH22 ARG    85      52.216  47.227  61.645  1.00  0.00           H  
ATOM   1355  C   ARG    85      47.648  49.902  57.020  1.00  0.00           C  
ATOM   1356  O   ARG    85      46.487  49.876  56.654  1.00  0.00           O  
ATOM   1357  N   VAL    86      48.575  49.000  56.658  1.00  0.00           N  
ATOM   1358  H   VAL    86      49.519  49.112  56.997  1.00  0.00           H  
ATOM   1359  CA  VAL    86      48.310  48.042  55.602  1.00  0.00           C  
ATOM   1360  HA  VAL    86      47.241  48.025  55.389  1.00  0.00           H  
ATOM   1361  CB  VAL    86      48.885  48.417  54.191  1.00  0.00           C  
ATOM   1362  HB  VAL    86      49.946  48.169  54.196  1.00  0.00           H  
ATOM   1363  CG1 VAL    86      48.268  47.498  53.147  1.00  0.00           C  
ATOM   1364 HG11 VAL    86      48.681  47.758  52.172  1.00  0.00           H  
ATOM   1365 HG12 VAL    86      48.604  46.479  53.340  1.00  0.00           H  
ATOM   1366 HG13 VAL    86      47.184  47.599  53.195  1.00  0.00           H  
ATOM   1367  CG2 VAL    86      48.700  49.867  53.772  1.00  0.00           C  
ATOM   1368 HG21 VAL    86      47.691  50.237  53.954  1.00  0.00           H  
ATOM   1369 HG22 VAL    86      49.447  50.507  54.243  1.00  0.00           H  
ATOM   1370 HG23 VAL    86      48.984  50.069  52.739  1.00  0.00           H  
ATOM   1371  C   VAL    86      48.669  46.652  56.038  1.00  0.00           C  
ATOM   1372  O   VAL    86      49.664  46.407  56.753  1.00  0.00           O  
ATOM   1373  N   PHE    87      47.844  45.659  55.606  1.00  0.00           N  
ATOM   1374  H   PHE    87      47.056  45.999  55.073  1.00  0.00           H  
ATOM   1375  CA  PHE    87      47.884  44.244  56.036  1.00  0.00           C  
ATOM   1376  HA  PHE    87      48.860  43.923  56.400  1.00  0.00           H  
ATOM   1377  CB  PHE    87      46.808  43.997  57.021  1.00  0.00           C  
ATOM   1378  HB2 PHE    87      45.821  44.074  56.566  1.00  0.00           H  
ATOM   1379  HB3 PHE    87      46.912  42.979  57.397  1.00  0.00           H  
ATOM   1380  CG  PHE    87      46.858  44.866  58.247  1.00  0.00           C  
ATOM   1381  CD1 PHE    87      45.996  45.982  58.180  1.00  0.00           C  
ATOM   1382  HD1 PHE    87      45.402  46.111  57.287  1.00  0.00           H  
ATOM   1383  CE1 PHE    87      46.173  46.956  59.110  1.00  0.00           C  
ATOM   1384  HE1 PHE    87      45.603  47.872  59.065  1.00  0.00           H  
ATOM   1385  CZ  PHE    87      47.000  46.712  60.250  1.00  0.00           C  
ATOM   1386  HZ  PHE    87      47.067  47.485  61.001  1.00  0.00           H  
ATOM   1387  CE2 PHE    87      47.890  45.613  60.262  1.00  0.00           C  
ATOM   1388  HE2 PHE    87      48.631  45.537  61.044  1.00  0.00           H  
ATOM   1389  CD2 PHE    87      47.751  44.701  59.241  1.00  0.00           C  
ATOM   1390  HD2 PHE    87      48.346  43.802  59.301  1.00  0.00           H  
ATOM   1391  C   PHE    87      47.619  43.277  54.834  1.00  0.00           C  
ATOM   1392  O   PHE    87      47.176  43.752  53.767  1.00  0.00           O  
ATOM   1393  N   ASP    88      47.784  41.965  54.919  1.00  0.00           N  
ATOM   1394  H   ASP    88      48.438  41.673  55.632  1.00  0.00           H  
ATOM   1395  CA  ASP    88      47.337  40.959  53.888  1.00  0.00           C  
ATOM   1396  HA  ASP    88      47.120  41.535  52.988  1.00  0.00           H  
ATOM   1397  CB  ASP    88      48.447  39.944  53.541  1.00  0.00           C  
ATOM   1398  HB2 ASP    88      48.083  39.408  52.664  1.00  0.00           H  
ATOM   1399  HB3 ASP    88      49.372  40.387  53.171  1.00  0.00           H  
ATOM   1400  CG  ASP    88      48.749  38.996  54.703  1.00  0.00           C  
ATOM   1401  OD1 ASP    88      49.842  38.346  54.687  1.00  0.00           O  
ATOM   1402  OD2 ASP    88      47.926  38.789  55.625  1.00  0.00           O  
ATOM   1403  C   ASP    88      45.930  40.400  54.216  1.00  0.00           C  
ATOM   1404  O   ASP    88      45.355  40.729  55.256  1.00  0.00           O  
ATOM   1405  N   GLY    89      45.423  39.617  53.313  1.00  0.00           N  
ATOM   1406  H   GLY    89      45.974  39.249  52.551  1.00  0.00           H  
ATOM   1407  CA  GLY    89      44.084  38.987  53.558  1.00  0.00           C  
ATOM   1408  HA2 GLY    89      43.377  39.816  53.542  1.00  0.00           H  
ATOM   1409  HA3 GLY    89      43.759  38.470  52.655  1.00  0.00           H  
ATOM   1410  C   GLY    89      43.815  38.173  54.804  1.00  0.00           C  
ATOM   1411  O   GLY    89      42.714  37.793  55.063  1.00  0.00           O  
ATOM   1412  N   LEU    90      44.841  37.815  55.632  1.00  0.00           N  
ATOM   1413  H   LEU    90      45.779  38.158  55.483  1.00  0.00           H  
ATOM   1414  CA  LEU    90      44.762  37.042  56.942  1.00  0.00           C  
ATOM   1415  HA  LEU    90      43.740  36.675  56.844  1.00  0.00           H  
ATOM   1416  CB  LEU    90      45.697  35.850  56.909  1.00  0.00           C  
ATOM   1417  HB2 LEU    90      46.230  35.647  55.980  1.00  0.00           H  
ATOM   1418  HB3 LEU    90      46.580  36.048  57.517  1.00  0.00           H  
ATOM   1419  CG  LEU    90      45.053  34.555  57.514  1.00  0.00           C  
ATOM   1420  HG  LEU    90      44.588  34.839  58.458  1.00  0.00           H  
ATOM   1421  CD1 LEU    90      43.947  33.849  56.664  1.00  0.00           C  
ATOM   1422 HD11 LEU    90      43.206  34.590  56.363  1.00  0.00           H  
ATOM   1423 HD12 LEU    90      44.369  33.452  55.741  1.00  0.00           H  
ATOM   1424 HD13 LEU    90      43.443  33.152  57.333  1.00  0.00           H  
ATOM   1425  CD2 LEU    90      46.224  33.584  57.737  1.00  0.00           C  
ATOM   1426 HD21 LEU    90      45.934  32.705  58.312  1.00  0.00           H  
ATOM   1427 HD22 LEU    90      46.716  33.197  56.845  1.00  0.00           H  
ATOM   1428 HD23 LEU    90      46.985  34.026  58.380  1.00  0.00           H  
ATOM   1429  C   LEU    90      44.906  37.941  58.180  1.00  0.00           C  
ATOM   1430  O   LEU    90      44.980  37.458  59.309  1.00  0.00           O  
ATOM   1431  N   GLY    91      44.928  39.211  57.923  1.00  0.00           N  
ATOM   1432  H   GLY    91      44.817  39.539  56.974  1.00  0.00           H  
ATOM   1433  CA  GLY    91      45.165  40.203  58.955  1.00  0.00           C  
ATOM   1434  HA2 GLY    91      44.714  41.124  58.585  1.00  0.00           H  
ATOM   1435  HA3 GLY    91      44.688  39.949  59.901  1.00  0.00           H  
ATOM   1436  C   GLY    91      46.572  40.473  59.363  1.00  0.00           C  
ATOM   1437  O   GLY    91      46.834  41.196  60.333  1.00  0.00           O  
ATOM   1438  N   ARG    92      47.571  39.899  58.716  1.00  0.00           N  
ATOM   1439  H   ARG    92      47.360  39.532  57.799  1.00  0.00           H  
ATOM   1440  CA  ARG    92      48.961  40.040  59.022  1.00  0.00           C  
ATOM   1441  HA  ARG    92      49.039  40.062  60.109  1.00  0.00           H  
ATOM   1442  CB  ARG    92      49.653  38.768  58.455  1.00  0.00           C  
ATOM   1443  HB2 ARG    92      49.482  38.881  57.384  1.00  0.00           H  
ATOM   1444  HB3 ARG    92      50.739  38.748  58.549  1.00  0.00           H  
ATOM   1445  CG  ARG    92      49.139  37.432  59.169  1.00  0.00           C  
ATOM   1446  HG2 ARG    92      49.283  37.283  60.239  1.00  0.00           H  
ATOM   1447  HG3 ARG    92      48.068  37.475  58.973  1.00  0.00           H  
ATOM   1448  CD  ARG    92      49.762  36.240  58.451  1.00  0.00           C  
ATOM   1449  HD2 ARG    92      50.842  36.327  58.563  1.00  0.00           H  
ATOM   1450  HD3 ARG    92      49.444  35.300  58.902  1.00  0.00           H  
ATOM   1451  NE  ARG    92      49.274  36.279  57.019  1.00  0.00           N  
ATOM   1452  HE  ARG    92      48.816  37.130  56.727  1.00  0.00           H  
ATOM   1453  CZ  ARG    92      49.419  35.336  56.237  1.00  0.00           C  
ATOM   1454  NH1 ARG    92      49.738  34.074  56.473  1.00  0.00           N  
ATOM   1455 HH11 ARG    92      50.016  33.769  57.395  1.00  0.00           H  
ATOM   1456 HH12 ARG    92      49.930  33.447  55.706  1.00  0.00           H  
ATOM   1457  NH2 ARG    92      49.136  35.567  55.001  1.00  0.00           N  
ATOM   1458 HH21 ARG    92      48.882  36.519  54.776  1.00  0.00           H  
ATOM   1459 HH22 ARG    92      48.868  34.812  54.387  1.00  0.00           H  
ATOM   1460  C   ARG    92      49.593  41.367  58.409  1.00  0.00           C  
ATOM   1461  O   ARG    92      49.262  41.684  57.280  1.00  0.00           O  
ATOM   1462  N   PRO    93      50.467  42.112  59.139  1.00  0.00           N  
ATOM   1463  CD  PRO    93      51.078  41.765  60.432  1.00  0.00           C  
ATOM   1464  HD2 PRO    93      51.374  40.728  60.590  1.00  0.00           H  
ATOM   1465  HD3 PRO    93      50.294  41.754  61.188  1.00  0.00           H  
ATOM   1466  CG  PRO    93      52.158  42.794  60.667  1.00  0.00           C  
ATOM   1467  HG2 PRO    93      53.135  42.435  60.344  1.00  0.00           H  
ATOM   1468  HG3 PRO    93      52.244  42.995  61.735  1.00  0.00           H  
ATOM   1469  CB  PRO    93      51.742  44.054  59.877  1.00  0.00           C  
ATOM   1470  HB2 PRO    93      52.543  44.712  59.540  1.00  0.00           H  
ATOM   1471  HB3 PRO    93      50.958  44.592  60.410  1.00  0.00           H  
ATOM   1472  CA  PRO    93      50.932  43.446  58.727  1.00  0.00           C  
ATOM   1473  HA  PRO    93      50.053  44.042  58.480  1.00  0.00           H  
ATOM   1474  C   PRO    93      51.842  43.385  57.434  1.00  0.00           C  
ATOM   1475  O   PRO    93      52.570  42.453  57.124  1.00  0.00           O  
ATOM   1476  N   LYS    94      51.869  44.473  56.694  1.00  0.00           N  
ATOM   1477  H   LYS    94      51.246  45.245  56.882  1.00  0.00           H  
ATOM   1478  CA  LYS    94      52.469  44.402  55.355  1.00  0.00           C  
ATOM   1479  HA  LYS    94      53.151  43.556  55.273  1.00  0.00           H  
ATOM   1480  CB  LYS    94      51.342  44.298  54.292  1.00  0.00           C  
ATOM   1481  HB2 LYS    94      50.645  43.501  54.552  1.00  0.00           H  
ATOM   1482  HB3 LYS    94      50.737  45.204  54.329  1.00  0.00           H  
ATOM   1483  CG  LYS    94      51.844  43.879  52.876  1.00  0.00           C  
ATOM   1484  HG2 LYS    94      52.297  44.774  52.448  1.00  0.00           H  
ATOM   1485  HG3 LYS    94      52.721  43.232  52.840  1.00  0.00           H  
ATOM   1486  CD  LYS    94      50.730  43.476  51.985  1.00  0.00           C  
ATOM   1487  HD2 LYS    94      50.325  42.517  52.308  1.00  0.00           H  
ATOM   1488  HD3 LYS    94      49.979  44.261  52.068  1.00  0.00           H  
ATOM   1489  CE  LYS    94      51.196  43.328  50.484  1.00  0.00           C  
ATOM   1490  HE2 LYS    94      50.427  43.634  49.775  1.00  0.00           H  
ATOM   1491  HE3 LYS    94      52.121  43.873  50.297  1.00  0.00           H  
ATOM   1492  NZ  LYS    94      51.467  41.920  50.230  1.00  0.00           N  
ATOM   1493  HZ1 LYS    94      50.570  41.476  50.365  1.00  0.00           H  
ATOM   1494  HZ2 LYS    94      51.754  41.690  49.290  1.00  0.00           H  
ATOM   1495  HZ3 LYS    94      52.102  41.533  50.914  1.00  0.00           H  
ATOM   1496  C   LYS    94      53.222  45.649  54.971  1.00  0.00           C  
ATOM   1497  O   LYS    94      54.170  45.609  54.139  1.00  0.00           O  
ATOM   1498  N   ASP    95      52.906  46.730  55.697  1.00  0.00           N  
ATOM   1499  H   ASP    95      52.182  46.605  56.389  1.00  0.00           H  
ATOM   1500  CA  ASP    95      53.634  47.964  55.564  1.00  0.00           C  
ATOM   1501  HA  ASP    95      53.910  48.116  54.521  1.00  0.00           H  
ATOM   1502  CB  ASP    95      52.665  49.105  55.955  1.00  0.00           C  
ATOM   1503  HB2 ASP    95      53.198  50.040  55.781  1.00  0.00           H  
ATOM   1504  HB3 ASP    95      51.827  49.042  55.260  1.00  0.00           H  
ATOM   1505  CG  ASP    95      52.086  49.049  57.365  1.00  0.00           C  
ATOM   1506  OD1 ASP    95      52.640  48.385  58.281  1.00  0.00           O  
ATOM   1507  OD2 ASP    95      51.103  49.809  57.632  1.00  0.00           O  
ATOM   1508  C   ASP    95      55.051  47.918  56.272  1.00  0.00           C  
ATOM   1509  O   ASP    95      55.575  49.049  56.390  1.00  0.00           O  
ATOM   1510  N   ASN    96      55.509  46.826  56.905  1.00  0.00           N  
ATOM   1511  H   ASN    96      54.999  45.962  56.793  1.00  0.00           H  
ATOM   1512  CA  ASN    96      56.596  46.787  57.864  1.00  0.00           C  
ATOM   1513  HA  ASN    96      56.471  45.820  58.351  1.00  0.00           H  
ATOM   1514  CB  ASN    96      57.885  46.766  57.088  1.00  0.00           C  
ATOM   1515  HB2 ASN    96      57.694  46.567  56.033  1.00  0.00           H  
ATOM   1516  HB3 ASN    96      58.244  47.795  57.045  1.00  0.00           H  
ATOM   1517  CG  ASN    96      58.976  45.930  57.608  1.00  0.00           C  
ATOM   1518  OD1 ASN    96      59.102  45.421  58.709  1.00  0.00           O  
ATOM   1519  ND2 ASN    96      60.033  45.882  56.840  1.00  0.00           N  
ATOM   1520 HD21 ASN    96      60.801  45.275  57.088  1.00  0.00           H  
ATOM   1521 HD22 ASN    96      60.059  46.319  55.929  1.00  0.00           H  
ATOM   1522  C   ASN    96      56.536  47.787  59.008  1.00  0.00           C  
ATOM   1523  O   ASN    96      57.538  48.057  59.701  1.00  0.00           O  
ATOM   1524  N   GLY    97      55.369  48.269  59.450  1.00  0.00           N  
ATOM   1525  H   GLY    97      54.542  48.095  58.897  1.00  0.00           H  
ATOM   1526  CA  GLY    97      55.187  49.226  60.553  1.00  0.00           C  
ATOM   1527  HA2 GLY    97      56.081  49.846  60.617  1.00  0.00           H  
ATOM   1528  HA3 GLY    97      54.287  49.823  60.407  1.00  0.00           H  
ATOM   1529  C   GLY    97      55.151  48.520  61.908  1.00  0.00           C  
ATOM   1530  O   GLY    97      55.234  47.300  61.941  1.00  0.00           O  
ATOM   1531  N   PRO    98      55.054  49.149  63.060  1.00  0.00           N  
ATOM   1532  CD  PRO    98      55.057  50.595  63.212  1.00  0.00           C  
ATOM   1533  HD2 PRO    98      54.042  50.990  63.164  1.00  0.00           H  
ATOM   1534  HD3 PRO    98      55.594  51.111  62.415  1.00  0.00           H  
ATOM   1535  CG  PRO    98      55.600  50.907  64.583  1.00  0.00           C  
ATOM   1536  HG2 PRO    98      55.203  51.867  64.912  1.00  0.00           H  
ATOM   1537  HG3 PRO    98      56.688  50.929  64.649  1.00  0.00           H  
ATOM   1538  CB  PRO    98      55.014  49.662  65.354  1.00  0.00           C  
ATOM   1539  HB2 PRO    98      54.028  49.957  65.713  1.00  0.00           H  
ATOM   1540  HB3 PRO    98      55.619  49.544  66.253  1.00  0.00           H  
ATOM   1541  CA  PRO    98      55.138  48.493  64.369  1.00  0.00           C  
ATOM   1542  HA  PRO    98      56.072  47.933  64.425  1.00  0.00           H  
ATOM   1543  C   PRO    98      54.024  47.461  64.625  1.00  0.00           C  
ATOM   1544  O   PRO    98      53.001  47.542  63.974  1.00  0.00           O  
ATOM   1545  N   GLU    99      54.098  46.537  65.569  1.00  0.00           N  
ATOM   1546  H   GLU    99      54.909  46.509  66.170  1.00  0.00           H  
ATOM   1547  CA  GLU    99      53.238  45.367  65.656  1.00  0.00           C  
ATOM   1548  HA  GLU    99      53.052  44.941  64.670  1.00  0.00           H  
ATOM   1549  CB  GLU    99      53.925  44.352  66.547  1.00  0.00           C  
ATOM   1550  HB2 GLU    99      54.916  44.176  66.129  1.00  0.00           H  
ATOM   1551  HB3 GLU    99      54.019  44.756  67.556  1.00  0.00           H  
ATOM   1552  CG  GLU    99      53.154  43.013  66.745  1.00  0.00           C  
ATOM   1553  HG2 GLU    99      52.102  43.133  67.004  1.00  0.00           H  
ATOM   1554  HG3 GLU    99      53.127  42.476  65.797  1.00  0.00           H  
ATOM   1555  CD  GLU    99      53.728  42.048  67.768  1.00  0.00           C  
ATOM   1556  OE1 GLU    99      54.793  41.436  67.634  1.00  0.00           O  
ATOM   1557  OE2 GLU    99      53.128  41.816  68.852  1.00  0.00           O  
ATOM   1558  C   GLU    99      51.841  45.806  66.167  1.00  0.00           C  
ATOM   1559  O   GLU    99      51.849  46.521  67.163  1.00  0.00           O  
ATOM   1560  N   ILE   100      50.708  45.375  65.647  1.00  0.00           N  
ATOM   1561  H   ILE   100      50.760  44.789  64.826  1.00  0.00           H  
ATOM   1562  CA  ILE   100      49.383  45.600  66.425  1.00  0.00           C  
ATOM   1563  HA  ILE   100      49.413  46.680  66.566  1.00  0.00           H  
ATOM   1564  CB  ILE   100      48.120  45.301  65.578  1.00  0.00           C  
ATOM   1565  HB  ILE   100      48.221  44.245  65.326  1.00  0.00           H  
ATOM   1566  CG2 ILE   100      46.833  45.508  66.361  1.00  0.00           C  
ATOM   1567 HG21 ILE   100      45.965  45.233  65.762  1.00  0.00           H  
ATOM   1568 HG22 ILE   100      46.790  44.860  67.236  1.00  0.00           H  
ATOM   1569 HG23 ILE   100      46.787  46.567  66.614  1.00  0.00           H  
ATOM   1570  CG1 ILE   100      47.947  46.055  64.315  1.00  0.00           C  
ATOM   1571 HG12 ILE   100      48.702  45.713  63.608  1.00  0.00           H  
ATOM   1572 HG13 ILE   100      46.939  45.988  63.905  1.00  0.00           H  
ATOM   1573  CD1 ILE   100      48.238  47.583  64.332  1.00  0.00           C  
ATOM   1574 HD11 ILE   100      47.658  48.121  65.083  1.00  0.00           H  
ATOM   1575 HD12 ILE   100      49.279  47.742  64.612  1.00  0.00           H  
ATOM   1576 HD13 ILE   100      47.996  48.083  63.394  1.00  0.00           H  
ATOM   1577  C   ILE   100      49.339  44.998  67.811  1.00  0.00           C  
ATOM   1578  O   ILE   100      49.623  43.802  67.932  1.00  0.00           O  
ATOM   1579  N   LEU   101      48.846  45.749  68.814  1.00  0.00           N  
ATOM   1580  H   LEU   101      48.660  46.721  68.611  1.00  0.00           H  
ATOM   1581  CA  LEU   101      48.576  45.173  70.148  1.00  0.00           C  
ATOM   1582  HA  LEU   101      48.876  44.130  70.254  1.00  0.00           H  
ATOM   1583  CB  LEU   101      49.507  45.862  71.165  1.00  0.00           C  
ATOM   1584  HB2 LEU   101      50.503  45.881  70.723  1.00  0.00           H  
ATOM   1585  HB3 LEU   101      49.198  46.905  71.229  1.00  0.00           H  
ATOM   1586  CG  LEU   101      49.380  45.337  72.576  1.00  0.00           C  
ATOM   1587  HG  LEU   101      48.395  45.607  72.955  1.00  0.00           H  
ATOM   1588  CD1 LEU   101      49.620  43.811  72.605  1.00  0.00           C  
ATOM   1589 HD11 LEU   101      50.460  43.499  71.985  1.00  0.00           H  
ATOM   1590 HD12 LEU   101      49.740  43.404  73.609  1.00  0.00           H  
ATOM   1591 HD13 LEU   101      48.647  43.416  72.312  1.00  0.00           H  
ATOM   1592  CD2 LEU   101      50.392  45.920  73.572  1.00  0.00           C  
ATOM   1593 HD21 LEU   101      50.415  46.996  73.401  1.00  0.00           H  
ATOM   1594 HD22 LEU   101      50.162  45.614  74.593  1.00  0.00           H  
ATOM   1595 HD23 LEU   101      51.340  45.415  73.386  1.00  0.00           H  
ATOM   1596  C   LEU   101      47.092  45.300  70.277  1.00  0.00           C  
ATOM   1597  O   LEU   101      46.633  46.432  70.462  1.00  0.00           O  
ATOM   1598  N   PRO   102      46.308  44.245  70.032  1.00  0.00           N  
ATOM   1599  CD  PRO   102      46.644  42.854  69.644  1.00  0.00           C  
ATOM   1600  HD2 PRO   102      46.964  42.349  70.555  1.00  0.00           H  
ATOM   1601  HD3 PRO   102      47.439  42.736  68.907  1.00  0.00           H  
ATOM   1602  CG  PRO   102      45.386  42.171  69.120  1.00  0.00           C  
ATOM   1603  HG2 PRO   102      45.265  41.135  69.440  1.00  0.00           H  
ATOM   1604  HG3 PRO   102      45.331  42.257  68.035  1.00  0.00           H  
ATOM   1605  CB  PRO   102      44.244  42.957  69.749  1.00  0.00           C  
ATOM   1606  HB2 PRO   102      43.907  42.327  70.572  1.00  0.00           H  
ATOM   1607  HB3 PRO   102      43.402  43.073  69.067  1.00  0.00           H  
ATOM   1608  CA  PRO   102      44.791  44.388  70.015  1.00  0.00           C  
ATOM   1609  HA  PRO   102      44.498  45.121  69.263  1.00  0.00           H  
ATOM   1610  C   PRO   102      44.072  44.823  71.215  1.00  0.00           C  
ATOM   1611  O   PRO   102      44.353  44.377  72.292  1.00  0.00           O  
ATOM   1612  N   GLU   103      43.044  45.743  70.989  1.00  0.00           N  
ATOM   1613  H   GLU   103      42.964  46.059  70.034  1.00  0.00           H  
ATOM   1614  CA  GLU   103      42.044  46.147  71.986  1.00  0.00           C  
ATOM   1615  HA  GLU   103      42.600  46.133  72.924  1.00  0.00           H  
ATOM   1616  CB  GLU   103      41.385  47.499  71.575  1.00  0.00           C  
ATOM   1617  HB2 GLU   103      42.177  48.218  71.367  1.00  0.00           H  
ATOM   1618  HB3 GLU   103      40.870  47.317  70.632  1.00  0.00           H  
ATOM   1619  CG  GLU   103      40.412  48.179  72.588  1.00  0.00           C  
ATOM   1620  HG2 GLU   103      40.928  48.049  73.539  1.00  0.00           H  
ATOM   1621  HG3 GLU   103      40.367  49.238  72.331  1.00  0.00           H  
ATOM   1622  CD  GLU   103      38.968  47.610  72.631  1.00  0.00           C  
ATOM   1623  OE1 GLU   103      38.468  47.389  73.767  1.00  0.00           O  
ATOM   1624  OE2 GLU   103      38.274  47.790  71.589  1.00  0.00           O  
ATOM   1625  C   GLU   103      40.938  45.124  72.205  1.00  0.00           C  
ATOM   1626  O   GLU   103      40.443  44.900  73.323  1.00  0.00           O  
ATOM   1627  N   LYS   104      40.583  44.333  71.185  1.00  0.00           N  
ATOM   1628  H   LYS   104      41.044  44.477  70.298  1.00  0.00           H  
ATOM   1629  CA  LYS   104      39.826  43.129  71.302  1.00  0.00           C  
ATOM   1630  HA  LYS   104      40.063  42.594  72.221  1.00  0.00           H  
ATOM   1631  CB  LYS   104      38.274  43.542  71.440  1.00  0.00           C  
ATOM   1632  HB2 LYS   104      37.660  42.645  71.517  1.00  0.00           H  
ATOM   1633  HB3 LYS   104      38.200  44.108  72.369  1.00  0.00           H  
ATOM   1634  CG  LYS   104      37.769  44.412  70.259  1.00  0.00           C  
ATOM   1635  HG2 LYS   104      38.185  45.404  70.435  1.00  0.00           H  
ATOM   1636  HG3 LYS   104      38.134  43.967  69.334  1.00  0.00           H  
ATOM   1637  CD  LYS   104      36.281  44.523  70.177  1.00  0.00           C  
ATOM   1638  HD2 LYS   104      36.028  45.292  69.446  1.00  0.00           H  
ATOM   1639  HD3 LYS   104      35.815  43.557  69.983  1.00  0.00           H  
ATOM   1640  CE  LYS   104      35.683  45.046  71.504  1.00  0.00           C  
ATOM   1641  HE2 LYS   104      34.598  45.010  71.405  1.00  0.00           H  
ATOM   1642  HE3 LYS   104      35.949  44.411  72.349  1.00  0.00           H  
ATOM   1643  NZ  LYS   104      36.000  46.379  71.872  1.00  0.00           N  
ATOM   1644  HZ1 LYS   104      36.959  46.679  71.763  1.00  0.00           H  
ATOM   1645  HZ2 LYS   104      35.476  47.074  71.361  1.00  0.00           H  
ATOM   1646  HZ3 LYS   104      35.727  46.611  72.817  1.00  0.00           H  
ATOM   1647  C   LYS   104      39.999  42.216  70.081  1.00  0.00           C  
ATOM   1648  O   LYS   104      40.437  42.691  69.002  1.00  0.00           O  
ATOM   1649  N   TYR   105      39.643  40.912  70.220  1.00  0.00           N  
ATOM   1650  H   TYR   105      39.167  40.746  71.096  1.00  0.00           H  
ATOM   1651  CA  TYR   105      39.575  39.894  69.136  1.00  0.00           C  
ATOM   1652  HA  TYR   105      40.181  40.242  68.300  1.00  0.00           H  
ATOM   1653  CB  TYR   105      40.209  38.503  69.466  1.00  0.00           C  
ATOM   1654  HB2 TYR   105      39.755  38.142  70.388  1.00  0.00           H  
ATOM   1655  HB3 TYR   105      39.899  37.746  68.745  1.00  0.00           H  
ATOM   1656  CG  TYR   105      41.724  38.601  69.495  1.00  0.00           C  
ATOM   1657  CD1 TYR   105      42.243  38.969  70.757  1.00  0.00           C  
ATOM   1658  HD1 TYR   105      41.571  39.166  71.579  1.00  0.00           H  
ATOM   1659  CE1 TYR   105      43.670  38.882  70.920  1.00  0.00           C  
ATOM   1660  HE1 TYR   105      44.003  39.339  71.840  1.00  0.00           H  
ATOM   1661  CZ  TYR   105      44.514  38.396  69.883  1.00  0.00           C  
ATOM   1662  OH  TYR   105      45.882  38.404  69.978  1.00  0.00           O  
ATOM   1663  HH  TYR   105      46.176  38.747  70.825  1.00  0.00           H  
ATOM   1664  CE2 TYR   105      43.997  38.053  68.626  1.00  0.00           C  
ATOM   1665  HE2 TYR   105      44.592  37.731  67.784  1.00  0.00           H  
ATOM   1666  CD2 TYR   105      42.568  38.130  68.444  1.00  0.00           C  
ATOM   1667  HD2 TYR   105      42.100  37.795  67.530  1.00  0.00           H  
ATOM   1668  C   TYR   105      38.149  39.713  68.700  1.00  0.00           C  
ATOM   1669  O   TYR   105      37.294  39.608  69.565  1.00  0.00           O  
ATOM   1670  N   LEU   106      37.823  39.845  67.408  1.00  0.00           N  
ATOM   1671  H   LEU   106      38.618  39.922  66.789  1.00  0.00           H  
ATOM   1672  CA  LEU   106      36.450  39.677  66.858  1.00  0.00           C  
ATOM   1673  HA  LEU   106      35.672  39.458  67.589  1.00  0.00           H  
ATOM   1674  CB  LEU   106      35.989  40.946  66.115  1.00  0.00           C  
ATOM   1675  HB2 LEU   106      36.865  41.220  65.527  1.00  0.00           H  
ATOM   1676  HB3 LEU   106      35.249  40.710  65.350  1.00  0.00           H  
ATOM   1677  CG  LEU   106      35.547  42.087  67.032  1.00  0.00           C  
ATOM   1678  HG  LEU   106      36.376  42.714  67.359  1.00  0.00           H  
ATOM   1679  CD1 LEU   106      34.790  43.118  66.254  1.00  0.00           C  
ATOM   1680 HD11 LEU   106      34.795  43.998  66.897  1.00  0.00           H  
ATOM   1681 HD12 LEU   106      35.346  43.448  65.376  1.00  0.00           H  
ATOM   1682 HD13 LEU   106      33.809  42.680  66.072  1.00  0.00           H  
ATOM   1683  CD2 LEU   106      34.732  41.752  68.265  1.00  0.00           C  
ATOM   1684 HD21 LEU   106      35.363  41.273  69.014  1.00  0.00           H  
ATOM   1685 HD22 LEU   106      34.360  42.671  68.717  1.00  0.00           H  
ATOM   1686 HD23 LEU   106      33.885  41.108  68.029  1.00  0.00           H  
ATOM   1687  C   LEU   106      36.611  38.540  65.842  1.00  0.00           C  
ATOM   1688  O   LEU   106      37.619  38.459  65.167  1.00  0.00           O  
ATOM   1689  N   ASP   107      35.559  37.738  65.682  1.00  0.00           N  
ATOM   1690  H   ASP   107      34.696  37.798  66.202  1.00  0.00           H  
ATOM   1691  CA  ASP   107      35.529  36.752  64.570  1.00  0.00           C  
ATOM   1692  HA  ASP   107      36.570  36.502  64.368  1.00  0.00           H  
ATOM   1693  CB  ASP   107      34.848  35.497  65.001  1.00  0.00           C  
ATOM   1694  HB2 ASP   107      34.915  34.710  64.249  1.00  0.00           H  
ATOM   1695  HB3 ASP   107      35.396  35.108  65.859  1.00  0.00           H  
ATOM   1696  CG  ASP   107      33.356  35.589  65.435  1.00  0.00           C  
ATOM   1697  OD1 ASP   107      33.062  35.946  66.602  1.00  0.00           O  
ATOM   1698  OD2 ASP   107      32.536  35.323  64.525  1.00  0.00           O  
ATOM   1699  C   ASP   107      34.882  37.290  63.257  1.00  0.00           C  
ATOM   1700  O   ASP   107      33.886  37.986  63.350  1.00  0.00           O  
ATOM   1701  N   ILE   108      35.498  36.974  62.113  1.00  0.00           N  
ATOM   1702  H   ILE   108      36.264  36.317  62.159  1.00  0.00           H  
ATOM   1703  CA  ILE   108      35.176  37.552  60.800  1.00  0.00           C  
ATOM   1704  HA  ILE   108      35.220  38.631  60.945  1.00  0.00           H  
ATOM   1705  CB  ILE   108      36.186  37.364  59.666  1.00  0.00           C  
ATOM   1706  HB  ILE   108      35.831  37.883  58.775  1.00  0.00           H  
ATOM   1707  CG2 ILE   108      37.561  38.047  60.066  1.00  0.00           C  
ATOM   1708 HG21 ILE   108      37.765  37.586  61.033  1.00  0.00           H  
ATOM   1709 HG22 ILE   108      38.444  37.852  59.458  1.00  0.00           H  
ATOM   1710 HG23 ILE   108      37.509  39.132  59.968  1.00  0.00           H  
ATOM   1711  CG1 ILE   108      36.344  35.828  59.273  1.00  0.00           C  
ATOM   1712 HG12 ILE   108      36.631  35.314  60.190  1.00  0.00           H  
ATOM   1713 HG13 ILE   108      35.393  35.478  58.871  1.00  0.00           H  
ATOM   1714  CD1 ILE   108      37.319  35.462  58.171  1.00  0.00           C  
ATOM   1715 HD11 ILE   108      36.903  35.853  57.243  1.00  0.00           H  
ATOM   1716 HD12 ILE   108      38.311  35.819  58.450  1.00  0.00           H  
ATOM   1717 HD13 ILE   108      37.476  34.385  58.231  1.00  0.00           H  
ATOM   1718  C   ILE   108      33.759  37.258  60.279  1.00  0.00           C  
ATOM   1719  O   ILE   108      33.372  37.755  59.202  1.00  0.00           O  
ATOM   1720  N   ASN   109      32.905  36.538  61.007  1.00  0.00           N  
ATOM   1721  H   ASN   109      33.268  36.117  61.850  1.00  0.00           H  
ATOM   1722  CA  ASN   109      31.486  36.485  60.789  1.00  0.00           C  
ATOM   1723  HA  ASN   109      31.329  36.799  59.757  1.00  0.00           H  
ATOM   1724  CB  ASN   109      30.848  35.032  60.948  1.00  0.00           C  
ATOM   1725  HB2 ASN   109      31.476  34.204  60.618  1.00  0.00           H  
ATOM   1726  HB3 ASN   109      30.678  34.871  62.012  1.00  0.00           H  
ATOM   1727  CG  ASN   109      29.545  34.898  60.189  1.00  0.00           C  
ATOM   1728  OD1 ASN   109      29.218  35.748  59.367  1.00  0.00           O  
ATOM   1729  ND2 ASN   109      28.810  33.893  60.405  1.00  0.00           N  
ATOM   1730 HD21 ASN   109      28.096  33.920  59.691  1.00  0.00           H  
ATOM   1731 HD22 ASN   109      29.147  33.177  61.032  1.00  0.00           H  
ATOM   1732  C   ASN   109      30.809  37.556  61.694  1.00  0.00           C  
ATOM   1733  O   ASN   109      29.933  38.305  61.130  1.00  0.00           O  
ATOM   1734  N   GLY   110      31.083  37.598  62.993  1.00  0.00           N  
ATOM   1735  H   GLY   110      31.869  37.033  63.282  1.00  0.00           H  
ATOM   1736  CA  GLY   110      30.401  38.491  63.957  1.00  0.00           C  
ATOM   1737  HA2 GLY   110      30.856  38.482  64.948  1.00  0.00           H  
ATOM   1738  HA3 GLY   110      30.355  39.498  63.542  1.00  0.00           H  
ATOM   1739  C   GLY   110      28.973  38.018  64.253  1.00  0.00           C  
ATOM   1740  O   GLY   110      28.645  36.865  64.016  1.00  0.00           O  
ATOM   1741  N   GLU   111      28.259  38.915  64.884  1.00  0.00           N  
ATOM   1742  H   GLU   111      28.714  39.777  65.150  1.00  0.00           H  
ATOM   1743  CA  GLU   111      26.925  38.692  65.480  1.00  0.00           C  
ATOM   1744  HA  GLU   111      27.058  37.718  65.951  1.00  0.00           H  
ATOM   1745  CB  GLU   111      26.751  39.767  66.522  1.00  0.00           C  
ATOM   1746  HB2 GLU   111      27.420  39.504  67.341  1.00  0.00           H  
ATOM   1747  HB3 GLU   111      26.901  40.759  66.096  1.00  0.00           H  
ATOM   1748  CG  GLU   111      25.452  39.770  67.343  1.00  0.00           C  
ATOM   1749  HG2 GLU   111      25.443  40.596  68.055  1.00  0.00           H  
ATOM   1750  HG3 GLU   111      24.602  40.074  66.732  1.00  0.00           H  
ATOM   1751  CD  GLU   111      25.205  38.512  68.155  1.00  0.00           C  
ATOM   1752  OE1 GLU   111      25.083  37.435  67.601  1.00  0.00           O  
ATOM   1753  OE2 GLU   111      25.278  38.561  69.392  1.00  0.00           O  
ATOM   1754  C   GLU   111      25.836  38.525  64.449  1.00  0.00           C  
ATOM   1755  O   GLU   111      26.062  38.823  63.258  1.00  0.00           O  
ATOM   1756  N   VAL   112      24.597  38.186  64.852  1.00  0.00           N  
ATOM   1757  H   VAL   112      24.498  37.819  65.788  1.00  0.00           H  
ATOM   1758  CA  VAL   112      23.439  38.078  63.942  1.00  0.00           C  
ATOM   1759  HA  VAL   112      23.633  38.252  62.883  1.00  0.00           H  
ATOM   1760  CB  VAL   112      22.744  36.680  63.977  1.00  0.00           C  
ATOM   1761  HB  VAL   112      21.701  36.713  63.663  1.00  0.00           H  
ATOM   1762  CG1 VAL   112      23.451  35.768  62.924  1.00  0.00           C  
ATOM   1763 HG11 VAL   112      23.593  36.227  61.946  1.00  0.00           H  
ATOM   1764 HG12 VAL   112      24.344  35.333  63.373  1.00  0.00           H  
ATOM   1765 HG13 VAL   112      22.774  34.939  62.720  1.00  0.00           H  
ATOM   1766  CG2 VAL   112      22.728  35.993  65.392  1.00  0.00           C  
ATOM   1767 HG21 VAL   112      22.083  35.114  65.391  1.00  0.00           H  
ATOM   1768 HG22 VAL   112      23.743  35.658  65.607  1.00  0.00           H  
ATOM   1769 HG23 VAL   112      22.348  36.836  65.969  1.00  0.00           H  
ATOM   1770  C   VAL   112      22.402  39.132  64.212  1.00  0.00           C  
ATOM   1771  O   VAL   112      21.699  39.059  65.209  1.00  0.00           O  
ATOM   1772  N   ILE   113      22.198  40.152  63.356  1.00  0.00           N  
ATOM   1773  H   ILE   113      22.744  40.098  62.509  1.00  0.00           H  
ATOM   1774  CA  ILE   113      21.491  41.433  63.705  1.00  0.00           C  
ATOM   1775  HA  ILE   113      21.541  41.509  64.791  1.00  0.00           H  
ATOM   1776  CB  ILE   113      22.260  42.650  63.151  1.00  0.00           C  
ATOM   1777  HB  ILE   113      21.987  42.756  62.101  1.00  0.00           H  
ATOM   1778  CG2 ILE   113      21.617  43.998  63.773  1.00  0.00           C  
ATOM   1779 HG21 ILE   113      20.566  44.192  63.563  1.00  0.00           H  
ATOM   1780 HG22 ILE   113      21.740  43.929  64.854  1.00  0.00           H  
ATOM   1781 HG23 ILE   113      22.202  44.866  63.468  1.00  0.00           H  
ATOM   1782  CG1 ILE   113      23.809  42.586  63.347  1.00  0.00           C  
ATOM   1783 HG12 ILE   113      24.240  41.670  62.943  1.00  0.00           H  
ATOM   1784 HG13 ILE   113      24.185  43.448  62.796  1.00  0.00           H  
ATOM   1785  CD1 ILE   113      24.328  42.561  64.830  1.00  0.00           C  
ATOM   1786 HD11 ILE   113      24.112  43.488  65.360  1.00  0.00           H  
ATOM   1787 HD12 ILE   113      23.829  41.766  65.385  1.00  0.00           H  
ATOM   1788 HD13 ILE   113      25.383  42.299  64.899  1.00  0.00           H  
ATOM   1789  C   ILE   113      20.015  41.406  63.271  1.00  0.00           C  
ATOM   1790  O   ILE   113      19.672  41.026  62.153  1.00  0.00           O  
ATOM   1791  N   ASN   114      19.139  41.784  64.215  1.00  0.00           N  
ATOM   1792  H   ASN   114      19.490  42.150  65.088  1.00  0.00           H  
ATOM   1793  CA  ASN   114      17.709  41.806  63.900  1.00  0.00           C  
ATOM   1794  HA  ASN   114      17.444  40.870  63.407  1.00  0.00           H  
ATOM   1795  CB  ASN   114      16.916  41.889  65.239  1.00  0.00           C  
ATOM   1796  HB2 ASN   114      17.130  41.010  65.847  1.00  0.00           H  
ATOM   1797  HB3 ASN   114      17.347  42.660  65.878  1.00  0.00           H  
ATOM   1798  CG  ASN   114      15.364  42.006  65.138  1.00  0.00           C  
ATOM   1799  OD1 ASN   114      14.812  43.033  64.688  1.00  0.00           O  
ATOM   1800  ND2 ASN   114      14.642  40.935  65.447  1.00  0.00           N  
ATOM   1801 HD21 ASN   114      13.648  41.002  65.284  1.00  0.00           H  
ATOM   1802 HD22 ASN   114      15.020  40.055  65.765  1.00  0.00           H  
ATOM   1803  C   ASN   114      17.360  42.919  62.974  1.00  0.00           C  
ATOM   1804  O   ASN   114      17.886  43.994  63.145  1.00  0.00           O  
ATOM   1805  N   PRO   115      16.375  42.716  62.076  1.00  0.00           N  
ATOM   1806  CD  PRO   115      15.737  41.544  61.540  1.00  0.00           C  
ATOM   1807  HD2 PRO   115      14.655  41.571  61.672  1.00  0.00           H  
ATOM   1808  HD3 PRO   115      16.099  40.615  61.982  1.00  0.00           H  
ATOM   1809  CG  PRO   115      15.937  41.768  60.017  1.00  0.00           C  
ATOM   1810  HG2 PRO   115      15.343  41.118  59.374  1.00  0.00           H  
ATOM   1811  HG3 PRO   115      16.981  41.573  59.774  1.00  0.00           H  
ATOM   1812  CB  PRO   115      15.435  43.175  59.895  1.00  0.00           C  
ATOM   1813  HB2 PRO   115      14.352  43.260  59.989  1.00  0.00           H  
ATOM   1814  HB3 PRO   115      15.848  43.501  58.941  1.00  0.00           H  
ATOM   1815  CA  PRO   115      16.159  43.814  61.031  1.00  0.00           C  
ATOM   1816  HA  PRO   115      17.093  43.985  60.496  1.00  0.00           H  
ATOM   1817  C   PRO   115      15.566  45.148  61.497  1.00  0.00           C  
ATOM   1818  O   PRO   115      15.299  46.054  60.686  1.00  0.00           O  
ATOM   1819  N   ILE   116      15.335  45.218  62.782  1.00  0.00           N  
ATOM   1820  H   ILE   116      15.483  44.486  63.462  1.00  0.00           H  
ATOM   1821  CA  ILE   116      14.714  46.354  63.569  1.00  0.00           C  
ATOM   1822  HA  ILE   116      14.496  47.080  62.786  1.00  0.00           H  
ATOM   1823  CB  ILE   116      13.395  45.894  64.154  1.00  0.00           C  
ATOM   1824  HB  ILE   116      13.716  45.300  65.009  1.00  0.00           H  
ATOM   1825  CG2 ILE   116      12.632  47.125  64.640  1.00  0.00           C  
ATOM   1826 HG21 ILE   116      13.285  47.688  65.307  1.00  0.00           H  
ATOM   1827 HG22 ILE   116      12.485  47.794  63.792  1.00  0.00           H  
ATOM   1828 HG23 ILE   116      11.748  46.881  65.229  1.00  0.00           H  
ATOM   1829  CG1 ILE   116      12.632  44.952  63.169  1.00  0.00           C  
ATOM   1830 HG12 ILE   116      12.461  45.613  62.319  1.00  0.00           H  
ATOM   1831 HG13 ILE   116      13.219  44.082  62.873  1.00  0.00           H  
ATOM   1832  CD1 ILE   116      11.203  44.499  63.622  1.00  0.00           C  
ATOM   1833 HD11 ILE   116      11.418  43.983  64.557  1.00  0.00           H  
ATOM   1834 HD12 ILE   116      10.560  45.355  63.827  1.00  0.00           H  
ATOM   1835 HD13 ILE   116      10.704  43.944  62.827  1.00  0.00           H  
ATOM   1836  C   ILE   116      15.738  47.011  64.478  1.00  0.00           C  
ATOM   1837  O   ILE   116      15.829  48.222  64.612  1.00  0.00           O  
ATOM   1838  N   ALA   117      16.699  46.234  64.963  1.00  0.00           N  
ATOM   1839  H   ALA   117      16.724  45.268  64.669  1.00  0.00           H  
ATOM   1840  CA  ALA   117      18.086  46.726  65.268  1.00  0.00           C  
ATOM   1841  HA  ALA   117      17.922  47.590  65.912  1.00  0.00           H  
ATOM   1842  CB  ALA   117      18.838  45.604  65.937  1.00  0.00           C  
ATOM   1843  HB1 ALA   117      19.863  45.916  66.134  1.00  0.00           H  
ATOM   1844  HB2 ALA   117      18.361  45.395  66.895  1.00  0.00           H  
ATOM   1845  HB3 ALA   117      18.865  44.718  65.302  1.00  0.00           H  
ATOM   1846  C   ALA   117      18.756  47.309  63.963  1.00  0.00           C  
ATOM   1847  O   ALA   117      19.298  48.399  63.985  1.00  0.00           O  
ATOM   1848  N   ARG   118      18.651  46.652  62.790  1.00  0.00           N  
ATOM   1849  H   ARG   118      18.228  45.739  62.878  1.00  0.00           H  
ATOM   1850  CA  ARG   118      19.216  47.172  61.524  1.00  0.00           C  
ATOM   1851  HA  ARG   118      20.255  47.467  61.670  1.00  0.00           H  
ATOM   1852  CB  ARG   118      19.314  46.109  60.494  1.00  0.00           C  
ATOM   1853  HB2 ARG   118      18.413  45.532  60.284  1.00  0.00           H  
ATOM   1854  HB3 ARG   118      19.514  46.621  59.552  1.00  0.00           H  
ATOM   1855  CG  ARG   118      20.293  44.984  60.712  1.00  0.00           C  
ATOM   1856  HG2 ARG   118      21.190  45.283  61.254  1.00  0.00           H  
ATOM   1857  HG3 ARG   118      19.839  44.237  61.363  1.00  0.00           H  
ATOM   1858  CD  ARG   118      20.555  44.384  59.333  1.00  0.00           C  
ATOM   1859  HD2 ARG   118      19.587  44.447  58.836  1.00  0.00           H  
ATOM   1860  HD3 ARG   118      21.256  44.944  58.714  1.00  0.00           H  
ATOM   1861  NE  ARG   118      20.947  42.955  59.476  1.00  0.00           N  
ATOM   1862  HE  ARG   118      21.866  42.787  59.862  1.00  0.00           H  
ATOM   1863  CZ  ARG   118      20.355  41.913  58.888  1.00  0.00           C  
ATOM   1864  NH1 ARG   118      19.292  42.054  58.141  1.00  0.00           N  
ATOM   1865 HH11 ARG   118      18.888  42.957  57.939  1.00  0.00           H  
ATOM   1866 HH12 ARG   118      19.007  41.277  57.562  1.00  0.00           H  
ATOM   1867  NH2 ARG   118      20.810  40.762  58.944  1.00  0.00           N  
ATOM   1868 HH21 ARG   118      21.639  40.562  59.485  1.00  0.00           H  
ATOM   1869 HH22 ARG   118      20.198  39.974  58.788  1.00  0.00           H  
ATOM   1870  C   ARG   118      18.351  48.430  61.069  1.00  0.00           C  
ATOM   1871  O   ARG   118      17.166  48.437  61.215  1.00  0.00           O  
ATOM   1872  N   ASP   119      19.013  49.495  60.660  1.00  0.00           N  
ATOM   1873  H   ASP   119      20.006  49.368  60.524  1.00  0.00           H  
ATOM   1874  CA  ASP   119      18.557  50.765  60.212  1.00  0.00           C  
ATOM   1875  HA  ASP   119      17.478  50.610  60.192  1.00  0.00           H  
ATOM   1876  CB  ASP   119      18.764  51.823  61.300  1.00  0.00           C  
ATOM   1877  HB2 ASP   119      18.159  51.432  62.118  1.00  0.00           H  
ATOM   1878  HB3 ASP   119      19.830  51.887  61.517  1.00  0.00           H  
ATOM   1879  CG  ASP   119      18.126  53.134  60.764  1.00  0.00           C  
ATOM   1880  OD1 ASP   119      18.739  54.191  60.666  1.00  0.00           O  
ATOM   1881  OD2 ASP   119      16.883  53.101  60.618  1.00  0.00           O  
ATOM   1882  C   ASP   119      19.151  51.205  58.854  1.00  0.00           C  
ATOM   1883  O   ASP   119      20.387  51.253  58.662  1.00  0.00           O  
ATOM   1884  N   TYR   120      18.240  51.529  57.993  1.00  0.00           N  
ATOM   1885  H   TYR   120      17.359  51.766  58.425  1.00  0.00           H  
ATOM   1886  CA  TYR   120      18.394  52.047  56.660  1.00  0.00           C  
ATOM   1887  HA  TYR   120      18.873  51.196  56.176  1.00  0.00           H  
ATOM   1888  CB  TYR   120      17.050  52.218  55.960  1.00  0.00           C  
ATOM   1889  HB2 TYR   120      16.478  53.006  56.450  1.00  0.00           H  
ATOM   1890  HB3 TYR   120      17.196  52.518  54.923  1.00  0.00           H  
ATOM   1891  CG  TYR   120      16.123  51.035  56.018  1.00  0.00           C  
ATOM   1892  CD1 TYR   120      16.430  49.794  55.472  1.00  0.00           C  
ATOM   1893  HD1 TYR   120      17.409  49.707  55.025  1.00  0.00           H  
ATOM   1894  CE1 TYR   120      15.587  48.692  55.600  1.00  0.00           C  
ATOM   1895  HE1 TYR   120      15.811  47.757  55.108  1.00  0.00           H  
ATOM   1896  CZ  TYR   120      14.359  48.841  56.234  1.00  0.00           C  
ATOM   1897  OH  TYR   120      13.411  47.904  55.985  1.00  0.00           O  
ATOM   1898  HH  TYR   120      13.691  47.092  55.557  1.00  0.00           H  
ATOM   1899  CE2 TYR   120      14.021  50.023  56.853  1.00  0.00           C  
ATOM   1900  HE2 TYR   120      13.146  50.122  57.478  1.00  0.00           H  
ATOM   1901  CD2 TYR   120      14.931  51.135  56.809  1.00  0.00           C  
ATOM   1902  HD2 TYR   120      14.750  52.069  57.320  1.00  0.00           H  
ATOM   1903  C   TYR   120      19.292  53.372  56.610  1.00  0.00           C  
ATOM   1904  O   TYR   120      19.458  54.071  57.572  1.00  0.00           O  
ATOM   1905  N   PRO   121      19.961  53.578  55.466  1.00  0.00           N  
ATOM   1906  CD  PRO   121      19.986  52.683  54.316  1.00  0.00           C  
ATOM   1907  HD2 PRO   121      19.196  52.674  53.565  1.00  0.00           H  
ATOM   1908  HD3 PRO   121      20.046  51.694  54.770  1.00  0.00           H  
ATOM   1909  CG  PRO   121      21.317  52.914  53.632  1.00  0.00           C  
ATOM   1910  HG2 PRO   121      21.143  52.543  52.622  1.00  0.00           H  
ATOM   1911  HG3 PRO   121      22.200  52.465  54.086  1.00  0.00           H  
ATOM   1912  CB  PRO   121      21.393  54.452  53.742  1.00  0.00           C  
ATOM   1913  HB2 PRO   121      20.685  54.908  53.050  1.00  0.00           H  
ATOM   1914  HB3 PRO   121      22.413  54.749  53.500  1.00  0.00           H  
ATOM   1915  CA  PRO   121      20.873  54.675  55.194  1.00  0.00           C  
ATOM   1916  HA  PRO   121      21.681  54.625  55.924  1.00  0.00           H  
ATOM   1917  C   PRO   121      20.165  56.018  55.348  1.00  0.00           C  
ATOM   1918  O   PRO   121      18.959  56.100  55.132  1.00  0.00           O  
ATOM   1919  N   ASP   122      20.904  57.018  55.819  1.00  0.00           N  
ATOM   1920  H   ASP   122      21.891  56.846  55.944  1.00  0.00           H  
ATOM   1921  CA  ASP   122      20.328  58.378  55.979  1.00  0.00           C  
ATOM   1922  HA  ASP   122      19.555  58.571  55.236  1.00  0.00           H  
ATOM   1923  CB  ASP   122      19.887  58.495  57.447  1.00  0.00           C  
ATOM   1924  HB2 ASP   122      19.239  57.724  57.864  1.00  0.00           H  
ATOM   1925  HB3 ASP   122      20.741  58.530  58.124  1.00  0.00           H  
ATOM   1926  CG  ASP   122      19.113  59.800  57.677  1.00  0.00           C  
ATOM   1927  OD1 ASP   122      18.174  60.006  56.946  1.00  0.00           O  
ATOM   1928  OD2 ASP   122      19.318  60.457  58.740  1.00  0.00           O  
ATOM   1929  C   ASP   122      21.334  59.461  55.739  1.00  0.00           C  
ATOM   1930  O   ASP   122      22.453  59.403  56.296  1.00  0.00           O  
ATOM   1931  N   GLU   123      20.930  60.550  55.052  1.00  0.00           N  
ATOM   1932  H   GLU   123      20.004  60.620  54.657  1.00  0.00           H  
ATOM   1933  CA  GLU   123      21.828  61.763  54.758  1.00  0.00           C  
ATOM   1934  HA  GLU   123      21.168  62.264  54.050  1.00  0.00           H  
ATOM   1935  CB  GLU   123      22.039  62.699  55.990  1.00  0.00           C  
ATOM   1936  HB2 GLU   123      22.191  63.683  55.546  1.00  0.00           H  
ATOM   1937  HB3 GLU   123      21.084  62.678  56.514  1.00  0.00           H  
ATOM   1938  CG  GLU   123      23.219  62.376  56.951  1.00  0.00           C  
ATOM   1939  HG2 GLU   123      23.077  61.366  57.334  1.00  0.00           H  
ATOM   1940  HG3 GLU   123      24.147  62.449  56.383  1.00  0.00           H  
ATOM   1941  CD  GLU   123      23.172  63.358  58.119  1.00  0.00           C  
ATOM   1942  OE1 GLU   123      22.980  62.813  59.285  1.00  0.00           O  
ATOM   1943  OE2 GLU   123      23.269  64.599  57.918  1.00  0.00           O  
ATOM   1944  C   GLU   123      23.089  61.375  53.941  1.00  0.00           C  
ATOM   1945  O   GLU   123      23.501  60.251  53.804  1.00  0.00           O  
ATOM   1946  N   PHE   124      23.571  62.390  53.220  1.00  0.00           N  
ATOM   1947  H   PHE   124      23.106  63.261  53.432  1.00  0.00           H  
ATOM   1948  CA  PHE   124      24.626  62.260  52.193  1.00  0.00           C  
ATOM   1949  HA  PHE   124      24.367  61.288  51.775  1.00  0.00           H  
ATOM   1950  CB  PHE   124      24.584  63.349  51.098  1.00  0.00           C  
ATOM   1951  HB2 PHE   124      24.985  62.862  50.209  1.00  0.00           H  
ATOM   1952  HB3 PHE   124      23.540  63.613  50.929  1.00  0.00           H  
ATOM   1953  CG  PHE   124      25.336  64.657  51.251  1.00  0.00           C  
ATOM   1954  CD1 PHE   124      26.240  65.001  50.236  1.00  0.00           C  
ATOM   1955  HD1 PHE   124      26.299  64.378  49.356  1.00  0.00           H  
ATOM   1956  CE1 PHE   124      27.089  66.066  50.425  1.00  0.00           C  
ATOM   1957  HE1 PHE   124      27.868  66.164  49.684  1.00  0.00           H  
ATOM   1958  CZ  PHE   124      26.884  67.033  51.460  1.00  0.00           C  
ATOM   1959  HZ  PHE   124      27.534  67.880  51.619  1.00  0.00           H  
ATOM   1960  CE2 PHE   124      26.012  66.696  52.501  1.00  0.00           C  
ATOM   1961  HE2 PHE   124      26.102  67.219  53.442  1.00  0.00           H  
ATOM   1962  CD2 PHE   124      25.242  65.525  52.378  1.00  0.00           C  
ATOM   1963  HD2 PHE   124      24.706  65.157  53.240  1.00  0.00           H  
ATOM   1964  C   PHE   124      26.109  62.114  52.698  1.00  0.00           C  
ATOM   1965  O   PHE   124      26.555  62.562  53.773  1.00  0.00           O  
ATOM   1966  N   ILE   125      26.962  61.661  51.804  1.00  0.00           N  
ATOM   1967  H   ILE   125      26.510  61.408  50.937  1.00  0.00           H  
ATOM   1968  CA  ILE   125      28.440  61.794  51.816  1.00  0.00           C  
ATOM   1969  HA  ILE   125      28.582  62.525  52.613  1.00  0.00           H  
ATOM   1970  CB  ILE   125      29.206  60.397  51.924  1.00  0.00           C  
ATOM   1971  HB  ILE   125      29.482  60.154  50.898  1.00  0.00           H  
ATOM   1972  CG2 ILE   125      30.484  60.575  52.699  1.00  0.00           C  
ATOM   1973 HG21 ILE   125      30.262  60.420  53.755  1.00  0.00           H  
ATOM   1974 HG22 ILE   125      31.218  59.793  52.505  1.00  0.00           H  
ATOM   1975 HG23 ILE   125      30.913  61.562  52.522  1.00  0.00           H  
ATOM   1976  CG1 ILE   125      28.286  59.255  52.397  1.00  0.00           C  
ATOM   1977 HG12 ILE   125      27.794  59.494  53.340  1.00  0.00           H  
ATOM   1978 HG13 ILE   125      27.395  59.116  51.784  1.00  0.00           H  
ATOM   1979  CD1 ILE   125      28.988  57.879  52.442  1.00  0.00           C  
ATOM   1980 HD11 ILE   125      29.699  57.796  53.264  1.00  0.00           H  
ATOM   1981 HD12 ILE   125      28.193  57.188  52.721  1.00  0.00           H  
ATOM   1982 HD13 ILE   125      29.502  57.631  51.513  1.00  0.00           H  
ATOM   1983  C   ILE   125      28.890  62.588  50.599  1.00  0.00           C  
ATOM   1984  O   ILE   125      28.347  62.412  49.499  1.00  0.00           O  
ATOM   1985  N   GLN   126      29.902  63.458  50.785  1.00  0.00           N  
ATOM   1986  H   GLN   126      30.321  63.499  51.704  1.00  0.00           H  
ATOM   1987  CA  GLN   126      30.696  64.068  49.750  1.00  0.00           C  
ATOM   1988  HA  GLN   126      30.032  64.304  48.918  1.00  0.00           H  
ATOM   1989  CB  GLN   126      31.204  65.406  50.274  1.00  0.00           C  
ATOM   1990  HB2 GLN   126      30.321  65.972  50.571  1.00  0.00           H  
ATOM   1991  HB3 GLN   126      31.873  65.296  51.127  1.00  0.00           H  
ATOM   1992  CG  GLN   126      31.746  66.233  49.118  1.00  0.00           C  
ATOM   1993  HG2 GLN   126      32.493  65.710  48.521  1.00  0.00           H  
ATOM   1994  HG3 GLN   126      30.963  66.491  48.405  1.00  0.00           H  
ATOM   1995  CD  GLN   126      32.297  67.523  49.671  1.00  0.00           C  
ATOM   1996  OE1 GLN   126      31.548  68.508  49.882  1.00  0.00           O  
ATOM   1997  NE2 GLN   126      33.587  67.667  49.815  1.00  0.00           N  
ATOM   1998 HE21 GLN   126      33.925  68.463  50.337  1.00  0.00           H  
ATOM   1999 HE22 GLN   126      34.178  67.011  49.324  1.00  0.00           H  
ATOM   2000  C   GLN   126      31.866  63.145  49.345  1.00  0.00           C  
ATOM   2001  O   GLN   126      32.721  62.784  50.246  1.00  0.00           O  
ATOM   2002  N   THR   127      31.940  62.627  48.102  1.00  0.00           N  
ATOM   2003  H   THR   127      31.120  62.814  47.542  1.00  0.00           H  
ATOM   2004  CA  THR   127      33.040  61.878  47.500  1.00  0.00           C  
ATOM   2005  HA  THR   127      33.694  61.515  48.293  1.00  0.00           H  
ATOM   2006  CB  THR   127      32.530  60.618  46.804  1.00  0.00           C  
ATOM   2007  HB  THR   127      33.393  59.952  46.782  1.00  0.00           H  
ATOM   2008  CG2 THR   127      31.420  59.849  47.552  1.00  0.00           C  
ATOM   2009 HG21 THR   127      31.594  59.805  48.627  1.00  0.00           H  
ATOM   2010 HG22 THR   127      30.417  60.223  47.348  1.00  0.00           H  
ATOM   2011 HG23 THR   127      31.413  58.864  47.086  1.00  0.00           H  
ATOM   2012  OG1 THR   127      32.049  60.917  45.519  1.00  0.00           O  
ATOM   2013  HG1 THR   127      31.495  61.701  45.545  1.00  0.00           H  
ATOM   2014  C   THR   127      33.898  62.735  46.527  1.00  0.00           C  
ATOM   2015  O   THR   127      34.858  62.278  46.017  1.00  0.00           O  
ATOM   2016  N   GLY   128      33.476  63.989  46.358  1.00  0.00           N  
ATOM   2017  H   GLY   128      32.608  64.237  46.811  1.00  0.00           H  
ATOM   2018  CA  GLY   128      34.072  65.016  45.524  1.00  0.00           C  
ATOM   2019  HA2 GLY   128      33.619  65.934  45.898  1.00  0.00           H  
ATOM   2020  HA3 GLY   128      35.150  65.035  45.683  1.00  0.00           H  
ATOM   2021  C   GLY   128      33.814  64.900  44.022  1.00  0.00           C  
ATOM   2022  O   GLY   128      34.407  65.706  43.298  1.00  0.00           O  
ATOM   2023  N   ILE   129      33.109  63.897  43.511  1.00  0.00           N  
ATOM   2024  H   ILE   129      32.457  63.372  44.076  1.00  0.00           H  
ATOM   2025  CA  ILE   129      32.869  63.629  42.115  1.00  0.00           C  
ATOM   2026  HA  ILE   129      33.709  63.952  41.500  1.00  0.00           H  
ATOM   2027  CB  ILE   129      32.812  62.147  41.836  1.00  0.00           C  
ATOM   2028  HB  ILE   129      31.943  61.797  42.392  1.00  0.00           H  
ATOM   2029  CG2 ILE   129      32.678  61.854  40.325  1.00  0.00           C  
ATOM   2030 HG21 ILE   129      31.726  62.135  39.873  1.00  0.00           H  
ATOM   2031 HG22 ILE   129      33.416  62.417  39.754  1.00  0.00           H  
ATOM   2032 HG23 ILE   129      32.927  60.828  40.056  1.00  0.00           H  
ATOM   2033  CG1 ILE   129      34.012  61.278  42.398  1.00  0.00           C  
ATOM   2034 HG12 ILE   129      34.091  61.520  43.457  1.00  0.00           H  
ATOM   2035 HG13 ILE   129      33.768  60.218  42.326  1.00  0.00           H  
ATOM   2036  CD1 ILE   129      35.318  61.538  41.708  1.00  0.00           C  
ATOM   2037 HD11 ILE   129      35.662  62.565  41.591  1.00  0.00           H  
ATOM   2038 HD12 ILE   129      36.076  60.968  42.246  1.00  0.00           H  
ATOM   2039 HD13 ILE   129      35.232  61.174  40.685  1.00  0.00           H  
ATOM   2040  C   ILE   129      31.546  64.327  41.835  1.00  0.00           C  
ATOM   2041  O   ILE   129      30.549  63.989  42.503  1.00  0.00           O  
ATOM   2042  N   SER   130      31.486  65.240  40.898  1.00  0.00           N  
ATOM   2043  H   SER   130      32.338  65.416  40.386  1.00  0.00           H  
ATOM   2044  CA  SER   130      30.265  65.995  40.629  1.00  0.00           C  
ATOM   2045  HA  SER   130      29.952  66.492  41.548  1.00  0.00           H  
ATOM   2046  CB  SER   130      30.459  67.154  39.667  1.00  0.00           C  
ATOM   2047  HB2 SER   130      30.903  66.632  38.819  1.00  0.00           H  
ATOM   2048  HB3 SER   130      29.510  67.556  39.314  1.00  0.00           H  
ATOM   2049  OG  SER   130      31.386  68.064  40.162  1.00  0.00           O  
ATOM   2050  HG  SER   130      31.115  68.198  41.073  1.00  0.00           H  
ATOM   2051  C   SER   130      29.136  65.152  40.120  1.00  0.00           C  
ATOM   2052  O   SER   130      27.994  65.420  40.460  1.00  0.00           O  
ATOM   2053  N   ALA   131      29.484  64.046  39.447  1.00  0.00           N  
ATOM   2054  H   ALA   131      30.425  64.176  39.105  1.00  0.00           H  
ATOM   2055  CA  ALA   131      28.502  63.109  38.883  1.00  0.00           C  
ATOM   2056  HA  ALA   131      27.630  63.630  38.488  1.00  0.00           H  
ATOM   2057  CB  ALA   131      29.136  62.536  37.665  1.00  0.00           C  
ATOM   2058  HB1 ALA   131      29.350  63.288  36.905  1.00  0.00           H  
ATOM   2059  HB2 ALA   131      30.018  62.017  38.039  1.00  0.00           H  
ATOM   2060  HB3 ALA   131      28.421  61.878  37.170  1.00  0.00           H  
ATOM   2061  C   ALA   131      27.938  62.070  39.939  1.00  0.00           C  
ATOM   2062  O   ALA   131      26.972  61.321  39.728  1.00  0.00           O  
ATOM   2063  N   ILE   132      28.590  62.001  41.095  1.00  0.00           N  
ATOM   2064  H   ILE   132      29.483  62.442  41.263  1.00  0.00           H  
ATOM   2065  CA  ILE   132      28.084  61.202  42.272  1.00  0.00           C  
ATOM   2066  HA  ILE   132      27.343  60.474  41.940  1.00  0.00           H  
ATOM   2067  CB  ILE   132      29.158  60.263  42.912  1.00  0.00           C  
ATOM   2068  HB  ILE   132      29.971  60.887  43.283  1.00  0.00           H  
ATOM   2069  CG2 ILE   132      28.606  59.532  44.124  1.00  0.00           C  
ATOM   2070 HG21 ILE   132      27.679  59.004  43.899  1.00  0.00           H  
ATOM   2071 HG22 ILE   132      29.317  58.790  44.488  1.00  0.00           H  
ATOM   2072 HG23 ILE   132      28.559  60.245  44.947  1.00  0.00           H  
ATOM   2073  CG1 ILE   132      29.717  59.310  41.769  1.00  0.00           C  
ATOM   2074 HG12 ILE   132      30.041  59.881  40.899  1.00  0.00           H  
ATOM   2075 HG13 ILE   132      30.606  58.907  42.255  1.00  0.00           H  
ATOM   2076  CD1 ILE   132      28.747  58.231  41.287  1.00  0.00           C  
ATOM   2077 HD11 ILE   132      29.148  57.630  40.471  1.00  0.00           H  
ATOM   2078 HD12 ILE   132      28.450  57.511  42.050  1.00  0.00           H  
ATOM   2079 HD13 ILE   132      27.809  58.699  40.988  1.00  0.00           H  
ATOM   2080  C   ILE   132      27.401  62.165  43.221  1.00  0.00           C  
ATOM   2081  O   ILE   132      26.222  62.070  43.342  1.00  0.00           O  
ATOM   2082  N   ASP   133      28.094  63.149  43.716  1.00  0.00           N  
ATOM   2083  H   ASP   133      29.061  63.276  43.453  1.00  0.00           H  
ATOM   2084  CA  ASP   133      27.633  63.948  44.915  1.00  0.00           C  
ATOM   2085  HA  ASP   133      27.491  63.321  45.795  1.00  0.00           H  
ATOM   2086  CB  ASP   133      28.799  64.949  45.269  1.00  0.00           C  
ATOM   2087  HB2 ASP   133      28.934  65.605  44.409  1.00  0.00           H  
ATOM   2088  HB3 ASP   133      28.490  65.723  45.972  1.00  0.00           H  
ATOM   2089  CG  ASP   133      30.102  64.276  45.815  1.00  0.00           C  
ATOM   2090  OD1 ASP   133      30.822  65.001  46.510  1.00  0.00           O  
ATOM   2091  OD2 ASP   133      30.343  63.117  45.527  1.00  0.00           O  
ATOM   2092  C   ASP   133      26.271  64.621  44.710  1.00  0.00           C  
ATOM   2093  O   ASP   133      25.357  64.505  45.500  1.00  0.00           O  
ATOM   2094  N   HIE   134      26.110  65.265  43.592  1.00  0.00           N  
ATOM   2095  H   HIE   134      26.947  65.346  43.032  1.00  0.00           H  
ATOM   2096  CA  HIE   134      24.941  66.052  43.155  1.00  0.00           C  
ATOM   2097  HA  HIE   134      24.372  66.453  43.993  1.00  0.00           H  
ATOM   2098  CB  HIE   134      25.521  67.230  42.422  1.00  0.00           C  
ATOM   2099  HB2 HIE   134      26.094  67.796  43.157  1.00  0.00           H  
ATOM   2100  HB3 HIE   134      26.197  66.823  41.670  1.00  0.00           H  
ATOM   2101  CG  HIE   134      24.500  68.257  41.897  1.00  0.00           C  
ATOM   2102  ND1 HIE   134      24.775  69.109  40.800  1.00  0.00           N  
ATOM   2103  CE1 HIE   134      23.727  69.915  40.775  1.00  0.00           C  
ATOM   2104  HE1 HIE   134      23.550  70.602  39.960  1.00  0.00           H  
ATOM   2105  NE2 HIE   134      22.845  69.699  41.717  1.00  0.00           N  
ATOM   2106  HE2 HIE   134      22.062  70.287  41.969  1.00  0.00           H  
ATOM   2107  CD2 HIE   134      23.287  68.593  42.450  1.00  0.00           C  
ATOM   2108  HD2 HIE   134      22.901  68.172  43.367  1.00  0.00           H  
ATOM   2109  C   HIE   134      23.844  65.309  42.360  1.00  0.00           C  
ATOM   2110  O   HIE   134      22.695  65.331  42.791  1.00  0.00           O  
ATOM   2111  N   LEU   135      24.267  64.498  41.392  1.00  0.00           N  
ATOM   2112  H   LEU   135      25.248  64.389  41.176  1.00  0.00           H  
ATOM   2113  CA  LEU   135      23.432  63.807  40.446  1.00  0.00           C  
ATOM   2114  HA  LEU   135      22.535  64.398  40.261  1.00  0.00           H  
ATOM   2115  CB  LEU   135      24.184  63.767  39.083  1.00  0.00           C  
ATOM   2116  HB2 LEU   135      24.591  64.762  38.909  1.00  0.00           H  
ATOM   2117  HB3 LEU   135      25.067  63.131  39.137  1.00  0.00           H  
ATOM   2118  CG  LEU   135      23.261  63.628  37.807  1.00  0.00           C  
ATOM   2119  HG  LEU   135      22.210  63.374  37.945  1.00  0.00           H  
ATOM   2120  CD1 LEU   135      23.172  64.930  37.133  1.00  0.00           C  
ATOM   2121 HD11 LEU   135      22.802  65.662  37.851  1.00  0.00           H  
ATOM   2122 HD12 LEU   135      24.197  65.227  36.915  1.00  0.00           H  
ATOM   2123 HD13 LEU   135      22.536  64.795  36.258  1.00  0.00           H  
ATOM   2124  CD2 LEU   135      23.826  62.697  36.712  1.00  0.00           C  
ATOM   2125 HD21 LEU   135      23.257  62.888  35.803  1.00  0.00           H  
ATOM   2126 HD22 LEU   135      24.882  62.822  36.475  1.00  0.00           H  
ATOM   2127 HD23 LEU   135      23.563  61.685  37.023  1.00  0.00           H  
ATOM   2128  C   LEU   135      22.937  62.410  40.942  1.00  0.00           C  
ATOM   2129  O   LEU   135      21.935  62.008  40.342  1.00  0.00           O  
ATOM   2130  N   ASN   136      23.553  61.754  41.935  1.00  0.00           N  
ATOM   2131  H   ASN   136      24.170  62.352  42.465  1.00  0.00           H  
ATOM   2132  CA  ASN   136      23.191  60.441  42.511  1.00  0.00           C  
ATOM   2133  HA  ASN   136      22.232  60.117  42.107  1.00  0.00           H  
ATOM   2134  CB  ASN   136      24.252  59.417  41.955  1.00  0.00           C  
ATOM   2135  HB2 ASN   136      25.285  59.725  42.118  1.00  0.00           H  
ATOM   2136  HB3 ASN   136      24.201  58.495  42.534  1.00  0.00           H  
ATOM   2137  CG  ASN   136      23.950  59.085  40.488  1.00  0.00           C  
ATOM   2138  OD1 ASN   136      23.087  58.248  40.108  1.00  0.00           O  
ATOM   2139  ND2 ASN   136      24.713  59.676  39.542  1.00  0.00           N  
ATOM   2140 HD21 ASN   136      24.419  59.562  38.582  1.00  0.00           H  
ATOM   2141 HD22 ASN   136      25.523  60.246  39.740  1.00  0.00           H  
ATOM   2142  C   ASN   136      23.138  60.407  44.022  1.00  0.00           C  
ATOM   2143  O   ASN   136      22.271  59.694  44.502  1.00  0.00           O  
ATOM   2144  N   THR   137      23.832  61.328  44.702  1.00  0.00           N  
ATOM   2145  H   THR   137      24.638  61.744  44.257  1.00  0.00           H  
ATOM   2146  CA  THR   137      23.750  61.611  46.198  1.00  0.00           C  
ATOM   2147  HA  THR   137      24.645  62.209  46.370  1.00  0.00           H  
ATOM   2148  CB  THR   137      22.528  62.538  46.432  1.00  0.00           C  
ATOM   2149  HB  THR   137      21.627  61.978  46.180  1.00  0.00           H  
ATOM   2150  CG2 THR   137      22.458  63.155  47.837  1.00  0.00           C  
ATOM   2151 HG21 THR   137      23.236  63.901  47.993  1.00  0.00           H  
ATOM   2152 HG22 THR   137      21.517  63.695  47.939  1.00  0.00           H  
ATOM   2153 HG23 THR   137      22.368  62.398  48.616  1.00  0.00           H  
ATOM   2154  OG1 THR   137      22.694  63.651  45.580  1.00  0.00           O  
ATOM   2155  HG1 THR   137      23.634  63.844  45.538  1.00  0.00           H  
ATOM   2156  C   THR   137      23.844  60.327  47.020  1.00  0.00           C  
ATOM   2157  O   THR   137      22.859  59.783  47.541  1.00  0.00           O  
ATOM   2158  N   LEU   138      25.064  59.800  47.026  1.00  0.00           N  
ATOM   2159  H   LEU   138      25.797  60.298  46.542  1.00  0.00           H  
ATOM   2160  CA  LEU   138      25.386  58.548  47.731  1.00  0.00           C  
ATOM   2161  HA  LEU   138      24.790  57.689  47.421  1.00  0.00           H  
ATOM   2162  CB  LEU   138      26.886  58.244  47.687  1.00  0.00           C  
ATOM   2163  HB2 LEU   138      27.051  58.029  46.631  1.00  0.00           H  
ATOM   2164  HB3 LEU   138      27.343  59.219  47.856  1.00  0.00           H  
ATOM   2165  CG  LEU   138      27.638  57.184  48.497  1.00  0.00           C  
ATOM   2166  HG  LEU   138      27.394  57.523  49.504  1.00  0.00           H  
ATOM   2167  CD1 LEU   138      27.086  55.757  48.253  1.00  0.00           C  
ATOM   2168 HD11 LEU   138      27.590  55.155  49.009  1.00  0.00           H  
ATOM   2169 HD12 LEU   138      26.068  55.848  48.633  1.00  0.00           H  
ATOM   2170 HD13 LEU   138      27.111  55.312  47.258  1.00  0.00           H  
ATOM   2171  CD2 LEU   138      29.181  57.086  48.329  1.00  0.00           C  
ATOM   2172 HD21 LEU   138      29.393  57.024  47.261  1.00  0.00           H  
ATOM   2173 HD22 LEU   138      29.605  57.994  48.758  1.00  0.00           H  
ATOM   2174 HD23 LEU   138      29.515  56.213  48.888  1.00  0.00           H  
ATOM   2175  C   LEU   138      24.973  58.844  49.224  1.00  0.00           C  
ATOM   2176  O   LEU   138      25.241  59.945  49.706  1.00  0.00           O  
ATOM   2177  N   VAL   139      24.320  57.862  49.856  1.00  0.00           N  
ATOM   2178  H   VAL   139      24.237  56.970  49.390  1.00  0.00           H  
ATOM   2179  CA  VAL   139      23.773  58.025  51.223  1.00  0.00           C  
ATOM   2180  HA  VAL   139      23.776  59.042  51.617  1.00  0.00           H  
ATOM   2181  CB  VAL   139      22.310  57.455  51.251  1.00  0.00           C  
ATOM   2182  HB  VAL   139      22.405  56.377  51.379  1.00  0.00           H  
ATOM   2183  CG1 VAL   139      21.436  58.053  52.314  1.00  0.00           C  
ATOM   2184 HG11 VAL   139      20.507  57.483  52.295  1.00  0.00           H  
ATOM   2185 HG12 VAL   139      21.910  57.824  53.268  1.00  0.00           H  
ATOM   2186 HG13 VAL   139      21.313  59.131  52.211  1.00  0.00           H  
ATOM   2187  CG2 VAL   139      21.590  57.623  49.859  1.00  0.00           C  
ATOM   2188 HG21 VAL   139      21.867  58.630  49.549  1.00  0.00           H  
ATOM   2189 HG22 VAL   139      21.692  56.734  49.237  1.00  0.00           H  
ATOM   2190 HG23 VAL   139      20.519  57.741  50.023  1.00  0.00           H  
ATOM   2191  C   VAL   139      24.542  57.282  52.265  1.00  0.00           C  
ATOM   2192  O   VAL   139      25.026  56.253  51.904  1.00  0.00           O  
ATOM   2193  N   ARG   140      24.720  57.783  53.500  1.00  0.00           N  
ATOM   2194  H   ARG   140      24.298  58.649  53.805  1.00  0.00           H  
ATOM   2195  CA  ARG   140      25.550  57.154  54.487  1.00  0.00           C  
ATOM   2196  HA  ARG   140      26.542  57.056  54.047  1.00  0.00           H  
ATOM   2197  CB  ARG   140      25.666  58.070  55.743  1.00  0.00           C  
ATOM   2198  HB2 ARG   140      24.712  58.210  56.251  1.00  0.00           H  
ATOM   2199  HB3 ARG   140      26.126  57.471  56.530  1.00  0.00           H  
ATOM   2200  CG  ARG   140      26.375  59.463  55.630  1.00  0.00           C  
ATOM   2201  HG2 ARG   140      27.449  59.320  55.746  1.00  0.00           H  
ATOM   2202  HG3 ARG   140      26.098  59.915  54.678  1.00  0.00           H  
ATOM   2203  CD  ARG   140      26.027  60.213  56.871  1.00  0.00           C  
ATOM   2204  HD2 ARG   140      24.942  60.265  56.963  1.00  0.00           H  
ATOM   2205  HD3 ARG   140      26.520  59.696  57.694  1.00  0.00           H  
ATOM   2206  NE  ARG   140      26.513  61.579  56.746  1.00  0.00           N  
ATOM   2207  HE  ARG   140      26.355  62.160  55.935  1.00  0.00           H  
ATOM   2208  CZ  ARG   140      26.950  62.311  57.777  1.00  0.00           C  
ATOM   2209  NH1 ARG   140      27.228  61.914  58.958  1.00  0.00           N  
ATOM   2210 HH11 ARG   140      26.826  60.995  59.078  1.00  0.00           H  
ATOM   2211 HH12 ARG   140      27.595  62.468  59.718  1.00  0.00           H  
ATOM   2212  NH2 ARG   140      27.091  63.608  57.554  1.00  0.00           N  
ATOM   2213 HH21 ARG   140      26.855  63.915  56.621  1.00  0.00           H  
ATOM   2214 HH22 ARG   140      27.316  64.207  58.335  1.00  0.00           H  
ATOM   2215  C   ARG   140      24.920  55.828  54.827  1.00  0.00           C  
ATOM   2216  O   ARG   140      23.754  55.812  55.138  1.00  0.00           O  
ATOM   2217  N   GLY   141      25.755  54.758  54.678  1.00  0.00           N  
ATOM   2218  H   GLY   141      26.702  54.947  54.383  1.00  0.00           H  
ATOM   2219  CA  GLY   141      25.380  53.365  54.893  1.00  0.00           C  
ATOM   2220  HA2 GLY   141      26.265  52.811  55.208  1.00  0.00           H  
ATOM   2221  HA3 GLY   141      24.538  53.263  55.577  1.00  0.00           H  
ATOM   2222  C   GLY   141      24.985  52.646  53.576  1.00  0.00           C  
ATOM   2223  O   GLY   141      24.717  51.416  53.661  1.00  0.00           O  
ATOM   2224  N   GLN   142      24.870  53.321  52.434  1.00  0.00           N  
ATOM   2225  H   GLN   142      24.908  54.326  52.339  1.00  0.00           H  
ATOM   2226  CA  GLN   142      24.392  52.628  51.220  1.00  0.00           C  
ATOM   2227  HA  GLN   142      23.415  52.288  51.563  1.00  0.00           H  
ATOM   2228  CB  GLN   142      24.116  53.709  50.154  1.00  0.00           C  
ATOM   2229  HB2 GLN   142      23.282  54.290  50.548  1.00  0.00           H  
ATOM   2230  HB3 GLN   142      25.003  54.339  50.081  1.00  0.00           H  
ATOM   2231  CG  GLN   142      23.731  53.249  48.830  1.00  0.00           C  
ATOM   2232  HG2 GLN   142      24.592  52.759  48.377  1.00  0.00           H  
ATOM   2233  HG3 GLN   142      22.979  52.461  48.876  1.00  0.00           H  
ATOM   2234  CD  GLN   142      23.294  54.370  47.879  1.00  0.00           C  
ATOM   2235  OE1 GLN   142      23.443  55.552  48.139  1.00  0.00           O  
ATOM   2236  NE2 GLN   142      22.597  53.973  46.806  1.00  0.00           N  
ATOM   2237 HE21 GLN   142      22.048  54.659  46.308  1.00  0.00           H  
ATOM   2238 HE22 GLN   142      22.431  53.017  46.526  1.00  0.00           H  
ATOM   2239  C   GLN   142      25.324  51.521  50.773  1.00  0.00           C  
ATOM   2240  O   GLN   142      26.526  51.720  50.524  1.00  0.00           O  
ATOM   2241  N   LYS   143      24.793  50.497  50.224  1.00  0.00           N  
ATOM   2242  H   LYS   143      23.793  50.561  50.355  1.00  0.00           H  
ATOM   2243  CA  LYS   143      25.320  49.567  49.203  1.00  0.00           C  
ATOM   2244  HA  LYS   143      26.402  49.508  49.326  1.00  0.00           H  
ATOM   2245  CB  LYS   143      24.693  48.131  49.437  1.00  0.00           C  
ATOM   2246  HB2 LYS   143      25.259  47.407  48.850  1.00  0.00           H  
ATOM   2247  HB3 LYS   143      24.998  47.871  50.451  1.00  0.00           H  
ATOM   2248  CG  LYS   143      23.142  48.015  49.420  1.00  0.00           C  
ATOM   2249  HG2 LYS   143      22.819  48.785  50.121  1.00  0.00           H  
ATOM   2250  HG3 LYS   143      22.758  48.298  48.440  1.00  0.00           H  
ATOM   2251  CD  LYS   143      22.636  46.602  49.704  1.00  0.00           C  
ATOM   2252  HD2 LYS   143      22.950  45.962  48.880  1.00  0.00           H  
ATOM   2253  HD3 LYS   143      22.993  46.151  50.630  1.00  0.00           H  
ATOM   2254  CE  LYS   143      21.103  46.671  49.804  1.00  0.00           C  
ATOM   2255  HE2 LYS   143      20.781  47.333  50.609  1.00  0.00           H  
ATOM   2256  HE3 LYS   143      20.784  47.105  48.856  1.00  0.00           H  
ATOM   2257  NZ  LYS   143      20.571  45.281  50.092  1.00  0.00           N  
ATOM   2258  HZ1 LYS   143      20.765  44.660  49.320  1.00  0.00           H  
ATOM   2259  HZ2 LYS   143      20.933  44.856  50.934  1.00  0.00           H  
ATOM   2260  HZ3 LYS   143      19.568  45.324  50.200  1.00  0.00           H  
ATOM   2261  C   LYS   143      25.041  50.125  47.725  1.00  0.00           C  
ATOM   2262  O   LYS   143      23.858  50.296  47.386  1.00  0.00           O  
ATOM   2263  N   LEU   144      26.100  50.407  46.959  1.00  0.00           N  
ATOM   2264  H   LEU   144      27.000  50.334  47.412  1.00  0.00           H  
ATOM   2265  CA  LEU   144      25.957  50.930  45.533  1.00  0.00           C  
ATOM   2266  HA  LEU   144      25.112  50.424  45.066  1.00  0.00           H  
ATOM   2267  CB  LEU   144      25.689  52.447  45.546  1.00  0.00           C  
ATOM   2268  HB2 LEU   144      24.763  52.698  46.062  1.00  0.00           H  
ATOM   2269  HB3 LEU   144      26.601  52.885  45.952  1.00  0.00           H  
ATOM   2270  CG  LEU   144      25.724  53.188  44.194  1.00  0.00           C  
ATOM   2271  HG  LEU   144      26.646  52.933  43.672  1.00  0.00           H  
ATOM   2272  CD1 LEU   144      24.617  52.635  43.245  1.00  0.00           C  
ATOM   2273 HD11 LEU   144      23.748  52.353  43.839  1.00  0.00           H  
ATOM   2274 HD12 LEU   144      24.292  53.384  42.523  1.00  0.00           H  
ATOM   2275 HD13 LEU   144      25.018  51.849  42.604  1.00  0.00           H  
ATOM   2276  CD2 LEU   144      25.690  54.741  44.340  1.00  0.00           C  
ATOM   2277 HD21 LEU   144      26.367  55.007  45.152  1.00  0.00           H  
ATOM   2278 HD22 LEU   144      26.095  55.032  43.371  1.00  0.00           H  
ATOM   2279 HD23 LEU   144      24.687  55.135  44.507  1.00  0.00           H  
ATOM   2280  C   LEU   144      27.227  50.526  44.741  1.00  0.00           C  
ATOM   2281  O   LEU   144      28.278  51.109  44.921  1.00  0.00           O  
ATOM   2282  N   PRO   145      27.095  49.623  43.808  1.00  0.00           N  
ATOM   2283  CD  PRO   145      25.889  48.773  43.659  1.00  0.00           C  
ATOM   2284  HD2 PRO   145      24.985  49.362  43.503  1.00  0.00           H  
ATOM   2285  HD3 PRO   145      25.694  48.076  44.474  1.00  0.00           H  
ATOM   2286  CG  PRO   145      26.083  48.042  42.350  1.00  0.00           C  
ATOM   2287  HG2 PRO   145      25.827  48.705  41.524  1.00  0.00           H  
ATOM   2288  HG3 PRO   145      25.560  47.088  42.281  1.00  0.00           H  
ATOM   2289  CB  PRO   145      27.653  47.809  42.317  1.00  0.00           C  
ATOM   2290  HB2 PRO   145      28.020  47.649  41.303  1.00  0.00           H  
ATOM   2291  HB3 PRO   145      27.897  46.946  42.937  1.00  0.00           H  
ATOM   2292  CA  PRO   145      28.172  49.073  42.961  1.00  0.00           C  
ATOM   2293  HA  PRO   145      28.995  48.816  43.627  1.00  0.00           H  
ATOM   2294  C   PRO   145      28.884  49.955  41.924  1.00  0.00           C  
ATOM   2295  O   PRO   145      28.203  50.909  41.373  1.00  0.00           O  
ATOM   2296  N   VAL   146      30.030  49.527  41.485  1.00  0.00           N  
ATOM   2297  H   VAL   146      30.599  48.831  41.946  1.00  0.00           H  
ATOM   2298  CA  VAL   146      30.728  50.163  40.357  1.00  0.00           C  
ATOM   2299  HA  VAL   146      30.030  50.844  39.870  1.00  0.00           H  
ATOM   2300  CB  VAL   146      31.868  51.063  40.892  1.00  0.00           C  
ATOM   2301  HB  VAL   146      32.544  50.509  41.544  1.00  0.00           H  
ATOM   2302  CG1 VAL   146      32.662  51.757  39.764  1.00  0.00           C  
ATOM   2303 HG11 VAL   146      32.901  51.016  39.001  1.00  0.00           H  
ATOM   2304 HG12 VAL   146      32.080  52.551  39.296  1.00  0.00           H  
ATOM   2305 HG13 VAL   146      33.623  52.155  40.089  1.00  0.00           H  
ATOM   2306  CG2 VAL   146      31.349  52.215  41.810  1.00  0.00           C  
ATOM   2307 HG21 VAL   146      30.612  52.875  41.352  1.00  0.00           H  
ATOM   2308 HG22 VAL   146      30.803  51.806  42.660  1.00  0.00           H  
ATOM   2309 HG23 VAL   146      32.162  52.811  42.225  1.00  0.00           H  
ATOM   2310  C   VAL   146      31.200  49.103  39.411  1.00  0.00           C  
ATOM   2311  O   VAL   146      32.203  48.442  39.612  1.00  0.00           O  
ATOM   2312  N   PHE   147      30.358  48.949  38.358  1.00  0.00           N  
ATOM   2313  H   PHE   147      29.528  49.524  38.327  1.00  0.00           H  
ATOM   2314  CA  PHE   147      30.457  48.047  37.230  1.00  0.00           C  
ATOM   2315  HA  PHE   147      30.898  47.123  37.603  1.00  0.00           H  
ATOM   2316  CB  PHE   147      29.029  47.747  36.681  1.00  0.00           C  
ATOM   2317  HB2 PHE   147      28.592  48.681  36.326  1.00  0.00           H  
ATOM   2318  HB3 PHE   147      29.267  47.041  35.885  1.00  0.00           H  
ATOM   2319  CG  PHE   147      27.925  47.110  37.568  1.00  0.00           C  
ATOM   2320  CD1 PHE   147      26.783  47.761  38.054  1.00  0.00           C  
ATOM   2321  HD1 PHE   147      26.794  48.823  37.861  1.00  0.00           H  
ATOM   2322  CE1 PHE   147      25.804  47.111  38.846  1.00  0.00           C  
ATOM   2323  HE1 PHE   147      24.943  47.577  39.304  1.00  0.00           H  
ATOM   2324  CZ  PHE   147      26.070  45.772  39.151  1.00  0.00           C  
ATOM   2325  HZ  PHE   147      25.271  45.285  39.691  1.00  0.00           H  
ATOM   2326  CE2 PHE   147      27.141  45.113  38.693  1.00  0.00           C  
ATOM   2327  HE2 PHE   147      27.328  44.063  38.863  1.00  0.00           H  
ATOM   2328  CD2 PHE   147      28.079  45.754  37.896  1.00  0.00           C  
ATOM   2329  HD2 PHE   147      28.958  45.230  37.550  1.00  0.00           H  
ATOM   2330  C   PHE   147      31.249  48.671  36.054  1.00  0.00           C  
ATOM   2331  O   PHE   147      31.322  49.897  35.858  1.00  0.00           O  
ATOM   2332  N   GLY   148      31.741  47.844  35.129  1.00  0.00           N  
ATOM   2333  H   GLY   148      31.821  46.862  35.348  1.00  0.00           H  
ATOM   2334  CA  GLY   148      32.209  48.220  33.763  1.00  0.00           C  
ATOM   2335  HA2 GLY   148      31.317  48.305  33.143  1.00  0.00           H  
ATOM   2336  HA3 GLY   148      32.585  49.243  33.790  1.00  0.00           H  
ATOM   2337  C   GLY   148      33.246  47.222  33.238  1.00  0.00           C  
ATOM   2338  O   GLY   148      33.527  46.234  33.954  1.00  0.00           O  
ATOM   2339  N   PRO   149      33.773  47.517  32.063  1.00  0.00           N  
ATOM   2340  CD  PRO   149      33.396  48.774  31.316  1.00  0.00           C  
ATOM   2341  HD2 PRO   149      33.573  49.740  31.789  1.00  0.00           H  
ATOM   2342  HD3 PRO   149      32.354  48.843  31.003  1.00  0.00           H  
ATOM   2343  CG  PRO   149      34.169  48.753  29.950  1.00  0.00           C  
ATOM   2344  HG2 PRO   149      34.845  49.606  29.910  1.00  0.00           H  
ATOM   2345  HG3 PRO   149      33.364  48.836  29.219  1.00  0.00           H  
ATOM   2346  CB  PRO   149      34.879  47.439  29.922  1.00  0.00           C  
ATOM   2347  HB2 PRO   149      35.895  47.408  29.528  1.00  0.00           H  
ATOM   2348  HB3 PRO   149      34.362  46.803  29.203  1.00  0.00           H  
ATOM   2349  CA  PRO   149      34.677  46.705  31.318  1.00  0.00           C  
ATOM   2350  HA  PRO   149      34.101  45.782  31.265  1.00  0.00           H  
ATOM   2351  C   PRO   149      36.013  46.543  31.990  1.00  0.00           C  
ATOM   2352  O   PRO   149      36.305  47.334  32.938  1.00  0.00           O  
ATOM   2353  N   PRO   150      36.919  45.670  31.588  1.00  0.00           N  
ATOM   2354  CD  PRO   150      36.846  44.582  30.593  1.00  0.00           C  
ATOM   2355  HD2 PRO   150      36.882  45.131  29.652  1.00  0.00           H  
ATOM   2356  HD3 PRO   150      35.899  44.060  30.730  1.00  0.00           H  
ATOM   2357  CG  PRO   150      38.087  43.743  30.730  1.00  0.00           C  
ATOM   2358  HG2 PRO   150      38.427  43.264  29.812  1.00  0.00           H  
ATOM   2359  HG3 PRO   150      37.947  42.992  31.508  1.00  0.00           H  
ATOM   2360  CB  PRO   150      39.110  44.680  31.316  1.00  0.00           C  
ATOM   2361  HB2 PRO   150      39.620  45.198  30.503  1.00  0.00           H  
ATOM   2362  HB3 PRO   150      39.748  44.063  31.949  1.00  0.00           H  
ATOM   2363  CA  PRO   150      38.312  45.776  32.042  1.00  0.00           C  
ATOM   2364  HA  PRO   150      38.295  45.498  33.096  1.00  0.00           H  
ATOM   2365  C   PRO   150      38.924  47.183  31.784  1.00  0.00           C  
ATOM   2366  O   PRO   150      38.761  47.876  30.805  1.00  0.00           O  
ATOM   2367  N   GLY   151      39.815  47.527  32.699  1.00  0.00           N  
ATOM   2368  H   GLY   151      39.774  46.983  33.549  1.00  0.00           H  
ATOM   2369  CA  GLY   151      40.774  48.645  32.540  1.00  0.00           C  
ATOM   2370  HA2 GLY   151      41.316  48.663  33.486  1.00  0.00           H  
ATOM   2371  HA3 GLY   151      41.389  48.338  31.694  1.00  0.00           H  
ATOM   2372  C   GLY   151      40.242  50.072  32.165  1.00  0.00           C  
ATOM   2373  O   GLY   151      40.865  50.834  31.428  1.00  0.00           O  
ATOM   2374  N   ALA   152      39.027  50.305  32.708  1.00  0.00           N  
ATOM   2375  H   ALA   152      38.773  49.760  33.519  1.00  0.00           H  
ATOM   2376  CA  ALA   152      38.161  51.455  32.342  1.00  0.00           C  
ATOM   2377  HA  ALA   152      38.631  51.925  31.478  1.00  0.00           H  
ATOM   2378  CB  ALA   152      36.772  51.080  31.973  1.00  0.00           C  
ATOM   2379  HB1 ALA   152      36.212  51.933  31.589  1.00  0.00           H  
ATOM   2380  HB2 ALA   152      36.738  50.339  31.174  1.00  0.00           H  
ATOM   2381  HB3 ALA   152      36.358  50.635  32.877  1.00  0.00           H  
ATOM   2382  C   ALA   152      38.322  52.592  33.410  1.00  0.00           C  
ATOM   2383  O   ALA   152      37.680  53.654  33.210  1.00  0.00           O  
ATOM   2384  N   GLY   153      39.127  52.419  34.456  1.00  0.00           N  
ATOM   2385  H   GLY   153      39.529  51.508  34.625  1.00  0.00           H  
ATOM   2386  CA  GLY   153      39.216  53.404  35.602  1.00  0.00           C  
ATOM   2387  HA2 GLY   153      40.271  53.467  35.871  1.00  0.00           H  
ATOM   2388  HA3 GLY   153      38.928  54.415  35.312  1.00  0.00           H  
ATOM   2389  C   GLY   153      38.492  53.015  36.856  1.00  0.00           C  
ATOM   2390  O   GLY   153      38.391  53.896  37.737  1.00  0.00           O  
ATOM   2391  N   LYS   154      37.885  51.801  36.995  1.00  0.00           N  
ATOM   2392  H   LYS   154      38.042  51.071  36.315  1.00  0.00           H  
ATOM   2393  CA  LYS   154      37.125  51.514  38.206  1.00  0.00           C  
ATOM   2394  HA  LYS   154      36.350  52.271  38.332  1.00  0.00           H  
ATOM   2395  CB  LYS   154      36.520  50.095  38.184  1.00  0.00           C  
ATOM   2396  HB2 LYS   154      37.323  49.358  38.177  1.00  0.00           H  
ATOM   2397  HB3 LYS   154      35.999  49.949  39.130  1.00  0.00           H  
ATOM   2398  CG  LYS   154      35.523  49.846  37.028  1.00  0.00           C  
ATOM   2399  HG2 LYS   154      34.628  50.360  37.379  1.00  0.00           H  
ATOM   2400  HG3 LYS   154      35.880  50.229  36.072  1.00  0.00           H  
ATOM   2401  CD  LYS   154      35.066  48.378  36.944  1.00  0.00           C  
ATOM   2402  HD2 LYS   154      34.529  48.136  37.861  1.00  0.00           H  
ATOM   2403  HD3 LYS   154      34.317  48.196  36.173  1.00  0.00           H  
ATOM   2404  CE  LYS   154      36.150  47.330  36.933  1.00  0.00           C  
ATOM   2405  HE2 LYS   154      36.752  47.459  37.833  1.00  0.00           H  
ATOM   2406  HE3 LYS   154      35.769  46.329  37.132  1.00  0.00           H  
ATOM   2407  NZ  LYS   154      37.008  47.474  35.683  1.00  0.00           N  
ATOM   2408  HZ1 LYS   154      37.645  48.254  35.756  1.00  0.00           H  
ATOM   2409  HZ2 LYS   154      37.621  46.697  35.480  1.00  0.00           H  
ATOM   2410  HZ3 LYS   154      36.468  47.497  34.830  1.00  0.00           H  
ATOM   2411  C   LYS   154      38.008  51.683  39.497  1.00  0.00           C  
ATOM   2412  O   LYS   154      37.552  52.180  40.481  1.00  0.00           O  
ATOM   2413  N   SER   155      39.346  51.500  39.423  1.00  0.00           N  
ATOM   2414  H   SER   155      39.744  51.153  38.562  1.00  0.00           H  
ATOM   2415  CA  SER   155      40.235  51.730  40.516  1.00  0.00           C  
ATOM   2416  HA  SER   155      39.730  51.562  41.468  1.00  0.00           H  
ATOM   2417  CB  SER   155      41.265  50.607  40.449  1.00  0.00           C  
ATOM   2418  HB2 SER   155      41.870  50.705  39.548  1.00  0.00           H  
ATOM   2419  HB3 SER   155      41.864  50.530  41.357  1.00  0.00           H  
ATOM   2420  OG  SER   155      40.610  49.379  40.486  1.00  0.00           O  
ATOM   2421  HG  SER   155      40.588  49.080  41.398  1.00  0.00           H  
ATOM   2422  C   SER   155      40.922  53.061  40.560  1.00  0.00           C  
ATOM   2423  O   SER   155      41.295  53.570  41.686  1.00  0.00           O  
ATOM   2424  N   ALA   156      40.980  53.699  39.357  1.00  0.00           N  
ATOM   2425  H   ALA   156      40.857  53.258  38.457  1.00  0.00           H  
ATOM   2426  CA  ALA   156      41.406  55.061  39.374  1.00  0.00           C  
ATOM   2427  HA  ALA   156      42.327  55.126  39.953  1.00  0.00           H  
ATOM   2428  CB  ALA   156      41.849  55.456  37.975  1.00  0.00           C  
ATOM   2429  HB1 ALA   156      41.125  55.352  37.167  1.00  0.00           H  
ATOM   2430  HB2 ALA   156      42.029  56.531  37.995  1.00  0.00           H  
ATOM   2431  HB3 ALA   156      42.721  54.869  37.687  1.00  0.00           H  
ATOM   2432  C   ALA   156      40.348  55.928  40.087  1.00  0.00           C  
ATOM   2433  O   ALA   156      40.659  56.923  40.733  1.00  0.00           O  
ATOM   2434  N   LEU   157      39.059  55.472  40.059  1.00  0.00           N  
ATOM   2435  H   LEU   157      38.866  54.614  39.562  1.00  0.00           H  
ATOM   2436  CA  LEU   157      37.962  56.095  40.701  1.00  0.00           C  
ATOM   2437  HA  LEU   157      38.162  57.166  40.741  1.00  0.00           H  
ATOM   2438  CB  LEU   157      36.567  55.814  39.950  1.00  0.00           C  
ATOM   2439  HB2 LEU   157      36.854  56.117  38.943  1.00  0.00           H  
ATOM   2440  HB3 LEU   157      36.319  54.756  40.033  1.00  0.00           H  
ATOM   2441  CG  LEU   157      35.446  56.682  40.489  1.00  0.00           C  
ATOM   2442  HG  LEU   157      35.252  56.644  41.561  1.00  0.00           H  
ATOM   2443  CD1 LEU   157      35.801  58.214  40.234  1.00  0.00           C  
ATOM   2444 HD11 LEU   157      36.575  58.316  39.473  1.00  0.00           H  
ATOM   2445 HD12 LEU   157      34.955  58.756  39.813  1.00  0.00           H  
ATOM   2446 HD13 LEU   157      36.247  58.563  41.166  1.00  0.00           H  
ATOM   2447  CD2 LEU   157      34.167  56.364  39.691  1.00  0.00           C  
ATOM   2448 HD21 LEU   157      33.889  55.314  39.785  1.00  0.00           H  
ATOM   2449 HD22 LEU   157      33.342  56.939  40.112  1.00  0.00           H  
ATOM   2450 HD23 LEU   157      34.331  56.671  38.659  1.00  0.00           H  
ATOM   2451  C   LEU   157      37.940  55.701  42.202  1.00  0.00           C  
ATOM   2452  O   LEU   157      37.963  56.598  43.062  1.00  0.00           O  
ATOM   2453  N   ALA   158      38.061  54.427  42.515  1.00  0.00           N  
ATOM   2454  H   ALA   158      38.020  53.772  41.748  1.00  0.00           H  
ATOM   2455  CA  ALA   158      38.140  53.968  43.883  1.00  0.00           C  
ATOM   2456  HA  ALA   158      37.236  54.162  44.460  1.00  0.00           H  
ATOM   2457  CB  ALA   158      38.228  52.479  43.802  1.00  0.00           C  
ATOM   2458  HB1 ALA   158      38.473  52.130  44.805  1.00  0.00           H  
ATOM   2459  HB2 ALA   158      37.357  52.052  43.305  1.00  0.00           H  
ATOM   2460  HB3 ALA   158      39.107  52.158  43.243  1.00  0.00           H  
ATOM   2461  C   ALA   158      39.277  54.601  44.748  1.00  0.00           C  
ATOM   2462  O   ALA   158      38.944  54.946  45.864  1.00  0.00           O  
ATOM   2463  N   ALA   159      40.426  54.872  44.197  1.00  0.00           N  
ATOM   2464  H   ALA   159      40.523  54.666  43.213  1.00  0.00           H  
ATOM   2465  CA  ALA   159      41.557  55.556  44.820  1.00  0.00           C  
ATOM   2466  HA  ALA   159      41.785  55.169  45.814  1.00  0.00           H  
ATOM   2467  CB  ALA   159      42.818  55.293  43.960  1.00  0.00           C  
ATOM   2468  HB1 ALA   159      42.992  54.244  43.723  1.00  0.00           H  
ATOM   2469  HB2 ALA   159      42.874  55.839  43.018  1.00  0.00           H  
ATOM   2470  HB3 ALA   159      43.605  55.676  44.609  1.00  0.00           H  
ATOM   2471  C   ALA   159      41.242  57.039  44.996  1.00  0.00           C  
ATOM   2472  O   ALA   159      41.308  57.454  46.131  1.00  0.00           O  
ATOM   2473  N   GLN   160      40.725  57.708  44.017  1.00  0.00           N  
ATOM   2474  H   GLN   160      40.574  57.291  43.110  1.00  0.00           H  
ATOM   2475  CA  GLN   160      40.251  59.009  44.194  1.00  0.00           C  
ATOM   2476  HA  GLN   160      41.129  59.604  44.444  1.00  0.00           H  
ATOM   2477  CB  GLN   160      39.671  59.396  42.822  1.00  0.00           C  
ATOM   2478  HB2 GLN   160      40.441  59.404  42.051  1.00  0.00           H  
ATOM   2479  HB3 GLN   160      38.896  58.682  42.542  1.00  0.00           H  
ATOM   2480  CG  GLN   160      39.101  60.808  42.861  1.00  0.00           C  
ATOM   2481  HG2 GLN   160      38.307  60.866  43.605  1.00  0.00           H  
ATOM   2482  HG3 GLN   160      39.800  61.518  43.301  1.00  0.00           H  
ATOM   2483  CD  GLN   160      38.732  61.274  41.408  1.00  0.00           C  
ATOM   2484  OE1 GLN   160      38.423  60.466  40.581  1.00  0.00           O  
ATOM   2485  NE2 GLN   160      38.715  62.615  41.183  1.00  0.00           N  
ATOM   2486 HE21 GLN   160      38.335  62.915  40.296  1.00  0.00           H  
ATOM   2487 HE22 GLN   160      38.977  63.305  41.872  1.00  0.00           H  
ATOM   2488  C   GLN   160      39.227  59.192  45.337  1.00  0.00           C  
ATOM   2489  O   GLN   160      39.426  60.064  46.195  1.00  0.00           O  
ATOM   2490  N   ILE   161      38.336  58.229  45.408  1.00  0.00           N  
ATOM   2491  H   ILE   161      38.278  57.569  44.646  1.00  0.00           H  
ATOM   2492  CA  ILE   161      37.375  58.140  46.515  1.00  0.00           C  
ATOM   2493  HA  ILE   161      36.827  59.080  46.575  1.00  0.00           H  
ATOM   2494  CB  ILE   161      36.305  57.035  46.305  1.00  0.00           C  
ATOM   2495  HB  ILE   161      36.815  56.101  46.072  1.00  0.00           H  
ATOM   2496  CG2 ILE   161      35.516  56.923  47.604  1.00  0.00           C  
ATOM   2497 HG21 ILE   161      35.098  57.922  47.730  1.00  0.00           H  
ATOM   2498 HG22 ILE   161      34.688  56.229  47.461  1.00  0.00           H  
ATOM   2499 HG23 ILE   161      36.160  56.636  48.435  1.00  0.00           H  
ATOM   2500  CG1 ILE   161      35.383  57.467  45.119  1.00  0.00           C  
ATOM   2501 HG12 ILE   161      34.790  58.311  45.472  1.00  0.00           H  
ATOM   2502 HG13 ILE   161      35.967  57.926  44.322  1.00  0.00           H  
ATOM   2503  CD1 ILE   161      34.405  56.411  44.578  1.00  0.00           C  
ATOM   2504 HD11 ILE   161      33.864  56.908  43.772  1.00  0.00           H  
ATOM   2505 HD12 ILE   161      34.935  55.599  44.080  1.00  0.00           H  
ATOM   2506 HD13 ILE   161      33.779  56.040  45.390  1.00  0.00           H  
ATOM   2507  C   ILE   161      38.150  58.076  47.845  1.00  0.00           C  
ATOM   2508  O   ILE   161      37.734  58.818  48.749  1.00  0.00           O  
ATOM   2509  N   ALA   162      39.240  57.290  47.999  1.00  0.00           N  
ATOM   2510  H   ALA   162      39.664  56.860  47.189  1.00  0.00           H  
ATOM   2511  CA  ALA   162      39.894  57.113  49.314  1.00  0.00           C  
ATOM   2512  HA  ALA   162      39.144  56.845  50.058  1.00  0.00           H  
ATOM   2513  CB  ALA   162      40.808  55.904  49.307  1.00  0.00           C  
ATOM   2514  HB1 ALA   162      41.539  55.920  50.116  1.00  0.00           H  
ATOM   2515  HB2 ALA   162      40.178  55.022  49.421  1.00  0.00           H  
ATOM   2516  HB3 ALA   162      41.382  55.914  48.380  1.00  0.00           H  
ATOM   2517  C   ALA   162      40.748  58.312  49.856  1.00  0.00           C  
ATOM   2518  O   ALA   162      41.078  58.368  51.040  1.00  0.00           O  
ATOM   2519  N   ARG   163      41.015  59.219  48.943  1.00  0.00           N  
ATOM   2520  H   ARG   163      40.529  59.122  48.063  1.00  0.00           H  
ATOM   2521  CA  ARG   163      41.618  60.567  49.197  1.00  0.00           C  
ATOM   2522  HA  ARG   163      41.915  60.551  50.246  1.00  0.00           H  
ATOM   2523  CB  ARG   163      42.935  60.717  48.336  1.00  0.00           C  
ATOM   2524  HB2 ARG   163      43.576  61.497  48.747  1.00  0.00           H  
ATOM   2525  HB3 ARG   163      43.475  59.782  48.484  1.00  0.00           H  
ATOM   2526  CG  ARG   163      42.753  60.910  46.889  1.00  0.00           C  
ATOM   2527  HG2 ARG   163      42.051  60.136  46.579  1.00  0.00           H  
ATOM   2528  HG3 ARG   163      42.299  61.891  46.748  1.00  0.00           H  
ATOM   2529  CD  ARG   163      44.036  60.873  46.126  1.00  0.00           C  
ATOM   2530  HD2 ARG   163      44.560  61.808  46.324  1.00  0.00           H  
ATOM   2531  HD3 ARG   163      44.713  60.075  46.432  1.00  0.00           H  
ATOM   2532  NE  ARG   163      43.762  60.933  44.737  1.00  0.00           N  
ATOM   2533  HE  ARG   163      43.121  61.678  44.505  1.00  0.00           H  
ATOM   2534  CZ  ARG   163      44.005  59.972  43.829  1.00  0.00           C  
ATOM   2535  NH1 ARG   163      44.810  59.016  44.053  1.00  0.00           N  
ATOM   2536 HH11 ARG   163      45.376  59.046  44.889  1.00  0.00           H  
ATOM   2537 HH12 ARG   163      44.985  58.365  43.301  1.00  0.00           H  
ATOM   2538  NH2 ARG   163      43.455  59.894  42.644  1.00  0.00           N  
ATOM   2539 HH21 ARG   163      42.892  60.632  42.246  1.00  0.00           H  
ATOM   2540 HH22 ARG   163      43.634  59.092  42.057  1.00  0.00           H  
ATOM   2541  C   ARG   163      40.599  61.752  49.074  1.00  0.00           C  
ATOM   2542  O   ARG   163      40.939  62.804  49.676  1.00  0.00           O  
ATOM   2543  N   GLN   164      39.374  61.622  48.524  1.00  0.00           N  
ATOM   2544  H   GLN   164      39.182  60.756  48.042  1.00  0.00           H  
ATOM   2545  CA  GLN   164      38.445  62.716  48.482  1.00  0.00           C  
ATOM   2546  HA  GLN   164      38.987  63.632  48.721  1.00  0.00           H  
ATOM   2547  CB  GLN   164      37.800  62.920  47.103  1.00  0.00           C  
ATOM   2548  HB2 GLN   164      37.338  61.959  46.878  1.00  0.00           H  
ATOM   2549  HB3 GLN   164      37.006  63.654  47.234  1.00  0.00           H  
ATOM   2550  CG  GLN   164      38.773  63.427  46.068  1.00  0.00           C  
ATOM   2551  HG2 GLN   164      39.216  64.359  46.419  1.00  0.00           H  
ATOM   2552  HG3 GLN   164      39.545  62.664  45.973  1.00  0.00           H  
ATOM   2553  CD  GLN   164      38.267  63.478  44.610  1.00  0.00           C  
ATOM   2554  OE1 GLN   164      39.038  63.856  43.745  1.00  0.00           O  
ATOM   2555  NE2 GLN   164      37.047  63.134  44.307  1.00  0.00           N  
ATOM   2556 HE21 GLN   164      36.768  63.253  43.343  1.00  0.00           H  
ATOM   2557 HE22 GLN   164      36.390  62.900  45.037  1.00  0.00           H  
ATOM   2558  C   GLN   164      37.369  62.568  49.577  1.00  0.00           C  
ATOM   2559  O   GLN   164      36.901  63.660  50.024  1.00  0.00           O  
ATOM   2560  N   ALA   165      36.970  61.370  49.998  1.00  0.00           N  
ATOM   2561  H   ALA   165      37.444  60.558  49.627  1.00  0.00           H  
ATOM   2562  CA  ALA   165      35.723  61.204  50.827  1.00  0.00           C  
ATOM   2563  HA  ALA   165      34.890  61.572  50.227  1.00  0.00           H  
ATOM   2564  CB  ALA   165      35.362  59.724  51.043  1.00  0.00           C  
ATOM   2565  HB1 ALA   165      35.314  59.169  50.106  1.00  0.00           H  
ATOM   2566  HB2 ALA   165      35.962  59.275  51.834  1.00  0.00           H  
ATOM   2567  HB3 ALA   165      34.408  59.686  51.569  1.00  0.00           H  
ATOM   2568  C   ALA   165      35.727  62.039  52.149  1.00  0.00           C  
ATOM   2569  O   ALA   165      36.791  62.197  52.732  1.00  0.00           O  
ATOM   2570  N   THR   166      34.586  62.530  52.610  1.00  0.00           N  
ATOM   2571  H   THR   166      33.714  62.318  52.146  1.00  0.00           H  
ATOM   2572  CA  THR   166      34.451  63.352  53.926  1.00  0.00           C  
ATOM   2573  HA  THR   166      35.027  62.892  54.729  1.00  0.00           H  
ATOM   2574  CB  THR   166      35.084  64.740  53.705  1.00  0.00           C  
ATOM   2575  HB  THR   166      36.135  64.546  53.488  1.00  0.00           H  
ATOM   2576  CG2 THR   166      34.432  65.587  52.655  1.00  0.00           C  
ATOM   2577 HG21 THR   166      33.479  66.007  52.975  1.00  0.00           H  
ATOM   2578 HG22 THR   166      35.127  66.402  52.452  1.00  0.00           H  
ATOM   2579 HG23 THR   166      34.326  64.980  51.756  1.00  0.00           H  
ATOM   2580  OG1 THR   166      35.069  65.390  54.964  1.00  0.00           O  
ATOM   2581  HG1 THR   166      35.754  64.929  55.454  1.00  0.00           H  
ATOM   2582  C   THR   166      32.976  63.581  54.241  1.00  0.00           C  
ATOM   2583  O   THR   166      32.062  63.282  53.444  1.00  0.00           O  
ATOM   2584  N   VAL   167      32.709  64.174  55.461  1.00  0.00           N  
ATOM   2585  H   VAL   167      33.526  64.381  56.017  1.00  0.00           H  
ATOM   2586  CA  VAL   167      31.348  64.521  55.890  1.00  0.00           C  
ATOM   2587  HA  VAL   167      30.593  64.428  55.109  1.00  0.00           H  
ATOM   2588  CB  VAL   167      30.900  63.550  57.064  1.00  0.00           C  
ATOM   2589  HB  VAL   167      29.912  63.892  57.375  1.00  0.00           H  
ATOM   2590  CG1 VAL   167      30.761  62.051  56.590  1.00  0.00           C  
ATOM   2591 HG11 VAL   167      30.387  61.528  57.470  1.00  0.00           H  
ATOM   2592 HG12 VAL   167      29.990  62.034  55.819  1.00  0.00           H  
ATOM   2593 HG13 VAL   167      31.706  61.691  56.184  1.00  0.00           H  
ATOM   2594  CG2 VAL   167      31.705  63.559  58.323  1.00  0.00           C  
ATOM   2595 HG21 VAL   167      32.745  63.309  58.116  1.00  0.00           H  
ATOM   2596 HG22 VAL   167      31.696  64.512  58.853  1.00  0.00           H  
ATOM   2597 HG23 VAL   167      31.320  62.817  59.023  1.00  0.00           H  
ATOM   2598  C   VAL   167      31.223  65.965  56.361  1.00  0.00           C  
ATOM   2599  O   VAL   167      32.141  66.652  56.709  1.00  0.00           O  
ATOM   2600  N   LEU   168      30.016  66.472  56.318  1.00  0.00           N  
ATOM   2601  H   LEU   168      29.263  65.891  55.977  1.00  0.00           H  
ATOM   2602  CA  LEU   168      29.718  67.896  56.404  1.00  0.00           C  
ATOM   2603  HA  LEU   168      30.184  68.381  55.546  1.00  0.00           H  
ATOM   2604  CB  LEU   168      28.125  68.070  56.300  1.00  0.00           C  
ATOM   2605  HB2 LEU   168      27.665  67.444  55.536  1.00  0.00           H  
ATOM   2606  HB3 LEU   168      27.700  67.746  57.250  1.00  0.00           H  
ATOM   2607  CG  LEU   168      27.542  69.520  55.980  1.00  0.00           C  
ATOM   2608  HG  LEU   168      26.461  69.465  56.115  1.00  0.00           H  
ATOM   2609  CD1 LEU   168      28.069  70.483  57.027  1.00  0.00           C  
ATOM   2610 HD11 LEU   168      27.476  71.398  56.992  1.00  0.00           H  
ATOM   2611 HD12 LEU   168      28.049  70.018  58.013  1.00  0.00           H  
ATOM   2612 HD13 LEU   168      29.102  70.776  56.839  1.00  0.00           H  
ATOM   2613  CD2 LEU   168      27.902  70.076  54.584  1.00  0.00           C  
ATOM   2614 HD21 LEU   168      27.350  71.000  54.411  1.00  0.00           H  
ATOM   2615 HD22 LEU   168      28.964  70.305  54.669  1.00  0.00           H  
ATOM   2616 HD23 LEU   168      27.635  69.335  53.830  1.00  0.00           H  
ATOM   2617  C   LEU   168      30.250  68.494  57.680  1.00  0.00           C  
ATOM   2618  O   LEU   168      29.962  68.054  58.783  1.00  0.00           O  
ATOM   2619  N   ASP   169      31.226  69.403  57.536  1.00  0.00           N  
ATOM   2620  H   ASP   169      31.409  69.749  56.605  1.00  0.00           H  
ATOM   2621  CA  ASP   169      31.978  70.079  58.653  1.00  0.00           C  
ATOM   2622  HA  ASP   169      32.822  70.518  58.120  1.00  0.00           H  
ATOM   2623  CB  ASP   169      31.219  71.291  59.206  1.00  0.00           C  
ATOM   2624  HB2 ASP   169      30.915  71.878  58.339  1.00  0.00           H  
ATOM   2625  HB3 ASP   169      30.296  71.033  59.724  1.00  0.00           H  
ATOM   2626  CG  ASP   169      32.135  72.120  60.155  1.00  0.00           C  
ATOM   2627  OD1 ASP   169      33.345  72.202  59.819  1.00  0.00           O  
ATOM   2628  OD2 ASP   169      31.651  72.701  61.191  1.00  0.00           O  
ATOM   2629  C   ASP   169      32.711  69.156  59.708  1.00  0.00           C  
ATOM   2630  O   ASP   169      32.826  69.505  60.900  1.00  0.00           O  
ATOM   2631  N   SER   170      33.249  68.010  59.252  1.00  0.00           N  
ATOM   2632  H   SER   170      32.921  67.683  58.354  1.00  0.00           H  
ATOM   2633  CA  SER   170      34.196  67.220  60.061  1.00  0.00           C  
ATOM   2634  HA  SER   170      34.828  67.837  60.700  1.00  0.00           H  
ATOM   2635  CB  SER   170      33.307  66.280  60.998  1.00  0.00           C  
ATOM   2636  HB2 SER   170      32.522  66.882  61.455  1.00  0.00           H  
ATOM   2637  HB3 SER   170      32.792  65.501  60.436  1.00  0.00           H  
ATOM   2638  OG  SER   170      34.045  65.711  62.002  1.00  0.00           O  
ATOM   2639  HG  SER   170      33.445  65.400  62.684  1.00  0.00           H  
ATOM   2640  C   SER   170      35.049  66.239  59.297  1.00  0.00           C  
ATOM   2641  O   SER   170      34.607  65.691  58.294  1.00  0.00           O  
ATOM   2642  N   SER   171      36.159  65.826  59.886  1.00  0.00           N  
ATOM   2643  H   SER   171      36.386  66.157  60.813  1.00  0.00           H  
ATOM   2644  CA  SER   171      36.981  64.732  59.452  1.00  0.00           C  
ATOM   2645  HA  SER   171      36.527  64.274  58.573  1.00  0.00           H  
ATOM   2646  CB  SER   171      38.302  65.279  58.907  1.00  0.00           C  
ATOM   2647  HB2 SER   171      38.855  65.890  59.621  1.00  0.00           H  
ATOM   2648  HB3 SER   171      38.908  64.414  58.637  1.00  0.00           H  
ATOM   2649  OG  SER   171      38.081  66.024  57.690  1.00  0.00           O  
ATOM   2650  HG  SER   171      38.870  66.403  57.295  1.00  0.00           H  
ATOM   2651  C   SER   171      37.172  63.577  60.455  1.00  0.00           C  
ATOM   2652  O   SER   171      37.865  62.581  60.262  1.00  0.00           O  
ATOM   2653  N   ASP   172      36.507  63.709  61.636  1.00  0.00           N  
ATOM   2654  H   ASP   172      35.806  64.429  61.734  1.00  0.00           H  
ATOM   2655  CA  ASP   172      36.706  62.845  62.793  1.00  0.00           C  
ATOM   2656  HA  ASP   172      37.613  62.254  62.661  1.00  0.00           H  
ATOM   2657  CB  ASP   172      36.634  63.735  64.024  1.00  0.00           C  
ATOM   2658  HB2 ASP   172      37.518  64.360  63.900  1.00  0.00           H  
ATOM   2659  HB3 ASP   172      35.737  64.355  64.021  1.00  0.00           H  
ATOM   2660  CG  ASP   172      36.789  63.046  65.418  1.00  0.00           C  
ATOM   2661  OD1 ASP   172      35.827  62.918  66.182  1.00  0.00           O  
ATOM   2662  OD2 ASP   172      37.967  62.640  65.737  1.00  0.00           O  
ATOM   2663  C   ASP   172      35.504  61.903  62.936  1.00  0.00           C  
ATOM   2664  O   ASP   172      35.580  60.742  63.383  1.00  0.00           O  
ATOM   2665  N   ASP   173      34.335  62.290  62.430  1.00  0.00           N  
ATOM   2666  H   ASP   173      34.427  63.220  62.048  1.00  0.00           H  
ATOM   2667  CA  ASP   173      33.075  61.599  62.342  1.00  0.00           C  
ATOM   2668  HA  ASP   173      32.995  60.994  63.245  1.00  0.00           H  
ATOM   2669  CB  ASP   173      31.853  62.541  62.088  1.00  0.00           C  
ATOM   2670  HB2 ASP   173      32.036  63.158  61.208  1.00  0.00           H  
ATOM   2671  HB3 ASP   173      30.978  61.906  61.951  1.00  0.00           H  
ATOM   2672  CG  ASP   173      31.647  63.319  63.348  1.00  0.00           C  
ATOM   2673  OD1 ASP   173      31.918  64.531  63.276  1.00  0.00           O  
ATOM   2674  OD2 ASP   173      31.366  62.681  64.338  1.00  0.00           O  
ATOM   2675  C   ASP   173      33.000  60.463  61.253  1.00  0.00           C  
ATOM   2676  O   ASP   173      31.997  59.812  61.023  1.00  0.00           O  
ATOM   2677  N   PHE   174      34.141  60.248  60.579  1.00  0.00           N  
ATOM   2678  H   PHE   174      35.002  60.668  60.899  1.00  0.00           H  
ATOM   2679  CA  PHE   174      34.217  59.590  59.233  1.00  0.00           C  
ATOM   2680  HA  PHE   174      33.327  58.972  59.110  1.00  0.00           H  
ATOM   2681  CB  PHE   174      34.035  60.683  58.219  1.00  0.00           C  
ATOM   2682  HB2 PHE   174      33.037  61.082  58.400  1.00  0.00           H  
ATOM   2683  HB3 PHE   174      34.748  61.450  58.519  1.00  0.00           H  
ATOM   2684  CG  PHE   174      34.152  60.250  56.808  1.00  0.00           C  
ATOM   2685  CD1 PHE   174      33.070  59.511  56.329  1.00  0.00           C  
ATOM   2686  HD1 PHE   174      32.231  59.297  56.975  1.00  0.00           H  
ATOM   2687  CE1 PHE   174      33.122  58.889  55.152  1.00  0.00           C  
ATOM   2688  HE1 PHE   174      32.316  58.235  54.854  1.00  0.00           H  
ATOM   2689  CZ  PHE   174      34.251  58.971  54.391  1.00  0.00           C  
ATOM   2690  HZ  PHE   174      34.233  58.395  53.477  1.00  0.00           H  
ATOM   2691  CE2 PHE   174      35.410  59.691  54.842  1.00  0.00           C  
ATOM   2692  HE2 PHE   174      36.252  59.686  54.167  1.00  0.00           H  
ATOM   2693  CD2 PHE   174      35.336  60.328  56.047  1.00  0.00           C  
ATOM   2694  HD2 PHE   174      36.218  60.681  56.560  1.00  0.00           H  
ATOM   2695  C   PHE   174      35.526  58.802  58.967  1.00  0.00           C  
ATOM   2696  O   PHE   174      36.570  59.111  59.524  1.00  0.00           O  
ATOM   2697  N   ALA   175      35.618  57.836  58.046  1.00  0.00           N  
ATOM   2698  H   ALA   175      34.737  57.601  57.613  1.00  0.00           H  
ATOM   2699  CA  ALA   175      36.795  57.053  57.642  1.00  0.00           C  
ATOM   2700  HA  ALA   175      37.629  57.703  57.379  1.00  0.00           H  
ATOM   2701  CB  ALA   175      37.299  56.199  58.825  1.00  0.00           C  
ATOM   2702  HB1 ALA   175      37.484  56.874  59.660  1.00  0.00           H  
ATOM   2703  HB2 ALA   175      36.457  55.561  59.095  1.00  0.00           H  
ATOM   2704  HB3 ALA   175      38.246  55.707  58.603  1.00  0.00           H  
ATOM   2705  C   ALA   175      36.543  56.171  56.398  1.00  0.00           C  
ATOM   2706  O   ALA   175      35.385  56.077  55.967  1.00  0.00           O  
ATOM   2707  N   VAL   176      37.611  55.509  55.907  1.00  0.00           N  
ATOM   2708  H   VAL   176      38.482  55.743  56.362  1.00  0.00           H  
ATOM   2709  CA  VAL   176      37.744  54.642  54.798  1.00  0.00           C  
ATOM   2710  HA  VAL   176      36.742  54.481  54.402  1.00  0.00           H  
ATOM   2711  CB  VAL   176      38.536  55.308  53.699  1.00  0.00           C  
ATOM   2712  HB  VAL   176      39.454  55.695  54.141  1.00  0.00           H  
ATOM   2713  CG1 VAL   176      38.957  54.386  52.555  1.00  0.00           C  
ATOM   2714 HG11 VAL   176      39.779  54.838  52.000  1.00  0.00           H  
ATOM   2715 HG12 VAL   176      39.367  53.449  52.935  1.00  0.00           H  
ATOM   2716 HG13 VAL   176      38.139  54.191  51.862  1.00  0.00           H  
ATOM   2717  CG2 VAL   176      37.817  56.533  53.034  1.00  0.00           C  
ATOM   2718 HG21 VAL   176      37.324  56.262  52.100  1.00  0.00           H  
ATOM   2719 HG22 VAL   176      37.001  56.892  53.661  1.00  0.00           H  
ATOM   2720 HG23 VAL   176      38.591  57.287  52.892  1.00  0.00           H  
ATOM   2721  C   VAL   176      38.265  53.284  55.186  1.00  0.00           C  
ATOM   2722  O   VAL   176      39.050  53.148  56.171  1.00  0.00           O  
ATOM   2723  N   VAL   177      37.889  52.284  54.322  1.00  0.00           N  
ATOM   2724  H   VAL   177      37.165  52.507  53.653  1.00  0.00           H  
ATOM   2725  CA  VAL   177      38.335  50.915  54.371  1.00  0.00           C  
ATOM   2726  HA  VAL   177      39.264  50.847  54.937  1.00  0.00           H  
ATOM   2727  CB  VAL   177      37.323  50.112  55.247  1.00  0.00           C  
ATOM   2728  HB  VAL   177      36.361  50.164  54.736  1.00  0.00           H  
ATOM   2729  CG1 VAL   177      37.821  48.632  55.413  1.00  0.00           C  
ATOM   2730 HG11 VAL   177      36.989  48.063  55.827  1.00  0.00           H  
ATOM   2731 HG12 VAL   177      38.060  48.166  54.458  1.00  0.00           H  
ATOM   2732 HG13 VAL   177      38.693  48.631  56.068  1.00  0.00           H  
ATOM   2733  CG2 VAL   177      37.002  50.684  56.643  1.00  0.00           C  
ATOM   2734 HG21 VAL   177      36.435  51.610  56.540  1.00  0.00           H  
ATOM   2735 HG22 VAL   177      36.389  49.928  57.134  1.00  0.00           H  
ATOM   2736 HG23 VAL   177      37.928  50.782  57.209  1.00  0.00           H  
ATOM   2737  C   VAL   177      38.521  50.347  52.989  1.00  0.00           C  
ATOM   2738  O   VAL   177      37.566  50.076  52.334  1.00  0.00           O  
ATOM   2739  N   PHE   178      39.771  50.122  52.567  1.00  0.00           N  
ATOM   2740  H   PHE   178      40.574  50.221  53.172  1.00  0.00           H  
ATOM   2741  CA  PHE   178      40.073  49.691  51.222  1.00  0.00           C  
ATOM   2742  HA  PHE   178      39.160  49.679  50.625  1.00  0.00           H  
ATOM   2743  CB  PHE   178      41.132  50.538  50.529  1.00  0.00           C  
ATOM   2744  HB2 PHE   178      41.022  51.592  50.785  1.00  0.00           H  
ATOM   2745  HB3 PHE   178      42.139  50.308  50.878  1.00  0.00           H  
ATOM   2746  CG  PHE   178      41.188  50.455  49.039  1.00  0.00           C  
ATOM   2747  CD1 PHE   178      41.626  49.246  48.431  1.00  0.00           C  
ATOM   2748  HD1 PHE   178      41.817  48.336  48.980  1.00  0.00           H  
ATOM   2749  CE1 PHE   178      41.861  49.178  47.059  1.00  0.00           C  
ATOM   2750  HE1 PHE   178      42.217  48.269  46.597  1.00  0.00           H  
ATOM   2751  CZ  PHE   178      41.713  50.298  46.281  1.00  0.00           C  
ATOM   2752  HZ  PHE   178      41.854  50.308  45.210  1.00  0.00           H  
ATOM   2753  CE2 PHE   178      41.398  51.514  46.873  1.00  0.00           C  
ATOM   2754  HE2 PHE   178      41.351  52.317  46.152  1.00  0.00           H  
ATOM   2755  CD2 PHE   178      40.975  51.576  48.191  1.00  0.00           C  
ATOM   2756  HD2 PHE   178      40.659  52.556  48.518  1.00  0.00           H  
ATOM   2757  C   PHE   178      40.474  48.196  51.294  1.00  0.00           C  
ATOM   2758  O   PHE   178      41.326  47.911  52.156  1.00  0.00           O  
ATOM   2759  N   ALA   179      39.834  47.324  50.436  1.00  0.00           N  
ATOM   2760  H   ALA   179      39.242  47.822  49.787  1.00  0.00           H  
ATOM   2761  CA  ALA   179      40.127  45.868  50.331  1.00  0.00           C  
ATOM   2762  HA  ALA   179      41.020  45.637  50.913  1.00  0.00           H  
ATOM   2763  CB  ALA   179      38.972  45.027  50.831  1.00  0.00           C  
ATOM   2764  HB1 ALA   179      38.663  45.573  51.723  1.00  0.00           H  
ATOM   2765  HB2 ALA   179      38.216  44.942  50.051  1.00  0.00           H  
ATOM   2766  HB3 ALA   179      39.289  44.052  51.202  1.00  0.00           H  
ATOM   2767  C   ALA   179      40.548  45.601  48.884  1.00  0.00           C  
ATOM   2768  O   ALA   179      39.745  45.980  48.048  1.00  0.00           O  
ATOM   2769  N   ALA   180      41.771  45.088  48.677  1.00  0.00           N  
ATOM   2770  H   ALA   180      42.349  44.696  49.406  1.00  0.00           H  
ATOM   2771  CA  ALA   180      42.178  44.795  47.322  1.00  0.00           C  
ATOM   2772  HA  ALA   180      41.440  45.126  46.591  1.00  0.00           H  
ATOM   2773  CB  ALA   180      43.543  45.398  47.021  1.00  0.00           C  
ATOM   2774  HB1 ALA   180      43.499  46.451  47.301  1.00  0.00           H  
ATOM   2775  HB2 ALA   180      44.313  44.938  47.640  1.00  0.00           H  
ATOM   2776  HB3 ALA   180      43.823  45.295  45.973  1.00  0.00           H  
ATOM   2777  C   ALA   180      42.236  43.294  47.068  1.00  0.00           C  
ATOM   2778  O   ALA   180      42.862  42.579  47.841  1.00  0.00           O  
ATOM   2779  N   ILE   181      41.350  42.762  46.217  1.00  0.00           N  
ATOM   2780  H   ILE   181      40.852  43.397  45.610  1.00  0.00           H  
ATOM   2781  CA  ILE   181      41.039  41.296  46.172  1.00  0.00           C  
ATOM   2782  HA  ILE   181      41.538  40.872  47.043  1.00  0.00           H  
ATOM   2783  CB  ILE   181      39.562  40.939  46.266  1.00  0.00           C  
ATOM   2784  HB  ILE   181      39.102  41.195  45.312  1.00  0.00           H  
ATOM   2785  CG2 ILE   181      39.403  39.403  46.334  1.00  0.00           C  
ATOM   2786 HG21 ILE   181      40.080  39.042  47.108  1.00  0.00           H  
ATOM   2787 HG22 ILE   181      38.357  39.212  46.575  1.00  0.00           H  
ATOM   2788 HG23 ILE   181      39.729  38.945  45.401  1.00  0.00           H  
ATOM   2789  CG1 ILE   181      38.864  41.718  47.420  1.00  0.00           C  
ATOM   2790 HG12 ILE   181      38.944  41.085  48.304  1.00  0.00           H  
ATOM   2791 HG13 ILE   181      39.309  42.681  47.667  1.00  0.00           H  
ATOM   2792  CD1 ILE   181      37.380  41.874  47.177  1.00  0.00           C  
ATOM   2793 HD11 ILE   181      37.040  41.034  46.571  1.00  0.00           H  
ATOM   2794 HD12 ILE   181      36.866  41.808  48.136  1.00  0.00           H  
ATOM   2795 HD13 ILE   181      37.022  42.802  46.732  1.00  0.00           H  
ATOM   2796  C   ILE   181      41.810  40.732  44.932  1.00  0.00           C  
ATOM   2797  O   ILE   181      41.563  41.283  43.817  1.00  0.00           O  
ATOM   2798  N   GLY   182      42.499  39.606  44.934  1.00  0.00           N  
ATOM   2799  H   GLY   182      42.810  39.276  45.837  1.00  0.00           H  
ATOM   2800  CA  GLY   182      43.033  39.006  43.687  1.00  0.00           C  
ATOM   2801  HA2 GLY   182      43.775  38.237  43.902  1.00  0.00           H  
ATOM   2802  HA3 GLY   182      42.216  38.668  43.051  1.00  0.00           H  
ATOM   2803  C   GLY   182      43.821  39.943  42.776  1.00  0.00           C  
ATOM   2804  O   GLY   182      43.702  39.813  41.554  1.00  0.00           O  
ATOM   2805  N   ILE   183      44.468  41.001  43.263  1.00  0.00           N  
ATOM   2806  H   ILE   183      44.623  41.048  44.260  1.00  0.00           H  
ATOM   2807  CA  ILE   183      45.208  41.948  42.397  1.00  0.00           C  
ATOM   2808  HA  ILE   183      44.567  42.246  41.566  1.00  0.00           H  
ATOM   2809  CB  ILE   183      45.624  43.291  43.011  1.00  0.00           C  
ATOM   2810  HB  ILE   183      46.236  43.809  42.273  1.00  0.00           H  
ATOM   2811  CG2 ILE   183      44.338  43.976  43.218  1.00  0.00           C  
ATOM   2812 HG21 ILE   183      44.524  45.020  43.468  1.00  0.00           H  
ATOM   2813 HG22 ILE   183      43.684  43.873  42.352  1.00  0.00           H  
ATOM   2814 HG23 ILE   183      43.906  43.534  44.116  1.00  0.00           H  
ATOM   2815  CG1 ILE   183      46.427  43.099  44.342  1.00  0.00           C  
ATOM   2816 HG12 ILE   183      45.809  42.636  45.111  1.00  0.00           H  
ATOM   2817 HG13 ILE   183      47.282  42.461  44.113  1.00  0.00           H  
ATOM   2818  CD1 ILE   183      46.937  44.427  44.916  1.00  0.00           C  
ATOM   2819 HD11 ILE   183      46.122  44.975  45.390  1.00  0.00           H  
ATOM   2820 HD12 ILE   183      47.758  44.348  45.629  1.00  0.00           H  
ATOM   2821 HD13 ILE   183      47.277  45.003  44.056  1.00  0.00           H  
ATOM   2822  C   ILE   183      46.446  41.345  41.702  1.00  0.00           C  
ATOM   2823  O   ILE   183      47.258  40.566  42.284  1.00  0.00           O  
ATOM   2824  N   THR   184      46.726  41.973  40.529  1.00  0.00           N  
ATOM   2825  H   THR   184      46.047  42.488  39.988  1.00  0.00           H  
ATOM   2826  CA  THR   184      48.148  41.761  39.999  1.00  0.00           C  
ATOM   2827  HA  THR   184      48.243  40.701  39.760  1.00  0.00           H  
ATOM   2828  CB  THR   184      48.458  42.629  38.780  1.00  0.00           C  
ATOM   2829  HB  THR   184      49.440  42.414  38.357  1.00  0.00           H  
ATOM   2830  CG2 THR   184      47.454  42.337  37.740  1.00  0.00           C  
ATOM   2831 HG21 THR   184      47.857  41.560  37.090  1.00  0.00           H  
ATOM   2832 HG22 THR   184      46.447  42.010  38.000  1.00  0.00           H  
ATOM   2833 HG23 THR   184      47.245  43.256  37.191  1.00  0.00           H  
ATOM   2834  OG1 THR   184      48.356  43.992  39.136  1.00  0.00           O  
ATOM   2835  HG1 THR   184      47.407  44.136  39.146  1.00  0.00           H  
ATOM   2836  C   THR   184      49.210  42.152  41.049  1.00  0.00           C  
ATOM   2837  O   THR   184      48.934  42.811  42.067  1.00  0.00           O  
ATOM   2838  N   PHE   185      50.449  41.756  40.704  1.00  0.00           N  
ATOM   2839  H   PHE   185      50.446  41.176  39.877  1.00  0.00           H  
ATOM   2840  CA  PHE   185      51.725  42.335  41.233  1.00  0.00           C  
ATOM   2841  HA  PHE   185      51.609  42.431  42.313  1.00  0.00           H  
ATOM   2842  CB  PHE   185      52.886  41.429  40.899  1.00  0.00           C  
ATOM   2843  HB2 PHE   185      52.539  40.419  41.114  1.00  0.00           H  
ATOM   2844  HB3 PHE   185      53.149  41.473  39.842  1.00  0.00           H  
ATOM   2845  CG  PHE   185      54.099  41.733  41.666  1.00  0.00           C  
ATOM   2846  CD1 PHE   185      54.301  41.207  42.959  1.00  0.00           C  
ATOM   2847  HD1 PHE   185      53.516  40.677  43.477  1.00  0.00           H  
ATOM   2848  CE1 PHE   185      55.419  41.571  43.704  1.00  0.00           C  
ATOM   2849  HE1 PHE   185      55.562  41.282  44.735  1.00  0.00           H  
ATOM   2850  CZ  PHE   185      56.417  42.353  43.075  1.00  0.00           C  
ATOM   2851  HZ  PHE   185      57.283  42.630  43.659  1.00  0.00           H  
ATOM   2852  CE2 PHE   185      56.276  42.904  41.843  1.00  0.00           C  
ATOM   2853  HE2 PHE   185      57.059  43.524  41.431  1.00  0.00           H  
ATOM   2854  CD2 PHE   185      55.157  42.539  41.120  1.00  0.00           C  
ATOM   2855  HD2 PHE   185      54.994  42.930  40.126  1.00  0.00           H  
ATOM   2856  C   PHE   185      51.988  43.774  40.756  1.00  0.00           C  
ATOM   2857  O   PHE   185      52.588  44.493  41.519  1.00  0.00           O  
ATOM   2858  N   GLU   186      51.527  44.309  39.619  1.00  0.00           N  
ATOM   2859  H   GLU   186      51.181  43.635  38.951  1.00  0.00           H  
ATOM   2860  CA  GLU   186      51.677  45.689  39.087  1.00  0.00           C  
ATOM   2861  HA  GLU   186      52.746  45.829  38.923  1.00  0.00           H  
ATOM   2862  CB  GLU   186      51.137  45.759  37.667  1.00  0.00           C  
ATOM   2863  HB2 GLU   186      51.407  44.910  37.039  1.00  0.00           H  
ATOM   2864  HB3 GLU   186      50.048  45.752  37.641  1.00  0.00           H  
ATOM   2865  CG  GLU   186      51.623  47.071  37.033  1.00  0.00           C  
ATOM   2866  HG2 GLU   186      51.105  47.973  37.360  1.00  0.00           H  
ATOM   2867  HG3 GLU   186      52.672  47.202  37.298  1.00  0.00           H  
ATOM   2868  CD  GLU   186      51.445  47.009  35.534  1.00  0.00           C  
ATOM   2869  OE1 GLU   186      52.441  47.127  34.846  1.00  0.00           O  
ATOM   2870  OE2 GLU   186      50.282  46.964  35.049  1.00  0.00           O  
ATOM   2871  C   GLU   186      51.018  46.687  40.019  1.00  0.00           C  
ATOM   2872  O   GLU   186      51.535  47.745  40.358  1.00  0.00           O  
ATOM   2873  N   GLU   187      49.819  46.355  40.508  1.00  0.00           N  
ATOM   2874  H   GLU   187      49.384  45.506  40.176  1.00  0.00           H  
ATOM   2875  CA  GLU   187      48.946  47.244  41.343  1.00  0.00           C  
ATOM   2876  HA  GLU   187      48.952  48.304  41.087  1.00  0.00           H  
ATOM   2877  CB  GLU   187      47.577  46.778  40.837  1.00  0.00           C  
ATOM   2878  HB2 GLU   187      47.525  47.014  39.774  1.00  0.00           H  
ATOM   2879  HB3 GLU   187      47.610  45.695  40.952  1.00  0.00           H  
ATOM   2880  CG  GLU   187      46.281  47.384  41.473  1.00  0.00           C  
ATOM   2881  HG2 GLU   187      46.072  46.896  42.425  1.00  0.00           H  
ATOM   2882  HG3 GLU   187      46.565  48.419  41.664  1.00  0.00           H  
ATOM   2883  CD  GLU   187      45.149  47.423  40.479  1.00  0.00           C  
ATOM   2884  OE1 GLU   187      44.998  48.499  39.850  1.00  0.00           O  
ATOM   2885  OE2 GLU   187      44.318  46.482  40.398  1.00  0.00           O  
ATOM   2886  C   GLU   187      49.275  47.065  42.866  1.00  0.00           C  
ATOM   2887  O   GLU   187      48.970  47.903  43.687  1.00  0.00           O  
ATOM   2888  N   ALA   188      49.962  45.967  43.191  1.00  0.00           N  
ATOM   2889  H   ALA   188      50.249  45.293  42.495  1.00  0.00           H  
ATOM   2890  CA  ALA   188      50.454  45.750  44.599  1.00  0.00           C  
ATOM   2891  HA  ALA   188      49.680  45.969  45.334  1.00  0.00           H  
ATOM   2892  CB  ALA   188      50.668  44.236  44.727  1.00  0.00           C  
ATOM   2893  HB1 ALA   188      50.996  44.036  45.747  1.00  0.00           H  
ATOM   2894  HB2 ALA   188      49.720  43.707  44.626  1.00  0.00           H  
ATOM   2895  HB3 ALA   188      51.393  43.906  43.983  1.00  0.00           H  
ATOM   2896  C   ALA   188      51.691  46.576  44.918  1.00  0.00           C  
ATOM   2897  O   ALA   188      52.155  46.712  46.056  1.00  0.00           O  
ATOM   2898  N   GLU   189      52.365  47.067  43.873  1.00  0.00           N  
ATOM   2899  H   GLU   189      52.074  46.762  42.955  1.00  0.00           H  
ATOM   2900  CA  GLU   189      53.336  48.111  43.937  1.00  0.00           C  
ATOM   2901  HA  GLU   189      53.864  48.059  44.890  1.00  0.00           H  
ATOM   2902  CB  GLU   189      54.400  47.880  42.770  1.00  0.00           C  
ATOM   2903  HB2 GLU   189      54.569  46.812  42.632  1.00  0.00           H  
ATOM   2904  HB3 GLU   189      54.128  48.165  41.754  1.00  0.00           H  
ATOM   2905  CG  GLU   189      55.735  48.536  43.266  1.00  0.00           C  
ATOM   2906  HG2 GLU   189      55.728  49.618  43.394  1.00  0.00           H  
ATOM   2907  HG3 GLU   189      55.974  48.080  44.227  1.00  0.00           H  
ATOM   2908  CD  GLU   189      56.849  48.308  42.250  1.00  0.00           C  
ATOM   2909  OE1 GLU   189      56.997  49.211  41.380  1.00  0.00           O  
ATOM   2910  OE2 GLU   189      57.728  47.457  42.306  1.00  0.00           O  
ATOM   2911  C   GLU   189      52.655  49.508  43.979  1.00  0.00           C  
ATOM   2912  O   GLU   189      52.925  50.306  44.792  1.00  0.00           O  
ATOM   2913  N   PHE   190      51.773  49.742  43.018  1.00  0.00           N  
ATOM   2914  H   PHE   190      51.614  48.984  42.369  1.00  0.00           H  
ATOM   2915  CA  PHE   190      51.014  51.012  42.894  1.00  0.00           C  
ATOM   2916  HA  PHE   190      51.796  51.770  42.865  1.00  0.00           H  
ATOM   2917  CB  PHE   190      50.125  50.928  41.611  1.00  0.00           C  
ATOM   2918  HB2 PHE   190      50.745  50.631  40.765  1.00  0.00           H  
ATOM   2919  HB3 PHE   190      49.285  50.239  41.697  1.00  0.00           H  
ATOM   2920  CG  PHE   190      49.521  52.283  41.263  1.00  0.00           C  
ATOM   2921  CD1 PHE   190      48.275  52.654  41.732  1.00  0.00           C  
ATOM   2922  HD1 PHE   190      47.742  51.952  42.357  1.00  0.00           H  
ATOM   2923  CE1 PHE   190      47.660  53.775  41.193  1.00  0.00           C  
ATOM   2924  HE1 PHE   190      46.695  54.014  41.613  1.00  0.00           H  
ATOM   2925  CZ  PHE   190      48.276  54.634  40.325  1.00  0.00           C  
ATOM   2926  HZ  PHE   190      47.763  55.495  39.923  1.00  0.00           H  
ATOM   2927  CE2 PHE   190      49.512  54.275  39.802  1.00  0.00           C  
ATOM   2928  HE2 PHE   190      49.924  54.927  39.045  1.00  0.00           H  
ATOM   2929  CD2 PHE   190      50.063  53.117  40.270  1.00  0.00           C  
ATOM   2930  HD2 PHE   190      51.033  52.865  39.867  1.00  0.00           H  
ATOM   2931  C   PHE   190      50.225  51.443  44.177  1.00  0.00           C  
ATOM   2932  O   PHE   190      50.468  52.593  44.667  1.00  0.00           O  
ATOM   2933  N   PHE   191      49.356  50.607  44.766  1.00  0.00           N  
ATOM   2934  H   PHE   191      49.122  49.788  44.223  1.00  0.00           H  
ATOM   2935  CA  PHE   191      48.675  50.827  46.036  1.00  0.00           C  
ATOM   2936  HA  PHE   191      48.042  51.698  45.865  1.00  0.00           H  
ATOM   2937  CB  PHE   191      47.690  49.681  46.288  1.00  0.00           C  
ATOM   2938  HB2 PHE   191      48.299  48.818  46.021  1.00  0.00           H  
ATOM   2939  HB3 PHE   191      47.346  49.621  47.320  1.00  0.00           H  
ATOM   2940  CG  PHE   191      46.445  49.564  45.379  1.00  0.00           C  
ATOM   2941  CD1 PHE   191      45.837  48.331  44.920  1.00  0.00           C  
ATOM   2942  HD1 PHE   191      46.364  47.447  45.248  1.00  0.00           H  
ATOM   2943  CE1 PHE   191      44.695  48.265  44.205  1.00  0.00           C  
ATOM   2944  HE1 PHE   191      44.338  47.264  44.011  1.00  0.00           H  
ATOM   2945  CZ  PHE   191      44.005  49.444  43.776  1.00  0.00           C  
ATOM   2946  HZ  PHE   191      43.101  49.246  43.219  1.00  0.00           H  
ATOM   2947  CE2 PHE   191      44.434  50.652  44.321  1.00  0.00           C  
ATOM   2948  HE2 PHE   191      43.834  51.519  44.087  1.00  0.00           H  
ATOM   2949  CD2 PHE   191      45.563  50.647  45.166  1.00  0.00           C  
ATOM   2950  HD2 PHE   191      45.841  51.627  45.525  1.00  0.00           H  
ATOM   2951  C   PHE   191      49.524  51.157  47.355  1.00  0.00           C  
ATOM   2952  O   PHE   191      49.024  51.865  48.272  1.00  0.00           O  
ATOM   2953  N   MET   192      50.783  50.797  47.283  1.00  0.00           N  
ATOM   2954  H   MET   192      50.955  50.353  46.392  1.00  0.00           H  
ATOM   2955  CA  MET   192      51.841  51.075  48.289  1.00  0.00           C  
ATOM   2956  HA  MET   192      51.433  51.105  49.299  1.00  0.00           H  
ATOM   2957  CB  MET   192      52.686  49.762  48.198  1.00  0.00           C  
ATOM   2958  HB2 MET   192      53.068  49.653  47.183  1.00  0.00           H  
ATOM   2959  HB3 MET   192      53.608  49.889  48.764  1.00  0.00           H  
ATOM   2960  CG  MET   192      51.991  48.484  48.628  1.00  0.00           C  
ATOM   2961  HG2 MET   192      51.235  48.249  47.878  1.00  0.00           H  
ATOM   2962  HG3 MET   192      52.667  47.638  48.512  1.00  0.00           H  
ATOM   2963  SD  MET   192      51.138  48.333  50.229  1.00  0.00           S  
ATOM   2964  CE  MET   192      52.477  48.003  51.293  1.00  0.00           C  
ATOM   2965  HE1 MET   192      53.296  48.705  51.134  1.00  0.00           H  
ATOM   2966  HE2 MET   192      52.150  48.088  52.329  1.00  0.00           H  
ATOM   2967  HE3 MET   192      52.690  46.957  51.069  1.00  0.00           H  
ATOM   2968  C   MET   192      52.626  52.377  47.864  1.00  0.00           C  
ATOM   2969  O   MET   192      53.530  52.813  48.622  1.00  0.00           O  
ATOM   2970  N   GLU   193      52.447  52.891  46.673  1.00  0.00           N  
ATOM   2971  H   GLU   193      51.822  52.454  46.010  1.00  0.00           H  
ATOM   2972  CA  GLU   193      53.216  54.007  46.154  1.00  0.00           C  
ATOM   2973  HA  GLU   193      53.941  54.337  46.898  1.00  0.00           H  
ATOM   2974  CB  GLU   193      54.080  53.570  44.972  1.00  0.00           C  
ATOM   2975  HB2 GLU   193      54.523  52.578  45.057  1.00  0.00           H  
ATOM   2976  HB3 GLU   193      53.481  53.491  44.065  1.00  0.00           H  
ATOM   2977  CG  GLU   193      55.311  54.526  44.680  1.00  0.00           C  
ATOM   2978  HG2 GLU   193      55.054  55.584  44.723  1.00  0.00           H  
ATOM   2979  HG3 GLU   193      56.085  54.311  45.417  1.00  0.00           H  
ATOM   2980  CD  GLU   193      55.879  54.254  43.250  1.00  0.00           C  
ATOM   2981  OE1 GLU   193      55.442  54.988  42.305  1.00  0.00           O  
ATOM   2982  OE2 GLU   193      56.671  53.293  43.132  1.00  0.00           O  
ATOM   2983  C   GLU   193      52.319  55.237  45.819  1.00  0.00           C  
ATOM   2984  O   GLU   193      52.333  56.177  46.623  1.00  0.00           O  
ATOM   2985  N   ASP   194      51.655  55.256  44.625  1.00  0.00           N  
ATOM   2986  H   ASP   194      51.652  54.419  44.060  1.00  0.00           H  
ATOM   2987  CA  ASP   194      50.836  56.414  44.180  1.00  0.00           C  
ATOM   2988  HA  ASP   194      51.494  57.263  43.994  1.00  0.00           H  
ATOM   2989  CB  ASP   194      50.189  56.091  42.875  1.00  0.00           C  
ATOM   2990  HB2 ASP   194      50.955  55.661  42.229  1.00  0.00           H  
ATOM   2991  HB3 ASP   194      49.352  55.412  43.040  1.00  0.00           H  
ATOM   2992  CG  ASP   194      49.666  57.326  42.048  1.00  0.00           C  
ATOM   2993  OD1 ASP   194      50.461  58.000  41.409  1.00  0.00           O  
ATOM   2994  OD2 ASP   194      48.458  57.700  42.080  1.00  0.00           O  
ATOM   2995  C   ASP   194      49.788  56.853  45.162  1.00  0.00           C  
ATOM   2996  O   ASP   194      49.654  58.010  45.463  1.00  0.00           O  
ATOM   2997  N   PHE   195      49.055  55.833  45.629  1.00  0.00           N  
ATOM   2998  H   PHE   195      49.316  54.924  45.274  1.00  0.00           H  
ATOM   2999  CA  PHE   195      48.076  55.819  46.693  1.00  0.00           C  
ATOM   3000  HA  PHE   195      47.292  56.506  46.376  1.00  0.00           H  
ATOM   3001  CB  PHE   195      47.559  54.415  46.678  1.00  0.00           C  
ATOM   3002  HB2 PHE   195      47.207  54.262  45.658  1.00  0.00           H  
ATOM   3003  HB3 PHE   195      48.348  53.705  46.927  1.00  0.00           H  
ATOM   3004  CG  PHE   195      46.420  54.135  47.569  1.00  0.00           C  
ATOM   3005  CD1 PHE   195      46.524  54.026  48.959  1.00  0.00           C  
ATOM   3006  HD1 PHE   195      47.529  54.027  49.355  1.00  0.00           H  
ATOM   3007  CE1 PHE   195      45.376  53.756  49.763  1.00  0.00           C  
ATOM   3008  HE1 PHE   195      45.504  53.628  50.828  1.00  0.00           H  
ATOM   3009  CZ  PHE   195      44.112  53.662  49.182  1.00  0.00           C  
ATOM   3010  HZ  PHE   195      43.266  53.563  49.845  1.00  0.00           H  
ATOM   3011  CE2 PHE   195      43.950  53.768  47.834  1.00  0.00           C  
ATOM   3012  HE2 PHE   195      42.949  53.716  47.433  1.00  0.00           H  
ATOM   3013  CD2 PHE   195      45.091  53.966  47.032  1.00  0.00           C  
ATOM   3014  HD2 PHE   195      44.884  54.054  45.975  1.00  0.00           H  
ATOM   3015  C   PHE   195      48.599  56.244  48.059  1.00  0.00           C  
ATOM   3016  O   PHE   195      47.843  56.755  48.863  1.00  0.00           O  
ATOM   3017  N   ARG   196      49.946  56.254  48.242  1.00  0.00           N  
ATOM   3018  H   ARG   196      50.564  55.925  47.514  1.00  0.00           H  
ATOM   3019  CA  ARG   196      50.542  56.885  49.459  1.00  0.00           C  
ATOM   3020  HA  ARG   196      49.833  57.037  50.273  1.00  0.00           H  
ATOM   3021  CB  ARG   196      51.628  56.026  50.007  1.00  0.00           C  
ATOM   3022  HB2 ARG   196      52.443  55.849  49.305  1.00  0.00           H  
ATOM   3023  HB3 ARG   196      52.101  56.514  50.859  1.00  0.00           H  
ATOM   3024  CG  ARG   196      50.980  54.722  50.518  1.00  0.00           C  
ATOM   3025  HG2 ARG   196      50.049  54.937  51.043  1.00  0.00           H  
ATOM   3026  HG3 ARG   196      50.787  54.098  49.645  1.00  0.00           H  
ATOM   3027  CD  ARG   196      51.904  53.977  51.504  1.00  0.00           C  
ATOM   3028  HD2 ARG   196      51.622  52.927  51.573  1.00  0.00           H  
ATOM   3029  HD3 ARG   196      52.932  54.107  51.167  1.00  0.00           H  
ATOM   3030  NE  ARG   196      51.778  54.508  52.911  1.00  0.00           N  
ATOM   3031  HE  ARG   196      51.938  55.497  53.038  1.00  0.00           H  
ATOM   3032  CZ  ARG   196      51.730  53.807  54.070  1.00  0.00           C  
ATOM   3033  NH1 ARG   196      51.728  52.462  54.199  1.00  0.00           N  
ATOM   3034 HH11 ARG   196      52.186  51.944  53.463  1.00  0.00           H  
ATOM   3035 HH12 ARG   196      51.772  52.123  55.149  1.00  0.00           H  
ATOM   3036  NH2 ARG   196      51.840  54.409  55.213  1.00  0.00           N  
ATOM   3037 HH21 ARG   196      51.864  55.418  55.189  1.00  0.00           H  
ATOM   3038 HH22 ARG   196      51.871  53.900  56.085  1.00  0.00           H  
ATOM   3039  C   ARG   196      51.079  58.311  49.236  1.00  0.00           C  
ATOM   3040  O   ARG   196      50.697  59.237  49.942  1.00  0.00           O  
ATOM   3041  N   GLN   197      51.771  58.592  48.155  1.00  0.00           N  
ATOM   3042  H   GLN   197      52.230  57.832  47.673  1.00  0.00           H  
ATOM   3043  CA  GLN   197      52.022  59.919  47.569  1.00  0.00           C  
ATOM   3044  HA  GLN   197      52.664  60.433  48.285  1.00  0.00           H  
ATOM   3045  CB  GLN   197      52.751  59.706  46.261  1.00  0.00           C  
ATOM   3046  HB2 GLN   197      52.173  59.053  45.607  1.00  0.00           H  
ATOM   3047  HB3 GLN   197      52.903  60.692  45.820  1.00  0.00           H  
ATOM   3048  CG  GLN   197      54.196  59.189  46.403  1.00  0.00           C  
ATOM   3049  HG2 GLN   197      54.803  59.787  47.083  1.00  0.00           H  
ATOM   3050  HG3 GLN   197      54.149  58.183  46.821  1.00  0.00           H  
ATOM   3051  CD  GLN   197      54.933  58.981  45.073  1.00  0.00           C  
ATOM   3052  OE1 GLN   197      54.351  58.962  43.996  1.00  0.00           O  
ATOM   3053  NE2 GLN   197      56.231  58.692  45.031  1.00  0.00           N  
ATOM   3054 HE21 GLN   197      56.639  58.419  44.149  1.00  0.00           H  
ATOM   3055 HE22 GLN   197      56.713  58.540  45.906  1.00  0.00           H  
ATOM   3056  C   GLN   197      50.753  60.826  47.380  1.00  0.00           C  
ATOM   3057  O   GLN   197      50.841  62.028  47.388  1.00  0.00           O  
ATOM   3058  N   THR   198      49.604  60.192  47.233  1.00  0.00           N  
ATOM   3059  H   THR   198      49.612  59.184  47.300  1.00  0.00           H  
ATOM   3060  CA  THR   198      48.316  60.878  47.175  1.00  0.00           C  
ATOM   3061  HA  THR   198      48.495  61.952  47.221  1.00  0.00           H  
ATOM   3062  CB  THR   198      47.617  60.619  45.831  1.00  0.00           C  
ATOM   3063  HB  THR   198      46.721  61.239  45.855  1.00  0.00           H  
ATOM   3064  CG2 THR   198      48.484  61.032  44.684  1.00  0.00           C  
ATOM   3065 HG21 THR   198      48.923  61.981  44.994  1.00  0.00           H  
ATOM   3066 HG22 THR   198      49.284  60.329  44.453  1.00  0.00           H  
ATOM   3067 HG23 THR   198      47.872  61.138  43.789  1.00  0.00           H  
ATOM   3068  OG1 THR   198      47.340  59.245  45.652  1.00  0.00           O  
ATOM   3069  HG1 THR   198      48.207  58.869  45.484  1.00  0.00           H  
ATOM   3070  C   THR   198      47.380  60.787  48.358  1.00  0.00           C  
ATOM   3071  O   THR   198      46.245  61.189  48.338  1.00  0.00           O  
ATOM   3072  N   GLY   199      47.877  60.335  49.551  1.00  0.00           N  
ATOM   3073  H   GLY   199      48.872  60.156  49.558  1.00  0.00           H  
ATOM   3074  CA  GLY   199      47.231  60.372  50.855  1.00  0.00           C  
ATOM   3075  HA2 GLY   199      47.816  60.145  51.746  1.00  0.00           H  
ATOM   3076  HA3 GLY   199      46.746  61.333  51.025  1.00  0.00           H  
ATOM   3077  C   GLY   199      46.030  59.423  51.032  1.00  0.00           C  
ATOM   3078  O   GLY   199      45.300  59.639  52.036  1.00  0.00           O  
ATOM   3079  N   ALA   200      45.826  58.480  50.122  1.00  0.00           N  
ATOM   3080  H   ALA   200      46.383  58.382  49.285  1.00  0.00           H  
ATOM   3081  CA  ALA   200      44.534  57.669  50.156  1.00  0.00           C  
ATOM   3082  HA  ALA   200      43.642  58.272  50.329  1.00  0.00           H  
ATOM   3083  CB  ALA   200      44.338  56.978  48.801  1.00  0.00           C  
ATOM   3084  HB1 ALA   200      44.332  57.712  47.995  1.00  0.00           H  
ATOM   3085  HB2 ALA   200      45.132  56.256  48.615  1.00  0.00           H  
ATOM   3086  HB3 ALA   200      43.395  56.442  48.694  1.00  0.00           H  
ATOM   3087  C   ALA   200      44.577  56.642  51.308  1.00  0.00           C  
ATOM   3088  O   ALA   200      43.666  55.895  51.569  1.00  0.00           O  
ATOM   3089  N   ILE   201      45.738  56.561  52.013  1.00  0.00           N  
ATOM   3090  H   ILE   201      46.570  57.013  51.662  1.00  0.00           H  
ATOM   3091  CA  ILE   201      46.003  55.751  53.167  1.00  0.00           C  
ATOM   3092  HA  ILE   201      45.285  54.933  53.112  1.00  0.00           H  
ATOM   3093  CB  ILE   201      47.465  55.238  53.176  1.00  0.00           C  
ATOM   3094  HB  ILE   201      47.713  54.813  52.204  1.00  0.00           H  
ATOM   3095  CG2 ILE   201      48.496  56.423  53.154  1.00  0.00           C  
ATOM   3096 HG21 ILE   201      48.228  57.164  52.401  1.00  0.00           H  
ATOM   3097 HG22 ILE   201      48.414  56.874  54.143  1.00  0.00           H  
ATOM   3098 HG23 ILE   201      49.485  55.979  53.042  1.00  0.00           H  
ATOM   3099  CG1 ILE   201      47.775  54.252  54.213  1.00  0.00           C  
ATOM   3100 HG12 ILE   201      48.698  53.771  53.889  1.00  0.00           H  
ATOM   3101 HG13 ILE   201      47.989  54.740  55.164  1.00  0.00           H  
ATOM   3102  CD1 ILE   201      46.712  53.167  54.420  1.00  0.00           C  
ATOM   3103 HD11 ILE   201      46.535  52.744  53.431  1.00  0.00           H  
ATOM   3104 HD12 ILE   201      47.117  52.317  54.970  1.00  0.00           H  
ATOM   3105 HD13 ILE   201      45.821  53.573  54.900  1.00  0.00           H  
ATOM   3106  C   ILE   201      45.742  56.563  54.427  1.00  0.00           C  
ATOM   3107  O   ILE   201      45.508  56.027  55.490  1.00  0.00           O  
ATOM   3108  N   ASP   202      45.843  57.939  54.479  1.00  0.00           N  
ATOM   3109  H   ASP   202      46.043  58.430  53.620  1.00  0.00           H  
ATOM   3110  CA  ASP   202      46.096  58.738  55.741  1.00  0.00           C  
ATOM   3111  HA  ASP   202      46.926  58.372  56.345  1.00  0.00           H  
ATOM   3112  CB  ASP   202      46.662  60.105  55.261  1.00  0.00           C  
ATOM   3113  HB2 ASP   202      47.466  59.984  54.535  1.00  0.00           H  
ATOM   3114  HB3 ASP   202      45.773  60.576  54.841  1.00  0.00           H  
ATOM   3115  CG  ASP   202      47.213  60.941  56.406  1.00  0.00           C  
ATOM   3116  OD1 ASP   202      46.732  62.103  56.659  1.00  0.00           O  
ATOM   3117  OD2 ASP   202      48.191  60.521  57.009  1.00  0.00           O  
ATOM   3118  C   ASP   202      44.966  58.784  56.704  1.00  0.00           C  
ATOM   3119  O   ASP   202      45.221  58.906  57.902  1.00  0.00           O  
ATOM   3120  N   ARG   203      43.770  58.481  56.190  1.00  0.00           N  
ATOM   3121  H   ARG   203      43.679  58.431  55.186  1.00  0.00           H  
ATOM   3122  CA  ARG   203      42.559  58.263  56.985  1.00  0.00           C  
ATOM   3123  HA  ARG   203      42.922  58.247  58.013  1.00  0.00           H  
ATOM   3124  CB  ARG   203      41.671  59.498  56.877  1.00  0.00           C  
ATOM   3125  HB2 ARG   203      42.220  60.370  57.231  1.00  0.00           H  
ATOM   3126  HB3 ARG   203      41.317  59.581  55.849  1.00  0.00           H  
ATOM   3127  CG  ARG   203      40.449  59.586  57.848  1.00  0.00           C  
ATOM   3128  HG2 ARG   203      40.217  60.639  58.012  1.00  0.00           H  
ATOM   3129  HG3 ARG   203      39.536  59.127  57.469  1.00  0.00           H  
ATOM   3130  CD  ARG   203      40.774  59.047  59.227  1.00  0.00           C  
ATOM   3131  HD2 ARG   203      41.028  57.992  59.124  1.00  0.00           H  
ATOM   3132  HD3 ARG   203      41.615  59.611  59.628  1.00  0.00           H  
ATOM   3133  NE  ARG   203      39.521  59.212  60.039  1.00  0.00           N  
ATOM   3134  HE  ARG   203      38.620  59.131  59.590  1.00  0.00           H  
ATOM   3135  CZ  ARG   203      39.325  59.506  61.304  1.00  0.00           C  
ATOM   3136  NH1 ARG   203      40.345  59.767  62.123  1.00  0.00           N  
ATOM   3137 HH11 ARG   203      41.283  59.628  61.775  1.00  0.00           H  
ATOM   3138 HH12 ARG   203      40.230  60.121  63.062  1.00  0.00           H  
ATOM   3139  NH2 ARG   203      38.117  59.653  61.761  1.00  0.00           N  
ATOM   3140 HH21 ARG   203      37.414  59.509  61.051  1.00  0.00           H  
ATOM   3141 HH22 ARG   203      37.964  59.957  62.711  1.00  0.00           H  
ATOM   3142  C   ARG   203      41.828  56.924  56.596  1.00  0.00           C  
ATOM   3143  O   ARG   203      40.630  56.861  56.744  1.00  0.00           O  
ATOM   3144  N   SER   204      42.559  55.871  56.299  1.00  0.00           N  
ATOM   3145  H   SER   204      43.558  55.928  56.438  1.00  0.00           H  
ATOM   3146  CA  SER   204      41.955  54.599  55.876  1.00  0.00           C  
ATOM   3147  HA  SER   204      40.873  54.542  55.988  1.00  0.00           H  
ATOM   3148  CB  SER   204      42.199  54.316  54.399  1.00  0.00           C  
ATOM   3149  HB2 SER   204      43.264  54.125  54.266  1.00  0.00           H  
ATOM   3150  HB3 SER   204      41.631  53.440  54.085  1.00  0.00           H  
ATOM   3151  OG  SER   204      41.946  55.468  53.646  1.00  0.00           O  
ATOM   3152  HG  SER   204      42.473  55.336  52.854  1.00  0.00           H  
ATOM   3153  C   SER   204      42.513  53.412  56.729  1.00  0.00           C  
ATOM   3154  O   SER   204      43.638  53.449  57.240  1.00  0.00           O  
ATOM   3155  N   VAL   205      41.790  52.309  56.823  1.00  0.00           N  
ATOM   3156  H   VAL   205      40.838  52.435  56.510  1.00  0.00           H  
ATOM   3157  CA  VAL   205      42.264  50.831  57.045  1.00  0.00           C  
ATOM   3158  HA  VAL   205      43.262  50.888  57.481  1.00  0.00           H  
ATOM   3159  CB  VAL   205      41.371  49.995  58.070  1.00  0.00           C  
ATOM   3160  HB  VAL   205      40.374  49.910  57.638  1.00  0.00           H  
ATOM   3161  CG1 VAL   205      42.039  48.706  58.441  1.00  0.00           C  
ATOM   3162 HG11 VAL   205      42.347  48.182  57.536  1.00  0.00           H  
ATOM   3163 HG12 VAL   205      43.013  48.865  58.903  1.00  0.00           H  
ATOM   3164 HG13 VAL   205      41.382  48.158  59.116  1.00  0.00           H  
ATOM   3165  CG2 VAL   205      41.227  50.855  59.377  1.00  0.00           C  
ATOM   3166 HG21 VAL   205      40.485  50.340  59.988  1.00  0.00           H  
ATOM   3167 HG22 VAL   205      42.180  50.896  59.905  1.00  0.00           H  
ATOM   3168 HG23 VAL   205      40.889  51.872  59.177  1.00  0.00           H  
ATOM   3169  C   VAL   205      42.364  50.147  55.707  1.00  0.00           C  
ATOM   3170  O   VAL   205      41.521  50.266  54.811  1.00  0.00           O  
ATOM   3171  N   MET   206      43.488  49.477  55.452  1.00  0.00           N  
ATOM   3172  H   MET   206      44.058  49.315  56.270  1.00  0.00           H  
ATOM   3173  CA  MET   206      43.840  48.760  54.239  1.00  0.00           C  
ATOM   3174  HA  MET   206      42.943  48.912  53.637  1.00  0.00           H  
ATOM   3175  CB  MET   206      44.990  49.482  53.591  1.00  0.00           C  
ATOM   3176  HB2 MET   206      44.898  50.564  53.684  1.00  0.00           H  
ATOM   3177  HB3 MET   206      46.000  49.379  53.986  1.00  0.00           H  
ATOM   3178  CG  MET   206      44.997  49.069  52.125  1.00  0.00           C  
ATOM   3179  HG2 MET   206      45.370  48.055  51.985  1.00  0.00           H  
ATOM   3180  HG3 MET   206      43.982  49.026  51.729  1.00  0.00           H  
ATOM   3181  SD  MET   206      46.082  50.140  51.118  1.00  0.00           S  
ATOM   3182  CE  MET   206      45.148  50.280  49.563  1.00  0.00           C  
ATOM   3183  HE1 MET   206      44.207  50.822  49.658  1.00  0.00           H  
ATOM   3184  HE2 MET   206      45.852  50.715  48.853  1.00  0.00           H  
ATOM   3185  HE3 MET   206      44.830  49.292  49.230  1.00  0.00           H  
ATOM   3186  C   MET   206      44.059  47.255  54.388  1.00  0.00           C  
ATOM   3187  O   MET   206      45.060  46.806  54.972  1.00  0.00           O  
ATOM   3188  N   PHE   207      43.365  46.445  53.638  1.00  0.00           N  
ATOM   3189  H   PHE   207      42.583  46.818  53.119  1.00  0.00           H  
ATOM   3190  CA  PHE   207      43.678  45.017  53.404  1.00  0.00           C  
ATOM   3191  HA  PHE   207      44.590  44.746  53.935  1.00  0.00           H  
ATOM   3192  CB  PHE   207      42.512  44.138  53.969  1.00  0.00           C  
ATOM   3193  HB2 PHE   207      41.605  44.398  53.422  1.00  0.00           H  
ATOM   3194  HB3 PHE   207      42.695  43.093  53.719  1.00  0.00           H  
ATOM   3195  CG  PHE   207      42.215  44.255  55.438  1.00  0.00           C  
ATOM   3196  CD1 PHE   207      41.370  45.259  56.047  1.00  0.00           C  
ATOM   3197  HD1 PHE   207      40.890  46.008  55.436  1.00  0.00           H  
ATOM   3198  CE1 PHE   207      41.376  45.385  57.445  1.00  0.00           C  
ATOM   3199  HE1 PHE   207      40.746  46.175  57.827  1.00  0.00           H  
ATOM   3200  CZ  PHE   207      42.086  44.503  58.303  1.00  0.00           C  
ATOM   3201  HZ  PHE   207      42.126  44.698  59.365  1.00  0.00           H  
ATOM   3202  CE2 PHE   207      42.838  43.455  57.733  1.00  0.00           C  
ATOM   3203  HE2 PHE   207      43.311  42.664  58.297  1.00  0.00           H  
ATOM   3204  CD2 PHE   207      42.886  43.427  56.300  1.00  0.00           C  
ATOM   3205  HD2 PHE   207      43.547  42.673  55.899  1.00  0.00           H  
ATOM   3206  C   PHE   207      43.956  44.626  51.932  1.00  0.00           C  
ATOM   3207  O   PHE   207      43.172  44.964  51.037  1.00  0.00           O  
ATOM   3208  N   MET   208      45.157  44.083  51.672  1.00  0.00           N  
ATOM   3209  H   MET   208      45.686  43.847  52.499  1.00  0.00           H  
ATOM   3210  CA  MET   208      45.579  43.676  50.348  1.00  0.00           C  
ATOM   3211  HA  MET   208      44.839  43.933  49.591  1.00  0.00           H  
ATOM   3212  CB  MET   208      46.860  44.538  49.999  1.00  0.00           C  
ATOM   3213  HB2 MET   208      46.475  45.556  49.951  1.00  0.00           H  
ATOM   3214  HB3 MET   208      47.577  44.431  50.813  1.00  0.00           H  
ATOM   3215  CG  MET   208      47.449  44.226  48.599  1.00  0.00           C  
ATOM   3216  HG2 MET   208      47.578  43.145  48.546  1.00  0.00           H  
ATOM   3217  HG3 MET   208      46.680  44.595  47.921  1.00  0.00           H  
ATOM   3218  SD  MET   208      49.077  44.961  48.280  1.00  0.00           S  
ATOM   3219  CE  MET   208      48.534  46.680  48.627  1.00  0.00           C  
ATOM   3220  HE1 MET   208      49.356  47.378  48.473  1.00  0.00           H  
ATOM   3221  HE2 MET   208      47.697  46.997  48.005  1.00  0.00           H  
ATOM   3222  HE3 MET   208      48.376  46.793  49.699  1.00  0.00           H  
ATOM   3223  C   MET   208      45.748  42.178  50.076  1.00  0.00           C  
ATOM   3224  O   MET   208      46.504  41.494  50.779  1.00  0.00           O  
ATOM   3225  N   ASN   209      45.220  41.630  48.981  1.00  0.00           N  
ATOM   3226  H   ASN   209      44.450  41.977  48.427  1.00  0.00           H  
ATOM   3227  CA  ASN   209      45.475  40.185  48.606  1.00  0.00           C  
ATOM   3228  HA  ASN   209      46.314  39.737  49.138  1.00  0.00           H  
ATOM   3229  CB  ASN   209      44.227  39.414  48.857  1.00  0.00           C  
ATOM   3230  HB2 ASN   209      44.236  39.267  49.937  1.00  0.00           H  
ATOM   3231  HB3 ASN   209      43.291  39.951  48.700  1.00  0.00           H  
ATOM   3232  CG  ASN   209      44.052  38.059  48.193  1.00  0.00           C  
ATOM   3233  OD1 ASN   209      43.505  37.972  47.084  1.00  0.00           O  
ATOM   3234  ND2 ASN   209      44.591  36.987  48.673  1.00  0.00           N  
ATOM   3235 HD21 ASN   209      44.329  36.099  48.270  1.00  0.00           H  
ATOM   3236 HD22 ASN   209      45.111  36.992  49.539  1.00  0.00           H  
ATOM   3237  C   ASN   209      45.775  40.038  47.115  1.00  0.00           C  
ATOM   3238  O   ASN   209      45.016  40.380  46.221  1.00  0.00           O  
ATOM   3239  N   LEU   210      47.012  39.669  46.818  1.00  0.00           N  
ATOM   3240  H   LEU   210      47.499  39.256  47.601  1.00  0.00           H  
ATOM   3241  CA  LEU   210      47.427  39.387  45.427  1.00  0.00           C  
ATOM   3242  HA  LEU   210      47.074  40.135  44.717  1.00  0.00           H  
ATOM   3243  CB  LEU   210      48.954  39.392  45.330  1.00  0.00           C  
ATOM   3244  HB2 LEU   210      49.383  38.699  46.054  1.00  0.00           H  
ATOM   3245  HB3 LEU   210      49.248  38.902  44.402  1.00  0.00           H  
ATOM   3246  CG  LEU   210      49.649  40.724  45.397  1.00  0.00           C  
ATOM   3247  HG  LEU   210      49.146  41.378  44.684  1.00  0.00           H  
ATOM   3248  CD1 LEU   210      49.682  41.302  46.832  1.00  0.00           C  
ATOM   3249 HD11 LEU   210      50.459  42.064  46.898  1.00  0.00           H  
ATOM   3250 HD12 LEU   210      48.656  41.634  46.995  1.00  0.00           H  
ATOM   3251 HD13 LEU   210      49.778  40.479  47.541  1.00  0.00           H  
ATOM   3252  CD2 LEU   210      51.080  40.514  44.855  1.00  0.00           C  
ATOM   3253 HD21 LEU   210      51.075  40.212  43.808  1.00  0.00           H  
ATOM   3254 HD22 LEU   210      51.687  41.419  44.850  1.00  0.00           H  
ATOM   3255 HD23 LEU   210      51.511  39.782  45.537  1.00  0.00           H  
ATOM   3256  C   LEU   210      46.916  38.075  44.831  1.00  0.00           C  
ATOM   3257  O   LEU   210      46.539  37.157  45.572  1.00  0.00           O  
ATOM   3258  N   ALA   211      46.817  37.932  43.563  1.00  0.00           N  
ATOM   3259  H   ALA   211      47.039  38.773  43.050  1.00  0.00           H  
ATOM   3260  CA  ALA   211      46.537  36.702  42.860  1.00  0.00           C  
ATOM   3261  HA  ALA   211      45.526  36.366  43.092  1.00  0.00           H  
ATOM   3262  CB  ALA   211      46.473  37.054  41.320  1.00  0.00           C  
ATOM   3263  HB1 ALA   211      47.454  37.482  41.116  1.00  0.00           H  
ATOM   3264  HB2 ALA   211      46.336  36.201  40.656  1.00  0.00           H  
ATOM   3265  HB3 ALA   211      45.744  37.862  41.252  1.00  0.00           H  
ATOM   3266  C   ALA   211      47.402  35.541  43.288  1.00  0.00           C  
ATOM   3267  O   ALA   211      46.893  34.476  43.645  1.00  0.00           O  
ATOM   3268  N   ASN   212      48.656  35.862  43.417  1.00  0.00           N  
ATOM   3269  H   ASN   212      48.980  36.779  43.148  1.00  0.00           H  
ATOM   3270  CA  ASN   212      49.703  34.873  44.039  1.00  0.00           C  
ATOM   3271  HA  ASN   212      49.639  33.918  43.519  1.00  0.00           H  
ATOM   3272  CB  ASN   212      51.059  35.466  43.874  1.00  0.00           C  
ATOM   3273  HB2 ASN   212      51.230  35.734  42.831  1.00  0.00           H  
ATOM   3274  HB3 ASN   212      51.038  36.325  44.545  1.00  0.00           H  
ATOM   3275  CG  ASN   212      52.189  34.615  44.301  1.00  0.00           C  
ATOM   3276  OD1 ASN   212      52.662  34.788  45.397  1.00  0.00           O  
ATOM   3277  ND2 ASN   212      52.566  33.683  43.498  1.00  0.00           N  
ATOM   3278 HD21 ASN   212      53.375  33.108  43.688  1.00  0.00           H  
ATOM   3279 HD22 ASN   212      52.087  33.636  42.610  1.00  0.00           H  
ATOM   3280  C   ASN   212      49.394  34.480  45.487  1.00  0.00           C  
ATOM   3281  O   ASN   212      49.811  33.362  45.851  1.00  0.00           O  
ATOM   3282  N   ASP   213      48.789  35.365  46.370  1.00  0.00           N  
ATOM   3283  H   ASP   213      48.332  36.200  46.034  1.00  0.00           H  
ATOM   3284  CA  ASP   213      48.229  34.842  47.653  1.00  0.00           C  
ATOM   3285  HA  ASP   213      48.963  34.320  48.268  1.00  0.00           H  
ATOM   3286  CB  ASP   213      47.900  35.981  48.555  1.00  0.00           C  
ATOM   3287  HB2 ASP   213      47.119  36.539  48.038  1.00  0.00           H  
ATOM   3288  HB3 ASP   213      47.360  35.606  49.424  1.00  0.00           H  
ATOM   3289  CG  ASP   213      49.060  36.952  48.977  1.00  0.00           C  
ATOM   3290  OD1 ASP   213      50.220  36.358  49.154  1.00  0.00           O  
ATOM   3291  OD2 ASP   213      48.761  38.161  49.212  1.00  0.00           O  
ATOM   3292  C   ASP   213      47.052  33.908  47.443  1.00  0.00           C  
ATOM   3293  O   ASP   213      46.438  33.899  46.354  1.00  0.00           O  
ATOM   3294  N   PRO   214      46.642  33.082  48.461  1.00  0.00           N  
ATOM   3295  CD  PRO   214      47.354  32.880  49.732  1.00  0.00           C  
ATOM   3296  HD2 PRO   214      47.246  33.769  50.353  1.00  0.00           H  
ATOM   3297  HD3 PRO   214      48.404  32.669  49.532  1.00  0.00           H  
ATOM   3298  CG  PRO   214      46.673  31.739  50.410  1.00  0.00           C  
ATOM   3299  HG2 PRO   214      45.863  32.128  51.027  1.00  0.00           H  
ATOM   3300  HG3 PRO   214      47.482  31.226  50.930  1.00  0.00           H  
ATOM   3301  CB  PRO   214      46.140  30.890  49.236  1.00  0.00           C  
ATOM   3302  HB2 PRO   214      45.307  30.250  49.526  1.00  0.00           H  
ATOM   3303  HB3 PRO   214      46.890  30.263  48.752  1.00  0.00           H  
ATOM   3304  CA  PRO   214      45.739  31.994  48.201  1.00  0.00           C  
ATOM   3305  HA  PRO   214      45.911  31.548  47.220  1.00  0.00           H  
ATOM   3306  C   PRO   214      44.215  32.418  48.234  1.00  0.00           C  
ATOM   3307  O   PRO   214      43.778  33.384  48.774  1.00  0.00           O  
ATOM   3308  N   ALA   215      43.320  31.477  47.843  1.00  0.00           N  
ATOM   3309  H   ALA   215      43.644  30.703  47.281  1.00  0.00           H  
ATOM   3310  CA  ALA   215      41.878  31.484  47.910  1.00  0.00           C  
ATOM   3311  HA  ALA   215      41.486  32.288  47.287  1.00  0.00           H  
ATOM   3312  CB  ALA   215      41.352  30.201  47.205  1.00  0.00           C  
ATOM   3313  HB1 ALA   215      41.812  30.207  46.217  1.00  0.00           H  
ATOM   3314  HB2 ALA   215      41.626  29.276  47.713  1.00  0.00           H  
ATOM   3315  HB3 ALA   215      40.267  30.251  47.116  1.00  0.00           H  
ATOM   3316  C   ALA   215      41.371  31.805  49.349  1.00  0.00           C  
ATOM   3317  O   ALA   215      40.671  32.807  49.559  1.00  0.00           O  
ATOM   3318  N   ILE   216      41.858  31.040  50.392  1.00  0.00           N  
ATOM   3319  H   ILE   216      42.629  30.435  50.146  1.00  0.00           H  
ATOM   3320  CA  ILE   216      41.507  31.229  51.790  1.00  0.00           C  
ATOM   3321  HA  ILE   216      40.446  30.979  51.794  1.00  0.00           H  
ATOM   3322  CB  ILE   216      42.354  30.277  52.697  1.00  0.00           C  
ATOM   3323  HB  ILE   216      42.131  29.328  52.209  1.00  0.00           H  
ATOM   3324  CG2 ILE   216      43.889  30.370  52.563  1.00  0.00           C  
ATOM   3325 HG21 ILE   216      44.159  30.581  51.528  1.00  0.00           H  
ATOM   3326 HG22 ILE   216      44.242  31.220  53.147  1.00  0.00           H  
ATOM   3327 HG23 ILE   216      44.289  29.450  52.990  1.00  0.00           H  
ATOM   3328  CG1 ILE   216      42.012  30.221  54.232  1.00  0.00           C  
ATOM   3329 HG12 ILE   216      42.515  29.436  54.797  1.00  0.00           H  
ATOM   3330 HG13 ILE   216      42.187  31.158  54.761  1.00  0.00           H  
ATOM   3331  CD1 ILE   216      40.509  29.962  54.499  1.00  0.00           C  
ATOM   3332 HD11 ILE   216      40.269  29.853  55.557  1.00  0.00           H  
ATOM   3333 HD12 ILE   216      39.950  30.856  54.221  1.00  0.00           H  
ATOM   3334 HD13 ILE   216      40.251  29.085  53.905  1.00  0.00           H  
ATOM   3335  C   ILE   216      41.793  32.689  52.285  1.00  0.00           C  
ATOM   3336  O   ILE   216      40.965  33.318  52.894  1.00  0.00           O  
ATOM   3337  N   GLU   217      42.879  33.354  51.832  1.00  0.00           N  
ATOM   3338  H   GLU   217      43.480  32.957  51.123  1.00  0.00           H  
ATOM   3339  CA  GLU   217      43.087  34.789  52.073  1.00  0.00           C  
ATOM   3340  HA  GLU   217      42.850  34.983  53.120  1.00  0.00           H  
ATOM   3341  CB  GLU   217      44.599  35.187  51.795  1.00  0.00           C  
ATOM   3342  HB2 GLU   217      44.954  34.968  50.788  1.00  0.00           H  
ATOM   3343  HB3 GLU   217      44.641  36.275  51.848  1.00  0.00           H  
ATOM   3344  CG  GLU   217      45.526  34.634  52.828  1.00  0.00           C  
ATOM   3345  HG2 GLU   217      45.246  35.087  53.779  1.00  0.00           H  
ATOM   3346  HG3 GLU   217      45.230  33.588  52.896  1.00  0.00           H  
ATOM   3347  CD  GLU   217      47.020  34.957  52.709  1.00  0.00           C  
ATOM   3348  OE1 GLU   217      47.866  34.062  52.519  1.00  0.00           O  
ATOM   3349  OE2 GLU   217      47.360  36.119  52.790  1.00  0.00           O  
ATOM   3350  C   GLU   217      42.142  35.618  51.224  1.00  0.00           C  
ATOM   3351  O   GLU   217      41.564  36.622  51.676  1.00  0.00           O  
ATOM   3352  N   ARG   218      41.935  35.291  49.945  1.00  0.00           N  
ATOM   3353  H   ARG   218      42.409  34.498  49.539  1.00  0.00           H  
ATOM   3354  CA  ARG   218      41.073  35.998  48.906  1.00  0.00           C  
ATOM   3355  HA  ARG   218      41.388  37.034  48.786  1.00  0.00           H  
ATOM   3356  CB  ARG   218      41.352  35.262  47.570  1.00  0.00           C  
ATOM   3357  HB2 ARG   218      42.387  34.936  47.469  1.00  0.00           H  
ATOM   3358  HB3 ARG   218      40.712  34.390  47.436  1.00  0.00           H  
ATOM   3359  CG  ARG   218      41.012  36.190  46.345  1.00  0.00           C  
ATOM   3360  HG2 ARG   218      39.961  36.422  46.518  1.00  0.00           H  
ATOM   3361  HG3 ARG   218      41.535  37.145  46.400  1.00  0.00           H  
ATOM   3362  CD  ARG   218      41.069  35.490  44.897  1.00  0.00           C  
ATOM   3363  HD2 ARG   218      40.124  34.959  44.788  1.00  0.00           H  
ATOM   3364  HD3 ARG   218      41.212  36.302  44.183  1.00  0.00           H  
ATOM   3365  NE  ARG   218      42.194  34.446  44.793  1.00  0.00           N  
ATOM   3366  HE  ARG   218      41.930  33.493  44.588  1.00  0.00           H  
ATOM   3367  CZ  ARG   218      43.496  34.606  44.915  1.00  0.00           C  
ATOM   3368  NH1 ARG   218      44.045  35.750  45.363  1.00  0.00           N  
ATOM   3369 HH11 ARG   218      43.523  36.504  45.785  1.00  0.00           H  
ATOM   3370 HH12 ARG   218      45.035  35.819  45.174  1.00  0.00           H  
ATOM   3371  NH2 ARG   218      44.316  33.594  44.788  1.00  0.00           N  
ATOM   3372 HH21 ARG   218      43.949  32.698  44.501  1.00  0.00           H  
ATOM   3373 HH22 ARG   218      45.251  33.721  45.149  1.00  0.00           H  
ATOM   3374  C   ARG   218      39.572  36.133  49.342  1.00  0.00           C  
ATOM   3375  O   ARG   218      38.949  37.208  49.237  1.00  0.00           O  
ATOM   3376  N   ILE   219      39.102  35.110  50.068  1.00  0.00           N  
ATOM   3377  H   ILE   219      39.699  34.296  50.096  1.00  0.00           H  
ATOM   3378  CA  ILE   219      37.782  35.123  50.726  1.00  0.00           C  
ATOM   3379  HA  ILE   219      37.138  35.803  50.169  1.00  0.00           H  
ATOM   3380  CB  ILE   219      36.979  33.830  50.645  1.00  0.00           C  
ATOM   3381  HB  ILE   219      36.063  34.003  51.211  1.00  0.00           H  
ATOM   3382  CG2 ILE   219      36.601  33.627  49.103  1.00  0.00           C  
ATOM   3383 HG21 ILE   219      35.804  34.325  48.847  1.00  0.00           H  
ATOM   3384 HG22 ILE   219      37.478  33.558  48.459  1.00  0.00           H  
ATOM   3385 HG23 ILE   219      36.183  32.621  49.072  1.00  0.00           H  
ATOM   3386  CG1 ILE   219      37.741  32.590  51.161  1.00  0.00           C  
ATOM   3387 HG12 ILE   219      38.437  32.283  50.379  1.00  0.00           H  
ATOM   3388 HG13 ILE   219      38.323  32.837  52.049  1.00  0.00           H  
ATOM   3389  CD1 ILE   219      36.792  31.438  51.542  1.00  0.00           C  
ATOM   3390 HD11 ILE   219      37.532  30.639  51.584  1.00  0.00           H  
ATOM   3391 HD12 ILE   219      36.265  31.700  52.460  1.00  0.00           H  
ATOM   3392 HD13 ILE   219      36.068  31.203  50.762  1.00  0.00           H  
ATOM   3393  C   ILE   219      37.714  35.652  52.153  1.00  0.00           C  
ATOM   3394  O   ILE   219      36.696  36.176  52.489  1.00  0.00           O  
ATOM   3395  N   ALA   220      38.827  35.687  52.910  1.00  0.00           N  
ATOM   3396  H   ALA   220      39.617  35.083  52.730  1.00  0.00           H  
ATOM   3397  CA  ALA   220      38.946  36.456  54.106  1.00  0.00           C  
ATOM   3398  HA  ALA   220      38.062  36.285  54.720  1.00  0.00           H  
ATOM   3399  CB  ALA   220      40.203  35.989  54.895  1.00  0.00           C  
ATOM   3400  HB1 ALA   220      41.033  36.068  54.193  1.00  0.00           H  
ATOM   3401  HB2 ALA   220      40.343  36.554  55.816  1.00  0.00           H  
ATOM   3402  HB3 ALA   220      40.019  34.921  55.016  1.00  0.00           H  
ATOM   3403  C   ALA   220      39.111  38.014  53.793  1.00  0.00           C  
ATOM   3404  O   ALA   220      38.804  38.830  54.656  1.00  0.00           O  
ATOM   3405  N   THR   221      39.483  38.401  52.595  1.00  0.00           N  
ATOM   3406  H   THR   221      39.813  37.659  51.995  1.00  0.00           H  
ATOM   3407  CA  THR   221      39.919  39.791  52.247  1.00  0.00           C  
ATOM   3408  HA  THR   221      40.728  40.016  52.942  1.00  0.00           H  
ATOM   3409  CB  THR   221      40.515  39.941  50.823  1.00  0.00           C  
ATOM   3410  HB  THR   221      39.759  39.561  50.135  1.00  0.00           H  
ATOM   3411  CG2 THR   221      41.043  41.374  50.656  1.00  0.00           C  
ATOM   3412 HG21 THR   221      40.177  41.967  50.360  1.00  0.00           H  
ATOM   3413 HG22 THR   221      41.552  41.776  51.532  1.00  0.00           H  
ATOM   3414 HG23 THR   221      41.673  41.388  49.767  1.00  0.00           H  
ATOM   3415  OG1 THR   221      41.737  39.255  50.781  1.00  0.00           O  
ATOM   3416  HG1 THR   221      41.587  38.316  50.914  1.00  0.00           H  
ATOM   3417  C   THR   221      38.859  40.863  52.612  1.00  0.00           C  
ATOM   3418  O   THR   221      39.101  41.841  53.246  1.00  0.00           O  
ATOM   3419  N   PRO   222      37.612  40.631  52.093  1.00  0.00           N  
ATOM   3420  CD  PRO   222      37.218  39.646  51.064  1.00  0.00           C  
ATOM   3421  HD2 PRO   222      37.283  38.627  51.445  1.00  0.00           H  
ATOM   3422  HD3 PRO   222      37.851  39.827  50.195  1.00  0.00           H  
ATOM   3423  CG  PRO   222      35.745  39.859  50.737  1.00  0.00           C  
ATOM   3424  HG2 PRO   222      35.183  39.218  51.416  1.00  0.00           H  
ATOM   3425  HG3 PRO   222      35.499  39.720  49.684  1.00  0.00           H  
ATOM   3426  CB  PRO   222      35.524  41.284  51.213  1.00  0.00           C  
ATOM   3427  HB2 PRO   222      34.577  41.595  51.653  1.00  0.00           H  
ATOM   3428  HB3 PRO   222      35.792  42.072  50.509  1.00  0.00           H  
ATOM   3429  CA  PRO   222      36.442  41.455  52.337  1.00  0.00           C  
ATOM   3430  HA  PRO   222      36.792  42.479  52.206  1.00  0.00           H  
ATOM   3431  C   PRO   222      35.910  41.260  53.791  1.00  0.00           C  
ATOM   3432  O   PRO   222      35.649  42.329  54.428  1.00  0.00           O  
ATOM   3433  N   ARG   223      36.039  40.056  54.449  1.00  0.00           N  
ATOM   3434  H   ARG   223      36.498  39.283  53.988  1.00  0.00           H  
ATOM   3435  CA  ARG   223      35.542  39.852  55.807  1.00  0.00           C  
ATOM   3436  HA  ARG   223      34.529  40.230  55.947  1.00  0.00           H  
ATOM   3437  CB  ARG   223      35.321  38.352  56.034  1.00  0.00           C  
ATOM   3438  HB2 ARG   223      36.303  37.902  56.177  1.00  0.00           H  
ATOM   3439  HB3 ARG   223      34.828  38.099  56.973  1.00  0.00           H  
ATOM   3440  CG  ARG   223      34.579  37.600  54.942  1.00  0.00           C  
ATOM   3441  HG2 ARG   223      34.621  37.964  53.915  1.00  0.00           H  
ATOM   3442  HG3 ARG   223      34.937  36.587  54.762  1.00  0.00           H  
ATOM   3443  CD  ARG   223      33.088  37.387  55.335  1.00  0.00           C  
ATOM   3444  HD2 ARG   223      32.747  38.316  55.791  1.00  0.00           H  
ATOM   3445  HD3 ARG   223      32.625  37.165  54.373  1.00  0.00           H  
ATOM   3446  NE  ARG   223      32.981  36.203  56.199  1.00  0.00           N  
ATOM   3447  HE  ARG   223      33.503  35.395  55.890  1.00  0.00           H  
ATOM   3448  CZ  ARG   223      32.002  35.793  56.928  1.00  0.00           C  
ATOM   3449  NH1 ARG   223      30.990  36.574  57.288  1.00  0.00           N  
ATOM   3450 HH11 ARG   223      31.036  37.575  57.161  1.00  0.00           H  
ATOM   3451 HH12 ARG   223      30.442  36.158  58.028  1.00  0.00           H  
ATOM   3452  NH2 ARG   223      32.043  34.545  57.305  1.00  0.00           N  
ATOM   3453 HH21 ARG   223      32.825  34.057  56.894  1.00  0.00           H  
ATOM   3454 HH22 ARG   223      31.166  34.127  57.583  1.00  0.00           H  
ATOM   3455  C   ARG   223      36.482  40.519  56.796  1.00  0.00           C  
ATOM   3456  O   ARG   223      35.981  41.227  57.680  1.00  0.00           O  
ATOM   3457  N   MET   224      37.815  40.523  56.746  1.00  0.00           N  
ATOM   3458  H   MET   224      38.182  39.845  56.094  1.00  0.00           H  
ATOM   3459  CA  MET   224      38.739  41.171  57.614  1.00  0.00           C  
ATOM   3460  HA  MET   224      38.676  40.721  58.605  1.00  0.00           H  
ATOM   3461  CB  MET   224      40.207  40.941  57.078  1.00  0.00           C  
ATOM   3462  HB2 MET   224      40.141  41.139  56.008  1.00  0.00           H  
ATOM   3463  HB3 MET   224      40.782  41.671  57.648  1.00  0.00           H  
ATOM   3464  CG  MET   224      40.747  39.576  57.165  1.00  0.00           C  
ATOM   3465  HG2 MET   224      39.955  38.908  56.827  1.00  0.00           H  
ATOM   3466  HG3 MET   224      41.623  39.569  56.516  1.00  0.00           H  
ATOM   3467  SD  MET   224      41.481  39.133  58.767  1.00  0.00           S  
ATOM   3468  CE  MET   224      41.300  37.261  58.585  1.00  0.00           C  
ATOM   3469  HE1 MET   224      40.253  37.098  58.333  1.00  0.00           H  
ATOM   3470  HE2 MET   224      41.910  36.961  57.733  1.00  0.00           H  
ATOM   3471  HE3 MET   224      41.685  36.700  59.436  1.00  0.00           H  
ATOM   3472  C   MET   224      38.537  42.687  57.691  1.00  0.00           C  
ATOM   3473  O   MET   224      38.302  43.416  58.623  1.00  0.00           O  
ATOM   3474  N   ALA   225      38.398  43.213  56.498  1.00  0.00           N  
ATOM   3475  H   ALA   225      38.532  42.619  55.692  1.00  0.00           H  
ATOM   3476  CA  ALA   225      38.021  44.568  56.156  1.00  0.00           C  
ATOM   3477  HA  ALA   225      38.732  45.263  56.602  1.00  0.00           H  
ATOM   3478  CB  ALA   225      37.977  44.688  54.603  1.00  0.00           C  
ATOM   3479  HB1 ALA   225      37.006  44.312  54.280  1.00  0.00           H  
ATOM   3480  HB2 ALA   225      37.720  45.709  54.321  1.00  0.00           H  
ATOM   3481  HB3 ALA   225      38.807  44.282  54.026  1.00  0.00           H  
ATOM   3482  C   ALA   225      36.657  44.979  56.814  1.00  0.00           C  
ATOM   3483  O   ALA   225      36.663  45.966  57.529  1.00  0.00           O  
ATOM   3484  N   LEU   226      35.572  44.191  56.676  1.00  0.00           N  
ATOM   3485  H   LEU   226      35.610  43.373  56.085  1.00  0.00           H  
ATOM   3486  CA  LEU   226      34.226  44.420  57.249  1.00  0.00           C  
ATOM   3487  HA  LEU   226      33.928  45.467  57.186  1.00  0.00           H  
ATOM   3488  CB  LEU   226      33.267  43.470  56.517  1.00  0.00           C  
ATOM   3489  HB2 LEU   226      33.728  42.507  56.296  1.00  0.00           H  
ATOM   3490  HB3 LEU   226      32.466  43.227  57.214  1.00  0.00           H  
ATOM   3491  CG  LEU   226      32.724  44.035  55.198  1.00  0.00           C  
ATOM   3492  HG  LEU   226      33.520  44.413  54.555  1.00  0.00           H  
ATOM   3493  CD1 LEU   226      32.036  42.895  54.435  1.00  0.00           C  
ATOM   3494 HD11 LEU   226      31.108  42.552  54.893  1.00  0.00           H  
ATOM   3495 HD12 LEU   226      31.724  43.200  53.436  1.00  0.00           H  
ATOM   3496 HD13 LEU   226      32.756  42.112  54.200  1.00  0.00           H  
ATOM   3497  CD2 LEU   226      31.650  45.104  55.412  1.00  0.00           C  
ATOM   3498 HD21 LEU   226      31.247  45.456  54.463  1.00  0.00           H  
ATOM   3499 HD22 LEU   226      30.817  44.668  55.963  1.00  0.00           H  
ATOM   3500 HD23 LEU   226      32.096  45.946  55.940  1.00  0.00           H  
ATOM   3501  C   LEU   226      34.234  44.273  58.742  1.00  0.00           C  
ATOM   3502  O   LEU   226      33.560  45.001  59.417  1.00  0.00           O  
ATOM   3503  N   THR   227      35.125  43.445  59.283  1.00  0.00           N  
ATOM   3504  H   THR   227      35.871  43.082  58.707  1.00  0.00           H  
ATOM   3505  CA  THR   227      35.464  43.346  60.763  1.00  0.00           C  
ATOM   3506  HA  THR   227      34.501  43.319  61.273  1.00  0.00           H  
ATOM   3507  CB  THR   227      36.324  42.088  61.030  1.00  0.00           C  
ATOM   3508  HB  THR   227      37.347  42.325  60.740  1.00  0.00           H  
ATOM   3509  CG2 THR   227      36.153  41.603  62.452  1.00  0.00           C  
ATOM   3510 HG21 THR   227      36.922  40.849  62.618  1.00  0.00           H  
ATOM   3511 HG22 THR   227      36.159  42.332  63.263  1.00  0.00           H  
ATOM   3512 HG23 THR   227      35.235  41.040  62.621  1.00  0.00           H  
ATOM   3513  OG1 THR   227      35.708  41.013  60.368  1.00  0.00           O  
ATOM   3514  HG1 THR   227      35.528  41.180  59.440  1.00  0.00           H  
ATOM   3515  C   THR   227      36.166  44.540  61.351  1.00  0.00           C  
ATOM   3516  O   THR   227      35.905  44.933  62.496  1.00  0.00           O  
ATOM   3517  N   ALA   228      37.013  45.211  60.594  1.00  0.00           N  
ATOM   3518  H   ALA   228      37.279  44.825  59.699  1.00  0.00           H  
ATOM   3519  CA  ALA   228      37.594  46.531  60.986  1.00  0.00           C  
ATOM   3520  HA  ALA   228      37.923  46.400  62.017  1.00  0.00           H  
ATOM   3521  CB  ALA   228      38.815  46.784  60.126  1.00  0.00           C  
ATOM   3522  HB1 ALA   228      39.284  47.703  60.478  1.00  0.00           H  
ATOM   3523  HB2 ALA   228      39.515  45.964  60.290  1.00  0.00           H  
ATOM   3524  HB3 ALA   228      38.581  47.046  59.094  1.00  0.00           H  
ATOM   3525  C   ALA   228      36.468  47.579  60.888  1.00  0.00           C  
ATOM   3526  O   ALA   228      36.170  48.360  61.757  1.00  0.00           O  
ATOM   3527  N   ALA   229      35.764  47.645  59.720  1.00  0.00           N  
ATOM   3528  H   ALA   229      36.188  47.071  59.006  1.00  0.00           H  
ATOM   3529  CA  ALA   229      34.713  48.550  59.403  1.00  0.00           C  
ATOM   3530  HA  ALA   229      35.009  49.585  59.232  1.00  0.00           H  
ATOM   3531  CB  ALA   229      34.003  48.213  58.088  1.00  0.00           C  
ATOM   3532  HB1 ALA   229      34.671  48.041  57.244  1.00  0.00           H  
ATOM   3533  HB2 ALA   229      33.314  47.373  58.179  1.00  0.00           H  
ATOM   3534  HB3 ALA   229      33.458  49.111  57.796  1.00  0.00           H  
ATOM   3535  C   ALA   229      33.626  48.614  60.447  1.00  0.00           C  
ATOM   3536  O   ALA   229      33.205  49.683  60.930  1.00  0.00           O  
ATOM   3537  N   GLU   230      33.040  47.427  60.803  1.00  0.00           N  
ATOM   3538  H   GLU   230      33.263  46.529  60.398  1.00  0.00           H  
ATOM   3539  CA  GLU   230      31.941  47.441  61.771  1.00  0.00           C  
ATOM   3540  HA  GLU   230      31.295  48.273  61.490  1.00  0.00           H  
ATOM   3541  CB  GLU   230      31.125  46.097  61.736  1.00  0.00           C  
ATOM   3542  HB2 GLU   230      31.742  45.199  61.782  1.00  0.00           H  
ATOM   3543  HB3 GLU   230      30.420  46.094  62.566  1.00  0.00           H  
ATOM   3544  CG  GLU   230      30.244  46.028  60.451  1.00  0.00           C  
ATOM   3545  HG2 GLU   230      29.585  46.895  60.494  1.00  0.00           H  
ATOM   3546  HG3 GLU   230      30.895  46.030  59.577  1.00  0.00           H  
ATOM   3547  CD  GLU   230      29.455  44.733  60.525  1.00  0.00           C  
ATOM   3548  OE1 GLU   230      28.203  44.882  60.565  1.00  0.00           O  
ATOM   3549  OE2 GLU   230      29.888  43.560  60.501  1.00  0.00           O  
ATOM   3550  C   GLU   230      32.453  47.557  63.228  1.00  0.00           C  
ATOM   3551  O   GLU   230      31.651  48.122  64.058  1.00  0.00           O  
ATOM   3552  N   TYR   231      33.697  47.314  63.593  1.00  0.00           N  
ATOM   3553  H   TYR   231      34.298  46.833  62.939  1.00  0.00           H  
ATOM   3554  CA  TYR   231      34.236  47.782  64.864  1.00  0.00           C  
ATOM   3555  HA  TYR   231      33.615  47.410  65.679  1.00  0.00           H  
ATOM   3556  CB  TYR   231      35.561  46.944  65.221  1.00  0.00           C  
ATOM   3557  HB2 TYR   231      35.278  45.975  65.634  1.00  0.00           H  
ATOM   3558  HB3 TYR   231      36.081  46.779  64.278  1.00  0.00           H  
ATOM   3559  CG  TYR   231      36.504  47.493  66.253  1.00  0.00           C  
ATOM   3560  CD1 TYR   231      36.137  47.283  67.631  1.00  0.00           C  
ATOM   3561  HD1 TYR   231      35.209  46.852  67.977  1.00  0.00           H  
ATOM   3562  CE1 TYR   231      37.072  47.690  68.635  1.00  0.00           C  
ATOM   3563  HE1 TYR   231      36.824  47.464  69.662  1.00  0.00           H  
ATOM   3564  CZ  TYR   231      38.231  48.426  68.303  1.00  0.00           C  
ATOM   3565  OH  TYR   231      39.063  48.914  69.200  1.00  0.00           O  
ATOM   3566  HH  TYR   231      38.994  48.293  69.929  1.00  0.00           H  
ATOM   3567  CE2 TYR   231      38.452  48.783  66.936  1.00  0.00           C  
ATOM   3568  HE2 TYR   231      39.316  49.369  66.657  1.00  0.00           H  
ATOM   3569  CD2 TYR   231      37.697  48.203  65.921  1.00  0.00           C  
ATOM   3570  HD2 TYR   231      37.953  48.385  64.888  1.00  0.00           H  
ATOM   3571  C   TYR   231      34.423  49.280  64.896  1.00  0.00           C  
ATOM   3572  O   TYR   231      34.127  49.910  65.901  1.00  0.00           O  
ATOM   3573  N   LEU   232      34.782  49.995  63.780  1.00  0.00           N  
ATOM   3574  H   LEU   232      35.097  49.509  62.952  1.00  0.00           H  
ATOM   3575  CA  LEU   232      34.795  51.461  63.777  1.00  0.00           C  
ATOM   3576  HA  LEU   232      35.283  51.829  64.679  1.00  0.00           H  
ATOM   3577  CB  LEU   232      35.534  51.974  62.475  1.00  0.00           C  
ATOM   3578  HB2 LEU   232      35.063  51.446  61.646  1.00  0.00           H  
ATOM   3579  HB3 LEU   232      35.291  53.034  62.417  1.00  0.00           H  
ATOM   3580  CG  LEU   232      37.007  51.663  62.423  1.00  0.00           C  
ATOM   3581  HG  LEU   232      37.144  50.583  62.473  1.00  0.00           H  
ATOM   3582  CD1 LEU   232      37.538  52.143  61.102  1.00  0.00           C  
ATOM   3583 HD11 LEU   232      37.235  53.170  60.900  1.00  0.00           H  
ATOM   3584 HD12 LEU   232      38.625  52.071  61.146  1.00  0.00           H  
ATOM   3585 HD13 LEU   232      37.162  51.522  60.289  1.00  0.00           H  
ATOM   3586  CD2 LEU   232      37.853  52.315  63.499  1.00  0.00           C  
ATOM   3587 HD21 LEU   232      37.688  53.376  63.311  1.00  0.00           H  
ATOM   3588 HD22 LEU   232      37.375  51.978  64.419  1.00  0.00           H  
ATOM   3589 HD23 LEU   232      38.850  51.899  63.642  1.00  0.00           H  
ATOM   3590  C   LEU   232      33.299  52.042  63.807  1.00  0.00           C  
ATOM   3591  O   LEU   232      33.051  53.120  64.333  1.00  0.00           O  
ATOM   3592  N   ALA   233      32.322  51.452  63.156  1.00  0.00           N  
ATOM   3593  H   ALA   233      32.492  50.670  62.540  1.00  0.00           H  
ATOM   3594  CA  ALA   233      30.939  51.897  63.168  1.00  0.00           C  
ATOM   3595  HA  ALA   233      30.962  52.954  62.905  1.00  0.00           H  
ATOM   3596  CB  ALA   233      30.127  51.259  62.054  1.00  0.00           C  
ATOM   3597  HB1 ALA   233      30.358  51.717  61.092  1.00  0.00           H  
ATOM   3598  HB2 ALA   233      30.311  50.185  62.059  1.00  0.00           H  
ATOM   3599  HB3 ALA   233      29.073  51.511  62.174  1.00  0.00           H  
ATOM   3600  C   ALA   233      30.219  51.814  64.501  1.00  0.00           C  
ATOM   3601  O   ALA   233      29.860  52.795  65.109  1.00  0.00           O  
ATOM   3602  N   TYR   234      30.052  50.568  65.016  1.00  0.00           N  
ATOM   3603  H   TYR   234      30.274  49.819  64.376  1.00  0.00           H  
ATOM   3604  CA  TYR   234      29.097  50.240  66.182  1.00  0.00           C  
ATOM   3605  HA  TYR   234      28.237  50.887  66.011  1.00  0.00           H  
ATOM   3606  CB  TYR   234      28.677  48.781  66.084  1.00  0.00           C  
ATOM   3607  HB2 TYR   234      29.568  48.200  66.319  1.00  0.00           H  
ATOM   3608  HB3 TYR   234      27.982  48.580  66.899  1.00  0.00           H  
ATOM   3609  CG  TYR   234      28.002  48.377  64.838  1.00  0.00           C  
ATOM   3610  CD1 TYR   234      28.246  47.094  64.353  1.00  0.00           C  
ATOM   3611  HD1 TYR   234      28.853  46.371  64.876  1.00  0.00           H  
ATOM   3612  CE1 TYR   234      27.912  46.759  63.032  1.00  0.00           C  
ATOM   3613  HE1 TYR   234      28.081  45.729  62.753  1.00  0.00           H  
ATOM   3614  CZ  TYR   234      27.128  47.646  62.281  1.00  0.00           C  
ATOM   3615  OH  TYR   234      26.781  47.238  61.024  1.00  0.00           O  
ATOM   3616  HH  TYR   234      27.233  46.400  60.905  1.00  0.00           H  
ATOM   3617  CE2 TYR   234      26.717  48.897  62.849  1.00  0.00           C  
ATOM   3618  HE2 TYR   234      26.128  49.570  62.243  1.00  0.00           H  
ATOM   3619  CD2 TYR   234      27.044  49.160  64.187  1.00  0.00           C  
ATOM   3620  HD2 TYR   234      26.591  50.049  64.601  1.00  0.00           H  
ATOM   3621  C   TYR   234      29.733  50.549  67.505  1.00  0.00           C  
ATOM   3622  O   TYR   234      29.037  50.610  68.539  1.00  0.00           O  
ATOM   3623  N   GLU   235      31.092  50.811  67.604  1.00  0.00           N  
ATOM   3624  H   GLU   235      31.582  50.624  66.741  1.00  0.00           H  
ATOM   3625  CA  GLU   235      31.852  51.179  68.822  1.00  0.00           C  
ATOM   3626  HA  GLU   235      31.098  51.174  69.609  1.00  0.00           H  
ATOM   3627  CB  GLU   235      33.081  50.240  69.175  1.00  0.00           C  
ATOM   3628  HB2 GLU   235      33.771  50.200  68.333  1.00  0.00           H  
ATOM   3629  HB3 GLU   235      33.526  50.747  70.031  1.00  0.00           H  
ATOM   3630  CG  GLU   235      32.548  48.883  69.622  1.00  0.00           C  
ATOM   3631  HG2 GLU   235      31.762  49.053  70.358  1.00  0.00           H  
ATOM   3632  HG3 GLU   235      32.106  48.346  68.783  1.00  0.00           H  
ATOM   3633  CD  GLU   235      33.597  47.993  70.350  1.00  0.00           C  
ATOM   3634  OE1 GLU   235      33.682  46.803  70.004  1.00  0.00           O  
ATOM   3635  OE2 GLU   235      34.400  48.500  71.176  1.00  0.00           O  
ATOM   3636  C   GLU   235      32.380  52.630  68.740  1.00  0.00           C  
ATOM   3637  O   GLU   235      32.010  53.448  69.567  1.00  0.00           O  
ATOM   3638  N   LYS   236      33.302  52.921  67.762  1.00  0.00           N  
ATOM   3639  H   LYS   236      33.598  52.138  67.198  1.00  0.00           H  
ATOM   3640  CA  LYS   236      33.962  54.212  67.632  1.00  0.00           C  
ATOM   3641  HA  LYS   236      34.173  54.564  68.642  1.00  0.00           H  
ATOM   3642  CB  LYS   236      35.257  54.184  66.837  1.00  0.00           C  
ATOM   3643  HB2 LYS   236      35.014  54.063  65.781  1.00  0.00           H  
ATOM   3644  HB3 LYS   236      35.777  55.130  66.990  1.00  0.00           H  
ATOM   3645  CG  LYS   236      36.124  53.009  67.255  1.00  0.00           C  
ATOM   3646  HG2 LYS   236      35.755  52.054  66.881  1.00  0.00           H  
ATOM   3647  HG3 LYS   236      37.067  53.256  66.767  1.00  0.00           H  
ATOM   3648  CD  LYS   236      36.685  52.962  68.702  1.00  0.00           C  
ATOM   3649  HD2 LYS   236      36.798  54.002  69.009  1.00  0.00           H  
ATOM   3650  HD3 LYS   236      35.962  52.472  69.354  1.00  0.00           H  
ATOM   3651  CE  LYS   236      38.021  52.211  68.694  1.00  0.00           C  
ATOM   3652  HE2 LYS   236      37.912  51.200  68.301  1.00  0.00           H  
ATOM   3653  HE3 LYS   236      38.673  52.777  68.029  1.00  0.00           H  
ATOM   3654  NZ  LYS   236      38.564  51.850  70.060  1.00  0.00           N  
ATOM   3655  HZ1 LYS   236      38.009  51.145  70.523  1.00  0.00           H  
ATOM   3656  HZ2 LYS   236      39.491  51.466  69.947  1.00  0.00           H  
ATOM   3657  HZ3 LYS   236      38.686  52.688  70.610  1.00  0.00           H  
ATOM   3658  C   LYS   236      33.017  55.300  67.118  1.00  0.00           C  
ATOM   3659  O   LYS   236      33.294  56.462  67.340  1.00  0.00           O  
ATOM   3660  N   GLY   237      31.919  54.873  66.438  1.00  0.00           N  
ATOM   3661  H   GLY   237      31.691  53.889  66.463  1.00  0.00           H  
ATOM   3662  CA  GLY   237      30.831  55.847  66.100  1.00  0.00           C  
ATOM   3663  HA2 GLY   237      29.841  55.393  66.136  1.00  0.00           H  
ATOM   3664  HA3 GLY   237      30.978  56.680  66.787  1.00  0.00           H  
ATOM   3665  C   GLY   237      30.981  56.538  64.729  1.00  0.00           C  
ATOM   3666  O   GLY   237      30.235  57.523  64.545  1.00  0.00           O  
ATOM   3667  N   MET   238      31.796  56.071  63.855  1.00  0.00           N  
ATOM   3668  H   MET   238      32.224  55.186  64.085  1.00  0.00           H  
ATOM   3669  CA  MET   238      32.182  56.771  62.634  1.00  0.00           C  
ATOM   3670  HA  MET   238      32.190  57.839  62.851  1.00  0.00           H  
ATOM   3671  CB  MET   238      33.636  56.338  62.379  1.00  0.00           C  
ATOM   3672  HB2 MET   238      33.661  55.251  62.314  1.00  0.00           H  
ATOM   3673  HB3 MET   238      33.844  56.609  61.344  1.00  0.00           H  
ATOM   3674  CG  MET   238      34.694  56.934  63.293  1.00  0.00           C  
ATOM   3675  HG2 MET   238      34.653  58.018  63.194  1.00  0.00           H  
ATOM   3676  HG3 MET   238      34.521  56.571  64.306  1.00  0.00           H  
ATOM   3677  SD  MET   238      36.342  56.282  62.749  1.00  0.00           S  
ATOM   3678  CE  MET   238      37.246  57.288  63.955  1.00  0.00           C  
ATOM   3679  HE1 MET   238      36.938  58.331  63.880  1.00  0.00           H  
ATOM   3680  HE2 MET   238      37.024  56.945  64.966  1.00  0.00           H  
ATOM   3681  HE3 MET   238      38.309  57.327  63.720  1.00  0.00           H  
ATOM   3682  C   MET   238      31.257  56.434  61.503  1.00  0.00           C  
ATOM   3683  O   MET   238      30.806  55.335  61.328  1.00  0.00           O  
ATOM   3684  N   HIE   239      30.990  57.322  60.537  1.00  0.00           N  
ATOM   3685  H   HIE   239      31.320  58.254  60.743  1.00  0.00           H  
ATOM   3686  CA  HIE   239      30.601  56.949  59.179  1.00  0.00           C  
ATOM   3687  HA  HIE   239      29.825  56.191  59.290  1.00  0.00           H  
ATOM   3688  CB  HIE   239      30.000  58.175  58.516  1.00  0.00           C  
ATOM   3689  HB2 HIE   239      30.629  59.048  58.341  1.00  0.00           H  
ATOM   3690  HB3 HIE   239      29.729  57.920  57.491  1.00  0.00           H  
ATOM   3691  CG  HIE   239      28.677  58.618  59.110  1.00  0.00           C  
ATOM   3692  ND1 HIE   239      27.530  57.806  59.004  1.00  0.00           N  
ATOM   3693  CE1 HIE   239      26.645  58.344  59.812  1.00  0.00           C  
ATOM   3694  HE1 HIE   239      25.655  57.994  60.063  1.00  0.00           H  
ATOM   3695  NE2 HIE   239      27.163  59.378  60.465  1.00  0.00           N  
ATOM   3696  HE2 HIE   239      26.709  59.706  61.306  1.00  0.00           H  
ATOM   3697  CD2 HIE   239      28.454  59.595  60.029  1.00  0.00           C  
ATOM   3698  HD2 HIE   239      29.136  60.383  60.311  1.00  0.00           H  
ATOM   3699  C   HIE   239      31.759  56.385  58.424  1.00  0.00           C  
ATOM   3700  O   HIE   239      32.692  57.136  58.151  1.00  0.00           O  
ATOM   3701  N   VAL   240      31.700  55.089  58.101  1.00  0.00           N  
ATOM   3702  H   VAL   240      30.846  54.569  58.243  1.00  0.00           H  
ATOM   3703  CA  VAL   240      32.747  54.443  57.338  1.00  0.00           C  
ATOM   3704  HA  VAL   240      33.608  55.069  57.104  1.00  0.00           H  
ATOM   3705  CB  VAL   240      33.452  53.300  58.118  1.00  0.00           C  
ATOM   3706  HB  VAL   240      34.349  53.088  57.536  1.00  0.00           H  
ATOM   3707  CG1 VAL   240      33.886  53.731  59.553  1.00  0.00           C  
ATOM   3708 HG11 VAL   240      34.653  53.077  59.967  1.00  0.00           H  
ATOM   3709 HG12 VAL   240      34.248  54.752  59.673  1.00  0.00           H  
ATOM   3710 HG13 VAL   240      33.014  53.598  60.193  1.00  0.00           H  
ATOM   3711  CG2 VAL   240      32.583  52.069  58.081  1.00  0.00           C  
ATOM   3712 HG21 VAL   240      33.078  51.228  58.568  1.00  0.00           H  
ATOM   3713 HG22 VAL   240      31.653  52.191  58.637  1.00  0.00           H  
ATOM   3714 HG23 VAL   240      32.263  51.859  57.061  1.00  0.00           H  
ATOM   3715  C   VAL   240      32.406  54.008  55.955  1.00  0.00           C  
ATOM   3716  O   VAL   240      31.295  53.436  55.688  1.00  0.00           O  
ATOM   3717  N   LEU   241      33.428  54.078  55.068  1.00  0.00           N  
ATOM   3718  H   LEU   241      34.219  54.614  55.395  1.00  0.00           H  
ATOM   3719  CA  LEU   241      33.310  53.677  53.668  1.00  0.00           C  
ATOM   3720  HA  LEU   241      32.301  53.387  53.373  1.00  0.00           H  
ATOM   3721  CB  LEU   241      33.509  54.911  52.873  1.00  0.00           C  
ATOM   3722  HB2 LEU   241      32.724  55.603  53.178  1.00  0.00           H  
ATOM   3723  HB3 LEU   241      34.458  55.359  53.166  1.00  0.00           H  
ATOM   3724  CG  LEU   241      33.496  54.736  51.304  1.00  0.00           C  
ATOM   3725  HG  LEU   241      34.071  53.867  50.986  1.00  0.00           H  
ATOM   3726  CD1 LEU   241      32.106  54.542  50.741  1.00  0.00           C  
ATOM   3727 HD11 LEU   241      32.118  54.530  49.651  1.00  0.00           H  
ATOM   3728 HD12 LEU   241      31.673  53.611  51.106  1.00  0.00           H  
ATOM   3729 HD13 LEU   241      31.523  55.351  51.183  1.00  0.00           H  
ATOM   3730  CD2 LEU   241      34.086  55.931  50.566  1.00  0.00           C  
ATOM   3731 HD21 LEU   241      33.437  56.806  50.533  1.00  0.00           H  
ATOM   3732 HD22 LEU   241      35.073  56.174  50.960  1.00  0.00           H  
ATOM   3733 HD23 LEU   241      34.184  55.703  49.504  1.00  0.00           H  
ATOM   3734  C   LEU   241      34.312  52.523  53.321  1.00  0.00           C  
ATOM   3735  O   LEU   241      35.521  52.703  53.294  1.00  0.00           O  
ATOM   3736  N   VAL   242      33.747  51.364  53.033  1.00  0.00           N  
ATOM   3737  H   VAL   242      32.739  51.409  52.997  1.00  0.00           H  
ATOM   3738  CA  VAL   242      34.374  50.228  52.462  1.00  0.00           C  
ATOM   3739  HA  VAL   242      35.360  50.136  52.917  1.00  0.00           H  
ATOM   3740  CB  VAL   242      33.630  49.001  52.994  1.00  0.00           C  
ATOM   3741  HB  VAL   242      32.701  48.923  52.429  1.00  0.00           H  
ATOM   3742  CG1 VAL   242      34.520  47.822  52.727  1.00  0.00           C  
ATOM   3743 HG11 VAL   242      33.965  46.906  52.932  1.00  0.00           H  
ATOM   3744 HG12 VAL   242      34.646  47.728  51.649  1.00  0.00           H  
ATOM   3745 HG13 VAL   242      35.509  47.917  53.175  1.00  0.00           H  
ATOM   3746  CG2 VAL   242      33.237  49.022  54.493  1.00  0.00           C  
ATOM   3747 HG21 VAL   242      34.060  49.224  55.179  1.00  0.00           H  
ATOM   3748 HG22 VAL   242      32.529  49.808  54.757  1.00  0.00           H  
ATOM   3749 HG23 VAL   242      32.878  48.037  54.792  1.00  0.00           H  
ATOM   3750  C   VAL   242      34.368  50.278  50.899  1.00  0.00           C  
ATOM   3751  O   VAL   242      33.339  50.443  50.267  1.00  0.00           O  
ATOM   3752  N   ILE   243      35.532  50.121  50.310  1.00  0.00           N  
ATOM   3753  H   ILE   243      36.354  50.168  50.895  1.00  0.00           H  
ATOM   3754  CA  ILE   243      35.856  50.118  48.906  1.00  0.00           C  
ATOM   3755  HA  ILE   243      34.894  50.161  48.396  1.00  0.00           H  
ATOM   3756  CB  ILE   243      36.694  51.292  48.564  1.00  0.00           C  
ATOM   3757  HB  ILE   243      37.614  51.117  49.122  1.00  0.00           H  
ATOM   3758  CG2 ILE   243      36.993  51.300  47.068  1.00  0.00           C  
ATOM   3759 HG21 ILE   243      37.427  50.333  46.815  1.00  0.00           H  
ATOM   3760 HG22 ILE   243      36.093  51.403  46.463  1.00  0.00           H  
ATOM   3761 HG23 ILE   243      37.777  52.038  46.898  1.00  0.00           H  
ATOM   3762  CG1 ILE   243      36.296  52.702  49.094  1.00  0.00           C  
ATOM   3763 HG12 ILE   243      35.313  52.930  48.682  1.00  0.00           H  
ATOM   3764 HG13 ILE   243      36.230  52.539  50.169  1.00  0.00           H  
ATOM   3765  CD1 ILE   243      37.365  53.781  48.890  1.00  0.00           C  
ATOM   3766 HD11 ILE   243      38.313  53.426  49.293  1.00  0.00           H  
ATOM   3767 HD12 ILE   243      37.462  53.935  47.816  1.00  0.00           H  
ATOM   3768 HD13 ILE   243      37.034  54.702  49.371  1.00  0.00           H  
ATOM   3769  C   ILE   243      36.467  48.750  48.588  1.00  0.00           C  
ATOM   3770  O   ILE   243      37.481  48.416  49.200  1.00  0.00           O  
ATOM   3771  N   MET   244      35.909  47.926  47.675  1.00  0.00           N  
ATOM   3772  H   MET   244      35.069  48.265  47.229  1.00  0.00           H  
ATOM   3773  CA  MET   244      36.349  46.605  47.330  1.00  0.00           C  
ATOM   3774  HA  MET   244      37.360  46.553  47.736  1.00  0.00           H  
ATOM   3775  CB  MET   244      35.501  45.471  47.998  1.00  0.00           C  
ATOM   3776  HB2 MET   244      34.520  45.438  47.524  1.00  0.00           H  
ATOM   3777  HB3 MET   244      35.933  44.500  47.756  1.00  0.00           H  
ATOM   3778  CG  MET   244      35.306  45.765  49.521  1.00  0.00           C  
ATOM   3779  HG2 MET   244      36.289  45.861  49.983  1.00  0.00           H  
ATOM   3780  HG3 MET   244      34.798  46.728  49.569  1.00  0.00           H  
ATOM   3781  SD  MET   244      34.107  44.805  50.510  1.00  0.00           S  
ATOM   3782  CE  MET   244      32.645  44.648  49.463  1.00  0.00           C  
ATOM   3783  HE1 MET   244      31.709  44.602  50.019  1.00  0.00           H  
ATOM   3784  HE2 MET   244      32.672  45.565  48.874  1.00  0.00           H  
ATOM   3785  HE3 MET   244      32.811  43.788  48.814  1.00  0.00           H  
ATOM   3786  C   MET   244      36.352  46.246  45.805  1.00  0.00           C  
ATOM   3787  O   MET   244      35.255  46.212  45.240  1.00  0.00           O  
ATOM   3788  N   GLU   245      37.470  45.842  45.168  1.00  0.00           N  
ATOM   3789  H   GLU   245      38.313  45.753  45.718  1.00  0.00           H  
ATOM   3790  CA  GLU   245      37.473  45.216  43.832  1.00  0.00           C  
ATOM   3791  HA  GLU   245      36.459  45.071  43.459  1.00  0.00           H  
ATOM   3792  CB  GLU   245      38.199  46.197  42.849  1.00  0.00           C  
ATOM   3793  HB2 GLU   245      37.730  47.181  42.879  1.00  0.00           H  
ATOM   3794  HB3 GLU   245      39.159  46.470  43.287  1.00  0.00           H  
ATOM   3795  CG  GLU   245      38.317  45.687  41.398  1.00  0.00           C  
ATOM   3796  HG2 GLU   245      38.859  44.742  41.436  1.00  0.00           H  
ATOM   3797  HG3 GLU   245      37.319  45.555  40.980  1.00  0.00           H  
ATOM   3798  CD  GLU   245      39.104  46.673  40.493  1.00  0.00           C  
ATOM   3799  OE1 GLU   245      40.343  46.616  40.278  1.00  0.00           O  
ATOM   3800  OE2 GLU   245      38.588  47.537  39.774  1.00  0.00           O  
ATOM   3801  C   GLU   245      38.277  43.936  43.919  1.00  0.00           C  
ATOM   3802  O   GLU   245      39.287  43.935  44.551  1.00  0.00           O  
ATOM   3803  N   ASP   246      37.996  42.765  43.304  1.00  0.00           N  
ATOM   3804  H   ASP   246      38.782  42.132  43.347  1.00  0.00           H  
ATOM   3805  CA  ASP   246      36.940  42.452  42.413  1.00  0.00           C  
ATOM   3806  HA  ASP   246      36.331  43.349  42.300  1.00  0.00           H  
ATOM   3807  CB  ASP   246      37.507  42.213  40.997  1.00  0.00           C  
ATOM   3808  HB2 ASP   246      38.245  42.921  40.620  1.00  0.00           H  
ATOM   3809  HB3 ASP   246      37.892  41.195  41.048  1.00  0.00           H  
ATOM   3810  CG  ASP   246      36.339  42.188  39.925  1.00  0.00           C  
ATOM   3811  OD1 ASP   246      36.412  42.909  38.909  1.00  0.00           O  
ATOM   3812  OD2 ASP   246      35.342  41.435  39.984  1.00  0.00           O  
ATOM   3813  C   ASP   246      36.201  41.238  42.886  1.00  0.00           C  
ATOM   3814  O   ASP   246      36.658  40.165  43.280  1.00  0.00           O  
ATOM   3815  N   MET   247      34.869  41.420  42.778  1.00  0.00           N  
ATOM   3816  H   MET   247      34.458  42.275  42.431  1.00  0.00           H  
ATOM   3817  CA  MET   247      33.905  40.342  43.219  1.00  0.00           C  
ATOM   3818  HA  MET   247      34.032  40.102  44.274  1.00  0.00           H  
ATOM   3819  CB  MET   247      32.442  40.900  43.150  1.00  0.00           C  
ATOM   3820  HB2 MET   247      32.100  41.011  42.121  1.00  0.00           H  
ATOM   3821  HB3 MET   247      31.781  40.088  43.452  1.00  0.00           H  
ATOM   3822  CG  MET   247      31.974  42.091  43.993  1.00  0.00           C  
ATOM   3823  HG2 MET   247      32.468  43.029  43.740  1.00  0.00           H  
ATOM   3824  HG3 MET   247      30.941  42.289  43.707  1.00  0.00           H  
ATOM   3825  SD  MET   247      32.246  41.841  45.801  1.00  0.00           S  
ATOM   3826  CE  MET   247      33.723  42.761  46.022  1.00  0.00           C  
ATOM   3827  HE1 MET   247      33.874  42.992  47.076  1.00  0.00           H  
ATOM   3828  HE2 MET   247      34.614  42.195  45.750  1.00  0.00           H  
ATOM   3829  HE3 MET   247      33.618  43.698  45.474  1.00  0.00           H  
ATOM   3830  C   MET   247      34.025  39.041  42.420  1.00  0.00           C  
ATOM   3831  O   MET   247      33.761  37.969  42.996  1.00  0.00           O  
ATOM   3832  N   THR   248      34.538  39.135  41.220  1.00  0.00           N  
ATOM   3833  H   THR   248      34.488  40.022  40.740  1.00  0.00           H  
ATOM   3834  CA  THR   248      34.889  38.036  40.317  1.00  0.00           C  
ATOM   3835  HA  THR   248      34.087  37.306  40.429  1.00  0.00           H  
ATOM   3836  CB  THR   248      35.236  38.382  38.884  1.00  0.00           C  
ATOM   3837  HB  THR   248      36.210  38.869  38.931  1.00  0.00           H  
ATOM   3838  CG2 THR   248      35.258  37.207  37.877  1.00  0.00           C  
ATOM   3839 HG21 THR   248      35.276  37.618  36.868  1.00  0.00           H  
ATOM   3840 HG22 THR   248      36.196  36.661  37.985  1.00  0.00           H  
ATOM   3841 HG23 THR   248      34.366  36.594  38.011  1.00  0.00           H  
ATOM   3842  OG1 THR   248      34.264  39.286  38.499  1.00  0.00           O  
ATOM   3843  HG1 THR   248      34.385  40.082  39.021  1.00  0.00           H  
ATOM   3844  C   THR   248      36.147  37.241  40.825  1.00  0.00           C  
ATOM   3845  O   THR   248      36.163  36.001  40.952  1.00  0.00           O  
ATOM   3846  N   ASN   249      37.121  37.928  41.309  1.00  0.00           N  
ATOM   3847  H   ASN   249      36.973  38.927  41.283  1.00  0.00           H  
ATOM   3848  CA  ASN   249      38.196  37.319  42.010  1.00  0.00           C  
ATOM   3849  HA  ASN   249      38.679  36.590  41.359  1.00  0.00           H  
ATOM   3850  CB  ASN   249      39.232  38.428  42.359  1.00  0.00           C  
ATOM   3851  HB2 ASN   249      38.712  38.985  43.138  1.00  0.00           H  
ATOM   3852  HB3 ASN   249      40.005  37.869  42.887  1.00  0.00           H  
ATOM   3853  CG  ASN   249      39.679  39.283  41.251  1.00  0.00           C  
ATOM   3854  OD1 ASN   249      39.314  39.015  40.028  1.00  0.00           O  
ATOM   3855  ND2 ASN   249      40.304  40.386  41.551  1.00  0.00           N  
ATOM   3856 HD21 ASN   249      40.664  40.878  40.746  1.00  0.00           H  
ATOM   3857 HD22 ASN   249      40.510  40.736  42.476  1.00  0.00           H  
ATOM   3858  C   ASN   249      37.677  36.638  43.336  1.00  0.00           C  
ATOM   3859  O   ASN   249      38.129  35.550  43.578  1.00  0.00           O  
ATOM   3860  N   TYR   250      36.757  37.185  44.126  1.00  0.00           N  
ATOM   3861  H   TYR   250      36.296  38.019  43.793  1.00  0.00           H  
ATOM   3862  CA  TYR   250      36.124  36.434  45.177  1.00  0.00           C  
ATOM   3863  HA  TYR   250      36.987  36.182  45.793  1.00  0.00           H  
ATOM   3864  CB  TYR   250      35.253  37.486  45.978  1.00  0.00           C  
ATOM   3865  HB2 TYR   250      35.797  38.363  46.329  1.00  0.00           H  
ATOM   3866  HB3 TYR   250      34.600  37.867  45.194  1.00  0.00           H  
ATOM   3867  CG  TYR   250      34.397  37.020  47.113  1.00  0.00           C  
ATOM   3868  CD1 TYR   250      34.956  36.843  48.402  1.00  0.00           C  
ATOM   3869  HD1 TYR   250      36.009  37.069  48.484  1.00  0.00           H  
ATOM   3870  CE1 TYR   250      34.167  36.461  49.508  1.00  0.00           C  
ATOM   3871  HE1 TYR   250      34.641  36.297  50.465  1.00  0.00           H  
ATOM   3872  CZ  TYR   250      32.770  36.302  49.231  1.00  0.00           C  
ATOM   3873  OH  TYR   250      32.028  35.923  50.328  1.00  0.00           O  
ATOM   3874  HH  TYR   250      32.552  35.595  51.062  1.00  0.00           H  
ATOM   3875  CE2 TYR   250      32.192  36.472  47.966  1.00  0.00           C  
ATOM   3876  HE2 TYR   250      31.113  36.467  47.918  1.00  0.00           H  
ATOM   3877  CD2 TYR   250      33.047  36.757  46.938  1.00  0.00           C  
ATOM   3878  HD2 TYR   250      32.646  36.871  45.941  1.00  0.00           H  
ATOM   3879  C   TYR   250      35.431  35.124  44.756  1.00  0.00           C  
ATOM   3880  O   TYR   250      35.661  34.065  45.295  1.00  0.00           O  
ATOM   3881  N   ALA   251      34.584  35.132  43.764  1.00  0.00           N  
ATOM   3882  H   ALA   251      34.506  36.032  43.313  1.00  0.00           H  
ATOM   3883  CA  ALA   251      33.851  34.071  43.042  1.00  0.00           C  
ATOM   3884  HA  ALA   251      33.177  33.539  43.714  1.00  0.00           H  
ATOM   3885  CB  ALA   251      32.894  34.764  42.043  1.00  0.00           C  
ATOM   3886  HB1 ALA   251      33.448  35.390  41.342  1.00  0.00           H  
ATOM   3887  HB2 ALA   251      32.404  33.984  41.459  1.00  0.00           H  
ATOM   3888  HB3 ALA   251      32.143  35.373  42.545  1.00  0.00           H  
ATOM   3889  C   ALA   251      34.816  33.028  42.511  1.00  0.00           C  
ATOM   3890  O   ALA   251      34.634  31.810  42.558  1.00  0.00           O  
ATOM   3891  N   GLU   252      35.889  33.349  41.850  1.00  0.00           N  
ATOM   3892  H   GLU   252      35.867  34.255  41.403  1.00  0.00           H  
ATOM   3893  CA  GLU   252      37.111  32.545  41.480  1.00  0.00           C  
ATOM   3894  HA  GLU   252      36.763  31.774  40.793  1.00  0.00           H  
ATOM   3895  CB  GLU   252      38.095  33.425  40.702  1.00  0.00           C  
ATOM   3896  HB2 GLU   252      38.371  34.340  41.226  1.00  0.00           H  
ATOM   3897  HB3 GLU   252      38.995  32.810  40.673  1.00  0.00           H  
ATOM   3898  CG  GLU   252      37.628  33.690  39.276  1.00  0.00           C  
ATOM   3899  HG2 GLU   252      36.580  33.986  39.311  1.00  0.00           H  
ATOM   3900  HG3 GLU   252      38.062  34.605  38.871  1.00  0.00           H  
ATOM   3901  CD  GLU   252      37.897  32.576  38.297  1.00  0.00           C  
ATOM   3902  OE1 GLU   252      38.438  32.824  37.166  1.00  0.00           O  
ATOM   3903  OE2 GLU   252      37.474  31.427  38.613  1.00  0.00           O  
ATOM   3904  C   GLU   252      37.753  31.837  42.639  1.00  0.00           C  
ATOM   3905  O   GLU   252      38.188  30.690  42.465  1.00  0.00           O  
ATOM   3906  N   ALA   253      37.895  32.420  43.860  1.00  0.00           N  
ATOM   3907  H   ALA   253      37.682  33.405  43.934  1.00  0.00           H  
ATOM   3908  CA  ALA   253      38.404  31.684  45.010  1.00  0.00           C  
ATOM   3909  HA  ALA   253      39.288  31.137  44.681  1.00  0.00           H  
ATOM   3910  CB  ALA   253      38.854  32.698  46.055  1.00  0.00           C  
ATOM   3911  HB1 ALA   253      39.722  33.148  45.573  1.00  0.00           H  
ATOM   3912  HB2 ALA   253      38.075  33.449  46.188  1.00  0.00           H  
ATOM   3913  HB3 ALA   253      39.117  32.222  46.999  1.00  0.00           H  
ATOM   3914  C   ALA   253      37.364  30.758  45.655  1.00  0.00           C  
ATOM   3915  O   ALA   253      37.811  29.778  46.200  1.00  0.00           O  
ATOM   3916  N   LEU   254      36.067  31.065  45.614  1.00  0.00           N  
ATOM   3917  H   LEU   254      35.851  31.984  45.255  1.00  0.00           H  
ATOM   3918  CA  LEU   254      34.931  30.163  45.914  1.00  0.00           C  
ATOM   3919  HA  LEU   254      35.112  29.689  46.878  1.00  0.00           H  
ATOM   3920  CB  LEU   254      33.574  30.954  46.058  1.00  0.00           C  
ATOM   3921  HB2 LEU   254      33.333  31.331  45.065  1.00  0.00           H  
ATOM   3922  HB3 LEU   254      32.837  30.175  46.259  1.00  0.00           H  
ATOM   3923  CG  LEU   254      33.471  32.057  47.134  1.00  0.00           C  
ATOM   3924  HG  LEU   254      34.359  32.675  47.004  1.00  0.00           H  
ATOM   3925  CD1 LEU   254      32.183  32.870  46.970  1.00  0.00           C  
ATOM   3926 HD11 LEU   254      31.266  32.288  46.876  1.00  0.00           H  
ATOM   3927 HD12 LEU   254      32.115  33.514  47.847  1.00  0.00           H  
ATOM   3928 HD13 LEU   254      32.320  33.494  46.087  1.00  0.00           H  
ATOM   3929  CD2 LEU   254      33.533  31.546  48.526  1.00  0.00           C  
ATOM   3930 HD21 LEU   254      34.486  31.072  48.756  1.00  0.00           H  
ATOM   3931 HD22 LEU   254      33.445  32.322  49.287  1.00  0.00           H  
ATOM   3932 HD23 LEU   254      32.804  30.741  48.620  1.00  0.00           H  
ATOM   3933  C   LEU   254      34.884  29.059  44.889  1.00  0.00           C  
ATOM   3934  O   LEU   254      34.437  27.978  45.239  1.00  0.00           O  
ATOM   3935  N   ARG   255      35.345  29.286  43.735  1.00  0.00           N  
ATOM   3936  H   ARG   255      35.538  30.268  43.601  1.00  0.00           H  
ATOM   3937  CA  ARG   255      35.380  28.251  42.681  1.00  0.00           C  
ATOM   3938  HA  ARG   255      34.578  27.565  42.956  1.00  0.00           H  
ATOM   3939  CB  ARG   255      35.098  28.952  41.295  1.00  0.00           C  
ATOM   3940  HB2 ARG   255      34.178  29.506  41.484  1.00  0.00           H  
ATOM   3941  HB3 ARG   255      35.919  29.606  41.003  1.00  0.00           H  
ATOM   3942  CG  ARG   255      34.964  27.884  40.161  1.00  0.00           C  
ATOM   3943  HG2 ARG   255      35.930  27.455  39.897  1.00  0.00           H  
ATOM   3944  HG3 ARG   255      34.370  27.076  40.589  1.00  0.00           H  
ATOM   3945  CD  ARG   255      34.318  28.393  38.819  1.00  0.00           C  
ATOM   3946  HD2 ARG   255      34.127  27.543  38.165  1.00  0.00           H  
ATOM   3947  HD3 ARG   255      33.380  28.928  38.970  1.00  0.00           H  
ATOM   3948  NE  ARG   255      35.253  29.296  38.132  1.00  0.00           N  
ATOM   3949  HE  ARG   255      36.086  29.484  38.673  1.00  0.00           H  
ATOM   3950  CZ  ARG   255      35.242  29.772  36.887  1.00  0.00           C  
ATOM   3951  NH1 ARG   255      34.212  29.411  36.161  1.00  0.00           N  
ATOM   3952 HH11 ARG   255      33.550  28.819  36.642  1.00  0.00           H  
ATOM   3953 HH12 ARG   255      34.206  29.538  35.159  1.00  0.00           H  
ATOM   3954  NH2 ARG   255      36.072  30.608  36.354  1.00  0.00           N  
ATOM   3955 HH21 ARG   255      36.834  31.010  36.882  1.00  0.00           H  
ATOM   3956 HH22 ARG   255      35.982  30.824  35.372  1.00  0.00           H  
ATOM   3957  C   ARG   255      36.678  27.393  42.778  1.00  0.00           C  
ATOM   3958  O   ARG   255      36.578  26.236  42.509  1.00  0.00           O  
ATOM   3959  N   GLU   256      37.751  27.922  43.313  1.00  0.00           N  
ATOM   3960  H   GLU   256      37.769  28.867  43.668  1.00  0.00           H  
ATOM   3961  CA  GLU   256      38.963  27.154  43.576  1.00  0.00           C  
ATOM   3962  HA  GLU   256      39.236  26.558  42.705  1.00  0.00           H  
ATOM   3963  CB  GLU   256      40.132  28.042  43.946  1.00  0.00           C  
ATOM   3964  HB2 GLU   256      40.195  28.886  43.260  1.00  0.00           H  
ATOM   3965  HB3 GLU   256      40.005  28.579  44.886  1.00  0.00           H  
ATOM   3966  CG  GLU   256      41.486  27.328  43.948  1.00  0.00           C  
ATOM   3967  HG2 GLU   256      41.506  26.691  44.832  1.00  0.00           H  
ATOM   3968  HG3 GLU   256      41.595  26.765  43.021  1.00  0.00           H  
ATOM   3969  CD  GLU   256      42.757  28.288  43.912  1.00  0.00           C  
ATOM   3970  OE1 GLU   256      43.744  27.987  44.636  1.00  0.00           O  
ATOM   3971  OE2 GLU   256      42.754  29.304  43.211  1.00  0.00           O  
ATOM   3972  C   GLU   256      38.649  26.144  44.679  1.00  0.00           C  
ATOM   3973  O   GLU   256      38.764  24.995  44.363  1.00  0.00           O  
ATOM   3974  N   ILE   257      37.955  26.504  45.765  1.00  0.00           N  
ATOM   3975  H   ILE   257      37.748  27.472  45.966  1.00  0.00           H  
ATOM   3976  CA  ILE   257      37.462  25.509  46.709  1.00  0.00           C  
ATOM   3977  HA  ILE   257      38.302  24.877  46.997  1.00  0.00           H  
ATOM   3978  CB  ILE   257      37.063  26.169  48.055  1.00  0.00           C  
ATOM   3979  HB  ILE   257      36.919  25.430  48.843  1.00  0.00           H  
ATOM   3980  CG2 ILE   257      38.307  26.881  48.656  1.00  0.00           C  
ATOM   3981 HG21 ILE   257      39.240  26.367  48.422  1.00  0.00           H  
ATOM   3982 HG22 ILE   257      38.404  27.906  48.298  1.00  0.00           H  
ATOM   3983 HG23 ILE   257      38.126  26.893  49.730  1.00  0.00           H  
ATOM   3984  CG1 ILE   257      35.917  27.192  47.889  1.00  0.00           C  
ATOM   3985 HG12 ILE   257      36.088  27.862  47.046  1.00  0.00           H  
ATOM   3986 HG13 ILE   257      35.070  26.550  47.648  1.00  0.00           H  
ATOM   3987  CD1 ILE   257      35.651  27.907  49.182  1.00  0.00           C  
ATOM   3988 HD11 ILE   257      34.694  28.418  49.074  1.00  0.00           H  
ATOM   3989 HD12 ILE   257      35.526  27.111  49.916  1.00  0.00           H  
ATOM   3990 HD13 ILE   257      36.457  28.589  49.449  1.00  0.00           H  
ATOM   3991  C   ILE   257      36.378  24.543  46.119  1.00  0.00           C  
ATOM   3992  O   ILE   257      36.331  23.356  46.540  1.00  0.00           O  
ATOM   3993  N   SER   258      35.521  24.930  45.111  1.00  0.00           N  
ATOM   3994  H   SER   258      35.507  25.910  44.864  1.00  0.00           H  
ATOM   3995  CA  SER   258      34.403  24.059  44.681  1.00  0.00           C  
ATOM   3996  HA  SER   258      33.882  23.623  45.534  1.00  0.00           H  
ATOM   3997  CB  SER   258      33.405  24.948  43.858  1.00  0.00           C  
ATOM   3998  HB2 SER   258      33.018  25.711  44.534  1.00  0.00           H  
ATOM   3999  HB3 SER   258      33.788  25.397  42.942  1.00  0.00           H  
ATOM   4000  OG  SER   258      32.345  24.085  43.541  1.00  0.00           O  
ATOM   4001  HG  SER   258      31.951  23.680  44.317  1.00  0.00           H  
ATOM   4002  C   SER   258      34.992  22.964  43.737  1.00  0.00           C  
ATOM   4003  O   SER   258      34.738  21.781  44.019  1.00  0.00           O  
ATOM   4004  N   ALA   259      35.837  23.333  42.788  1.00  0.00           N  
ATOM   4005  H   ALA   259      36.080  24.304  42.650  1.00  0.00           H  
ATOM   4006  CA  ALA   259      36.576  22.414  41.921  1.00  0.00           C  
ATOM   4007  HA  ALA   259      35.874  21.742  41.427  1.00  0.00           H  
ATOM   4008  CB  ALA   259      37.342  23.320  40.906  1.00  0.00           C  
ATOM   4009  HB1 ALA   259      36.604  24.005  40.489  1.00  0.00           H  
ATOM   4010  HB2 ALA   259      38.098  23.982  41.329  1.00  0.00           H  
ATOM   4011  HB3 ALA   259      37.805  22.690  40.146  1.00  0.00           H  
ATOM   4012  C   ALA   259      37.510  21.466  42.750  1.00  0.00           C  
ATOM   4013  O   ALA   259      37.484  20.324  42.528  1.00  0.00           O  
ATOM   4014  N   ALA   260      38.183  21.990  43.803  1.00  0.00           N  
ATOM   4015  H   ALA   260      38.064  22.968  44.025  1.00  0.00           H  
ATOM   4016  CA  ALA   260      38.896  21.166  44.738  1.00  0.00           C  
ATOM   4017  HA  ALA   260      39.505  20.508  44.119  1.00  0.00           H  
ATOM   4018  CB  ALA   260      39.786  22.141  45.530  1.00  0.00           C  
ATOM   4019  HB1 ALA   260      40.342  21.508  46.222  1.00  0.00           H  
ATOM   4020  HB2 ALA   260      40.494  22.593  44.836  1.00  0.00           H  
ATOM   4021  HB3 ALA   260      39.188  22.833  46.124  1.00  0.00           H  
ATOM   4022  C   ALA   260      38.080  20.245  45.614  1.00  0.00           C  
ATOM   4023  O   ALA   260      38.430  19.010  45.787  1.00  0.00           O  
ATOM   4024  N   ARG   261      36.874  20.612  45.927  1.00  0.00           N  
ATOM   4025  H   ARG   261      36.553  21.488  45.542  1.00  0.00           H  
ATOM   4026  CA  ARG   261      35.819  19.643  46.366  1.00  0.00           C  
ATOM   4027  HA  ARG   261      36.302  18.894  46.994  1.00  0.00           H  
ATOM   4028  CB  ARG   261      34.705  20.294  47.114  1.00  0.00           C  
ATOM   4029  HB2 ARG   261      34.383  21.140  46.507  1.00  0.00           H  
ATOM   4030  HB3 ARG   261      33.834  19.642  47.176  1.00  0.00           H  
ATOM   4031  CG  ARG   261      35.243  20.821  48.512  1.00  0.00           C  
ATOM   4032  HG2 ARG   261      35.410  20.015  49.227  1.00  0.00           H  
ATOM   4033  HG3 ARG   261      36.208  21.310  48.377  1.00  0.00           H  
ATOM   4034  CD  ARG   261      34.370  21.867  49.173  1.00  0.00           C  
ATOM   4035  HD2 ARG   261      35.078  22.317  49.870  1.00  0.00           H  
ATOM   4036  HD3 ARG   261      34.005  22.562  48.416  1.00  0.00           H  
ATOM   4037  NE  ARG   261      33.313  21.367  50.053  1.00  0.00           N  
ATOM   4038  HE  ARG   261      33.496  20.469  50.477  1.00  0.00           H  
ATOM   4039  CZ  ARG   261      32.348  22.045  50.597  1.00  0.00           C  
ATOM   4040  NH1 ARG   261      31.948  23.239  50.086  1.00  0.00           N  
ATOM   4041 HH11 ARG   261      32.290  23.659  49.234  1.00  0.00           H  
ATOM   4042 HH12 ARG   261      31.036  23.506  50.429  1.00  0.00           H  
ATOM   4043  NH2 ARG   261      31.558  21.463  51.486  1.00  0.00           N  
ATOM   4044 HH21 ARG   261      31.893  20.579  51.841  1.00  0.00           H  
ATOM   4045 HH22 ARG   261      30.935  22.039  52.034  1.00  0.00           H  
ATOM   4046  C   ARG   261      35.189  18.646  45.350  1.00  0.00           C  
ATOM   4047  O   ARG   261      34.561  17.648  45.778  1.00  0.00           O  
ATOM   4048  N   ARG   262      35.410  18.893  44.088  1.00  0.00           N  
ATOM   4049  H   ARG   262      35.955  19.702  43.829  1.00  0.00           H  
ATOM   4050  CA  ARG   262      34.798  18.162  42.916  1.00  0.00           C  
ATOM   4051  HA  ARG   262      35.139  18.662  42.009  1.00  0.00           H  
ATOM   4052  CB  ARG   262      35.411  16.705  42.928  1.00  0.00           C  
ATOM   4053  HB2 ARG   262      34.999  16.098  43.734  1.00  0.00           H  
ATOM   4054  HB3 ARG   262      35.017  16.094  42.116  1.00  0.00           H  
ATOM   4055  CG  ARG   262      36.946  16.481  42.926  1.00  0.00           C  
ATOM   4056  HG2 ARG   262      37.340  16.691  41.931  1.00  0.00           H  
ATOM   4057  HG3 ARG   262      37.448  17.228  43.542  1.00  0.00           H  
ATOM   4058  CD  ARG   262      37.252  15.143  43.467  1.00  0.00           C  
ATOM   4059  HD2 ARG   262      36.860  15.093  44.483  1.00  0.00           H  
ATOM   4060  HD3 ARG   262      36.730  14.441  42.817  1.00  0.00           H  
ATOM   4061  NE  ARG   262      38.659  14.798  43.464  1.00  0.00           N  
ATOM   4062  HE  ARG   262      39.089  14.887  42.555  1.00  0.00           H  
ATOM   4063  CZ  ARG   262      39.186  14.119  44.420  1.00  0.00           C  
ATOM   4064  NH1 ARG   262      38.709  13.947  45.591  1.00  0.00           N  
ATOM   4065 HH11 ARG   262      37.863  14.418  45.878  1.00  0.00           H  
ATOM   4066 HH12 ARG   262      39.173  13.256  46.163  1.00  0.00           H  
ATOM   4067  NH2 ARG   262      40.278  13.471  44.212  1.00  0.00           N  
ATOM   4068 HH21 ARG   262      40.734  13.620  43.323  1.00  0.00           H  
ATOM   4069 HH22 ARG   262      40.794  13.210  45.040  1.00  0.00           H  
ATOM   4070  C   ARG   262      33.275  18.323  42.891  1.00  0.00           C  
ATOM   4071  O   ARG   262      32.576  17.349  42.786  1.00  0.00           O  
ATOM   4072  N   GLU   263      32.756  19.545  42.934  1.00  0.00           N  
ATOM   4073  H   GLU   263      33.290  20.275  43.385  1.00  0.00           H  
ATOM   4074  CA  GLU   263      31.348  19.825  42.937  1.00  0.00           C  
ATOM   4075  HA  GLU   263      30.773  18.912  43.093  1.00  0.00           H  
ATOM   4076  CB  GLU   263      31.016  20.945  43.946  1.00  0.00           C  
ATOM   4077  HB2 GLU   263      31.349  21.905  43.552  1.00  0.00           H  
ATOM   4078  HB3 GLU   263      29.934  21.008  44.063  1.00  0.00           H  
ATOM   4079  CG  GLU   263      31.571  20.776  45.317  1.00  0.00           C  
ATOM   4080  HG2 GLU   263      31.359  19.770  45.681  1.00  0.00           H  
ATOM   4081  HG3 GLU   263      32.656  20.881  45.308  1.00  0.00           H  
ATOM   4082  CD  GLU   263      30.937  21.858  46.205  1.00  0.00           C  
ATOM   4083  OE1 GLU   263      30.111  21.629  47.183  1.00  0.00           O  
ATOM   4084  OE2 GLU   263      31.249  23.036  45.900  1.00  0.00           O  
ATOM   4085  C   GLU   263      30.957  20.257  41.566  1.00  0.00           C  
ATOM   4086  O   GLU   263      31.642  21.046  40.868  1.00  0.00           O  
ATOM   4087  N   VAL   264      29.736  19.819  41.142  1.00  0.00           N  
ATOM   4088  H   VAL   264      29.171  19.235  41.743  1.00  0.00           H  
ATOM   4089  CA  VAL   264      29.191  20.265  39.871  1.00  0.00           C  
ATOM   4090  HA  VAL   264      29.986  20.048  39.158  1.00  0.00           H  
ATOM   4091  CB  VAL   264      28.011  19.365  39.479  1.00  0.00           C  
ATOM   4092  HB  VAL   264      28.026  18.298  39.702  1.00  0.00           H  
ATOM   4093  CG1 VAL   264      26.796  19.834  40.264  1.00  0.00           C  
ATOM   4094 HG11 VAL   264      26.996  20.131  41.294  1.00  0.00           H  
ATOM   4095 HG12 VAL   264      26.287  20.637  39.731  1.00  0.00           H  
ATOM   4096 HG13 VAL   264      26.060  19.030  40.291  1.00  0.00           H  
ATOM   4097  CG2 VAL   264      27.586  19.426  37.982  1.00  0.00           C  
ATOM   4098 HG21 VAL   264      26.688  18.821  37.853  1.00  0.00           H  
ATOM   4099 HG22 VAL   264      27.395  20.440  37.631  1.00  0.00           H  
ATOM   4100 HG23 VAL   264      28.446  19.078  37.411  1.00  0.00           H  
ATOM   4101  C   VAL   264      28.911  21.759  39.818  1.00  0.00           C  
ATOM   4102  O   VAL   264      28.588  22.342  40.859  1.00  0.00           O  
ATOM   4103  N   PRO   265      29.177  22.386  38.632  1.00  0.00           N  
ATOM   4104  CD  PRO   265      29.825  21.866  37.446  1.00  0.00           C  
ATOM   4105  HD2 PRO   265      29.400  20.923  37.100  1.00  0.00           H  
ATOM   4106  HD3 PRO   265      30.901  21.721  37.541  1.00  0.00           H  
ATOM   4107  CG  PRO   265      29.537  22.990  36.411  1.00  0.00           C  
ATOM   4108  HG2 PRO   265      28.555  22.820  35.969  1.00  0.00           H  
ATOM   4109  HG3 PRO   265      30.333  22.920  35.670  1.00  0.00           H  
ATOM   4110  CB  PRO   265      29.518  24.261  37.142  1.00  0.00           C  
ATOM   4111  HB2 PRO   265      29.015  25.059  36.596  1.00  0.00           H  
ATOM   4112  HB3 PRO   265      30.529  24.626  37.322  1.00  0.00           H  
ATOM   4113  CA  PRO   265      28.911  23.821  38.500  1.00  0.00           C  
ATOM   4114  HA  PRO   265      29.406  24.327  39.328  1.00  0.00           H  
ATOM   4115  C   PRO   265      27.378  24.143  38.610  1.00  0.00           C  
ATOM   4116  O   PRO   265      26.470  23.291  38.456  1.00  0.00           O  
ATOM   4117  N   GLY   266      27.164  25.403  38.923  1.00  0.00           N  
ATOM   4118  H   GLY   266      27.936  26.044  39.032  1.00  0.00           H  
ATOM   4119  CA  GLY   266      25.869  26.088  38.753  1.00  0.00           C  
ATOM   4120  HA2 GLY   266      24.995  25.436  38.756  1.00  0.00           H  
ATOM   4121  HA3 GLY   266      25.683  26.792  39.564  1.00  0.00           H  
ATOM   4122  C   GLY   266      25.657  26.735  37.355  1.00  0.00           C  
ATOM   4123  O   GLY   266      26.166  26.152  36.341  1.00  0.00           O  
ATOM   4124  N   ARG   267      25.281  27.994  37.359  1.00  0.00           N  
ATOM   4125  H   ARG   267      25.070  28.377  38.270  1.00  0.00           H  
ATOM   4126  CA  ARG   267      25.099  28.835  36.159  1.00  0.00           C  
ATOM   4127  HA  ARG   267      24.532  28.330  35.377  1.00  0.00           H  
ATOM   4128  CB  ARG   267      24.133  29.958  36.574  1.00  0.00           C  
ATOM   4129  HB2 ARG   267      23.155  29.578  36.872  1.00  0.00           H  
ATOM   4130  HB3 ARG   267      24.585  30.488  37.413  1.00  0.00           H  
ATOM   4131  CG  ARG   267      23.894  30.920  35.458  1.00  0.00           C  
ATOM   4132  HG2 ARG   267      24.788  31.514  35.267  1.00  0.00           H  
ATOM   4133  HG3 ARG   267      23.691  30.274  34.604  1.00  0.00           H  
ATOM   4134  CD  ARG   267      22.653  31.806  35.667  1.00  0.00           C  
ATOM   4135  HD2 ARG   267      22.407  32.410  34.795  1.00  0.00           H  
ATOM   4136  HD3 ARG   267      21.789  31.159  35.821  1.00  0.00           H  
ATOM   4137  NE  ARG   267      22.841  32.664  36.815  1.00  0.00           N  
ATOM   4138  HE  ARG   267      23.243  32.267  37.652  1.00  0.00           H  
ATOM   4139  CZ  ARG   267      22.625  33.962  36.922  1.00  0.00           C  
ATOM   4140  NH1 ARG   267      22.566  34.829  35.962  1.00  0.00           N  
ATOM   4141 HH11 ARG   267      22.790  34.615  35.001  1.00  0.00           H  
ATOM   4142 HH12 ARG   267      21.921  35.585  36.144  1.00  0.00           H  
ATOM   4143  NH2 ARG   267      22.489  34.530  38.108  1.00  0.00           N  
ATOM   4144 HH21 ARG   267      22.545  33.949  38.932  1.00  0.00           H  
ATOM   4145 HH22 ARG   267      22.451  35.537  38.176  1.00  0.00           H  
ATOM   4146  C   ARG   267      26.411  29.293  35.696  1.00  0.00           C  
ATOM   4147  O   ARG   267      27.196  29.872  36.461  1.00  0.00           O  
ATOM   4148  N   ARG   268      26.605  29.196  34.396  1.00  0.00           N  
ATOM   4149  H   ARG   268      25.863  28.817  33.825  1.00  0.00           H  
ATOM   4150  CA  ARG   268      27.730  29.815  33.708  1.00  0.00           C  
ATOM   4151  HA  ARG   268      27.762  29.325  32.735  1.00  0.00           H  
ATOM   4152  CB  ARG   268      27.635  31.293  33.329  1.00  0.00           C  
ATOM   4153  HB2 ARG   268      26.611  31.612  33.132  1.00  0.00           H  
ATOM   4154  HB3 ARG   268      27.938  31.907  34.177  1.00  0.00           H  
ATOM   4155  CG  ARG   268      28.326  31.574  32.019  1.00  0.00           C  
ATOM   4156  HG2 ARG   268      29.240  30.989  31.917  1.00  0.00           H  
ATOM   4157  HG3 ARG   268      27.646  31.187  31.260  1.00  0.00           H  
ATOM   4158  CD  ARG   268      28.539  33.067  31.677  1.00  0.00           C  
ATOM   4159  HD2 ARG   268      29.019  33.503  32.553  1.00  0.00           H  
ATOM   4160  HD3 ARG   268      29.143  33.122  30.771  1.00  0.00           H  
ATOM   4161  NE  ARG   268      27.233  33.791  31.433  1.00  0.00           N  
ATOM   4162  HE  ARG   268      26.410  33.364  31.834  1.00  0.00           H  
ATOM   4163  CZ  ARG   268      27.121  34.858  30.710  1.00  0.00           C  
ATOM   4164  NH1 ARG   268      28.089  35.500  30.237  1.00  0.00           N  
ATOM   4165 HH11 ARG   268      28.999  35.061  30.227  1.00  0.00           H  
ATOM   4166 HH12 ARG   268      27.830  36.358  29.771  1.00  0.00           H  
ATOM   4167  NH2 ARG   268      25.912  35.306  30.451  1.00  0.00           N  
ATOM   4168 HH21 ARG   268      25.206  34.948  31.079  1.00  0.00           H  
ATOM   4169 HH22 ARG   268      25.798  36.240  30.083  1.00  0.00           H  
ATOM   4170  C   ARG   268      29.082  29.386  34.223  1.00  0.00           C  
ATOM   4171  O   ARG   268      30.007  30.217  34.428  1.00  0.00           O  
ATOM   4172  N   GLY   269      29.196  28.038  34.588  1.00  0.00           N  
ATOM   4173  H   GLY   269      28.372  27.453  34.560  1.00  0.00           H  
ATOM   4174  CA  GLY   269      30.473  27.514  35.087  1.00  0.00           C  
ATOM   4175  HA2 GLY   269      30.459  26.425  35.066  1.00  0.00           H  
ATOM   4176  HA3 GLY   269      31.327  27.812  34.478  1.00  0.00           H  
ATOM   4177  C   GLY   269      30.751  28.030  36.483  1.00  0.00           C  
ATOM   4178  O   GLY   269      31.941  27.850  36.901  1.00  0.00           O  
ATOM   4179  N   TYR   270      29.804  28.721  37.177  1.00  0.00           N  
ATOM   4180  H   TYR   270      28.869  28.879  36.828  1.00  0.00           H  
ATOM   4181  CA  TYR   270      30.124  29.317  38.516  1.00  0.00           C  
ATOM   4182  HA  TYR   270      31.135  29.048  38.819  1.00  0.00           H  
ATOM   4183  CB  TYR   270      30.060  30.814  38.467  1.00  0.00           C  
ATOM   4184  HB2 TYR   270      29.303  31.007  37.707  1.00  0.00           H  
ATOM   4185  HB3 TYR   270      29.823  31.222  39.449  1.00  0.00           H  
ATOM   4186  CG  TYR   270      31.411  31.502  38.200  1.00  0.00           C  
ATOM   4187  CD1 TYR   270      31.768  32.000  36.942  1.00  0.00           C  
ATOM   4188  HD1 TYR   270      30.964  32.044  36.223  1.00  0.00           H  
ATOM   4189  CE1 TYR   270      32.942  32.621  36.632  1.00  0.00           C  
ATOM   4190  HE1 TYR   270      33.124  32.898  35.604  1.00  0.00           H  
ATOM   4191  CZ  TYR   270      33.900  32.961  37.600  1.00  0.00           C  
ATOM   4192  OH  TYR   270      35.088  33.549  37.290  1.00  0.00           O  
ATOM   4193  HH  TYR   270      35.281  33.749  36.371  1.00  0.00           H  
ATOM   4194  CE2 TYR   270      33.635  32.379  38.893  1.00  0.00           C  
ATOM   4195  HE2 TYR   270      34.470  32.401  39.577  1.00  0.00           H  
ATOM   4196  CD2 TYR   270      32.470  31.569  39.106  1.00  0.00           C  
ATOM   4197  HD2 TYR   270      32.388  31.126  40.087  1.00  0.00           H  
ATOM   4198  C   TYR   270      29.265  28.779  39.669  1.00  0.00           C  
ATOM   4199  O   TYR   270      28.096  28.380  39.480  1.00  0.00           O  
ATOM   4200  N   PRO   271      29.790  28.709  40.907  1.00  0.00           N  
ATOM   4201  CD  PRO   271      31.100  29.082  41.368  1.00  0.00           C  
ATOM   4202  HD2 PRO   271      31.166  30.169  41.417  1.00  0.00           H  
ATOM   4203  HD3 PRO   271      31.837  28.720  40.652  1.00  0.00           H  
ATOM   4204  CG  PRO   271      31.444  28.308  42.664  1.00  0.00           C  
ATOM   4205  HG2 PRO   271      32.148  28.831  43.312  1.00  0.00           H  
ATOM   4206  HG3 PRO   271      31.933  27.346  42.505  1.00  0.00           H  
ATOM   4207  CB  PRO   271      30.090  27.950  43.228  1.00  0.00           C  
ATOM   4208  HB2 PRO   271      29.959  28.694  44.013  1.00  0.00           H  
ATOM   4209  HB3 PRO   271      30.060  26.959  43.681  1.00  0.00           H  
ATOM   4210  CA  PRO   271      29.109  28.038  42.039  1.00  0.00           C  
ATOM   4211  HA  PRO   271      28.971  26.993  41.763  1.00  0.00           H  
ATOM   4212  C   PRO   271      27.796  28.724  42.400  1.00  0.00           C  
ATOM   4213  O   PRO   271      27.762  29.926  42.637  1.00  0.00           O  
ATOM   4214  N   GLY   272      26.769  27.896  42.462  1.00  0.00           N  
ATOM   4215  H   GLY   272      26.970  26.911  42.362  1.00  0.00           H  
ATOM   4216  CA  GLY   272      25.329  28.312  42.677  1.00  0.00           C  
ATOM   4217  HA2 GLY   272      25.032  28.968  41.858  1.00  0.00           H  
ATOM   4218  HA3 GLY   272      24.735  27.400  42.612  1.00  0.00           H  
ATOM   4219  C   GLY   272      25.040  28.941  44.110  1.00  0.00           C  
ATOM   4220  O   GLY   272      24.234  29.836  44.213  1.00  0.00           O  
ATOM   4221  N   TYR   273      25.819  28.575  45.140  1.00  0.00           N  
ATOM   4222  H   TYR   273      26.571  27.906  45.049  1.00  0.00           H  
ATOM   4223  CA  TYR   273      25.817  29.356  46.414  1.00  0.00           C  
ATOM   4224  HA  TYR   273      24.800  29.490  46.784  1.00  0.00           H  
ATOM   4225  CB  TYR   273      26.433  28.578  47.578  1.00  0.00           C  
ATOM   4226  HB2 TYR   273      26.318  29.123  48.515  1.00  0.00           H  
ATOM   4227  HB3 TYR   273      25.982  27.586  47.603  1.00  0.00           H  
ATOM   4228  CG  TYR   273      27.918  28.232  47.325  1.00  0.00           C  
ATOM   4229  CD1 TYR   273      28.918  29.176  47.483  1.00  0.00           C  
ATOM   4230  HD1 TYR   273      28.615  30.154  47.824  1.00  0.00           H  
ATOM   4231  CE1 TYR   273      30.257  28.902  47.115  1.00  0.00           C  
ATOM   4232  HE1 TYR   273      31.046  29.619  47.288  1.00  0.00           H  
ATOM   4233  CZ  TYR   273      30.546  27.569  46.635  1.00  0.00           C  
ATOM   4234  OH  TYR   273      31.822  27.334  46.164  1.00  0.00           O  
ATOM   4235  HH  TYR   273      32.307  28.148  46.014  1.00  0.00           H  
ATOM   4236  CE2 TYR   273      29.520  26.634  46.471  1.00  0.00           C  
ATOM   4237  HE2 TYR   273      29.787  25.716  45.970  1.00  0.00           H  
ATOM   4238  CD2 TYR   273      28.235  26.976  46.808  1.00  0.00           C  
ATOM   4239  HD2 TYR   273      27.525  26.162  46.801  1.00  0.00           H  
ATOM   4240  C   TYR   273      26.434  30.782  46.323  1.00  0.00           C  
ATOM   4241  O   TYR   273      26.294  31.586  47.280  1.00  0.00           O  
ATOM   4242  N   LEU   274      26.984  31.296  45.181  1.00  0.00           N  
ATOM   4243  H   LEU   274      27.095  30.622  44.437  1.00  0.00           H  
ATOM   4244  CA  LEU   274      27.670  32.603  44.999  1.00  0.00           C  
ATOM   4245  HA  LEU   274      28.506  32.637  45.698  1.00  0.00           H  
ATOM   4246  CB  LEU   274      28.188  32.827  43.596  1.00  0.00           C  
ATOM   4247  HB2 LEU   274      29.067  32.198  43.452  1.00  0.00           H  
ATOM   4248  HB3 LEU   274      27.462  32.525  42.841  1.00  0.00           H  
ATOM   4249  CG  LEU   274      28.574  34.208  43.129  1.00  0.00           C  
ATOM   4250  HG  LEU   274      27.791  34.895  43.450  1.00  0.00           H  
ATOM   4251  CD1 LEU   274      29.867  34.634  43.914  1.00  0.00           C  
ATOM   4252 HD11 LEU   274      30.138  35.659  43.661  1.00  0.00           H  
ATOM   4253 HD12 LEU   274      29.769  34.559  44.997  1.00  0.00           H  
ATOM   4254 HD13 LEU   274      30.665  34.018  43.499  1.00  0.00           H  
ATOM   4255  CD2 LEU   274      28.774  34.425  41.614  1.00  0.00           C  
ATOM   4256 HD21 LEU   274      28.911  35.487  41.410  1.00  0.00           H  
ATOM   4257 HD22 LEU   274      29.647  33.846  41.312  1.00  0.00           H  
ATOM   4258 HD23 LEU   274      27.926  33.919  41.153  1.00  0.00           H  
ATOM   4259  C   LEU   274      26.717  33.730  45.411  1.00  0.00           C  
ATOM   4260  O   LEU   274      27.061  34.689  46.100  1.00  0.00           O  
ATOM   4261  N   TYR   275      25.387  33.563  45.226  1.00  0.00           N  
ATOM   4262  H   TYR   275      25.086  32.733  44.736  1.00  0.00           H  
ATOM   4263  CA  TYR   275      24.352  34.518  45.720  1.00  0.00           C  
ATOM   4264  HA  TYR   275      24.594  35.470  45.246  1.00  0.00           H  
ATOM   4265  CB  TYR   275      23.006  33.995  45.211  1.00  0.00           C  
ATOM   4266  HB2 TYR   275      22.924  34.023  44.125  1.00  0.00           H  
ATOM   4267  HB3 TYR   275      22.798  33.015  45.641  1.00  0.00           H  
ATOM   4268  CG  TYR   275      21.984  34.957  45.627  1.00  0.00           C  
ATOM   4269  CD1 TYR   275      20.967  34.543  46.495  1.00  0.00           C  
ATOM   4270  HD1 TYR   275      20.925  33.589  46.999  1.00  0.00           H  
ATOM   4271  CE1 TYR   275      19.923  35.434  46.772  1.00  0.00           C  
ATOM   4272  HE1 TYR   275      19.140  35.002  47.377  1.00  0.00           H  
ATOM   4273  CZ  TYR   275      19.827  36.693  46.142  1.00  0.00           C  
ATOM   4274  OH  TYR   275      18.832  37.592  46.487  1.00  0.00           O  
ATOM   4275  HH  TYR   275      18.319  37.287  47.239  1.00  0.00           H  
ATOM   4276  CE2 TYR   275      20.847  37.079  45.256  1.00  0.00           C  
ATOM   4277  HE2 TYR   275      20.767  38.045  44.779  1.00  0.00           H  
ATOM   4278  CD2 TYR   275      22.001  36.299  45.128  1.00  0.00           C  
ATOM   4279  HD2 TYR   275      22.805  36.565  44.459  1.00  0.00           H  
ATOM   4280  C   TYR   275      24.317  34.741  47.257  1.00  0.00           C  
ATOM   4281  O   TYR   275      24.234  35.886  47.691  1.00  0.00           O  
ATOM   4282  N   THR   276      24.488  33.696  48.036  1.00  0.00           N  
ATOM   4283  H   THR   276      24.402  32.779  47.623  1.00  0.00           H  
ATOM   4284  CA  THR   276      24.520  33.772  49.519  1.00  0.00           C  
ATOM   4285  HA  THR   276      23.780  34.513  49.823  1.00  0.00           H  
ATOM   4286  CB  THR   276      24.108  32.325  50.019  1.00  0.00           C  
ATOM   4287  HB  THR   276      24.904  31.617  49.786  1.00  0.00           H  
ATOM   4288  CG2 THR   276      23.888  32.246  51.610  1.00  0.00           C  
ATOM   4289 HG21 THR   276      22.982  32.786  51.883  1.00  0.00           H  
ATOM   4290 HG22 THR   276      23.724  31.224  51.951  1.00  0.00           H  
ATOM   4291 HG23 THR   276      24.654  32.679  52.253  1.00  0.00           H  
ATOM   4292  OG1 THR   276      22.892  31.911  49.412  1.00  0.00           O  
ATOM   4293  HG1 THR   276      22.203  32.565  49.553  1.00  0.00           H  
ATOM   4294  C   THR   276      25.889  34.266  50.061  1.00  0.00           C  
ATOM   4295  O   THR   276      25.909  34.855  51.099  1.00  0.00           O  
ATOM   4296  N   ASN   277      26.987  33.954  49.326  1.00  0.00           N  
ATOM   4297  H   ASN   277      26.905  33.553  48.403  1.00  0.00           H  
ATOM   4298  CA  ASN   277      28.232  34.575  49.778  1.00  0.00           C  
ATOM   4299  HA  ASN   277      28.342  34.562  50.863  1.00  0.00           H  
ATOM   4300  CB  ASN   277      29.475  33.806  49.194  1.00  0.00           C  
ATOM   4301  HB2 ASN   277      29.144  33.264  48.308  1.00  0.00           H  
ATOM   4302  HB3 ASN   277      30.296  34.501  49.018  1.00  0.00           H  
ATOM   4303  CG  ASN   277      29.908  32.764  50.180  1.00  0.00           C  
ATOM   4304  OD1 ASN   277      29.545  31.579  50.070  1.00  0.00           O  
ATOM   4305  ND2 ASN   277      30.617  33.195  51.224  1.00  0.00           N  
ATOM   4306 HD21 ASN   277      30.851  32.529  51.946  1.00  0.00           H  
ATOM   4307 HD22 ASN   277      30.827  34.170  51.383  1.00  0.00           H  
ATOM   4308  C   ASN   277      28.347  36.077  49.464  1.00  0.00           C  
ATOM   4309  O   ASN   277      28.836  36.835  50.251  1.00  0.00           O  
ATOM   4310  N   LEU   278      27.895  36.571  48.298  1.00  0.00           N  
ATOM   4311  H   LEU   278      27.593  35.943  47.567  1.00  0.00           H  
ATOM   4312  CA  LEU   278      27.610  37.956  48.042  1.00  0.00           C  
ATOM   4313  HA  LEU   278      28.449  38.650  48.089  1.00  0.00           H  
ATOM   4314  CB  LEU   278      27.048  38.137  46.627  1.00  0.00           C  
ATOM   4315  HB2 LEU   278      26.226  37.428  46.523  1.00  0.00           H  
ATOM   4316  HB3 LEU   278      26.800  39.174  46.399  1.00  0.00           H  
ATOM   4317  CG  LEU   278      27.972  37.884  45.380  1.00  0.00           C  
ATOM   4318  HG  LEU   278      28.349  36.884  45.596  1.00  0.00           H  
ATOM   4319  CD1 LEU   278      27.084  37.813  44.147  1.00  0.00           C  
ATOM   4320 HD11 LEU   278      26.361  38.625  44.069  1.00  0.00           H  
ATOM   4321 HD12 LEU   278      27.719  37.657  43.275  1.00  0.00           H  
ATOM   4322 HD13 LEU   278      26.416  36.956  44.234  1.00  0.00           H  
ATOM   4323  CD2 LEU   278      29.058  38.916  45.196  1.00  0.00           C  
ATOM   4324 HD21 LEU   278      29.564  38.685  44.258  1.00  0.00           H  
ATOM   4325 HD22 LEU   278      28.520  39.860  45.103  1.00  0.00           H  
ATOM   4326 HD23 LEU   278      29.673  39.092  46.078  1.00  0.00           H  
ATOM   4327  C   LEU   278      26.619  38.600  49.041  1.00  0.00           C  
ATOM   4328  O   LEU   278      26.914  39.728  49.406  1.00  0.00           O  
ATOM   4329  N   ALA   279      25.620  37.877  49.507  1.00  0.00           N  
ATOM   4330  H   ALA   279      25.483  36.946  49.141  1.00  0.00           H  
ATOM   4331  CA  ALA   279      24.642  38.427  50.468  1.00  0.00           C  
ATOM   4332  HA  ALA   279      24.294  39.401  50.124  1.00  0.00           H  
ATOM   4333  CB  ALA   279      23.489  37.507  50.670  1.00  0.00           C  
ATOM   4334  HB1 ALA   279      23.015  37.319  49.707  1.00  0.00           H  
ATOM   4335  HB2 ALA   279      23.909  36.646  51.190  1.00  0.00           H  
ATOM   4336  HB3 ALA   279      22.689  37.927  51.280  1.00  0.00           H  
ATOM   4337  C   ALA   279      25.350  38.574  51.833  1.00  0.00           C  
ATOM   4338  O   ALA   279      25.064  39.518  52.577  1.00  0.00           O  
ATOM   4339  N   THR   280      26.245  37.646  52.210  1.00  0.00           N  
ATOM   4340  H   THR   280      26.484  36.958  51.509  1.00  0.00           H  
ATOM   4341  CA  THR   280      27.085  37.686  53.463  1.00  0.00           C  
ATOM   4342  HA  THR   280      26.365  37.783  54.276  1.00  0.00           H  
ATOM   4343  CB  THR   280      27.910  36.424  53.625  1.00  0.00           C  
ATOM   4344  HB  THR   280      28.473  36.329  52.696  1.00  0.00           H  
ATOM   4345  CG2 THR   280      28.955  36.451  54.788  1.00  0.00           C  
ATOM   4346 HG21 THR   280      28.355  36.386  55.696  1.00  0.00           H  
ATOM   4347 HG22 THR   280      29.737  35.709  54.627  1.00  0.00           H  
ATOM   4348 HG23 THR   280      29.453  37.418  54.863  1.00  0.00           H  
ATOM   4349  OG1 THR   280      26.988  35.321  53.823  1.00  0.00           O  
ATOM   4350  HG1 THR   280      26.755  34.995  52.950  1.00  0.00           H  
ATOM   4351  C   THR   280      27.899  38.943  53.451  1.00  0.00           C  
ATOM   4352  O   THR   280      27.867  39.628  54.471  1.00  0.00           O  
ATOM   4353  N   LEU   281      28.673  39.216  52.331  1.00  0.00           N  
ATOM   4354  H   LEU   281      28.500  38.670  51.499  1.00  0.00           H  
ATOM   4355  CA  LEU   281      29.440  40.485  52.371  1.00  0.00           C  
ATOM   4356  HA  LEU   281      30.061  40.500  53.267  1.00  0.00           H  
ATOM   4357  CB  LEU   281      30.413  40.585  51.133  1.00  0.00           C  
ATOM   4358  HB2 LEU   281      29.796  40.504  50.238  1.00  0.00           H  
ATOM   4359  HB3 LEU   281      30.936  41.539  51.193  1.00  0.00           H  
ATOM   4360  CG  LEU   281      31.463  39.442  51.002  1.00  0.00           C  
ATOM   4361  HG  LEU   281      31.022  38.465  50.807  1.00  0.00           H  
ATOM   4362  CD1 LEU   281      32.498  39.796  49.862  1.00  0.00           C  
ATOM   4363 HD11 LEU   281      31.949  40.260  49.043  1.00  0.00           H  
ATOM   4364 HD12 LEU   281      33.196  40.542  50.242  1.00  0.00           H  
ATOM   4365 HD13 LEU   281      32.988  38.909  49.459  1.00  0.00           H  
ATOM   4366  CD2 LEU   281      32.289  39.347  52.289  1.00  0.00           C  
ATOM   4367 HD21 LEU   281      33.101  38.621  52.254  1.00  0.00           H  
ATOM   4368 HD22 LEU   281      32.669  40.313  52.623  1.00  0.00           H  
ATOM   4369 HD23 LEU   281      31.684  38.998  53.126  1.00  0.00           H  
ATOM   4370  C   LEU   281      28.456  41.658  52.491  1.00  0.00           C  
ATOM   4371  O   LEU   281      28.681  42.567  53.220  1.00  0.00           O  
ATOM   4372  N   PHE   282      27.326  41.539  51.746  1.00  0.00           N  
ATOM   4373  H   PHE   282      27.228  40.744  51.131  1.00  0.00           H  
ATOM   4374  CA  PHE   282      26.429  42.745  51.648  1.00  0.00           C  
ATOM   4375  HA  PHE   282      26.963  43.694  51.611  1.00  0.00           H  
ATOM   4376  CB  PHE   282      25.616  42.683  50.306  1.00  0.00           C  
ATOM   4377  HB2 PHE   282      24.958  41.859  50.583  1.00  0.00           H  
ATOM   4378  HB3 PHE   282      24.920  43.519  50.375  1.00  0.00           H  
ATOM   4379  CG  PHE   282      26.324  42.838  48.949  1.00  0.00           C  
ATOM   4380  CD1 PHE   282      25.506  42.844  47.759  1.00  0.00           C  
ATOM   4381  HD1 PHE   282      24.452  42.706  47.951  1.00  0.00           H  
ATOM   4382  CE1 PHE   282      26.158  42.998  46.523  1.00  0.00           C  
ATOM   4383  HE1 PHE   282      25.515  42.802  45.677  1.00  0.00           H  
ATOM   4384  CZ  PHE   282      27.563  42.964  46.346  1.00  0.00           C  
ATOM   4385  HZ  PHE   282      27.969  42.877  45.349  1.00  0.00           H  
ATOM   4386  CE2 PHE   282      28.313  42.878  47.515  1.00  0.00           C  
ATOM   4387  HE2 PHE   282      29.385  42.861  47.387  1.00  0.00           H  
ATOM   4388  CD2 PHE   282      27.755  42.810  48.822  1.00  0.00           C  
ATOM   4389  HD2 PHE   282      28.382  42.700  49.694  1.00  0.00           H  
ATOM   4390  C   PHE   282      25.396  42.963  52.789  1.00  0.00           C  
ATOM   4391  O   PHE   282      24.691  43.971  52.717  1.00  0.00           O  
ATOM   4392  N   GLU   283      25.330  42.072  53.776  1.00  0.00           N  
ATOM   4393  H   GLU   283      25.813  41.185  53.754  1.00  0.00           H  
ATOM   4394  CA  GLU   283      24.427  42.223  54.896  1.00  0.00           C  
ATOM   4395  HA  GLU   283      23.425  42.446  54.529  1.00  0.00           H  
ATOM   4396  CB  GLU   283      24.156  40.874  55.562  1.00  0.00           C  
ATOM   4397  HB2 GLU   283      24.492  40.121  54.848  1.00  0.00           H  
ATOM   4398  HB3 GLU   283      24.852  40.785  56.396  1.00  0.00           H  
ATOM   4399  CG  GLU   283      22.745  40.660  56.029  1.00  0.00           C  
ATOM   4400  HG2 GLU   283      22.510  41.504  56.677  1.00  0.00           H  
ATOM   4401  HG3 GLU   283      22.052  40.711  55.189  1.00  0.00           H  
ATOM   4402  CD  GLU   283      22.605  39.391  56.836  1.00  0.00           C  
ATOM   4403  OE1 GLU   283      23.508  38.959  57.626  1.00  0.00           O  
ATOM   4404  OE2 GLU   283      21.577  38.756  56.652  1.00  0.00           O  
ATOM   4405  C   GLU   283      24.829  43.318  55.928  1.00  0.00           C  
ATOM   4406  O   GLU   283      24.232  43.410  56.977  1.00  0.00           O  
ATOM   4407  N   ARG   284      25.937  43.998  55.780  1.00  0.00           N  
ATOM   4408  H   ARG   284      26.417  43.846  54.905  1.00  0.00           H  
ATOM   4409  CA  ARG   284      26.549  44.924  56.796  1.00  0.00           C  
ATOM   4410  HA  ARG   284      26.078  44.784  57.769  1.00  0.00           H  
ATOM   4411  CB  ARG   284      27.984  44.507  56.881  1.00  0.00           C  
ATOM   4412  HB2 ARG   284      28.476  44.840  55.967  1.00  0.00           H  
ATOM   4413  HB3 ARG   284      28.347  45.084  57.732  1.00  0.00           H  
ATOM   4414  CG  ARG   284      28.385  43.030  57.064  1.00  0.00           C  
ATOM   4415  HG2 ARG   284      28.252  42.464  56.143  1.00  0.00           H  
ATOM   4416  HG3 ARG   284      29.459  42.901  57.200  1.00  0.00           H  
ATOM   4417  CD  ARG   284      27.520  42.387  58.143  1.00  0.00           C  
ATOM   4418  HD2 ARG   284      27.727  42.798  59.132  1.00  0.00           H  
ATOM   4419  HD3 ARG   284      26.463  42.534  57.923  1.00  0.00           H  
ATOM   4420  NE  ARG   284      27.548  40.898  58.188  1.00  0.00           N  
ATOM   4421  HE  ARG   284      26.913  40.402  57.578  1.00  0.00           H  
ATOM   4422  CZ  ARG   284      28.474  40.241  58.887  1.00  0.00           C  
ATOM   4423  NH1 ARG   284      29.494  40.821  59.513  1.00  0.00           N  
ATOM   4424 HH11 ARG   284      29.613  41.824  59.469  1.00  0.00           H  
ATOM   4425 HH12 ARG   284      29.980  40.187  60.131  1.00  0.00           H  
ATOM   4426  NH2 ARG   284      28.355  38.898  58.836  1.00  0.00           N  
ATOM   4427 HH21 ARG   284      27.522  38.549  58.383  1.00  0.00           H  
ATOM   4428 HH22 ARG   284      28.889  38.356  59.500  1.00  0.00           H  
ATOM   4429  C   ARG   284      26.264  46.344  56.444  1.00  0.00           C  
ATOM   4430  O   ARG   284      25.993  47.123  57.359  1.00  0.00           O  
ATOM   4431  N   ALA   285      26.062  46.686  55.141  1.00  0.00           N  
ATOM   4432  H   ALA   285      26.448  46.032  54.476  1.00  0.00           H  
ATOM   4433  CA  ALA   285      25.549  47.943  54.612  1.00  0.00           C  
ATOM   4434  HA  ALA   285      26.397  48.601  54.803  1.00  0.00           H  
ATOM   4435  CB  ALA   285      25.239  47.888  53.090  1.00  0.00           C  
ATOM   4436  HB1 ALA   285      24.342  47.287  52.941  1.00  0.00           H  
ATOM   4437  HB2 ALA   285      25.235  48.931  52.775  1.00  0.00           H  
ATOM   4438  HB3 ALA   285      26.015  47.338  52.557  1.00  0.00           H  
ATOM   4439  C   ALA   285      24.291  48.434  55.307  1.00  0.00           C  
ATOM   4440  O   ALA   285      23.169  47.823  55.144  1.00  0.00           O  
ATOM   4441  N   GLY   286      24.429  49.559  56.058  1.00  0.00           N  
ATOM   4442  H   GLY   286      25.359  49.948  56.115  1.00  0.00           H  
ATOM   4443  CA  GLY   286      23.411  50.342  56.690  1.00  0.00           C  
ATOM   4444  HA2 GLY   286      23.136  51.104  55.962  1.00  0.00           H  
ATOM   4445  HA3 GLY   286      22.536  49.751  56.960  1.00  0.00           H  
ATOM   4446  C   GLY   286      23.947  51.031  57.893  1.00  0.00           C  
ATOM   4447  O   GLY   286      25.010  51.631  57.878  1.00  0.00           O  
ATOM   4448  N   ARG   287      23.131  51.153  58.974  1.00  0.00           N  
ATOM   4449  H   ARG   287      22.231  50.704  58.882  1.00  0.00           H  
ATOM   4450  CA  ARG   287      23.201  51.740  60.359  1.00  0.00           C  
ATOM   4451  HA  ARG   287      24.271  51.814  60.555  1.00  0.00           H  
ATOM   4452  CB  ARG   287      22.607  53.195  60.365  1.00  0.00           C  
ATOM   4453  HB2 ARG   287      21.530  53.073  60.483  1.00  0.00           H  
ATOM   4454  HB3 ARG   287      23.023  53.699  61.238  1.00  0.00           H  
ATOM   4455  CG  ARG   287      22.898  54.014  59.157  1.00  0.00           C  
ATOM   4456  HG2 ARG   287      23.917  53.928  58.779  1.00  0.00           H  
ATOM   4457  HG3 ARG   287      22.163  53.644  58.443  1.00  0.00           H  
ATOM   4458  CD  ARG   287      22.587  55.575  59.173  1.00  0.00           C  
ATOM   4459  HD2 ARG   287      23.360  55.958  59.840  1.00  0.00           H  
ATOM   4460  HD3 ARG   287      22.776  55.955  58.168  1.00  0.00           H  
ATOM   4461  NE  ARG   287      21.192  55.838  59.711  1.00  0.00           N  
ATOM   4462  HE  ARG   287      20.470  55.177  59.461  1.00  0.00           H  
ATOM   4463  CZ  ARG   287      20.769  56.885  60.367  1.00  0.00           C  
ATOM   4464  NH1 ARG   287      21.539  57.914  60.650  1.00  0.00           N  
ATOM   4465 HH11 ARG   287      22.416  57.967  60.152  1.00  0.00           H  
ATOM   4466 HH12 ARG   287      21.210  58.782  61.048  1.00  0.00           H  
ATOM   4467  NH2 ARG   287      19.479  56.981  60.760  1.00  0.00           N  
ATOM   4468 HH21 ARG   287      18.976  56.105  60.749  1.00  0.00           H  
ATOM   4469 HH22 ARG   287      19.159  57.829  61.205  1.00  0.00           H  
ATOM   4470  C   ARG   287      22.396  50.821  61.354  1.00  0.00           C  
ATOM   4471  O   ARG   287      21.772  49.837  60.903  1.00  0.00           O  
ATOM   4472  N   ILE   288      22.415  51.179  62.629  1.00  0.00           N  
ATOM   4473  H   ILE   288      22.892  52.046  62.829  1.00  0.00           H  
ATOM   4474  CA  ILE   288      21.598  50.589  63.764  1.00  0.00           C  
ATOM   4475  HA  ILE   288      21.029  49.766  63.330  1.00  0.00           H  
ATOM   4476  CB  ILE   288      22.638  50.086  64.883  1.00  0.00           C  
ATOM   4477  HB  ILE   288      23.241  50.874  65.334  1.00  0.00           H  
ATOM   4478  CG2 ILE   288      21.922  49.412  66.111  1.00  0.00           C  
ATOM   4479 HG21 ILE   288      21.603  50.201  66.792  1.00  0.00           H  
ATOM   4480 HG22 ILE   288      21.065  48.815  65.798  1.00  0.00           H  
ATOM   4481 HG23 ILE   288      22.631  48.800  66.668  1.00  0.00           H  
ATOM   4482  CG1 ILE   288      23.694  49.132  64.256  1.00  0.00           C  
ATOM   4483 HG12 ILE   288      24.193  49.509  63.364  1.00  0.00           H  
ATOM   4484 HG13 ILE   288      24.467  48.989  65.012  1.00  0.00           H  
ATOM   4485  CD1 ILE   288      23.073  47.727  63.840  1.00  0.00           C  
ATOM   4486 HD11 ILE   288      22.474  47.256  64.619  1.00  0.00           H  
ATOM   4487 HD12 ILE   288      22.360  47.741  63.015  1.00  0.00           H  
ATOM   4488 HD13 ILE   288      23.902  47.094  63.522  1.00  0.00           H  
ATOM   4489  C   ILE   288      20.641  51.681  64.315  1.00  0.00           C  
ATOM   4490  O   ILE   288      21.008  52.864  64.358  1.00  0.00           O  
ATOM   4491  N   ARG   289      19.575  51.193  64.881  1.00  0.00           N  
ATOM   4492  H   ARG   289      19.479  50.188  64.860  1.00  0.00           H  
ATOM   4493  CA  ARG   289      18.463  51.976  65.425  1.00  0.00           C  
ATOM   4494  HA  ARG   289      18.203  52.669  64.624  1.00  0.00           H  
ATOM   4495  CB  ARG   289      17.302  51.029  65.734  1.00  0.00           C  
ATOM   4496  HB2 ARG   289      16.851  50.702  64.798  1.00  0.00           H  
ATOM   4497  HB3 ARG   289      17.739  50.116  66.138  1.00  0.00           H  
ATOM   4498  CG  ARG   289      16.181  51.514  66.700  1.00  0.00           C  
ATOM   4499  HG2 ARG   289      16.566  51.922  67.634  1.00  0.00           H  
ATOM   4500  HG3 ARG   289      15.505  52.239  66.245  1.00  0.00           H  
ATOM   4501  CD  ARG   289      15.338  50.319  67.202  1.00  0.00           C  
ATOM   4502  HD2 ARG   289      14.702  50.689  68.005  1.00  0.00           H  
ATOM   4503  HD3 ARG   289      14.754  49.924  66.371  1.00  0.00           H  
ATOM   4504  NE  ARG   289      16.207  49.339  67.967  1.00  0.00           N  
ATOM   4505  HE  ARG   289      17.095  49.637  68.342  1.00  0.00           H  
ATOM   4506  CZ  ARG   289      16.023  48.055  68.234  1.00  0.00           C  
ATOM   4507  NH1 ARG   289      14.846  47.477  68.152  1.00  0.00           N  
ATOM   4508 HH11 ARG   289      14.096  48.119  67.941  1.00  0.00           H  
ATOM   4509 HH12 ARG   289      14.756  46.528  68.487  1.00  0.00           H  
ATOM   4510  NH2 ARG   289      17.024  47.354  68.617  1.00  0.00           N  
ATOM   4511 HH21 ARG   289      17.980  47.675  68.554  1.00  0.00           H  
ATOM   4512 HH22 ARG   289      16.823  46.404  68.893  1.00  0.00           H  
ATOM   4513  C   ARG   289      19.006  52.742  66.633  1.00  0.00           C  
ATOM   4514  O   ARG   289      19.436  52.084  67.570  1.00  0.00           O  
ATOM   4515  N   GLY   290      19.005  54.028  66.615  1.00  0.00           N  
ATOM   4516  H   GLY   290      18.571  54.376  65.772  1.00  0.00           H  
ATOM   4517  CA  GLY   290      19.392  54.938  67.687  1.00  0.00           C  
ATOM   4518  HA2 GLY   290      19.078  55.888  67.255  1.00  0.00           H  
ATOM   4519  HA3 GLY   290      18.807  54.658  68.563  1.00  0.00           H  
ATOM   4520  C   GLY   290      20.838  54.828  68.072  1.00  0.00           C  
ATOM   4521  O   GLY   290      21.209  54.921  69.273  1.00  0.00           O  
ATOM   4522  N   LEU   291      21.776  54.519  67.199  1.00  0.00           N  
ATOM   4523  H   LEU   291      21.562  54.476  66.213  1.00  0.00           H  
ATOM   4524  CA  LEU   291      23.235  54.536  67.443  1.00  0.00           C  
ATOM   4525  HA  LEU   291      23.470  55.026  68.388  1.00  0.00           H  
ATOM   4526  CB  LEU   291      23.653  53.014  67.399  1.00  0.00           C  
ATOM   4527  HB2 LEU   291      23.188  52.442  68.202  1.00  0.00           H  
ATOM   4528  HB3 LEU   291      23.332  52.680  66.412  1.00  0.00           H  
ATOM   4529  CG  LEU   291      25.197  52.675  67.600  1.00  0.00           C  
ATOM   4530  HG  LEU   291      25.749  53.211  66.828  1.00  0.00           H  
ATOM   4531  CD1 LEU   291      25.649  53.014  69.035  1.00  0.00           C  
ATOM   4532 HD11 LEU   291      26.720  52.875  69.185  1.00  0.00           H  
ATOM   4533 HD12 LEU   291      25.290  53.978  69.395  1.00  0.00           H  
ATOM   4534 HD13 LEU   291      25.121  52.325  69.695  1.00  0.00           H  
ATOM   4535  CD2 LEU   291      25.476  51.183  67.354  1.00  0.00           C  
ATOM   4536 HD21 LEU   291      26.519  50.914  67.521  1.00  0.00           H  
ATOM   4537 HD22 LEU   291      24.861  50.616  68.053  1.00  0.00           H  
ATOM   4538 HD23 LEU   291      25.113  50.911  66.363  1.00  0.00           H  
ATOM   4539  C   LEU   291      23.975  55.283  66.309  1.00  0.00           C  
ATOM   4540  O   LEU   291      23.475  55.175  65.176  1.00  0.00           O  
ATOM   4541  N   LYS   292      25.121  55.966  66.624  1.00  0.00           N  
ATOM   4542  H   LYS   292      25.422  55.900  67.585  1.00  0.00           H  
ATOM   4543  CA  LYS   292      25.950  56.881  65.697  1.00  0.00           C  
ATOM   4544  HA  LYS   292      25.240  57.501  65.149  1.00  0.00           H  
ATOM   4545  CB  LYS   292      26.876  57.696  66.586  1.00  0.00           C  
ATOM   4546  HB2 LYS   292      26.353  58.012  67.488  1.00  0.00           H  
ATOM   4547  HB3 LYS   292      27.737  57.149  66.973  1.00  0.00           H  
ATOM   4548  CG  LYS   292      27.512  58.870  65.881  1.00  0.00           C  
ATOM   4549  HG2 LYS   292      28.139  58.536  65.054  1.00  0.00           H  
ATOM   4550  HG3 LYS   292      26.812  59.601  65.478  1.00  0.00           H  
ATOM   4551  CD  LYS   292      28.512  59.617  66.862  1.00  0.00           C  
ATOM   4552  HD2 LYS   292      27.979  60.158  67.643  1.00  0.00           H  
ATOM   4553  HD3 LYS   292      29.317  58.935  67.137  1.00  0.00           H  
ATOM   4554  CE  LYS   292      29.366  60.770  66.326  1.00  0.00           C  
ATOM   4555  HE2 LYS   292      28.669  61.545  66.005  1.00  0.00           H  
ATOM   4556  HE3 LYS   292      29.919  61.320  67.087  1.00  0.00           H  
ATOM   4557  NZ  LYS   292      30.213  60.362  65.173  1.00  0.00           N  
ATOM   4558  HZ1 LYS   292      30.822  61.123  64.906  1.00  0.00           H  
ATOM   4559  HZ2 LYS   292      30.727  59.507  65.331  1.00  0.00           H  
ATOM   4560  HZ3 LYS   292      29.684  60.226  64.323  1.00  0.00           H  
ATOM   4561  C   LYS   292      26.842  56.137  64.770  1.00  0.00           C  
ATOM   4562  O   LYS   292      27.410  55.179  65.203  1.00  0.00           O  
ATOM   4563  N   GLY   293      26.956  56.589  63.528  1.00  0.00           N  
ATOM   4564  H   GLY   293      26.289  57.291  63.239  1.00  0.00           H  
ATOM   4565  CA  GLY   293      27.810  55.982  62.458  1.00  0.00           C  
ATOM   4566  HA2 GLY   293      28.486  56.773  62.133  1.00  0.00           H  
ATOM   4567  HA3 GLY   293      28.414  55.308  63.066  1.00  0.00           H  
ATOM   4568  C   GLY   293      26.973  55.189  61.490  1.00  0.00           C  
ATOM   4569  O   GLY   293      25.769  55.163  61.557  1.00  0.00           O  
ATOM   4570  N   SER   294      27.621  54.566  60.547  1.00  0.00           N  
ATOM   4571  H   SER   294      28.626  54.639  60.480  1.00  0.00           H  
ATOM   4572  CA  SER   294      27.051  53.734  59.479  1.00  0.00           C  
ATOM   4573  HA  SER   294      26.277  53.090  59.898  1.00  0.00           H  
ATOM   4574  CB  SER   294      26.382  54.554  58.346  1.00  0.00           C  
ATOM   4575  HB2 SER   294      25.852  53.842  57.713  1.00  0.00           H  
ATOM   4576  HB3 SER   294      25.630  55.241  58.733  1.00  0.00           H  
ATOM   4577  OG  SER   294      27.244  55.309  57.575  1.00  0.00           O  
ATOM   4578  HG  SER   294      27.644  55.985  58.126  1.00  0.00           H  
ATOM   4579  C   SER   294      28.102  52.860  58.821  1.00  0.00           C  
ATOM   4580  O   SER   294      29.365  53.082  58.920  1.00  0.00           O  
ATOM   4581  N   VAL   295      27.722  51.818  58.067  1.00  0.00           N  
ATOM   4582  H   VAL   295      26.744  51.580  58.153  1.00  0.00           H  
ATOM   4583  CA  VAL   295      28.563  51.027  57.128  1.00  0.00           C  
ATOM   4584  HA  VAL   295      29.554  51.481  57.126  1.00  0.00           H  
ATOM   4585  CB  VAL   295      28.746  49.578  57.616  1.00  0.00           C  
ATOM   4586  HB  VAL   295      27.753  49.168  57.802  1.00  0.00           H  
ATOM   4587  CG1 VAL   295      29.380  48.676  56.593  1.00  0.00           C  
ATOM   4588 HG11 VAL   295      29.181  47.642  56.875  1.00  0.00           H  
ATOM   4589 HG12 VAL   295      28.907  48.881  55.632  1.00  0.00           H  
ATOM   4590 HG13 VAL   295      30.415  48.974  56.425  1.00  0.00           H  
ATOM   4591  CG2 VAL   295      29.544  49.679  58.989  1.00  0.00           C  
ATOM   4592 HG21 VAL   295      28.898  49.831  59.854  1.00  0.00           H  
ATOM   4593 HG22 VAL   295      30.239  48.897  59.294  1.00  0.00           H  
ATOM   4594 HG23 VAL   295      30.152  50.568  58.825  1.00  0.00           H  
ATOM   4595  C   VAL   295      28.149  51.213  55.682  1.00  0.00           C  
ATOM   4596  O   VAL   295      27.190  50.654  55.228  1.00  0.00           O  
ATOM   4597  N   THR   296      28.888  51.996  54.974  1.00  0.00           N  
ATOM   4598  H   THR   296      29.696  52.398  55.425  1.00  0.00           H  
ATOM   4599  CA  THR   296      28.792  52.287  53.568  1.00  0.00           C  
ATOM   4600  HA  THR   296      27.782  52.018  53.255  1.00  0.00           H  
ATOM   4601  CB  THR   296      29.240  53.661  53.242  1.00  0.00           C  
ATOM   4602  HB  THR   296      30.320  53.757  53.358  1.00  0.00           H  
ATOM   4603  CG2 THR   296      28.863  54.068  51.850  1.00  0.00           C  
ATOM   4604 HG21 THR   296      29.201  55.078  51.616  1.00  0.00           H  
ATOM   4605 HG22 THR   296      29.313  53.442  51.079  1.00  0.00           H  
ATOM   4606 HG23 THR   296      27.777  54.112  51.768  1.00  0.00           H  
ATOM   4607  OG1 THR   296      28.546  54.611  54.095  1.00  0.00           O  
ATOM   4608  HG1 THR   296      28.959  54.770  54.947  1.00  0.00           H  
ATOM   4609  C   THR   296      29.659  51.254  52.863  1.00  0.00           C  
ATOM   4610  O   THR   296      30.784  50.898  53.288  1.00  0.00           O  
ATOM   4611  N   GLN   297      29.181  50.626  51.775  1.00  0.00           N  
ATOM   4612  H   GLN   297      28.294  50.994  51.463  1.00  0.00           H  
ATOM   4613  CA  GLN   297      29.701  49.445  51.086  1.00  0.00           C  
ATOM   4614  HA  GLN   297      30.740  49.263  51.360  1.00  0.00           H  
ATOM   4615  CB  GLN   297      29.007  48.092  51.350  1.00  0.00           C  
ATOM   4616  HB2 GLN   297      27.986  48.151  50.972  1.00  0.00           H  
ATOM   4617  HB3 GLN   297      29.506  47.382  50.690  1.00  0.00           H  
ATOM   4618  CG  GLN   297      29.155  47.530  52.745  1.00  0.00           C  
ATOM   4619  HG2 GLN   297      30.098  47.838  53.196  1.00  0.00           H  
ATOM   4620  HG3 GLN   297      28.409  48.023  53.369  1.00  0.00           H  
ATOM   4621  CD  GLN   297      28.938  46.009  52.782  1.00  0.00           C  
ATOM   4622  OE1 GLN   297      27.941  45.640  53.391  1.00  0.00           O  
ATOM   4623  NE2 GLN   297      29.842  45.220  52.377  1.00  0.00           N  
ATOM   4624 HE21 GLN   297      29.508  44.311  52.662  1.00  0.00           H  
ATOM   4625 HE22 GLN   297      30.774  45.492  52.099  1.00  0.00           H  
ATOM   4626  C   GLN   297      29.768  49.725  49.494  1.00  0.00           C  
ATOM   4627  O   GLN   297      28.739  49.715  48.745  1.00  0.00           O  
ATOM   4628  N   ILE   298      30.977  49.781  48.957  1.00  0.00           N  
ATOM   4629  H   ILE   298      31.775  49.697  49.570  1.00  0.00           H  
ATOM   4630  CA  ILE   298      31.262  49.900  47.559  1.00  0.00           C  
ATOM   4631  HA  ILE   298      30.328  49.955  47.000  1.00  0.00           H  
ATOM   4632  CB  ILE   298      32.059  51.226  47.197  1.00  0.00           C  
ATOM   4633  HB  ILE   298      33.044  51.120  47.649  1.00  0.00           H  
ATOM   4634  CG2 ILE   298      32.261  51.343  45.641  1.00  0.00           C  
ATOM   4635 HG21 ILE   298      33.201  50.859  45.372  1.00  0.00           H  
ATOM   4636 HG22 ILE   298      31.440  50.896  45.082  1.00  0.00           H  
ATOM   4637 HG23 ILE   298      32.369  52.393  45.370  1.00  0.00           H  
ATOM   4638  CG1 ILE   298      31.420  52.569  47.633  1.00  0.00           C  
ATOM   4639 HG12 ILE   298      31.384  52.573  48.722  1.00  0.00           H  
ATOM   4640 HG13 ILE   298      32.004  53.435  47.321  1.00  0.00           H  
ATOM   4641  CD1 ILE   298      29.978  52.926  47.236  1.00  0.00           C  
ATOM   4642 HD11 ILE   298      29.311  52.108  47.509  1.00  0.00           H  
ATOM   4643 HD12 ILE   298      29.666  53.823  47.771  1.00  0.00           H  
ATOM   4644 HD13 ILE   298      29.960  53.037  46.152  1.00  0.00           H  
ATOM   4645  C   ILE   298      31.907  48.575  47.074  1.00  0.00           C  
ATOM   4646  O   ILE   298      33.128  48.479  46.950  1.00  0.00           O  
ATOM   4647  N   PRO   299      31.069  47.523  46.683  1.00  0.00           N  
ATOM   4648  CD  PRO   299      29.621  47.508  46.819  1.00  0.00           C  
ATOM   4649  HD2 PRO   299      29.146  48.268  46.198  1.00  0.00           H  
ATOM   4650  HD3 PRO   299      29.378  47.385  47.874  1.00  0.00           H  
ATOM   4651  CG  PRO   299      29.210  46.201  46.032  1.00  0.00           C  
ATOM   4652  HG2 PRO   299      28.755  46.490  45.085  1.00  0.00           H  
ATOM   4653  HG3 PRO   299      28.354  45.694  46.478  1.00  0.00           H  
ATOM   4654  CB  PRO   299      30.435  45.338  45.797  1.00  0.00           C  
ATOM   4655  HB2 PRO   299      30.307  44.767  44.877  1.00  0.00           H  
ATOM   4656  HB3 PRO   299      30.458  44.700  46.680  1.00  0.00           H  
ATOM   4657  CA  PRO   299      31.540  46.434  45.781  1.00  0.00           C  
ATOM   4658  HA  PRO   299      32.515  46.067  46.103  1.00  0.00           H  
ATOM   4659  C   PRO   299      31.791  46.922  44.321  1.00  0.00           C  
ATOM   4660  O   PRO   299      30.932  47.534  43.664  1.00  0.00           O  
ATOM   4661  N   ILE   300      32.978  46.766  43.845  1.00  0.00           N  
ATOM   4662  H   ILE   300      33.750  46.430  44.402  1.00  0.00           H  
ATOM   4663  CA  ILE   300      33.372  47.133  42.516  1.00  0.00           C  
ATOM   4664  HA  ILE   300      32.577  47.572  41.912  1.00  0.00           H  
ATOM   4665  CB  ILE   300      34.670  47.947  42.572  1.00  0.00           C  
ATOM   4666  HB  ILE   300      35.511  47.422  43.024  1.00  0.00           H  
ATOM   4667  CG2 ILE   300      35.073  48.289  41.121  1.00  0.00           C  
ATOM   4668 HG21 ILE   300      34.297  48.925  40.695  1.00  0.00           H  
ATOM   4669 HG22 ILE   300      35.946  48.936  41.031  1.00  0.00           H  
ATOM   4670 HG23 ILE   300      35.181  47.425  40.465  1.00  0.00           H  
ATOM   4671  CG1 ILE   300      34.571  49.216  43.380  1.00  0.00           C  
ATOM   4672 HG12 ILE   300      34.227  49.984  42.686  1.00  0.00           H  
ATOM   4673 HG13 ILE   300      33.799  49.102  44.141  1.00  0.00           H  
ATOM   4674  CD1 ILE   300      35.865  49.699  44.026  1.00  0.00           C  
ATOM   4675 HD11 ILE   300      36.352  48.961  44.664  1.00  0.00           H  
ATOM   4676 HD12 ILE   300      36.524  50.040  43.228  1.00  0.00           H  
ATOM   4677 HD13 ILE   300      35.585  50.537  44.665  1.00  0.00           H  
ATOM   4678  C   ILE   300      33.608  45.776  41.868  1.00  0.00           C  
ATOM   4679  O   ILE   300      34.153  44.786  42.425  1.00  0.00           O  
ATOM   4680  N   LEU   301      33.009  45.577  40.637  1.00  0.00           N  
ATOM   4681  H   LEU   301      32.474  46.330  40.229  1.00  0.00           H  
ATOM   4682  CA  LEU   301      33.014  44.269  39.890  1.00  0.00           C  
ATOM   4683  HA  LEU   301      33.940  43.728  40.081  1.00  0.00           H  
ATOM   4684  CB  LEU   301      31.920  43.282  40.347  1.00  0.00           C  
ATOM   4685  HB2 LEU   301      32.124  42.397  39.744  1.00  0.00           H  
ATOM   4686  HB3 LEU   301      32.154  43.162  41.405  1.00  0.00           H  
ATOM   4687  CG  LEU   301      30.452  43.709  40.275  1.00  0.00           C  
ATOM   4688  HG  LEU   301      30.273  44.060  39.259  1.00  0.00           H  
ATOM   4689  CD1 LEU   301      29.621  42.444  40.392  1.00  0.00           C  
ATOM   4690 HD11 LEU   301      29.787  41.902  41.323  1.00  0.00           H  
ATOM   4691 HD12 LEU   301      28.614  42.838  40.530  1.00  0.00           H  
ATOM   4692 HD13 LEU   301      29.716  41.860  39.476  1.00  0.00           H  
ATOM   4693  CD2 LEU   301      30.016  44.631  41.347  1.00  0.00           C  
ATOM   4694 HD21 LEU   301      28.997  45.003  41.239  1.00  0.00           H  
ATOM   4695 HD22 LEU   301      30.145  44.220  42.348  1.00  0.00           H  
ATOM   4696 HD23 LEU   301      30.661  45.508  41.407  1.00  0.00           H  
ATOM   4697  C   LEU   301      33.083  44.452  38.383  1.00  0.00           C  
ATOM   4698  O   LEU   301      32.310  45.281  37.847  1.00  0.00           O  
ATOM   4699  N   THR   302      34.009  43.804  37.675  1.00  0.00           N  
ATOM   4700  H   THR   302      34.677  43.207  38.141  1.00  0.00           H  
ATOM   4701  CA  THR   302      34.021  43.977  36.185  1.00  0.00           C  
ATOM   4702  HA  THR   302      34.191  45.013  35.894  1.00  0.00           H  
ATOM   4703  CB  THR   302      35.324  43.308  35.583  1.00  0.00           C  
ATOM   4704  HB  THR   302      35.218  42.224  35.614  1.00  0.00           H  
ATOM   4705  CG2 THR   302      35.731  43.873  34.196  1.00  0.00           C  
ATOM   4706 HG21 THR   302      35.110  43.482  33.390  1.00  0.00           H  
ATOM   4707 HG22 THR   302      35.789  44.960  34.245  1.00  0.00           H  
ATOM   4708 HG23 THR   302      36.733  43.525  33.945  1.00  0.00           H  
ATOM   4709  OG1 THR   302      36.440  43.598  36.397  1.00  0.00           O  
ATOM   4710  HG1 THR   302      36.295  43.243  37.277  1.00  0.00           H  
ATOM   4711  C   THR   302      32.852  43.330  35.535  1.00  0.00           C  
ATOM   4712  O   THR   302      32.436  42.241  35.951  1.00  0.00           O  
ATOM   4713  N   MET   303      32.318  43.833  34.385  1.00  0.00           N  
ATOM   4714  H   MET   303      32.625  44.774  34.183  1.00  0.00           H  
ATOM   4715  CA  MET   303      31.029  43.400  33.731  1.00  0.00           C  
ATOM   4716  HA  MET   303      30.738  42.394  34.036  1.00  0.00           H  
ATOM   4717  CB  MET   303      29.929  44.342  34.138  1.00  0.00           C  
ATOM   4718  HB2 MET   303      29.850  44.447  35.220  1.00  0.00           H  
ATOM   4719  HB3 MET   303      30.168  45.358  33.824  1.00  0.00           H  
ATOM   4720  CG  MET   303      28.518  44.016  33.599  1.00  0.00           C  
ATOM   4721  HG2 MET   303      28.533  44.040  32.509  1.00  0.00           H  
ATOM   4722  HG3 MET   303      28.245  43.023  33.955  1.00  0.00           H  
ATOM   4723  SD  MET   303      27.165  45.070  34.267  1.00  0.00           S  
ATOM   4724  CE  MET   303      27.310  46.357  33.064  1.00  0.00           C  
ATOM   4725  HE1 MET   303      28.291  46.817  32.943  1.00  0.00           H  
ATOM   4726  HE2 MET   303      27.060  45.913  32.101  1.00  0.00           H  
ATOM   4727  HE3 MET   303      26.524  47.095  33.228  1.00  0.00           H  
ATOM   4728  C   MET   303      31.197  43.307  32.183  1.00  0.00           C  
ATOM   4729  O   MET   303      30.644  44.166  31.406  1.00  0.00           O  
ATOM   4730  N   PRO   304      32.085  42.398  31.726  1.00  0.00           N  
ATOM   4731  CD  PRO   304      32.830  41.259  32.314  1.00  0.00           C  
ATOM   4732  HD2 PRO   304      32.302  40.306  32.285  1.00  0.00           H  
ATOM   4733  HD3 PRO   304      33.122  41.449  33.347  1.00  0.00           H  
ATOM   4734  CG  PRO   304      34.107  41.226  31.478  1.00  0.00           C  
ATOM   4735  HG2 PRO   304      34.692  40.332  31.695  1.00  0.00           H  
ATOM   4736  HG3 PRO   304      34.687  42.120  31.707  1.00  0.00           H  
ATOM   4737  CB  PRO   304      33.529  41.365  30.083  1.00  0.00           C  
ATOM   4738  HB2 PRO   304      33.047  40.427  29.810  1.00  0.00           H  
ATOM   4739  HB3 PRO   304      34.250  41.627  29.309  1.00  0.00           H  
ATOM   4740  CA  PRO   304      32.444  42.437  30.284  1.00  0.00           C  
ATOM   4741  HA  PRO   304      32.909  43.408  30.112  1.00  0.00           H  
ATOM   4742  C   PRO   304      31.308  42.208  29.289  1.00  0.00           C  
ATOM   4743  O   PRO   304      30.301  41.563  29.601  1.00  0.00           O  
ATOM   4744  N   GLU   305      31.671  42.528  27.990  1.00  0.00           N  
ATOM   4745  H   GLU   305      32.620  42.847  27.853  1.00  0.00           H  
ATOM   4746  CA  GLU   305      30.922  42.437  26.692  1.00  0.00           C  
ATOM   4747  HA  GLU   305      31.402  42.921  25.841  1.00  0.00           H  
ATOM   4748  CB  GLU   305      30.872  40.918  26.338  1.00  0.00           C  
ATOM   4749  HB2 GLU   305      30.384  40.433  27.184  1.00  0.00           H  
ATOM   4750  HB3 GLU   305      30.209  40.776  25.484  1.00  0.00           H  
ATOM   4751  CG  GLU   305      32.301  40.358  26.033  1.00  0.00           C  
ATOM   4752  HG2 GLU   305      32.911  41.014  25.413  1.00  0.00           H  
ATOM   4753  HG3 GLU   305      32.682  40.256  27.050  1.00  0.00           H  
ATOM   4754  CD  GLU   305      32.340  38.972  25.460  1.00  0.00           C  
ATOM   4755  OE1 GLU   305      31.660  38.702  24.423  1.00  0.00           O  
ATOM   4756  OE2 GLU   305      33.211  38.211  25.897  1.00  0.00           O  
ATOM   4757  C   GLU   305      29.594  43.172  26.844  1.00  0.00           C  
ATOM   4758  O   GLU   305      28.648  42.857  26.092  1.00  0.00           O  
ATOM   4759  N   ASP   306      29.454  44.051  27.847  1.00  0.00           N  
ATOM   4760  H   ASP   306      30.311  44.299  28.322  1.00  0.00           H  
ATOM   4761  CA  ASP   306      28.249  44.709  28.345  1.00  0.00           C  
ATOM   4762  HA  ASP   306      28.431  45.291  29.248  1.00  0.00           H  
ATOM   4763  CB  ASP   306      27.924  45.791  27.351  1.00  0.00           C  
ATOM   4764  HB2 ASP   306      28.732  46.497  27.158  1.00  0.00           H  
ATOM   4765  HB3 ASP   306      27.648  45.425  26.362  1.00  0.00           H  
ATOM   4766  CG  ASP   306      26.771  46.691  27.866  1.00  0.00           C  
ATOM   4767  OD1 ASP   306      25.835  46.844  27.059  1.00  0.00           O  
ATOM   4768  OD2 ASP   306      26.761  47.157  28.998  1.00  0.00           O  
ATOM   4769  C   ASP   306      27.102  43.781  28.771  1.00  0.00           C  
ATOM   4770  O   ASP   306      25.920  44.155  28.770  1.00  0.00           O  
ATOM   4771  N   ASP   307      27.605  42.655  29.289  1.00  0.00           N  
ATOM   4772  H   ASP   307      28.605  42.518  29.340  1.00  0.00           H  
ATOM   4773  CA  ASP   307      26.762  41.461  29.548  1.00  0.00           C  
ATOM   4774  HA  ASP   307      25.928  41.496  28.847  1.00  0.00           H  
ATOM   4775  CB  ASP   307      27.373  40.062  29.223  1.00  0.00           C  
ATOM   4776  HB2 ASP   307      27.677  40.088  28.177  1.00  0.00           H  
ATOM   4777  HB3 ASP   307      28.319  39.999  29.760  1.00  0.00           H  
ATOM   4778  CG  ASP   307      26.445  38.831  29.382  1.00  0.00           C  
ATOM   4779  OD1 ASP   307      26.809  37.664  29.051  1.00  0.00           O  
ATOM   4780  OD2 ASP   307      25.289  39.109  29.826  1.00  0.00           O  
ATOM   4781  C   ASP   307      26.189  41.494  30.938  1.00  0.00           C  
ATOM   4782  O   ASP   307      26.886  41.202  31.913  1.00  0.00           O  
ATOM   4783  N   LYS   308      24.940  41.923  31.174  1.00  0.00           N  
ATOM   4784  H   LYS   308      24.363  42.055  30.356  1.00  0.00           H  
ATOM   4785  CA  LYS   308      24.247  41.949  32.518  1.00  0.00           C  
ATOM   4786  HA  LYS   308      24.855  42.559  33.186  1.00  0.00           H  
ATOM   4787  CB  LYS   308      22.943  42.655  32.339  1.00  0.00           C  
ATOM   4788  HB2 LYS   308      22.327  42.042  31.681  1.00  0.00           H  
ATOM   4789  HB3 LYS   308      22.411  42.675  33.290  1.00  0.00           H  
ATOM   4790  CG  LYS   308      22.837  43.995  31.675  1.00  0.00           C  
ATOM   4791  HG2 LYS   308      23.080  43.823  30.627  1.00  0.00           H  
ATOM   4792  HG3 LYS   308      21.823  44.366  31.822  1.00  0.00           H  
ATOM   4793  CD  LYS   308      23.837  44.942  32.241  1.00  0.00           C  
ATOM   4794  HD2 LYS   308      23.619  44.984  33.308  1.00  0.00           H  
ATOM   4795  HD3 LYS   308      24.851  44.560  32.123  1.00  0.00           H  
ATOM   4796  CE  LYS   308      23.701  46.319  31.673  1.00  0.00           C  
ATOM   4797  HE2 LYS   308      22.698  46.734  31.774  1.00  0.00           H  
ATOM   4798  HE3 LYS   308      24.350  46.946  32.284  1.00  0.00           H  
ATOM   4799  NZ  LYS   308      24.199  46.360  30.261  1.00  0.00           N  
ATOM   4800  HZ1 LYS   308      23.528  45.982  29.608  1.00  0.00           H  
ATOM   4801  HZ2 LYS   308      24.194  47.325  29.961  1.00  0.00           H  
ATOM   4802  HZ3 LYS   308      25.112  45.965  30.089  1.00  0.00           H  
ATOM   4803  C   LYS   308      24.021  40.613  33.171  1.00  0.00           C  
ATOM   4804  O   LYS   308      23.924  40.581  34.402  1.00  0.00           O  
ATOM   4805  N   THR   309      23.958  39.560  32.377  1.00  0.00           N  
ATOM   4806  H   THR   309      24.284  39.755  31.441  1.00  0.00           H  
ATOM   4807  CA  THR   309      23.510  38.211  32.764  1.00  0.00           C  
ATOM   4808  HA  THR   309      22.783  38.244  33.575  1.00  0.00           H  
ATOM   4809  CB  THR   309      22.554  37.639  31.641  1.00  0.00           C  
ATOM   4810  HB  THR   309      22.155  36.668  31.932  1.00  0.00           H  
ATOM   4811  CG2 THR   309      21.443  38.613  31.243  1.00  0.00           C  
ATOM   4812 HG21 THR   309      20.815  39.029  32.031  1.00  0.00           H  
ATOM   4813 HG22 THR   309      21.769  39.539  30.768  1.00  0.00           H  
ATOM   4814 HG23 THR   309      20.815  38.066  30.539  1.00  0.00           H  
ATOM   4815  OG1 THR   309      23.265  37.360  30.449  1.00  0.00           O  
ATOM   4816  HG1 THR   309      23.758  38.151  30.217  1.00  0.00           H  
ATOM   4817  C   THR   309      24.622  37.227  33.178  1.00  0.00           C  
ATOM   4818  O   THR   309      24.447  36.028  33.470  1.00  0.00           O  
ATOM   4819  N   HIE   310      25.823  37.725  33.158  1.00  0.00           N  
ATOM   4820  H   HIE   310      25.868  38.696  32.886  1.00  0.00           H  
ATOM   4821  CA  HIE   310      27.064  37.186  33.745  1.00  0.00           C  
ATOM   4822  HA  HIE   310      27.286  36.210  33.314  1.00  0.00           H  
ATOM   4823  CB  HIE   310      28.239  38.115  33.363  1.00  0.00           C  
ATOM   4824  HB2 HIE   310      28.206  38.462  32.330  1.00  0.00           H  
ATOM   4825  HB3 HIE   310      28.308  39.072  33.880  1.00  0.00           H  
ATOM   4826  CG  HIE   310      29.598  37.605  33.790  1.00  0.00           C  
ATOM   4827  ND1 HIE   310      30.131  36.293  33.648  1.00  0.00           N  
ATOM   4828  CE1 HIE   310      31.310  36.322  34.287  1.00  0.00           C  
ATOM   4829  HE1 HIE   310      32.027  35.514  34.320  1.00  0.00           H  
ATOM   4830  NE2 HIE   310      31.549  37.554  34.771  1.00  0.00           N  
ATOM   4831  HE2 HIE   310      32.358  37.899  35.267  1.00  0.00           H  
ATOM   4832  CD2 HIE   310      30.455  38.327  34.560  1.00  0.00           C  
ATOM   4833  HD2 HIE   310      30.413  39.373  34.828  1.00  0.00           H  
ATOM   4834  C   HIE   310      26.807  37.007  35.256  1.00  0.00           C  
ATOM   4835  O   HIE   310      26.487  38.031  35.884  1.00  0.00           O  
ATOM   4836  N   PRO   311      26.903  35.787  35.936  1.00  0.00           N  
ATOM   4837  CD  PRO   311      27.168  34.516  35.322  1.00  0.00           C  
ATOM   4838  HD2 PRO   311      28.245  34.349  35.322  1.00  0.00           H  
ATOM   4839  HD3 PRO   311      26.568  34.275  34.444  1.00  0.00           H  
ATOM   4840  CG  PRO   311      26.611  33.532  36.292  1.00  0.00           C  
ATOM   4841  HG2 PRO   311      27.174  32.612  36.446  1.00  0.00           H  
ATOM   4842  HG3 PRO   311      25.652  33.201  35.895  1.00  0.00           H  
ATOM   4843  CB  PRO   311      26.323  34.191  37.665  1.00  0.00           C  
ATOM   4844  HB2 PRO   311      27.069  33.879  38.395  1.00  0.00           H  
ATOM   4845  HB3 PRO   311      25.356  33.882  38.062  1.00  0.00           H  
ATOM   4846  CA  PRO   311      26.297  35.610  37.234  1.00  0.00           C  
ATOM   4847  HA  PRO   311      25.238  35.794  37.053  1.00  0.00           H  
ATOM   4848  C   PRO   311      26.828  36.532  38.347  1.00  0.00           C  
ATOM   4849  O   PRO   311      25.982  36.800  39.202  1.00  0.00           O  
ATOM   4850  N   ILE   312      28.020  37.230  38.293  1.00  0.00           N  
ATOM   4851  H   ILE   312      28.610  36.980  37.513  1.00  0.00           H  
ATOM   4852  CA  ILE   312      28.643  38.108  39.303  1.00  0.00           C  
ATOM   4853  HA  ILE   312      28.510  37.614  40.266  1.00  0.00           H  
ATOM   4854  CB  ILE   312      30.165  38.327  39.271  1.00  0.00           C  
ATOM   4855  HB  ILE   312      30.252  39.345  38.890  1.00  0.00           H  
ATOM   4856  CG2 ILE   312      30.683  38.506  40.750  1.00  0.00           C  
ATOM   4857 HG21 ILE   312      31.746  38.745  40.745  1.00  0.00           H  
ATOM   4858 HG22 ILE   312      29.988  39.118  41.326  1.00  0.00           H  
ATOM   4859 HG23 ILE   312      30.660  37.564  41.297  1.00  0.00           H  
ATOM   4860  CG1 ILE   312      31.151  37.474  38.494  1.00  0.00           C  
ATOM   4861 HG12 ILE   312      30.873  37.560  37.444  1.00  0.00           H  
ATOM   4862 HG13 ILE   312      32.168  37.863  38.547  1.00  0.00           H  
ATOM   4863  CD1 ILE   312      31.070  35.973  38.932  1.00  0.00           C  
ATOM   4864 HD11 ILE   312      31.624  35.536  38.102  1.00  0.00           H  
ATOM   4865 HD12 ILE   312      31.528  35.828  39.911  1.00  0.00           H  
ATOM   4866 HD13 ILE   312      30.053  35.591  39.015  1.00  0.00           H  
ATOM   4867  C   ILE   312      27.784  39.371  39.372  1.00  0.00           C  
ATOM   4868  O   ILE   312      27.128  39.555  40.416  1.00  0.00           O  
ATOM   4869  N   PRO   313      27.758  40.219  38.314  1.00  0.00           N  
ATOM   4870  CD  PRO   313      28.457  40.012  37.021  1.00  0.00           C  
ATOM   4871  HD2 PRO   313      28.450  38.986  36.654  1.00  0.00           H  
ATOM   4872  HD3 PRO   313      29.516  40.195  37.199  1.00  0.00           H  
ATOM   4873  CG  PRO   313      27.982  41.058  36.016  1.00  0.00           C  
ATOM   4874  HG2 PRO   313      27.059  40.773  35.511  1.00  0.00           H  
ATOM   4875  HG3 PRO   313      28.785  41.334  35.333  1.00  0.00           H  
ATOM   4876  CB  PRO   313      27.583  42.186  36.916  1.00  0.00           C  
ATOM   4877  HB2 PRO   313      26.882  42.864  36.429  1.00  0.00           H  
ATOM   4878  HB3 PRO   313      28.556  42.605  37.171  1.00  0.00           H  
ATOM   4879  CA  PRO   313      27.039  41.516  38.188  1.00  0.00           C  
ATOM   4880  HA  PRO   313      27.219  42.234  38.989  1.00  0.00           H  
ATOM   4881  C   PRO   313      25.548  41.180  38.097  1.00  0.00           C  
ATOM   4882  O   PRO   313      24.716  41.989  38.539  1.00  0.00           O  
ATOM   4883  N   ASP   314      25.076  40.063  37.598  1.00  0.00           N  
ATOM   4884  H   ASP   314      25.677  39.598  36.933  1.00  0.00           H  
ATOM   4885  CA  ASP   314      23.647  39.657  37.567  1.00  0.00           C  
ATOM   4886  HA  ASP   314      22.987  40.436  37.186  1.00  0.00           H  
ATOM   4887  CB  ASP   314      23.442  38.399  36.703  1.00  0.00           C  
ATOM   4888  HB2 ASP   314      23.911  38.668  35.756  1.00  0.00           H  
ATOM   4889  HB3 ASP   314      24.005  37.578  37.147  1.00  0.00           H  
ATOM   4890  CG  ASP   314      21.944  38.062  36.614  1.00  0.00           C  
ATOM   4891  OD1 ASP   314      21.543  37.085  37.325  1.00  0.00           O  
ATOM   4892  OD2 ASP   314      21.227  38.705  35.833  1.00  0.00           O  
ATOM   4893  C   ASP   314      22.946  39.436  38.908  1.00  0.00           C  
ATOM   4894  O   ASP   314      22.057  40.216  39.339  1.00  0.00           O  
ATOM   4895  N   LEU   315      23.594  38.602  39.751  1.00  0.00           N  
ATOM   4896  H   LEU   315      24.366  38.082  39.359  1.00  0.00           H  
ATOM   4897  CA  LEU   315      23.261  38.432  41.178  1.00  0.00           C  
ATOM   4898  HA  LEU   315      22.201  38.219  41.318  1.00  0.00           H  
ATOM   4899  CB  LEU   315      24.114  37.361  41.789  1.00  0.00           C  
ATOM   4900  HB2 LEU   315      25.133  37.627  41.506  1.00  0.00           H  
ATOM   4901  HB3 LEU   315      24.114  37.499  42.870  1.00  0.00           H  
ATOM   4902  CG  LEU   315      23.947  35.876  41.305  1.00  0.00           C  
ATOM   4903  HG  LEU   315      24.063  35.748  40.229  1.00  0.00           H  
ATOM   4904  CD1 LEU   315      25.058  35.048  41.988  1.00  0.00           C  
ATOM   4905 HD11 LEU   315      24.842  33.982  42.066  1.00  0.00           H  
ATOM   4906 HD12 LEU   315      26.029  35.205  41.520  1.00  0.00           H  
ATOM   4907 HD13 LEU   315      25.002  35.315  43.043  1.00  0.00           H  
ATOM   4908  CD2 LEU   315      22.548  35.356  41.584  1.00  0.00           C  
ATOM   4909 HD21 LEU   315      22.567  34.298  41.320  1.00  0.00           H  
ATOM   4910 HD22 LEU   315      22.326  35.457  42.646  1.00  0.00           H  
ATOM   4911 HD23 LEU   315      21.797  35.804  40.934  1.00  0.00           H  
ATOM   4912  C   LEU   315      23.398  39.795  41.953  1.00  0.00           C  
ATOM   4913  O   LEU   315      22.528  40.044  42.735  1.00  0.00           O  
ATOM   4914  N   THR   316      24.441  40.601  41.672  1.00  0.00           N  
ATOM   4915  H   THR   316      24.951  40.458  40.812  1.00  0.00           H  
ATOM   4916  CA  THR   316      24.666  41.921  42.311  1.00  0.00           C  
ATOM   4917  HA  THR   316      24.525  41.766  43.381  1.00  0.00           H  
ATOM   4918  CB  THR   316      26.057  42.525  41.962  1.00  0.00           C  
ATOM   4919  HB  THR   316      26.286  42.269  40.928  1.00  0.00           H  
ATOM   4920  CG2 THR   316      26.323  43.944  42.461  1.00  0.00           C  
ATOM   4921 HG21 THR   316      25.695  44.697  41.984  1.00  0.00           H  
ATOM   4922 HG22 THR   316      26.093  44.041  43.522  1.00  0.00           H  
ATOM   4923 HG23 THR   316      27.382  44.204  42.428  1.00  0.00           H  
ATOM   4924  OG1 THR   316      26.988  41.797  42.673  1.00  0.00           O  
ATOM   4925  HG1 THR   316      26.967  40.905  42.319  1.00  0.00           H  
ATOM   4926  C   THR   316      23.552  42.943  41.888  1.00  0.00           C  
ATOM   4927  O   THR   316      23.039  43.642  42.801  1.00  0.00           O  
ATOM   4928  N   GLY   317      22.967  42.708  40.712  1.00  0.00           N  
ATOM   4929  H   GLY   317      23.440  42.098  40.060  1.00  0.00           H  
ATOM   4930  CA  GLY   317      21.893  43.579  40.222  1.00  0.00           C  
ATOM   4931  HA2 GLY   317      22.296  44.592  40.233  1.00  0.00           H  
ATOM   4932  HA3 GLY   317      21.689  43.292  39.190  1.00  0.00           H  
ATOM   4933  C   GLY   317      20.621  43.463  41.040  1.00  0.00           C  
ATOM   4934  O   GLY   317      19.903  44.476  41.272  1.00  0.00           O  
ATOM   4935  N   TYR   318      20.256  42.288  41.512  1.00  0.00           N  
ATOM   4936  H   TYR   318      20.799  41.464  41.299  1.00  0.00           H  
ATOM   4937  CA  TYR   318      19.085  42.059  42.342  1.00  0.00           C
[truncated: 6,336,910 more chars]
