# Supplementary material for: Design of allosteric sites into rotary motor V1-ATPase by restoring lost function of pseudo-active sites
Source: Nat Chem. 2023 Jul 6;15(11):1591–8. doi: 10.1038/s41557-023-01256-4 (PMC10624635; doi:10.1038/s41557-023-01256-4)
Supplement: Supplementary file 6 — Design sequences and primers and raw data for supplementary figures. [file 41557_2023_1256_MOESM6_ESM.xlsx]

## Sheet: Sequence
Designed B-subunit	Protein sequence	MIKEYRTIKEVVGPLMAVEKVSGVKYEELIEVRMQNGEIRRGQVLEVQEDKAMVQIFEGTSGINLKNSSVRFLGHPLQLGVSEDMIGRVFDGLGRPKDNGPEILPEKYLDINGEVINPIARDYPDEFIQTGISAIDHLNTLVRGQKLPVFGPPGAGKSALAAQIARQATVLDSSDDFAVVFAAIGITFEEAEFFMEDFRQTGAIDRSVMFMNLANDPAIERIATPRMALTAAEYLAYEKGMHVLVIMEDMTNYAEALREISAARREVPGRRGYPGYLYTNLATLFERAGRIRGLKGSVTQIPILTMPEDDKTHPIPDLTGYITEGQIILTRELYKSGISPPIDVLPSLSRLKDKGTGAGKTREDHAATMNQLFAAYAQGKQAKELAVVLGESALSDIDK…
	DNA sequence	ATGATCAAAGAATACCGCACCATCAAAGAAGTTGTGGGTCCGCTGATGGCGGTTGAAAAAGTGAGCGGCGTGAAATACGAAGAACTGATCGAAGTTCGTATGCAGAACGGCGAAATTCGTCGTGGTCAGGTGCTGGAAGTGCAAGAGGATAAAGCGATGGTTCAGATTTTTGAAGGCACCAGCGGCATTAACCTGAAAAACAGCAGCGTGCGTTTTCTGGGTCATCCGCTGCAACTGGGTGTTAGCGAAGATATGATCGGCCGCGTTTTTGATGGTCTGGGCCGTCCGAAAGATAATGGCCCGGAAATCCTGCCGGAAAAATACCTGGATATCAACGGCGAAGTTATTAACCCGATCGCGCGCGATTATCCGGATGAATTTATCCAGACCGGCATTAGC…

## Sheet: Primers
	RVM-Fv2	tttgcgccgacatcataacggttc
	NtpXhoI-Rv2	gctactgccgccaggcaaattctg
To insert monomer to A3B3 complex	VB_to_A3B3_Fwd	taataagtcgacaaggagatataggtaccatgatcaaagaataccgcaccatcaaagaagttg
	VB_to_A3B3_Rev	gcatgcctcgagatcctatatctccttggtaccttattatttgccttccggcagatatttatccag
	VB_to_A3B3_Fwd2	taataagctagcaaggagatataggtaccatgatcaaagaataccgcaccatcaaagaagttg
To construct design plasmids	Ploop_inB_Rev	cgcgcaatctgcgccgccagttctgtcttccccgcaccgaaagggccaaaaaccggcagtttctgacc
	Design1_A_Rev	cggtcgcctgacgcgcaatccccgccgccgttcctgtcttccccgcaccgaaagg
	Design1_B_Fwd	gttatcatggacgatatgaccaactatg
	Design1_C_Fwd	gattccgattctgtccatgccggaagatg
	Design1_D_Fwd	gacccgcgaactgtggaaaagcggtattttcgcgccgattgatgttctg
	Design1_E_Fwd	gtgaaccagggcggctataccaaccg
	Design4_A_Rev	cgcgcaatccccgccgccgttgctgacttccccgcaccggaaccgccaaaaaccggcagtttctg
	Design4_D_Fwd	gacccgcgaactgtataaaagcggtattttcccgccgattgatgttctg
	VB_Design9_A_Rev	gcctgacgcgcaatcgccgccgccaacgttgacttccccgcaccggaactgccaaaaaccggc
	VB_Design9_B_Fwd	gcacgtgctggttatcatggagactatgaccaactatgcggaagc
	VB_Design9_C_Fwd	agattccgattctggccatgccggaagatg
	design11_1	tgcgccgccagtgctgacttccccgcaccgggagggccaaaaaccggc
	design11_2	ttccgcatagttggtcatatcctccatgataaccagcacgtgc
	design12_2	atcaatcggcggcgaaataccgcttttatacagttcgcgg
To constrct mutants	VA_K238A_T239A	gggtccgtttggtgcgggtgcagccgttgtgcagcac
	Design13_K157Q_Fwd	cccggtgcggggcagtcagcactgg
	design13_KSAA	tcccggtgcgggggcggcagcactggcggc
To cleave His-tag	A3B3_HisCut_Fwd	gaaaacctgtattttcagagcagcggcatgcagatcggcaaaatcattaaag
	A3B3_HisCut_Rev	atgatgatgatgatgatgcataag
For sequenceing	NtpAfeI-F	ccggcgtatctgggtagccgtctg
	NtpAfeI-R	gtctgccgatgggtctatgcggcc
	NtpAleI-F	ggattggagcgatatggttaccga
	NtpAleI-R	tcggtaaccatatcgctccaatcc
	SalI_pTR19AB_Fwd	taataagtcgacaaggag
	Ntp_VB_Mid1_Fv	cgtagcgtgatgtttatgaacctgg
	Ntp_VB_Mid1_Rv	ccaggttcataaacatcacgctacg
	Ntp_VB_Mid2_Fv	cgattgatgttctgccgagcctgag
	Ntp_VB_Mid2_Rv	ctcaggctcggcagaacatcaatcg

## Sheet: Fig. S4
Fig. S4a			Fig. S4b
Elution Volume (mL)	Absorbance at 280 nm (mAU)		Elution Volume (mL)	Absorbance at 280 nm (mAU)
-0.034439	0		-0.034802	0
-0.033608	8.4426		-0.033971	9.22728
-0.032776	8.44296		-0.033139	9.22868
-0.031944	8.4436		-0.032307	9.22913
-0.031113	8.4451		-0.031475	9.22956
-0.030281	8.4464		-0.030644	9.22899
-0.029449	8.44682		-0.029812	9.22878
-0.028617	8.447		-0.02898	9.22882
-0.027786	8.44701		-0.028148	9.22903
-0.026954	8.44777		-0.027317	9.22917
-0.026122	8.45207		-0.026485	9.23297
-0.02529	8.46168		-0.025653	9.24279
-0.024459	8.4633		-0.024822	9.24405
-0.023627	8.46314		-0.02399	9.24425
-0.022795	8.46233		-0.023158	9.24577
-0.021964	8.46237		-0.022326	9.24573
-0.021132	8.46355		-0.021495	9.24512
-0.0203	8.46308		-0.020663	9.24502
-0.019468	8.46379		-0.019831	9.24531
-0.018637	8.46459		-0.018999	9.24502
-0.017805	8.46507		-0.018168	9.24551
-0.016973	8.46473		-0.017336	9.24557
-0.016142	8.46551		-0.016504	9.24592
-0.01531	8.46629		-0.015673	9.24541
-0.014478	8.46707		-0.014841	9.24586
-0.013646	8.46711		-0.014009	9.24575
-0.012815	8.46666		-0.013177	9.24564
-0.011983	8.46635		-0.012346	9.24549
-0.011151	8.46644		-0.011514	9.24564
-0.010319	8.46632		-0.010682	9.24594
-0.009488	8.46619		-0.009851	9.24646
-0.008656	8.46673		-0.009019	9.24651
-0.007824	0.133555		-0.008187	3.49963
-0.006993	0.001012		-0.007355	-5.8e-05
-0.006161	3e-06		-0.006524	-3.5e-05
-0.005329	-0.00058		-0.005692	-5.3e-05
-0.004497	-0.000277		-0.00486	-0.000198
-0.003666	-0.000451		-0.004028	5.5e-05
-0.002834	-0.001137		-0.003197	-0.000545
-0.002002	-0.000345		-0.002365	-0.000591
-0.00117	0.000851		-0.001533	2.4e-05
-0.000339	7e-06		-0.000702	-2e-05
0.000493	0.002775		0.00013	0.003171
0.001325	0.003707		0.000962	0.004454
0.002156	0.003986		0.001794	0.004447
0.002988	0.004011		0.002625	0.004518
0.00382	0.003822		0.003457	0.004245
0.004652	0.003641		0.004289	0.004816
0.005483	0.004241		0.005121	0.004073
0.006315	0.004006		0.005952	0.003556
0.007147	0.00442		0.006784	0.002818
0.007978	0.005		0.007616	0.002798
0.00881	0.004455		0.008447	0.002557
0.009642	0.004437		0.009279	0.002434
0.010474	0.004435		0.010111	0.002965
0.011305	0.004488		0.010943	0.002974
0.012137	0.004839		0.011774	0.003504
0.012969	0.005556		0.012606	0.003511
0.013801	0.006227		0.013438	0.002858
0.014632	0.005375		0.01427	0.001913
0.015464	0.004795		0.015101	0.001482
0.016296	0.004774		0.015933	-3.7e-05
0.017127	0.004544		0.016765	-0.000168
0.017959	0.004277		0.017596	-0.000922
0.018791	0.004174		0.018428	-0.001624
0.019623	0.005135		0.01926	-0.002066
0.020454	0.005846		0.020092	-0.0018
0.021286	0.005534		0.020923	-0.001507
0.022118	0.004634		0.021755	-0.001606
0.022949	0.003818		0.022587	-0.001377
0.023781	0.003666		0.023419	-0.001799
0.024613	0.004528		0.02425	-0.001571
0.025445	0.005174		0.025082	-0.001684
0.026276	0.005738		0.025914	-0.002272
0.027108	0.005795		0.026745	-0.002094
0.02794	0.005807		0.027577	-0.001426
0.028772	0.005746		0.028409	-0.000701
0.029603	0.005727		0.029241	-0.001187
0.030435	0.00572		0.030072	-0.001242
0.031267	0.005982		0.030904	-0.000849
0.032098	0.006567		0.031736	-0.000716
0.03293	0.006695		0.032567	-0.000653
0.033762	0.006637		0.033399	-0.001174
0.034594	0.00626		0.034231	-0.001452
0.035425	0.006234		0.035063	-0.001759
0.036257	0.006619		0.035894	-0.00173
0.037089	0.006714		0.036726	-0.001721
0.037921	0.006523		0.037558	-0.002605
0.038752	0.007109		0.03839	-0.001808
0.039584	0.007176		0.039221	-0.002281
0.040416	0.006857		0.040053	-0.002841
0.041247	0.006165		0.040885	-0.002938
0.042079	0.005424		0.041716	-0.002464
0.042911	0.004919		0.042548	-0.003047
0.043743	0.005094		0.04338	-0.003191
0.044574	0.004813		0.044212	-0.003941
0.045406	0.004653		0.045043	-0.003841
0.046238	0.005004		0.045875	-0.003887
0.047069	0.004805		0.046707	-0.003165
0.047901	0.00473		0.047539	-0.002995
0.048733	0.004899		0.04837	-0.002473
0.049565	0.00466		0.049202	-0.002707
0.050396	0.00545		0.050034	-0.002942
0.051228	0.006067		0.050865	-0.002812
0.05206	0.006582		0.051697	-0.003767
0.052892	0.006621		0.052529	-0.004913
0.053723	0.006565		0.053361	-0.004454
0.054555	0.006025		0.054192	-0.005229
0.055387	0.005318		0.055024	-0.005096
0.056218	0.005598		0.055856	-0.004332
0.05705	0.005875		0.056688	-0.00351
0.057882	0.005381		0.057519	-0.002616
0.058714	0.005546		0.058351	-0.001928
0.059545	0.005697		0.059183	-0.001293
0.060377	0.007034		0.060014	-0.000824
0.061209	0.006441		0.060846	-0.000423
0.062041	0.005873		0.061678	-0.000341
0.062872	0.006609		0.06251	-0.000513
0.063704	0.007484		0.063341	-0.000526
0.064536	0.007863		0.064173	-0.001106
0.065367	0.007482		0.065005	-0.001402
0.066199	0.007347		0.065836	-0.000628
0.067031	0.007064		0.066668	-6.1e-05
0.067863	0.006618		0.0675	0.001133
0.068694	0.006269		0.068332	0.00091
0.069526	0.006186		0.069163	0.000557
0.070358	0.00525		0.069995	-0.000726
0.071189	0.005498		0.070827	-0.000537
0.072021	0.005553		0.071659	-0.000219
0.072853	0.004772		0.07249	0.000336
0.073685	0.003676		0.073322	0.000289
0.074516	0.003632		0.074154	-0.001155
0.075348	0.003299		0.074985	-0.000898
0.07618	0.002602		0.075817	0.000498
0.077012	0.002656		0.076649	0.001391
0.077843	0.002259		0.077481	0.00176
0.078675	0.001947		0.078312	0.002498
0.079507	0.002199		0.079144	0.003165
0.080338	0.002477		0.079976	0.002665
0.08117	0.002746		0.080808	0.002235
0.082002	0.003685		0.081639	0.001918
0.082834	0.003825		0.082471	0.002909
0.083665	0.004235		0.083303	0.002877
0.084497	0.004951		0.084134	0.002543
0.085329	0.004498		0.084966	0.003206
0.08616	0.00519		0.085798	0.003714
0.086992	0.005288		0.08663	0.00383
0.087824	0.005106		0.087461	0.004377
0.088656	0.005141		0.088293	0.004085
0.089487	0.004836		0.089125	0.003927
0.090319	0.004128		0.089957	0.00471
0.091151	0.003614		0.090788	0.005403
0.091983	0.002812		0.09162	0.005201
0.092814	0.002469		0.092452	0.004824
0.093646	0.002073		0.093283	0.005995
0.094478	0.002414		0.094115	0.006103
0.095309	0.002979		0.094947	0.005615
0.096141	0.00356		0.095779	0.005454
0.096973	0.00412		0.09661	0.005627
0.097805	0.003696		0.097442	0.005566
0.098636	0.003422		0.098274	0.005488
0.099468	0.002937		0.099106	0.006251
0.1003	0.001711		0.099937	0.006296
0.101131	0.000615		0.100769	0.005157
0.101963	-1.3e-05		0.101601	0.005293
0.102795	0.000374		0.102432	0.005059
0.103627	0.00073		0.103264	0.004974
0.104458	0.000748		0.104096	0.005166
0.10529	0.000443		0.104928	0.005609
0.106122	-6e-05		0.105759	0.005012
0.106954	0.000362		0.106591	0.005022
0.107785	-2.7e-05		0.107423	0.004715
0.108617	-9.1e-05		0.108254	0.004231
0.109449	-9.8e-05		0.109086	0.004359
0.11028	7e-06		0.109918	0.004021
0.111112	-1.2e-05		0.11075	0.004825
0.111944	-5.3e-05		0.111581	0.004287
0.112776	-0.000673		0.112413	0.003477
0.113607	-0.001287		0.113245	0.00376
0.114439	-0.001146		0.114077	0.00264
0.115271	-0.000566		0.114908	0.002778
0.116103	-0.000404		0.11574	0.003425
0.116934	-0.001067		0.116572	0.00326
0.117766	2.3e-05		0.117403	0.001527
0.118598	-0.000192		0.118235	0.000417
0.119429	0.000205		0.119067	-0.000118
0.120261	0.000362		0.119899	-0.00081
0.121093	0.001336		0.12073	-0.001145
0.121925	0.000711		0.121562	-0.001245
0.122756	0.000734		0.122394	-0.002031
0.123588	0.000594		0.123226	-0.001403
0.12442	0.00043		0.124057	-0.002475
0.125251	0.000539		0.124889	-0.003174
0.126083	-4.1e-05		0.125721	-0.004022
0.126915	-0.000128		0.126552	-0.004643
0.127747	-0.000988		0.127384	-0.005644
0.128578	-0.000767		0.128216	-0.00593
0.12941	-0.000198		0.129048	-0.007059
0.130242	-4e-06		0.129879	-0.007666
0.131074	0.000809		0.130711	-0.007831
0.131905	0.001692		0.131543	-0.008548
0.132737	0.002701		0.132375	-0.009613
0.133569	0.003163		0.133206	-0.009345
0.1344	0.00392		0.134038	-0.009597
0.135232	0.004252		0.13487	-0.010957
0.136064	0.004482		0.135701	-0.011458
0.136896	0.003904		0.136533	-0.011092
0.137727	0.003437		0.137365	-0.011551
0.138559	0.003762		0.138197	-0.012112
0.139391	0.004266		0.139028	-0.011905
0.140223	0.004747		0.13986	-0.011863
0.141054	0.00588		0.140692	-0.012856
0.141886	0.007449		0.141524	-0.013508
0.142718	0.00865		0.142355	-0.012628
0.143549	0.008127		0.143187	-0.013016
0.144381	0.007585		0.144019	-0.013024
0.145213	0.00777		0.14485	-0.013074
0.146045	0.007482		0.145682	-0.013387
0.146876	0.007648		0.146514	-0.013479
0.147708	0.008398		0.147346	-0.012988
0.14854	0.008382		0.148177	-0.012927
0.149371	0.009252		0.149009	-0.014419
0.150203	0.010034		0.149841	-0.014027
0.151035	0.010658		0.150672	-0.014087
0.151867	0.011507		0.151504	-0.014226
0.152698	0.012265		0.152336	-0.014989
0.15353	0.013731		0.153168	-0.01549
0.154362	0.014899		0.153999	-0.015068
0.155194	0.016165		0.154831	-0.015239
0.156025	0.016944		0.155663	-0.015952
0.156857	0.017581		0.156495	-0.016904
0.157689	0.019046		0.157326	-0.016873
0.15852	0.020925		0.158158	-0.016993
0.159352	0.021533		0.15899	-0.017613
0.160184	0.022287		0.159821	-0.017516
0.161016	0.022373		0.160653	-0.017691
0.161847	0.022945		0.161485	-0.018553
0.162679	0.023238		0.162317	-0.019133
0.163511	0.024876		0.163148	-0.020072
0.164342	0.02618		0.16398	-0.020442
0.165174	0.02714		0.164812	-0.020773
0.166006	0.027899		0.165644	-0.020495
0.166838	0.028223		0.166475	-0.020542
0.167669	0.029547		0.167307	-0.019912
0.168501	0.030211		0.168139	-0.02022
0.169333	0.031698		0.16897	-0.020128
0.170165	0.032424		0.169802	-0.019542
0.170996	0.03166		0.170634	-0.018509
0.171828	0.032548		0.171466	-0.018491
0.17266	0.033377		0.172297	-0.018534
0.173491	0.034134		0.173129	-0.019081
0.174323	0.034236		0.173961	-0.019112
0.175155	0.034732		0.174792	-0.020039
0.175987	0.034066		0.175624	-0.019943
0.176818	0.034869		0.176456	-0.019913
0.17765	0.03478		0.177288	-0.019701
0.178482	0.035982		0.178119	-0.020344
0.179314	0.036981		0.178951	-0.020021
0.180145	0.037359		0.179783	-0.019208
0.180977	0.03847		0.180615	-0.019863
0.181809	0.038113		0.181446	-0.021257
0.18264	0.038359		0.182278	-0.021273
0.183472	0.038598		0.18311	-0.021166
0.184304	0.039559		0.183941	-0.021557
0.185136	0.040266		0.184773	-0.021283
0.185967	0.041463		0.185605	-0.022342
0.186799	0.040856		0.186437	-0.02335
0.187631	0.041853		0.187268	-0.023905
0.188462	0.043124		0.1881	-0.024411
0.189294	0.043942		0.188932	-0.024183
0.190126	0.045324		0.189764	-0.02523
0.190958	0.045019		0.190595	-0.024062
0.191789	0.044909		0.191427	-0.0255
0.192621	0.045313		0.192259	-0.02652
0.193453	0.04536		0.19309	-0.026568
0.194285	0.046525		0.193922	-0.026
0.195116	0.047777		0.194754	-0.025333
0.195948	0.048869		0.195586	-0.025542
0.19678	0.049495		0.196417	-0.026468
0.197611	0.050268		0.197249	-0.025657
0.198443	0.050872		0.198081	-0.024823
0.199275	0.050508		0.198913	-0.024699
0.200107	0.050895		0.199744	-0.024497
0.200938	0.05152		0.200576	-0.023124
0.20177	0.051208		0.201408	-0.022769
0.202602	0.052442		0.202239	-0.022786
0.203433	0.053398		0.203071	-0.021799
0.204265	0.054058		0.203903	-0.020865
0.205097	0.052968		0.204735	-0.020621
0.205929	0.052403		0.205566	-0.020118
0.20676	0.052337		0.206398	-0.020118
0.207592	0.054308		0.20723	-0.019477
0.208424	0.055672		0.208062	-0.019284
0.209256	0.056337		0.208893	-0.019259
0.210087	0.057096		0.209725	-0.019181
0.210919	0.057783		0.210557	-0.018223
0.211751	0.05911		0.211388	-0.018426
0.212582	0.060805		0.21222	-0.019449
0.213414	0.060417		0.213052	-0.019205
0.214246	0.060519		0.213884	-0.018365
0.215078	0.060525		0.214715	-0.018054
0.215909	0.061153		0.215547	-0.017821
0.216741	0.062024		0.216379	-0.017295
0.217573	0.062285		0.217211	-0.017089
0.218405	0.062703		0.218042	-0.017173
0.219236	0.063167		0.218874	-0.017042
0.220068	0.063202		0.219706	-0.016412
0.2209	0.064056		0.220537	-0.015744
0.221731	0.063861		0.221369	-0.015846
0.222563	0.064		0.222201	-0.015746
0.223395	0.065352		0.223033	-0.015623
0.224227	0.064941		0.223864	-0.016006
0.225058	0.065043		0.224696	-0.016027
0.22589	0.065075		0.225528	-0.015506
0.226722	0.066031		0.226359	-0.015781
0.227553	0.066441		0.227191	-0.015081
0.228385	0.068229		0.228023	-0.014313
0.229217	0.068317		0.228855	-0.014073
0.230049	0.068349		0.229686	-0.013041
0.23088	0.069329		0.230518	-0.012618
0.231712	0.069823		0.23135	-0.011406
0.232544	0.071375		0.232182	-0.011276
0.233376	0.072333		0.233013	-0.010556
0.234207	0.072723		0.233845	-0.009576
0.235039	0.072622		0.234677	-0.009089
0.235871	0.072229		0.235508	-0.009421
0.236702	0.071333		0.23634	-0.00993
0.237534	0.070676		0.237172	-0.009935
0.238366	0.070955		0.238004	-0.008874
0.239198	0.071282		0.238835	-0.008225
0.240029	0.071288		0.239667	-0.008239
0.240861	0.072048		0.240499	-0.008975
0.241693	0.072234		0.241331	-0.0091
0.242524	0.071786		0.242162	-0.010642
0.243356	0.072484		0.242994	-0.010849
0.244188	0.072088		0.243826	-0.010454
0.24502	0.072825		0.244657	-0.011486
0.245851	0.073188		0.245489	-0.011527
0.246683	0.074327		0.246321	-0.010696
0.247515	0.074922		0.247153	-0.009976
0.248347	0.075668		0.247984	-0.009238
0.249178	0.074918		0.248816	-0.009243
0.25001	0.074095		0.249648	-0.008867
0.250842	0.073345		0.25048	-0.008931
0.251673	0.073512		0.251311	-0.009388
0.252505	0.073879		0.252143	-0.009756
0.253337	0.073678		0.252975	-0.009375
0.254169	0.073784		0.253806	-0.00866
0.255	0.074784		0.254638	-0.008827
0.255832	0.076279		0.25547	-0.009595
0.256664	0.076407		0.256302	-0.009984
0.257496	0.07638		0.257133	-0.00984
0.258327	0.076398		0.257965	-0.00949
0.259159	0.076561		0.258797	-0.009241
0.259991	0.076307		0.259629	-0.009082
0.260822	0.077103		0.26046	-0.008442
0.261654	0.077599		0.261292	-0.008599
0.262486	0.077497		0.262124	-0.008866
0.263318	0.077705		0.262955	-0.009045
0.264149	0.07737		0.263787	-0.00869
0.264981	0.078279		0.264619	-0.007503
0.265813	0.079221		0.265451	-0.006338
0.266645	0.080139		0.266282	-0.005161
0.267476	0.080984		0.267114	-0.004126
0.268308	0.082023		0.267946	-0.003865
0.26914	0.081827		0.268777	-0.003943
0.269971	0.081921		0.269609	-0.004144
0.270803	0.081787		0.270441	-0.003437
0.271635	0.08225		0.271273	-0.003388
0.272467	0.082499		0.272104	-0.003071
0.273298	0.082832		0.272936	-0.003063
0.27413	0.082887		0.273768	-0.003227
0.274962	0.083179		0.2746	-0.00339
0.275793	0.083911		0.275431	-0.003971
0.276625	0.084981		0.276263	-0.004572
0.277457	0.085272		0.277095	-0.004245
0.278289	0.086187		0.277926	-0.003217
0.27912	0.087128		0.278758	-0.002697
0.279952	0.087248		0.27959	-0.002923
0.280784	0.087163		0.280422	-0.0035
0.281616	0.088061		0.281253	-0.003818
0.282447	0.088528		0.282085	-0.003266
0.283279	0.089441		0.282917	-0.002956
0.284111	0.090611		0.283749	-0.002023
0.284942	0.091873		0.28458	-0.001369
0.285774	0.092671		0.285412	-0.00109
0.286606	0.092382		0.286244	-0.00026
0.287438	0.092215		0.287075	0.000414
0.288269	0.091701		0.287907	-0.000171
0.289101	0.09195		0.288739	-0.000669
0.289933	0.092126		0.289571	-0.000805
0.290764	0.092872		0.290402	-0.001077
0.291596	0.093809		0.291234	-0.001068
0.292428	0.094404		0.292066	-0.000509
0.29326	0.095002		0.292898	0.000252
0.294091	0.094703		0.293729	0.000655
0.294923	0.095141		0.294561	0.000644
0.295755	0.095269		0.295393	0.000809
0.296587	0.095359		0.296224	0.001183
0.297418	0.094038		0.297056	0.000729
0.29825	0.094601		0.297888	0.001113
0.299082	0.094487		0.29872	0.001539
0.299913	0.094882		0.299551	0.001842
0.300745	0.095976		0.300383	0.001983
0.301577	0.096991		0.301215	0.002108
0.302409	0.097585		0.302046	0.002042
0.30324	0.097378		0.302878	0.002757
0.304072	0.097643		0.30371	0.003347
0.304904	0.098485		0.304542	0.003945
0.305735	0.099828		0.305373	0.003895
0.306567	0.099749		0.306205	0.002728
0.307399	0.099842		0.307037	0.001949
0.308231	0.10082		0.307869	0.001048
0.309062	0.101065		0.3087	-0.000582
0.309894	0.101382		0.309532	-0.000951
0.310726	0.1021		0.310364	-0.000585
0.311558	0.101829		0.311195	-0.000144
0.312389	0.102951		0.312027	0.000123
0.313221	0.103781		0.312859	-0.000219
0.314053	0.102946		0.313691	-0.00086
0.314884	0.102873		0.314522	-0.00087
0.315716	0.103374		0.315354	0.000294
0.316548	0.104225		0.316186	0.000917
0.31738	0.104946		0.317018	0.001789
0.318211	0.104935		0.317849	0.002877
0.319043	0.10484		0.318681	0.002798
0.319875	0.105472		0.319513	0.002651
0.320707	0.105738		0.320344	0.002359
0.321538	0.106206		0.321176	0.002641
0.32237	0.106329		0.322008	0.003401
0.323202	0.105922		0.32284	0.003634
0.324033	0.105921		0.323671	0.003493
0.324865	0.105605		0.324503	0.00325
0.325697	0.104816		0.325335	0.003227
0.326529	0.104765		0.326167	0.00248
0.32736	0.105344		0.326998	0.001489
0.328192	0.106119		0.32783	0.00143
0.329024	0.106781		0.328662	0.001095
0.329855	0.107579		0.329493	0.000802
0.330687	0.108308		0.330325	0.000943
0.331519	0.108275		0.331157	0.001482
0.332351	0.107771		0.331989	0.001591
0.333182	0.10778		0.33282	0.001625
0.334014	0.108294		0.333652	0.001467
0.334846	0.10801		0.334484	0.001229
0.335678	0.107751		0.335315	0.001635
0.336509	0.107717		0.336147	0.001238
0.337341	0.107969		0.336979	0.000445
0.338173	0.108583		0.337811	-0.000187
0.339004	0.109263		0.338642	-0.000188
0.339836	0.109585		0.339474	-0.000322
0.340668	0.110275		0.340306	-0.000922
0.3415	0.110581		0.341138	-0.001527
0.342331	0.111069		0.341969	-0.001716
0.343163	0.111705		0.342801	-0.001315
0.343995	0.111623		0.343633	-0.001369
0.344826	0.112333		0.344464	-0.00192
0.345658	0.112894		0.345296	-0.002372
0.34649	0.112527		0.346128	-0.002047
0.347322	0.112389		0.34696	-0.000853
0.348153	0.113223		0.347791	0.000898
0.348985	0.113941		0.348623	0.001095
0.349817	0.113971		0.349455	0.00143
0.350649	0.113259		0.350287	0.001606
0.35148	0.112813		0.351118	0.001585
0.352312	0.113454		0.35195	0.001498
0.353144	0.114855		0.352782	0.000893
0.353975	0.114991		0.353613	3.7e-05
0.354807	0.114378		0.354445	0.00035
0.355639	0.115732		0.355277	0.0013
0.356471	0.116493		0.356109	0.00102
0.357302	0.117064		0.35694	0.000293
0.358134	0.116988		0.357772	0.000363
0.358966	0.116585		0.358604	0.000434
0.359798	0.117472		0.359436	-0.000366
0.360629	0.118451		0.360267	-0.000245
0.361461	0.117628		0.361099	-0.000907
0.362293	0.117758		0.361931	-0.001781
0.363124	0.117912		0.362762	-0.00169
0.363956	0.117896		0.363594	-0.002379
0.364788	0.118284		0.364426	-0.00278
0.36562	0.119277		0.365258	-0.00252
0.366451	0.119771		0.366089	-0.002333
0.367283	0.121062		0.366921	-0.002558
0.368115	0.12198		0.367753	-0.001798
0.368946	0.122653		0.368585	-0.000991
0.369778	0.12394		0.369416	-0.001088
0.37061	0.124626		0.370248	-0.000924
0.371442	0.125154		0.37108	5.4e-05
0.372273	0.125103		0.371911	0.001224
0.373105	0.127122		0.372743	0.001129
0.373937	0.12901		0.373575	0.001265
0.374769	0.129649		0.374407	0.002025
0.3756	0.130455		0.375238	0.002441
0.376432	0.131905		0.37607	0.00318
0.377264	0.133349		0.376902	0.003143
0.378095	0.13423		0.377733	0.003301
0.378927	0.134342		0.378565	0.003888
0.379759	0.133897		0.379397	0.003817
0.380591	0.134234		0.380229	0.004213
0.381422	0.135623		0.38106	0.00518
0.382254	0.136699		0.381892	0.005579
0.383086	0.13789		0.382724	0.006201
0.383918	0.138779		0.383556	0.006632
0.384749	0.138917		0.384387	0.005925
0.385581	0.139583		0.385219	0.004976
0.386413	0.139983		0.386051	0.004316
0.387244	0.140368		0.386882	0.003564
0.388076	0.141633		0.387714	0.002328
0.388908	0.142679		0.388546	0.000923
0.38974	0.142342		0.389378	1.6e-05
0.390571	0.142058		0.390209	-0.000295
0.391403	0.142506		0.391041	-0.00078
0.392235	0.143509		0.391873	-0.001242
0.393066	0.144442		0.392705	-0.000903
0.393898	0.144825		0.393536	-0.000811
0.39473	0.144722		0.394368	-0.000365
0.395562	0.144813		0.3952	0.000373
0.396393	0.145223		0.396031	0.000386
0.397225	0.145375		0.396863	-0.000786
0.398057	0.145572		0.397695	-0.001744
0.398889	0.145678		0.398527	-0.002208
0.39972	0.146271		0.399358	-0.00283
0.400552	0.147133		0.40019	-0.003089
0.401384	0.146993		0.401022	-0.00282
0.402215	0.146846		0.401854	-0.002604
0.403047	0.146532		0.402685	-0.001837
0.403879	0.14633		0.403517	-0.00095
0.404711	0.146934		0.404349	-0.00095
0.405542	0.147698		0.40518	-0.000892
0.406374	0.148599		0.406012	-0.00051
0.407206	0.148737		0.406844	-0.000386
0.408037	0.14885		0.407676	-0.000336
0.408869	0.149248		0.408507	-0.000164
0.409701	0.14933		0.409339	-0.000536
0.410533	0.149164		0.410171	-0.00075
0.411364	0.14828		0.411003	-0.000359
0.412196	0.147453		0.411834	-0.000574
0.413028	0.147429		0.412666	-0.001017
0.41386	0.148353		0.413498	-0.002453
0.414691	0.147981		0.414329	-0.002911
0.415523	0.146678		0.415161	-0.002887
0.416355	0.146311		0.415993	-0.00431
0.417186	0.146563		0.416825	-0.005647
0.418018	0.146667		0.417656	-0.006152
0.41885	0.146509		0.418488	-0.006517
0.419682	0.146584		0.41932	-0.007232
0.420513	0.147243		0.420151	-0.007607
0.421345	0.14809		0.420983	-0.007453
0.422177	0.148502		0.421815	-0.007733
0.423009	0.148333		0.422647	-0.009165
0.42384	0.149172		0.423478	-0.009328
0.424672	0.149532		0.42431	-0.008978
0.425504	0.14982		0.425142	-0.009616
0.426335	0.150308		0.425974	-0.009711
0.427167	0.150347		0.426805	-0.009452
0.427999	0.151011		0.427637	-0.008998
0.428831	0.151261		0.428469	-0.009258
0.429662	0.151145		0.4293	-0.010087
0.430494	0.151102		0.430132	-0.01036
0.431326	0.151372		0.430964	-0.011023
0.432157	0.152044		0.431796	-0.011866
0.432989	0.151782		0.432627	-0.012299
0.433821	0.15124		0.433459	-0.012158
0.434653	0.151587		0.434291	-0.012431
0.435484	0.152531		0.435123	-0.012715
0.436316	0.153089		0.435954	-0.012782
0.437148	0.152776		0.436786	-0.013073
0.43798	0.152534		0.437618	-0.013555
0.438811	0.152444		0.438449	-0.013577
0.439643	0.152607		0.439281	-0.013228
0.440475	0.153609		0.440113	-0.01269
0.441306	0.153991		0.440945	-0.012425
0.442138	0.153996		0.441776	-0.012815
0.44297	0.154391		0.442608	-0.013552
0.443802	0.155553		0.44344	-0.014674
0.444633	0.157067		0.444272	-0.014934
0.445465	0.158134		0.445103	-0.015438
0.446297	0.158324		0.445935	-0.015644
0.447129	0.159087		0.446767	-0.016004
0.44796	0.159784		0.447598	-0.016502
0.448792	0.159922		0.44843	-0.016943
0.449624	0.160054		0.449262	-0.016837
0.450455	0.160299		0.450094	-0.016874
0.451287	0.160021		0.450925	-0.016999
0.452119	0.159901		0.451757	-0.016891
0.452951	0.159928		0.452589	-0.017552
0.453782	0.160713		0.45342	-0.017838
0.454614	0.161953		0.454252	-0.018012
0.455446	0.162091		0.455084	-0.018188
0.456277	0.16201		0.455916	-0.018263
0.457109	0.162688		0.456747	-0.018655
0.457941	0.163453		0.457579	-0.018509
0.458773	0.163901		0.458411	-0.01754
0.459604	0.164078		0.459243	-0.017405
0.460436	0.164104		0.460074	-0.017536
0.461268	0.164459		0.460906	-0.017652
0.4621	0.164971		0.461738	-0.018132
0.462931	0.16539		0.462569	-0.018576
0.463763	0.165488		0.463401	-0.018871
0.464595	0.165302		0.464233	-0.019134
0.465426	0.164727		0.465065	-0.01906
0.466258	0.164462		0.465896	-0.0204
0.46709	0.164639		0.466728	-0.021066
0.467922	0.164462		0.46756	-0.020309
0.468753	0.164814		0.468392	-0.019649
0.469585	0.165712		0.469223	-0.019915
0.470417	0.166189		0.470055	-0.020913
0.471248	0.16574		0.470887	-0.019927
0.47208	0.165659		0.471718	-0.020319
0.472912	0.166339		0.47255	-0.020058
0.473744	0.16688		0.473382	-0.01928
0.474575	0.167853		0.474214	-0.01933
0.475407	0.168278		0.475045	-0.018962
0.476239	0.167457		0.475877	-0.018537
0.477071	0.166313		0.476709	-0.018906
0.477902	0.166747		0.477541	-0.019345
0.478734	0.168935		0.478372	-0.020156
0.479566	0.170153		0.479204	-0.020474
0.480397	0.170376		0.480036	-0.021023
0.481229	0.170399		0.480867	-0.020637
0.482061	0.170389		0.481699	-0.021334
0.482893	0.170569		0.482531	-0.021413
0.483724	0.170862		0.483363	-0.021022
0.484556	0.171649		0.484194	-0.020671
0.485388	0.172308		0.485026	-0.020975
0.486219	0.171793		0.485858	-0.021292
0.487051	0.172027		0.48669	-0.02169
0.487883	0.172482		0.487521	-0.02243
0.488715	0.172483		0.488353	-0.022865
0.489546	0.171849		0.489185	-0.023162
0.490378	0.1717		0.490016	-0.023616
0.49121	0.171461		0.490848	-0.023917
0.492042	0.170642		0.49168	-0.024826
0.492873	0.171341		0.492512	-0.025943
0.493705	0.171982		0.493343	-0.027384
0.494537	0.172357		0.494175	-0.02729
0.495368	0.172762		0.495007	-0.027503
0.4962	0.172028		0.495838	-0.028876
0.497032	0.172096		0.49667	-0.029149
0.497864	0.172599		0.497502	-0.029545
0.498695	0.173393		0.498334	-0.030734
0.499527	0.173751		0.499165	-0.031264
0.500359	0.173536		0.499997	-0.032703
0.50119	0.173343		0.500829	-0.033199
0.502022	0.173921		0.501661	-0.033693
0.502854	0.17473		0.502492	-0.034429
0.503686	0.174282		0.503324	-0.034329
0.504517	0.173768		0.504156	-0.034177
0.505349	0.173352		0.504987	-0.033855
0.506181	0.173385		0.505819	-0.034318
0.507013	0.173885		0.506651	-0.034992
0.507844	0.174075		0.507483	-0.034647
0.508676	0.173966		0.508314	-0.034872
0.509508	0.17457		0.509146	-0.03564
0.510339	0.174571		0.509978	-0.036394
0.511171	0.173911		0.51081	-0.037001
0.512003	0.174039		0.511641	-0.036736
0.512835	0.174713		0.512473	-0.037334
0.513666	0.175381		0.513305	-0.037987
0.514498	0.175868		0.514136	-0.039244
0.51533	0.176159		0.514968	-0.040243
0.516162	0.176305		0.5158	-0.040826
0.516993	0.176925		0.516632	-0.042336
0.517825	0.178086		0.517463	-0.043837
0.518657	0.179516		0.518295	-0.044841
0.519488	0.18008		0.519127	-0.045117
0.52032	0.179107		0.519958	-0.045691
0.521152	0.178588		0.52079	-0.046191
0.521984	0.179204		0.521622	-0.046815
0.522815	0.179448		0.522454	-0.048023
0.523647	0.179602		0.523285	-0.047699
0.524479	0.179786		0.524117	-0.048882
0.52531	0.179526		0.524949	-0.049222
0.526142	0.178775		0.525781	-0.050457
0.526974	0.178369		0.526612	-0.050034
0.527806	0.178962		0.527444	-0.050634
0.528637	0.179614		0.528276	-0.051187
0.529469	0.179784		0.529108	-0.050665
0.530301	0.17978		0.529939	-0.050585
0.531133	0.179946		0.530771	-0.050683
0.531964	0.179882		0.531603	-0.050844
0.532796	0.181051		0.532434	-0.052055
0.533628	0.182546		0.533266	-0.052818
0.534459	0.182988		0.534098	-0.053088
0.535291	0.183038		0.53493	-0.053107
0.536123	0.183136		0.535761	-0.05409
0.536955	0.184044		0.536593	-0.055098
0.537786	0.184894		0.537425	-0.054813
0.538618	0.185775		0.538256	-0.054738
0.53945	0.186255		0.539088	-0.054725
0.540281	0.186008		0.53992	-0.054917
0.541113	0.185801		0.540752	-0.054831
0.541945	0.186297		0.541583	-0.054813
0.542777	0.186784		0.542415	-0.055742
0.543608	0.187558		0.543247	-0.056265
0.54444	0.187498		0.544079	-0.05613
0.545272	0.188828		0.54491	-0.056263
0.546104	0.190099		0.545742	-0.056679
0.546935	0.190611		0.546574	-0.057753
0.547767	0.191484		0.547405	-0.057629
0.548599	0.191446		0.548237	-0.057863
0.54943	0.192186		0.549069	-0.059265
0.550262	0.193339		0.549901	-0.059571
0.551094	0.193678		0.550732	-0.060341
0.551926	0.193944		0.551564	-0.060835
0.552757	0.195104		0.552396	-0.060971
0.553589	0.195229		0.553228	-0.060312
0.554421	0.196505		0.554059	-0.060393
0.555252	0.198156		0.554891	-0.060823
0.556084	0.19749		0.555723	-0.060484
0.556916	0.196784		0.556554	-0.061241
0.557748	0.196856		0.557386	-0.061129
0.558579	0.19702		0.558218	-0.060253
0.559411	0.197975		0.55905	-0.060205
0.560243	0.198645		0.559881	-0.059585
0.561075	0.198646		0.560713	-0.060347
0.561906	0.199435		0.561545	-0.060231
0.562738	0.200362		0.562376	-0.060419
0.56357	0.201159		0.563208	-0.060365
0.564402	0.202298		0.56404	-0.060548
0.565233	0.203257		0.564872	-0.061567
0.566065	0.20329		0.565703	-0.061353
0.566897	0.203434		0.566535	-0.061301
0.567728	0.204368		0.567367	-0.0614
0.56856	0.204799		0.568199	-0.061457
0.569392	0.20508		0.56903	-0.060938
0.570224	0.204681		0.569862	-0.06091
0.571055	0.2045		0.570694	-0.062444
0.571887	0.205339		0.571526	-0.063765
0.572719	0.205873		0.572357	-0.064449
0.57355	0.206891		0.573189	-0.064361
0.574382	0.207055		0.574021	-0.065602
0.575214	0.206849		0.574852	-0.065524
0.576046	0.206226		0.575684	-0.066164
0.576877	0.20622		0.576516	-0.065914
0.577709	0.206707		0.577348	-0.065045
0.578541	0.206191		0.578179	-0.065843
0.579373	0.206937		0.579011	-0.066546
0.580204	0.206811		0.579843	-0.067006
0.581036	0.207025		0.580674	-0.068089
0.581868	0.207817		0.581506	-0.067532
0.582699	0.208148		0.582338	-0.067562
0.583531	0.208583		0.58317	-0.067594
0.584363	0.209266		0.584001	-0.067948
0.585195	0.209553		0.584833	-0.067983
0.586026	0.209955		0.585665	-0.068143
0.586858	0.210401		0.586497	-0.06942
0.58769	0.212605		0.587328	-0.069633
0.588521	0.215895		0.58816	-0.07298
0.589353	0.218672		0.588992	-0.073435
0.590185	0.220364		0.589823	-0.074075
0.591017	0.220885		0.590655	-0.074917
0.591848	0.221274		0.591487	-0.07616
0.59268	0.221555		0.592319	-0.076875
0.593512	0.221703		0.59315	-0.076585
0.594344	0.221597		0.593982	-0.076436
0.595175	0.221277		0.594814	-0.076678
0.596007	0.221144		0.595646	-0.076871
0.596839	0.222447		0.596477	-0.078028
0.59767	0.223651		0.597309	-0.079241
0.598502	0.22396		0.598141	-0.080439
0.599334	0.224736		0.598972	-0.081676
0.600166	0.225751		0.599804	-0.082411
0.600997	0.227348		0.600636	-0.082322
0.601829	0.228103		0.601468	-0.081869
0.602661	0.229716		0.602299	-0.081782
0.603492	0.230058		0.603131	-0.08239
0.604324	0.230923		0.603963	-0.081644
0.605156	0.230979		0.604795	-0.081232
0.605988	0.231718		0.605626	-0.080632
0.606819	0.232703		0.606458	-0.080016
0.607651	0.233867		0.60729	-0.080788
0.608483	0.235152		0.608121	-0.081327
0.609315	0.234548		0.608953	-0.080898
0.610146	0.234928		0.609785	-0.080637
0.610978	0.235966		0.610617	-0.080639
0.61181	0.236774		0.611448	-0.081535
0.612641	0.237549		0.61228	-0.082133
0.613473	0.238256		0.613112	-0.082317
0.614305	0.238603		0.613943	-0.082517
0.615137	0.239059		0.614775	-0.082717
0.615968	0.23932		0.615607	-0.083505
0.6168	0.239005		0.616439	-0.083278
0.617632	0.239425		0.61727	-0.082652
0.618464	0.240013		0.618102	-0.082335
0.619295	0.240194		0.618934	-0.081883
0.620127	0.240319		0.619766	-0.081489
0.620959	0.240151		0.620597	-0.081264
0.62179	0.240664		0.621429	-0.081793
0.622622	0.240801		0.622261	-0.08187
0.623454	0.242018		0.623092	-0.082334
0.624286	0.241488		0.623924	-0.082867
0.625117	0.2421		0.624756	-0.083601
0.625949	0.242751		0.625588	-0.084288
0.626781	0.243786		0.626419	-0.084219
0.627612	0.243835		0.627251	-0.083793
0.628444	0.243457		0.628083	-0.083046
0.629276	0.243557		0.628915	-0.082872
0.630108	0.24263		0.629746	-0.083693
0.630939	0.241526		0.630578	-0.084285
0.631771	0.24108		0.63141	-0.083926
0.632603	0.242023		0.632241	-0.083611
0.633435	0.241955		0.633073	-0.082978
0.634266	0.242792		0.633905	-0.083054
0.635098	0.243241		0.634737	-0.0836
0.63593	0.243887		0.635568	-0.083543
0.636761	0.243727		0.6364	-0.083163
0.637593	0.24342		0.637232	-0.08284
0.638425	0.243329		0.638063	-0.083313
0.639257	0.243215		0.638895	-0.083396
0.640088	0.243465		0.639727	-0.082897
0.64092	0.243312		0.640559	-0.083241
0.641752	0.243676		0.64139	-0.08446
0.642583	0.242686		0.642222	-0.085352
0.643415	0.241802		0.643054	-0.086083
0.644247	0.240987		0.643886	-0.086514
0.645079	0.240802		0.644717	-0.086847
0.64591	0.240834		0.645549	-0.08772
0.646742	0.240992		0.646381	-0.088836
0.647574	0.241113		0.647213	-0.089928
0.648406	0.24056		0.648044	-0.091293
0.649237	0.239983		0.648876	-0.091903
0.650069	0.240207		0.649708	-0.092217
0.650901	0.241281		0.650539	-0.092752
0.651732	0.241305		0.651371	-0.09386
0.652564	0.240915		0.652203	-0.09515
0.653396	0.24027		0.653035	-0.096617
0.654228	0.239303		0.653866	-0.097663
0.655059	0.239592		0.654698	-0.098072
0.655891	0.239775		0.65553	-0.098458
0.656723	0.239404		0.656361	-0.099193
0.657555	0.239228		0.657193	-0.100521
0.658386	0.239686		0.658025	-0.101628
0.659218	0.239975		0.658857	-0.103359
0.66005	0.239664		0.659688	-0.105099
0.660881	0.23894		0.66052	-0.105984
0.661713	0.239436		0.661352	-0.106835
0.662545	0.239748		0.662184	-0.107476
0.663377	0.238935		0.663015	-0.107599
0.664208	0.238883		0.663847	-0.108373
0.66504	0.239235		0.664679	-0.109432
0.665872	0.240075		0.66551	-0.110516
0.666703	0.240693		0.666342	-0.111197
0.667535	0.240326		0.667174	-0.112084
0.668367	0.24012		0.668006	-0.113745
0.669199	0.240288		0.668837	-0.115141
0.67003	0.240885		0.669669	-0.116141
0.670862	0.241138		0.670501	-0.117083
0.671694	0.242009		0.671333	-0.117595
0.672526	0.242981		0.672164	-0.118445
0.673357	0.243471		0.672996	-0.1197
0.674189	0.243283		0.673828	-0.120745
0.675021	0.242842		0.674659	-0.121362
0.675852	0.242679		0.675491	-0.121864
0.676684	0.243298		0.676323	-0.12292
0.677516	0.243585		0.677155	-0.124158
0.678348	0.243086		0.677986	-0.125641
0.679179	0.243955		0.678818	-0.127478
0.680011	0.243831		0.67965	-0.128689
0.680843	0.243854		0.680481	-0.129637
0.681674	0.244727		0.681313	-0.130976
0.682506	0.244918		0.682145	-0.131126
0.683338	0.245068		0.682977	-0.130801
0.68417	0.245946		0.683808	-0.131618
0.685001	0.247477		0.68464	-0.132753
0.685833	0.248532		0.685472	-0.134066
0.686665	0.24909		0.686304	-0.135011
0.687497	0.249814		0.687135	-0.135561
0.688328	0.250355		0.687967	-0.135767
0.68916	0.250841		0.688799	-0.135713
0.689992	0.251671		0.689631	-0.135803
0.690823	0.251455		0.690462	-0.136624
0.691655	0.251086		0.691294	-0.137046
0.692487	0.250553		0.692126	-0.136907
0.693319	0.250677		0.692957	-0.136694
0.69415	0.251279		0.693789	-0.13637
0.694982	0.251974		0.694621	-0.13564
0.695814	0.252647		0.695453	-0.135052
0.696645	0.25193		0.696284	-0.135712
0.697477	0.251077		0.697116	-0.136597
0.698309	0.251234		0.697948	-0.137325
0.699141	0.251856		0.698779	-0.137329
0.699972	0.252148		0.699611	-0.137453
0.700804	0.2512		0.700443	-0.137585
0.701636	0.251038		0.701275	-0.13753
0.702468	0.252016		0.702106	-0.137961
0.703299	0.252364		0.702938	-0.139019
0.704131	0.252251		0.70377	-0.140258
0.704963	0.253416		0.704602	-0.141592
0.705794	0.254097		0.705433	-0.142198
0.706626	0.253923		0.706265	-0.142312
0.707458	0.254006		0.707097	-0.141849
0.70829	0.253833		0.707928	-0.141277
0.709121	0.254183		0.70876	-0.141482
0.709953	0.25492		0.709592	-0.141649
0.710785	0.254735		0.710424	-0.142042
0.711617	0.254374		0.711255	-0.143172
0.712448	0.254445		0.712087	-0.144298
0.71328	0.254557		0.712919	-0.144917
0.714112	0.253864		0.713751	-0.145204
0.714943	0.254271		0.714582	-0.145865
0.715775	0.254538		0.715414	-0.146731
0.716607	0.254101		0.716246	-0.147658
0.717439	0.253958		0.717077	-0.148733
0.71827	0.253686		0.717909	-0.149526
0.719102	0.253553		0.718741	-0.15
0.719934	0.254299		0.719573	-0.150037
0.720765	0.254755		0.720404	-0.150094
0.721597	0.254907		0.721236	-0.150302
0.722429	0.255242		0.722068	-0.150165
0.723261	0.254908		0.722899	-0.150536
0.724092	0.25469		0.723731	-0.151731
0.724924	0.254805		0.724563	-0.152542
0.725756	0.255027		0.725395	-0.152833
0.726588	0.255203		0.726226	-0.153245
0.727419	0.254935		0.727058	-0.153798
0.728251	0.254884		0.72789	-0.154262
0.729083	0.254946		0.728722	-0.154834
0.729914	0.254753		0.729553	-0.155665
0.730746	0.254499		0.730385	-0.156431
0.731578	0.254706		0.731217	-0.157017
0.73241	0.255611		0.732048	-0.157703
0.733241	0.25627		0.73288	-0.158394
0.734073	0.256676		0.733712	-0.159669
0.734905	0.257632		0.734544	-0.161246
0.735737	0.258144		0.735375	-0.162724
0.736568	0.257516		0.736207	-0.164211
0.7374	0.256975		0.737039	-0.165777
0.738232	0.257738		0.737871	-0.166675
0.739063	0.258615		0.738702	-0.167972
0.739895	0.259149		0.739534	-0.16955
0.740727	0.259588		0.740366	-0.170809
0.741559	0.260584		0.741197	-0.17106
0.74239	0.261534		0.742029	-0.172269
0.743222	0.261828		0.742861	-0.172963
0.744054	0.262194		0.743693	-0.173524
0.744886	0.262794		0.744524	-0.174073
0.745717	0.262911		0.745356	-0.174298
0.746549	0.262852		0.746188	-0.174274
0.747381	0.263099		0.74702	-0.173912
0.748212	0.263		0.747851	-0.174022
0.749044	0.262863		0.748683	-0.175245
0.749876	0.263485		0.749515	-0.177087
0.750708	0.26429		0.750346	-0.178758
0.751539	0.264477		0.751178	-0.179842
0.752371	0.264959		0.75201	-0.180199
0.753203	0.264835		0.752842	-0.181037
0.754034	0.264882		0.753673	-0.181696
0.754866	0.264897		0.754505	-0.182175
0.755698	0.265669		0.755337	-0.182762
0.75653	0.265257		0.756168	-0.182916
0.757361	0.264945		0.757	-0.18323
0.758193	0.266557		0.757832	-0.183799
0.759025	0.268106		0.758664	-0.184572
0.759857	0.268707		0.759495	-0.186168
0.760688	0.268934		0.760327	-0.187043
0.76152	0.269419		0.761159	-0.18798
0.762352	0.269546		0.761991	-0.189092
0.763183	0.269286		0.762822	-0.190094
0.764015	0.268742		0.763654	-0.190822
0.764847	0.267743		0.764486	-0.191325
0.765679	0.267763		0.765317	-0.191535
0.76651	0.26838		0.766149	-0.192124
0.767342	0.268324		0.766981	-0.19284
0.768174	0.268249		0.767813	-0.192802
0.769005	0.268265		0.768644	-0.19215
0.769837	0.268963		0.769476	-0.192354
0.770669	0.269256		0.770308	-0.192476
0.771501	0.269818		0.77114	-0.193066
0.772332	0.270861		0.771971	-0.194132
0.773164	0.271364		0.772803	-0.195341
0.773996	0.271589		0.773635	-0.196189
0.774828	0.271767		0.774466	-0.197746
0.775659	0.271881		0.775298	-0.199137
0.776491	0.272309		0.77613	-0.200275
0.777323	0.272571		0.776962	-0.200557
0.778154	0.273208		0.777793	-0.201017
0.778986	0.274686		0.778625	-0.20139
0.779818	0.275652		0.779457	-0.201973
0.78065	0.275873		0.780289	-0.202095
0.781481	0.275935		0.78112	-0.202273
0.782313	0.275891		0.781952	-0.203509
0.783145	0.276001		0.782784	-0.204762
0.783976	0.27663		0.783615	-0.20573
0.784808	0.277936		0.784447	-0.207204
0.78564	0.278877		0.785279	-0.208131
0.786472	0.279262		0.786111	-0.209553
0.787303	0.279324		0.786942	-0.210875
0.788135	0.279405		0.787774	-0.212129
0.788967	0.279572		0.788606	-0.213436
0.789799	0.280157		0.789438	-0.214816
0.79063	0.280526		0.790269	-0.215545
0.791462	0.280072		0.791101	-0.217132
0.792294	0.279756		0.791933	-0.217841
0.793125	0.279922		0.792764	-0.218227
0.793957	0.28044		0.793596	-0.219305
0.794789	0.281409		0.794428	-0.220585
0.795621	0.281843		0.79526	-0.221132
0.796452	0.281831		0.796091	-0.222591
0.797284	0.282512		0.796923	-0.224312
0.798116	0.282951		0.797755	-0.226205
0.798948	0.282969		0.798586	-0.227228
0.799779	0.282816		0.799418	-0.228842
0.800611	0.28268		0.80025	-0.230698
0.801443	0.283158		0.801082	-0.231087
0.802274	0.283972		0.801913	-0.232868
0.803106	0.285061		0.802745	-0.234354
0.803938	0.286199		0.803577	-0.23496
0.80477	0.286605		0.804409	-0.23606
0.805601	0.287606		0.80524	-0.237045
0.806433	0.289294		0.806072	-0.23885
0.807265	0.290354		0.806904	-0.240082
0.808096	0.289758		0.807736	-0.241993
0.808928	0.289628		0.808567	-0.243159
0.80976	0.28968		0.809399	-0.244663
0.810592	0.289794		0.810231	-0.24679
0.811423	0.289389		0.811062	-0.249132
0.812255	0.290044		0.811894	-0.251108
0.813087	0.289478		0.812726	-0.252604
0.813919	0.288798		0.813558	-0.25395
0.81475	0.288751		0.814389	-0.255269
0.815582	0.288622		0.815221	-0.256434
0.816414	0.289168		0.816053	-0.25702
0.817245	0.289337		0.816884	-0.258524
0.818077	0.289205		0.817716	-0.259207
0.818909	0.288554		0.818548	-0.260965
0.819741	0.288603		0.81938	-0.262377
0.820572	0.28788		0.820211	-0.263388
0.821404	0.287089		0.821043	-0.265027
0.822236	0.286652		0.821875	-0.266015
0.823067	0.287647		0.822707	-0.266482
0.823899	0.287948		0.823538	-0.266274
0.824731	0.288016		0.82437	-0.266906
0.825563	0.28806		0.825202	-0.268428
0.826394	0.286621		0.826033	-0.269659
0.827226	0.286022		0.826865	-0.27159
0.828058	0.285521		0.827697	-0.272579
0.82889	0.286264		0.828529	-0.273543
0.829721	0.286367		0.82936	-0.274594
0.830553	0.286092		0.830192	-0.275979
0.831385	0.286105		0.831024	-0.276913
0.832216	0.286899		0.831856	-0.277845
0.833048	0.28777		0.832687	-0.278182
0.83388	0.287765		0.833519	-0.279457
0.834712	0.287533		0.834351	-0.280688
0.835543	0.287684		0.835182	-0.281917
0.836375	0.287791		0.836014	-0.282799
0.837207	0.288386		0.836846	-0.283888
0.838039	0.289222		0.837678	-0.284817
0.83887	0.289607		0.838509	-0.286033
0.839702	0.290408		0.839341	-0.28728
0.840534	0.290311		0.840173	-0.288503
0.841365	0.289854		0.841004	-0.289213
0.842197	0.289474		0.841836	-0.289166
0.843029	0.288838		0.842668	-0.29048
0.843861	0.28891		0.8435	-0.290294
0.844692	0.288185		0.844331	-0.290513
0.845524	0.287161		0.845163	-0.292663
0.846356	0.287386		0.845995	-0.293699
0.847187	0.287397		0.846827	-0.295904
0.848019	0.287107		0.847658	-0.297067
0.848851	0.287714		0.84849	-0.29959
0.849683	0.288405		0.849322	-0.300032
0.850514	0.289105		0.850153	-0.300903
0.851346	0.289477		0.850985	-0.30233
0.852178	0.290134		0.851817	-0.30348
0.85301	0.28959		0.852649	-0.304505
0.853841	0.288786		0.85348	-0.305597
0.854673	0.289589		0.854312	-0.306315
0.855505	0.290556		0.855144	-0.306991
0.856336	0.290996		0.855976	-0.308341
0.857168	0.291264		0.856807	-0.309926
0.858	0.291109		0.857639	-0.310983
0.858832	0.292408		0.858471	-0.311556
0.859663	0.293002		0.859302	-0.312915
0.860495	0.29327		0.860134	-0.313847
0.861327	0.293558		0.860966	-0.315353
0.862158	0.294335		0.861798	-0.317156
0.86299	0.294941		0.862629	-0.319008
0.863822	0.29577		0.863461	-0.320566
0.864654	0.295267		0.864293	-0.323221
0.865485	0.295618		0.865125	-0.325051
0.866317	0.295483		0.865956	-0.327441
0.867149	0.295003		0.866788	-0.328895
0.867981	0.296517		0.86762	-0.329818
0.868812	0.297337		0.868451	-0.331093
0.869644	0.298314		0.869283	-0.333277
0.870476	0.298007		0.870115	-0.334428
0.871307	0.299158		0.870947	-0.335624
0.872139	0.300792		0.871778	-0.336808
0.872971	0.30081		0.87261	-0.338816
0.873803	0.300347		0.873442	-0.34089
0.874634	0.299359		0.874273	-0.343365
0.875466	0.300408		0.875105	-0.344637
0.876298	0.301022		0.875937	-0.345963
0.877129	0.301333		0.876769	-0.34739
0.877961	0.30197		0.8776	-0.350569
0.878793	0.301639		0.878432	-0.351171
0.879625	0.30134		0.879264	-0.353285
0.880456	0.301839		0.880096	-0.355095
0.881288	0.301243		0.880927	-0.356768
0.88212	0.302537		0.881759	-0.359988
0.882952	0.303245		0.882591	-0.362539
0.883783	0.303946		0.883422	-0.365547
0.884615	0.304899		0.884254	-0.368223
0.885447	0.304671		0.885086	-0.370984
0.886278	0.304153		0.885918	-0.37291
0.88711	0.305439		0.886749	-0.373853
0.887942	0.306314		0.887581	-0.375368
0.888774	0.306611		0.888413	-0.376794
0.889605	0.306559		0.889245	-0.379278
0.890437	0.306105		0.890076	-0.380162
0.891269	0.306082		0.890908	-0.38201
0.892101	0.306291		0.89174	-0.384752
0.892932	0.306559		0.892571	-0.387152
0.893764	0.306274		0.893403	-0.389399
0.894596	0.307116		0.894235	-0.39166
0.895427	0.307836		0.895067	-0.394059
0.896259	0.307586		0.895898	-0.396371
0.897091	0.306676		0.89673	-0.399361
0.897923	0.306551		0.897562	-0.402229
0.898754	0.306842		0.898394	-0.40426
0.899586	0.307506		0.899225	-0.406639
0.900418	0.307571		0.900057	-0.409074
0.901249	0.307502		0.900889	-0.411982
0.902081	0.308155		0.90172	-0.414377
0.902913	0.308594		0.902552	-0.415949
0.903745	0.308749		0.903384	-0.417682
0.904576	0.308618		0.904216	-0.419663
0.905408	0.308697		0.905047	-0.42209
0.90624	0.308588		0.905879	-0.424215
0.907072	0.309044		0.906711	-0.426424
0.907903	0.3099		0.907543	-0.428239
0.908735	0.310777		0.908374	-0.430193
0.909567	0.311192		0.909206	-0.432741
0.910398	0.311186		0.910038	-0.435349
0.91123	0.311003		0.910869	-0.437573
0.912062	0.311515		0.911701	-0.439915
0.912894	0.31143		0.912533	-0.442447
0.913725	0.310301		0.913365	-0.446057
0.914557	0.311269		0.914196	-0.447784
0.915389	0.311327		0.915028	-0.449987
0.916221	0.311867		0.91586	-0.452161
0.917052	0.311321		0.916691	-0.453857
0.917884	0.31152		0.917523	-0.456742
0.918716	0.311849		0.918355	-0.458849
0.919547	0.311664		0.919187	-0.459756
0.920379	0.311392		0.920018	-0.463094
0.921211	0.311289		0.92085	-0.46487
0.922043	0.310745		0.921682	-0.46568
0.922874	0.311022		0.922514	-0.46812
0.923706	0.311117		0.923345	-0.469872
0.924538	0.312281		0.924177	-0.471143
0.92537	0.312315		0.925009	-0.47261
0.926201	0.312204		0.92584	-0.474577
0.927033	0.311527		0.926672	-0.476906
0.927865	0.3125		0.927504	-0.47983
0.928696	0.312673		0.928336	-0.482235
0.929528	0.312013		0.929167	-0.484382
0.93036	0.31253		0.929999	-0.486703
0.931192	0.312869		0.930831	-0.488313
0.932023	0.313965		0.931663	-0.491231
0.932855	0.315012		0.932494	-0.493301
0.933687	0.314607		0.933326	-0.495174
0.934518	0.315206		0.934158	-0.497343
0.93535	0.315195		0.934989	-0.501125
0.936182	0.315492		0.935821	-0.502828
0.937014	0.316497		0.936653	-0.506202
0.937845	0.317341		0.937485	-0.509038
0.938677	0.318676		0.938316	-0.510495
0.939509	0.318771		0.939148	-0.511416
0.940341	0.318847		0.93998	-0.513981
0.941172	0.318837		0.940812	-0.515937
0.942004	0.318104		0.941643	-0.517459
0.942836	0.31711		0.942475	-0.51897
0.943667	0.316844		0.943307	-0.522091
0.944499	0.316971		0.944138	-0.524731
0.945331	0.317822		0.94497	-0.528118
0.946163	0.318666		0.945802	-0.530325
0.946994	0.319018		0.946634	-0.533108
0.947826	0.320177		0.947465	-0.534897
0.948658	0.320274		0.948297	-0.537461
0.949489	0.320028		0.949129	-0.540759
0.950321	0.31989		0.949961	-0.543254
0.951153	0.319805		0.950792	-0.545403
0.951985	0.319111		0.951624	-0.547748
0.952816	0.318826		0.952456	-0.549952
0.953648	0.318786		0.953287	-0.552619
0.95448	0.318145		0.954119	-0.555643
0.955312	0.31788		0.954951	-0.558208
0.956143	0.317497		0.955783	-0.560641
0.956975	0.317754		0.956614	-0.562641
0.957807	0.318244		0.957446	-0.565446
0.958638	0.318839		0.958278	-0.56838
0.95947	0.31871		0.959109	-0.571297
0.960302	0.3184		0.959941	-0.5741
0.961134	0.318541		0.960773	-0.577389
0.961965	0.319519		0.961605	-0.580451
0.962797	0.31911		0.962436	-0.583315
0.963629	0.319136		0.963268	-0.587356
0.96446	0.318929		0.9641	-0.589486
0.965292	0.318516		0.964932	-0.591187
0.966124	0.317431		0.965763	-0.594487
0.966956	0.317647		0.966595	-0.597689
0.967787	0.318555		0.967427	-0.599959
0.968619	0.319587		0.968258	-0.602319
0.969451	0.318882		0.96909	-0.604998
0.970283	0.318468		0.969922	-0.608726
0.971114	0.319206		0.970754	-0.612929
0.971946	0.319079		0.971585	-0.616904
0.972778	0.318769		0.972417	-0.620028
0.973609	0.318659		0.973249	-0.623291
0.974441	0.318143		0.974081	-0.62635
0.975273	0.318718		0.974912	-0.628558
0.976105	0.318723		0.975744	-0.631306
0.976936	0.318788		0.976576	-0.632784
0.977768	0.318561		0.977407	-0.636133
0.9786	0.318199		0.978239	-0.638866
0.979432	0.318183		0.979071	-0.642587
0.980263	0.318688		0.979903	-0.646069
0.981095	0.318316		0.980734	-0.649371
0.981927	0.319118		0.981566	-0.653298
0.982758	0.318991		0.982398	-0.656684
0.98359	0.318674		0.98323	-0.659843
0.984422	0.319723		0.984061	-0.663401
0.985254	0.320213		0.984893	-0.665872
0.986085	0.320172		0.985725	-0.669123
0.986917	0.319357		0.986556	-0.671671
0.987749	0.318844		0.987388	-0.674798
0.98858	0.319921		0.98822	-0.677623
0.989412	0.319432		0.989052	-0.681807
0.990244	0.319187		0.989883	-0.68453
0.991076	0.318073		0.990715	-0.687131
0.991907	0.318112		0.991547	-0.691237
0.992739	0.317339		0.992379	-0.694913
0.993571	0.318269		0.99321	-0.697742
0.994403	0.318758		0.994042	-0.700441
0.995234	0.318812		0.994874	-0.703794
0.996066	0.319747		0.995705	-0.70662
0.996898	0.320451		0.996537	-0.709924
0.997729	0.321106		0.997369	-0.713594
0.998561	0.321078		0.998201	-0.717102
0.999393	0.32179		0.999032	-0.72016
1.00022	0.321444		0.999864	-0.723348
1.00106	0.321922		1.0007	-0.726476
1.00189	0.322545		1.00153	-0.729953
1.00272	0.323059		1.00236	-0.732788
1.00355	0.322587		1.00319	-0.735511
1.00438	0.32477		1.00402	-0.738382
1.00521	0.325488		1.00485	-0.741105
1.00605	0.326465		1.00569	-0.744943
1.00688	0.325811		1.00652	-0.74931
1.00771	0.325438		1.00735	-0.75282
1.00854	0.326071		1.00818	-0.755966
1.00937	0.325638		1.00901	-0.759421
1.01021	0.326112		1.00985	-0.762759
1.01104	0.327443		1.01068	-0.766191
1.01187	0.32715		1.01151	-0.769166
1.0127	0.326463		1.01234	-0.771745
1.01353	0.326908		1.01317	-0.773951
1.01436	0.328928		1.014	-0.776333
1.0152	0.327875		1.01483	-0.779279
1.01603	0.328023		1.01567	-0.782936
1.01686	0.329138		1.0165	-0.787309
1.01769	0.328741		1.01733	-0.790655
1.01852	0.329448		1.01816	-0.794202
1.01935	0.330463		1.01899	-0.79737
1.02019	0.330954		1.01982	-0.799965
1.02102	0.331267		1.02066	-0.803231
1.02185	0.331664		1.02149	-0.807303
1.02268	0.332336		1.02232	-0.810937
1.02351	0.332449		1.02315	-0.813299
1.02435	0.332715		1.02398	-0.816346
1.02518	0.333547		1.02482	-0.820582
1.02601	0.333541		1.02565	-0.824201
1.02684	0.334045		1.02648	-0.827417
1.02767	0.334655		1.02731	-0.830903
1.0285	0.335167		1.02814	-0.834825
1.02934	0.335621		1.02897	-0.839101
1.03017	0.335326		1.02981	-0.842194
1.031	0.336315		1.03064	-0.845284
1.03183	0.336406		1.03147	-0.848984
1.03266	0.337347		1.0323	-0.852668
1.03349	0.337291		1.03313	-0.855554
1.03432	0.337823		1.03397	-0.85897
1.03516	0.337599		1.0348	-0.862868
1.03599	0.337829		1.03563	-0.866805
1.03682	0.338638		1.03646	-0.870093
1.03765	0.338558		1.03729	-0.873745
1.03848	0.338428		1.03812	-0.876537
1.03932	0.338138		1.03896	-0.879692
1.04015	0.338854		1.03979	-0.88306
1.04098	0.338376		1.04062	-0.886022
1.04181	0.338536		1.04145	-0.889849
1.04264	0.33913		1.04228	-0.893648
1.04347	0.339597		1.04311	-0.897072
1.04431	0.338987		1.04394	-0.901068
1.04514	0.338615		1.04478	-0.904799
1.04597	0.337453		1.04561	-0.909167
1.0468	0.337136		1.04644	-0.913413
1.04763	0.337319		1.04727	-0.917638
1.04846	0.338324		1.0481	-0.920976
1.0493	0.339206		1.04894	-0.924547
1.05013	0.338207		1.04977	-0.92835
1.05096	0.338245		1.0506	-0.931772
1.05179	0.337787		1.05143	-0.935332
1.05262	0.33737		1.05226	-0.939541
1.05346	0.338316		1.05309	-0.943626
1.05429	0.339048		1.05393	-0.947206
1.05512	0.338107		1.05476	-0.950952
1.05595	0.33722		1.05559	-0.954847
1.05678	0.337295		1.05642	-0.958883
1.05761	0.337631		1.05725	-0.962846
1.05845	0.33647		1.05808	-0.966292
1.05928	0.337372		1.05892	-0.970231
1.06011	0.33663		1.05975	-0.974897
1.06094	0.336926		1.06058	-0.979368
1.06177	0.336402		1.06141	-0.984434
1.0626	0.336262		1.06224	-0.988007
1.06344	0.335589		1.06307	-0.99071
1.06427	0.336096		1.06391	-0.995076
1.0651	0.335901		1.06474	-0.999554
1.06593	0.336145		1.06557	-1.00372
1.06676	0.33599		1.0664	-1.00745
1.06759	0.337409		1.06723	-1.01085
1.06843	0.337468		1.06807	-1.0146
1.06926	0.336977		1.0689	-1.01833
1.07009	0.337507		1.06973	-1.0215
1.07092	0.337975		1.07056	-1.02439
1.07175	0.33816		1.07139	-1.02871
1.07258	0.337614		1.07222	-1.03367
1.07342	0.337783		1.07306	-1.03771
1.07425	0.338288		1.07389	-1.04127
1.07508	0.33809		1.07472	-1.0446
1.07591	0.338347		1.07555	-1.04825
1.07674	0.338298		1.07638	-1.05208
1.07757	0.337509		1.07721	-1.05565
1.07841	0.336671		1.07805	-1.05976
1.07924	0.336886		1.07888	-1.06405
1.08007	0.337724		1.07971	-1.06874
1.0809	0.338477		1.08054	-1.07328
1.08173	0.338303		1.08137	-1.07755
1.08256	0.338153		1.08221	-1.08214
1.0834	0.337974		1.08304	-1.08587
1.08423	0.337906		1.08387	-1.08956
1.08506	0.33752		1.0847	-1.09443
1.08589	0.337643		1.08553	-1.09936
1.08672	0.338229		1.08636	-1.10404
1.08756	0.338708		1.08719	-1.10801
1.08839	0.339138		1.08803	-1.11163
1.08922	0.33834		1.08886	-1.11489
1.09005	0.338348		1.08969	-1.11865
1.09088	0.338997		1.09052	-1.12325
1.09171	0.339698		1.09135	-1.12707
1.09255	0.339393		1.09218	-1.13094
1.09338	0.33945		1.09302	-1.13539
1.09421	0.339986		1.09385	-1.13895
1.09504	0.340198		1.09468	-1.14282
1.09587	0.339849		1.09551	-1.14721
1.0967	0.340193		1.09634	-1.15162
1.09754	0.340289		1.09718	-1.15587
1.09837	0.340203		1.09801	-1.15978
1.0992	0.339946		1.09884	-1.16369
1.10003	0.340576		1.09967	-1.16797
1.10086	0.340565		1.1005	-1.17154
1.1017	0.340877		1.10133	-1.1753
1.10253	0.340087		1.10217	-1.17939
1.10336	0.340377		1.103	-1.18222
1.10419	0.340695		1.10383	-1.18623
1.10502	0.340829		1.10466	-1.19017
1.10585	0.340788		1.10549	-1.1931
1.10668	0.340706		1.10633	-1.19686
1.10752	0.339936		1.10716	-1.20104
1.10835	0.339203		1.10799	-1.20479
1.10918	0.337857		1.10882	-1.20953
1.11001	0.337397		1.10965	-1.21427
1.11084	0.337881		1.11048	-1.21886
1.11168	0.337839		1.11132	-1.22298
1.11251	0.337775		1.11215	-1.2273
1.11334	0.337985		1.11298	-1.23121
1.11417	0.33813		1.11381	-1.23537
1.115	0.338106		1.11464	-1.24019
1.11583	0.338229		1.11547	-1.24529
1.11667	0.338952		1.11631	-1.24993
1.1175	0.338273		1.11714	-1.25445
1.11833	0.338674		1.11797	-1.25843
1.11916	0.339318		1.1188	-1.2636
1.11999	0.340351		1.11963	-1.26909
1.12082	0.340233		1.12046	-1.27403
1.12166	0.339484		1.1213	-1.27831
1.12249	0.338791		1.12213	-1.28219
1.12332	0.339209		1.12296	-1.28653
1.12415	0.339843		1.12379	-1.29096
1.12498	0.340133		1.12462	-1.29635
1.12582	0.340223		1.12546	-1.30175
1.12665	0.340369		1.12629	-1.3056
1.12748	0.340712		1.12712	-1.30907
1.12831	0.340871		1.12795	-1.31343
1.12914	0.340619		1.12878	-1.31766
1.12997	0.340333		1.12961	-1.32238
1.13081	0.340998		1.13044	-1.32716
1.13164	0.341109		1.13128	-1.33193
1.13247	0.340489		1.13211	-1.33634
1.1333	0.341336		1.13294	-1.34094
1.13413	0.342794		1.13377	-1.34587
1.13496	0.343455		1.1346	-1.35009
1.1358	0.343648		1.13543	-1.35477
1.13663	0.343198		1.13627	-1.35967
1.13746	0.34317		1.1371	-1.36454
1.13829	0.344099		1.13793	-1.36887
1.13912	0.344701		1.13876	-1.37331
1.13995	0.345861		1.13959	-1.37761
1.14079	0.34752		1.14043	-1.3818
1.14162	0.347799		1.14126	-1.38629
1.14245	0.347643		1.14209	-1.39069
1.14328	0.348119		1.14292	-1.39502
1.14411	0.348995		1.14375	-1.39939
1.14494	0.349825		1.14458	-1.40481
1.14578	0.350053		1.14542	-1.41031
1.14661	0.350028		1.14625	-1.41491
1.14744	0.350497		1.14708	-1.41992
1.14827	0.351105		1.14791	-1.42447
1.1491	0.351908		1.14874	-1.42958
1.14993	0.35297		1.14958	-1.43502
1.15077	0.353647		1.15041	-1.43973
1.1516	0.353411		1.15124	-1.44439
1.15243	0.353093		1.15207	-1.44923
1.15326	0.353164		1.1529	-1.45392
1.15409	0.353788		1.15373	-1.45876
1.15492	0.354404		1.15457	-1.46368
1.15576	0.354768		1.1554	-1.46794
1.15659	0.355213		1.15623	-1.4721
1.15742	0.355227		1.15706	-1.4762
1.15825	0.355704		1.15789	-1.47971
1.15908	0.357304		1.15872	-1.48341
1.15992	0.358386		1.15955	-1.48852
1.16075	0.359283		1.16039	-1.49305
1.16158	0.360129		1.16122	-1.4966
1.16241	0.360028		1.16205	-1.501
1.16324	0.36038		1.16288	-1.50496
1.16407	0.36149		1.16371	-1.50957
1.16491	0.360945		1.16455	-1.51429
1.16574	0.360028		1.16538	-1.51851
1.16657	0.360411		1.16621	-1.52238
1.1674	0.360365		1.16704	-1.52665
1.16823	0.36012		1.16787	-1.53093
1.16907	0.360086		1.1687	-1.53532
1.1699	0.360249		1.16954	-1.53881
1.17073	0.361136		1.17037	-1.54347
1.17156	0.361535		1.1712	-1.5481
1.17239	0.361587		1.17203	-1.55184
1.17322	0.361913		1.17286	-1.55626
1.17406	0.362492		1.17369	-1.56085
1.17489	0.361589		1.17453	-1.56553
1.17572	0.360119		1.17536	-1.57016
1.17655	0.359521		1.17619	-1.57494
1.17738	0.359409		1.17702	-1.57914
1.17821	0.359849		1.17785	-1.58411
1.17904	0.361034		1.17868	-1.58767
1.17988	0.361369		1.17952	-1.5923
1.18071	0.360966		1.18035	-1.59708
1.18154	0.36002		1.18118	-1.60206
1.18237	0.358655		1.18201	-1.60684
1.1832	0.358831		1.18284	-1.61139
1.18404	0.359512		1.18368	-1.616
1.18487	0.359406		1.18451	-1.62081
1.1857	0.359267		1.18534	-1.62557
1.18653	0.35923		1.18617	-1.62972
1.18736	0.358873		1.187	-1.63337
1.18819	0.359726		1.18783	-1.63819
1.18903	0.359767		1.18867	-1.6428
1.18986	0.359086		1.1895	-1.64783
1.19069	0.359143		1.19033	-1.65284
1.19152	0.358994		1.19116	-1.65645
1.19235	0.359031		1.19199	-1.66026
1.19318	0.359481		1.19282	-1.66482
1.19402	0.359505		1.19366	-1.66909
1.19485	0.359167		1.19449	-1.67364
1.19568	0.358588		1.19532	-1.67857
1.19651	0.358309		1.19615	-1.68225
1.19734	0.358717		1.19698	-1.68576
1.19817	0.358656		1.19782	-1.68979
1.19901	0.358792		1.19865	-1.69443
1.19984	0.358998		1.19948	-1.69967
1.20067	0.3579		1.20031	-1.70526
1.2015	0.35647		1.20114	-1.70927
1.20233	0.35602		1.20197	-1.7134
1.20317	0.355681		1.2028	-1.71817
1.204	0.355972		1.20364	-1.72181
1.20483	0.356457		1.20447	-1.72666
1.20566	0.356257		1.2053	-1.73166
1.20649	0.356547		1.20613	-1.73639
1.20732	0.357054		1.20696	-1.74115
1.20816	0.356888		1.20779	-1.74538
1.20899	0.356674		1.20863	-1.74988
1.20982	0.35699		1.20946	-1.7548
1.21065	0.357128		1.21029	-1.75952
1.21148	0.357117		1.21112	-1.76378
1.21231	0.357046		1.21195	-1.76814
1.21315	0.357285		1.21279	-1.77244
1.21398	0.35725		1.21362	-1.77746
1.21481	0.356623		1.21445	-1.7812
1.21564	0.356146		1.21528	-1.78479
1.21647	0.355915		1.21611	-1.78916
1.2173	0.356255		1.21694	-1.79332
1.21814	0.356735		1.21778	-1.79767
1.21897	0.357242		1.21861	-1.80252
1.2198	0.357437		1.21944	-1.80542
1.22063	0.356726		1.22027	-1.80975
1.22146	0.356067		1.2211	-1.81354
1.22229	0.356211		1.22193	-1.81723
1.22313	0.356783		1.22277	-1.82213
1.22396	0.35677		1.2236	-1.82677
1.22479	0.356293		1.22443	-1.83085
1.22562	0.356101		1.22526	-1.8349
1.22645	0.356181		1.22609	-1.83924
1.22728	0.355856		1.22693	-1.84292
1.22812	0.35568		1.22776	-1.84711
1.22895	0.356109		1.22859	-1.85206
1.22978	0.355955		1.22942	-1.85539
1.23061	0.355559		1.23025	-1.85907
1.23144	0.355805		1.23108	-1.86275
1.23228	0.355675		1.23192	-1.86539
1.23311	0.355441		1.23275	-1.86959
1.23394	0.355271		1.23358	-1.87397
1.23477	0.355144		1.23441	-1.8785
1.2356	0.355478		1.23524	-1.88345
1.23643	0.355223		1.23607	-1.88842
1.23727	0.355433		1.23691	-1.89285
1.2381	0.355858		1.23774	-1.89777
1.23893	0.356636		1.23857	-1.90264
1.23976	0.356685		1.2394	-1.90744
1.24059	0.357178		1.24023	-1.91152
1.24142	0.356832		1.24106	-1.91586
1.24226	0.356564		1.2419	-1.92004
1.24309	0.357145		1.24273	-1.92384
1.24392	0.357583		1.24356	-1.92799
1.24475	0.357053		1.24439	-1.93168
1.24558	0.356232		1.24522	-1.93624
1.24642	0.35599		1.24605	-1.94033
1.24725	0.356129		1.24689	-1.9436
1.24808	0.355963		1.24772	-1.94713
1.24891	0.356156		1.24855	-1.95093
1.24974	0.3571		1.24938	-1.95514
1.25057	0.357805		1.25021	-1.95863
1.25141	0.358277		1.25104	-1.96243
1.25224	0.358572		1.25188	-1.96651
1.25307	0.359007		1.25271	-1.9713
1.2539	0.359046		1.25354	-1.97603
1.25473	0.358346		1.25437	-1.9806
1.25556	0.358159		1.2552	-1.98526
1.25639	0.358175		1.25604	-1.99046
1.25723	0.358455		1.25687	-1.99493
1.25806	0.358996		1.2577	-1.99893
1.25889	0.359398		1.25853	-2.00268
1.25972	0.360362		1.25936	-2.00633
1.26055	0.360449		1.26019	-2.01014
1.26139	0.359854		1.26103	-2.01436
1.26222	0.35976		1.26186	-2.01924
1.26305	0.360618		1.26269	-2.02411
1.26388	0.361327		1.26352	-2.02916
1.26471	0.362036		1.26435	-2.03169
1.26554	0.363162		1.26518	-2.03529
1.26638	0.363717		1.26602	-2.0392
1.26721	0.363506		1.26685	-2.04401
1.26804	0.363425		1.26768	-2.04817
1.26887	0.363367		1.26851	-2.05239
1.2697	0.363444		1.26934	-2.05598
1.27053	0.363335		1.27018	-2.05924
1.27137	0.363192		1.27101	-2.06375
1.2722	0.363733		1.27184	-2.06772
1.27303	0.363846		1.27267	-2.07111
1.27386	0.364268		1.2735	-2.07692
1.27469	0.364192		1.27433	-2.08172
1.27553	0.364047		1.27517	-2.08574
1.27636	0.36403		1.276	-2.08969
1.27719	0.364304		1.27683	-2.09278
1.27802	0.364423		1.27766	-2.09556
1.27885	0.364422		1.27849	-2.09825
1.27968	0.363844		1.27932	-2.10296
1.28052	0.363017		1.28015	-2.1081
1.28135	0.363207		1.28099	-2.113
1.28218	0.36329		1.28182	-2.11635
1.28301	0.363543		1.28265	-2.12047
1.28384	0.36418		1.28348	-2.12382
1.28467	0.364653		1.28431	-2.12805
1.28551	0.364285		1.28515	-2.13202
1.28634	0.365426		1.28598	-2.13626
1.28717	0.366022		1.28681	-2.14057
1.288	0.366956		1.28764	-2.14504
1.28883	0.367227		1.28847	-2.15042
1.28966	0.367847		1.2893	-2.15498
1.2905	0.368218		1.29014	-2.15944
1.29133	0.368312		1.29097	-2.16393
1.29216	0.368174		1.2918	-2.16851
1.29299	0.368178		1.29263	-2.17225
1.29382	0.368128		1.29346	-2.17591
1.29465	0.367875		1.29429	-2.1784
1.29549	0.368491		1.29513	-2.18141
1.29632	0.369143		1.29596	-2.18473
1.29715	0.369541		1.29679	-2.18796
1.29798	0.370008		1.29762	-2.19138
1.29881	0.370927		1.29845	-2.19545
1.29964	0.370428		1.29929	-2.20023
1.30048	0.372032		1.30012	-2.20404
1.30131	0.371714		1.30095	-2.20723
1.30214	0.371223		1.30178	-2.21103
1.30297	0.371564		1.30261	-2.21441
1.3038	0.371954		1.30344	-2.21736
1.30463	0.371817		1.30428	-2.2213
1.30547	0.372499		1.30511	-2.22424
1.3063	0.372442		1.30594	-2.22941
1.30713	0.372985		1.30677	-2.23251
1.30796	0.372885		1.3076	-2.23639
1.30879	0.373642		1.30843	-2.23976
1.30963	0.373797		1.30927	-2.24343
1.31046	0.374339		1.3101	-2.2475
1.31129	0.374678		1.31093	-2.2507
1.31212	0.37424		1.31176	-2.25427
1.31295	0.373206		1.31259	-2.25787
1.31378	0.374094		1.31342	-2.26195
1.31462	0.374905		1.31426	-2.26615
1.31545	0.375008		1.31509	-2.26854
1.31628	0.375837		1.31592	-2.27087
1.31711	0.376617		1.31675	-2.27443
1.31794	0.377208		1.31758	-2.27767
1.31878	0.377718		1.31841	-2.28094
1.31961	0.378341		1.31925	-2.28496
1.32044	0.378727		1.32008	-2.28934
1.32127	0.37908		1.32091	-2.29259
1.3221	0.379414		1.32174	-2.29406
1.32293	0.379257		1.32257	-2.29578
1.32377	0.37843		1.3234	-2.2989
1.3246	0.377917		1.32424	-2.30279
1.32543	0.377729		1.32507	-2.30557
1.32626	0.37859		1.3259	-2.30909
1.32709	0.37903		1.32673	-2.3129
1.32792	0.378763		1.32756	-2.31556
1.32875	0.378803		1.32839	-2.31861
1.32959	0.378837		1.32923	-2.32183
1.33042	0.379653		1.33006	-2.32436
1.33125	0.379909		1.33089	-2.32708
1.33208	0.380843		1.33172	-2.33068
1.33291	0.380322		1.33255	-2.33377
1.33375	0.379469		1.33339	-2.33704
1.33458	0.378763		1.33422	-2.3409
1.33541	0.379142		1.33505	-2.34492
1.33624	0.379424		1.33588	-2.34971
1.33707	0.379194		1.33671	-2.35345
1.3379	0.379122		1.33754	-2.3568
1.33874	0.378628		1.33838	-2.35905
1.33957	0.379071		1.33921	-2.36187
1.3404	0.379278		1.34004	-2.36497
1.34123	0.38027		1.34087	-2.36695
1.34206	0.379888		1.3417	-2.37039
1.34289	0.37996		1.34254	-2.37438
1.34373	0.380571		1.34337	-2.37793
1.34456	0.380565		1.3442	-2.38225
1.34539	0.38091		1.34503	-2.38631
1.34622	0.380646		1.34586	-2.38887
1.34705	0.379579		1.34669	-2.39249
1.34788	0.379463		1.34753	-2.39549
1.34872	0.378068		1.34836	-2.39887
1.34955	0.379192		1.34919	-2.40224
1.35038	0.378276		1.35002	-2.40498
1.35121	0.378064		1.35085	-2.40747
1.35204	0.377449		1.35168	-2.41058
1.35288	0.3772		1.35251	-2.41431
1.35371	0.37753		1.35335	-2.417
1.35454	0.379499		1.35418	-2.42065
1.35537	0.378143		1.35501	-2.42379
1.3562	0.378209		1.35584	-2.42705
1.35703	0.379043		1.35667	-2.431
1.35787	0.378878		1.35751	-2.43452
1.3587	0.379126		1.35834	-2.43737
1.35953	0.380096		1.35917	-2.44079
1.36036	0.379694		1.36	-2.44464
1.36119	0.380808		1.36083	-2.4463
1.36202	0.380573		1.36166	-2.44932
1.36286	0.381004		1.3625	-2.45186
1.36369	0.380772		1.36333	-2.45642
1.36452	0.380587		1.36416	-2.45955
1.36535	0.380804		1.36499	-2.46317
1.36618	0.381518		1.36582	-2.46654
1.36702	0.38231		1.36665	-2.46976
1.36785	0.381405		1.36749	-2.47234
1.36868	0.381321		1.36832	-2.47474
1.36951	0.381282		1.36915	-2.47784
1.37034	0.380602		1.36998	-2.48101
1.37117	0.380192		1.37081	-2.48286
1.372	0.379357		1.37165	-2.48538
1.37284	0.379227		1.37248	-2.48866
1.37367	0.378555		1.37331	-2.49142
1.3745	0.379321		1.37414	-2.49378
1.37533	0.380008		1.37497	-2.49581
1.37616	0.380334		1.3758	-2.49784
1.37699	0.379698		1.37664	-2.50015
1.37783	0.379197		1.37747	-2.50213
1.37866	0.37865		1.3783	-2.50353
1.37949	0.379472		1.37913	-2.50598
1.38032	0.379725		1.37996	-2.50926
1.38115	0.379901		1.38079	-2.51316
1.38199	0.379265		1.38163	-2.51595
1.38282	0.378586		1.38246	-2.51943
1.38365	0.378585		1.38329	-2.52196
1.38448	0.378414		1.38412	-2.52413
1.38531	0.378861		1.38495	-2.52641
1.38614	0.379083		1.38579	-2.52868
1.38698	0.379702		1.38662	-2.53213
1.38781	0.38059		1.38745	-2.53539
1.38864	0.380806		1.38828	-2.53759
1.38947	0.381538		1.38911	-2.53964
1.3903	0.382265		1.38994	-2.54224
1.39114	0.381236		1.39078	-2.54445
1.39197	0.381784		1.39161	-2.54711
1.3928	0.382074		1.39244	-2.55049
1.39363	0.383105		1.39327	-2.55241
1.39446	0.383917		1.3941	-2.55511
1.39529	0.384342		1.39493	-2.55794
1.39613	0.384285		1.39576	-2.56043
1.39696	0.385367		1.3966	-2.56255
1.39779	0.385641		1.39743	-2.56518
1.39862	0.384785		1.39826	-2.56742
1.39945	0.384843		1.39909	-2.57006
1.40028	0.385259		1.39992	-2.57329
1.40112	0.385347		1.40076	-2.57567
1.40195	0.385334		1.40159	-2.57734
1.40278	0.384511		1.40242	-2.58007
1.40361	0.386089		1.40325	-2.58312
1.40444	0.386147		1.40408	-2.58557
1.40527	0.386027		1.40491	-2.5871
1.40611	0.385485		1.40575	-2.58974
1.40694	0.385233		1.40658	-2.59166
1.40777	0.386166		1.40741	-2.59286
1.4086	0.38603		1.40824	-2.59497
1.40943	0.386847		1.40907	-2.59787
1.41026	0.386841		1.4099	-2.60003
1.4111	0.38738		1.41074	-2.60343
1.41193	0.387993		1.41157	-2.60608
1.41276	0.388858		1.4124	-2.60915
1.41359	0.388435		1.41323	-2.61138
1.41442	0.388749		1.41406	-2.61297
1.41525	0.389204		1.4149	-2.61463
1.41609	0.389509		1.41573	-2.61762
1.41692	0.389189		1.41656	-2.62016
1.41775	0.389268		1.41739	-2.62302
1.41858	0.391455		1.41822	-2.62528
1.41941	0.39257		1.41905	-2.62881
1.42024	0.392911		1.41989	-2.63195
1.42108	0.392344		1.42072	-2.63435
1.42191	0.393185		1.42155	-2.63772
1.42274	0.39294		1.42238	-2.64053
1.42357	0.392879		1.42321	-2.64392
1.4244	0.393186		1.42404	-2.64481
1.42524	0.392417		1.42488	-2.64686
1.42607	0.392727		1.42571	-2.64953
1.4269	0.392549		1.42654	-2.65229
1.42773	0.392818		1.42737	-2.65547
1.42856	0.392089		1.4282	-2.65787
1.42939	0.392638		1.42903	-2.66024
1.43023	0.392454		1.42987	-2.66247
1.43106	0.391553		1.4307	-2.66505
1.43189	0.391066		1.43153	-2.66768
1.43272	0.390876		1.43236	-2.67046
1.43355	0.390612		1.43319	-2.67376
1.43438	0.390784		1.43403	-2.67618
1.43522	0.390515		1.43486	-2.67913
1.43605	0.390474		1.43569	-2.68165
1.43688	0.390577		1.43652	-2.68416
1.43771	0.390834		1.43735	-2.68633
1.43854	0.390244		1.43818	-2.6891
1.43938	0.389919		1.43901	-2.69189
1.44021	0.390173		1.43985	-2.69438
1.44104	0.389692		1.44068	-2.69698
1.44187	0.389788		1.44151	-2.69935
1.4427	0.389027		1.44234	-2.702
1.44353	0.389505		1.44317	-2.70445
1.44436	0.389177		1.444	-2.70766
1.4452	0.388239		1.44484	-2.7098
1.44603	0.387331		1.44567	-2.71194
1.44686	0.387259		1.4465	-2.71489
1.44769	0.388128		1.44733	-2.71814
1.44852	0.389292		1.44816	-2.72162
1.44935	0.38899		1.449	-2.72447
1.45019	0.388757		1.44983	-2.72757
1.45102	0.38858		1.45066	-2.73001
1.45185	0.388339		1.45149	-2.73268
1.45268	0.387771		1.45232	-2.73417
1.45351	0.387939		1.45315	-2.73649
1.45435	0.387668		1.45399	-2.73917
1.45518	0.388138		1.45482	-2.74159
1.45601	0.38828		1.45565	-2.74385
1.45684	0.387997		1.45648	-2.74655
1.45767	0.387306		1.45731	-2.74988
1.4585	0.387482		1.45815	-2.75252
1.45934	0.388463		1.45898	-2.75471
1.46017	0.387419		1.45981	-2.75735
1.461	0.386738		1.46064	-2.75906
1.46183	0.387208		1.46147	-2.76195
1.46266	0.388096		1.4623	-2.76429
1.46349	0.388395		1.46314	-2.76607
1.46433	0.389217		1.46397	-2.76751
1.46516	0.389612		1.4648	-2.76906
1.46599	0.390148		1.46563	-2.77127
1.46682	0.390591		1.46646	-2.77343
1.46765	0.390689		1.46729	-2.77621
1.46849	0.391128		1.46812	-2.77861
1.46932	0.390843		1.46896	-2.78015
1.47015	0.390671		1.46979	-2.78211
1.47098	0.390607		1.47062	-2.78389
1.47181	0.391009		1.47145	-2.78695
1.47264	0.391647		1.47228	-2.78896
1.47348	0.392896		1.47312	-2.79087
1.47431	0.393473		1.47395	-2.79315
1.47514	0.394092		1.47478	-2.79558
1.47597	0.394423		1.47561	-2.79801
1.4768	0.394138		1.47644	-2.79945
1.47763	0.393957		1.47727	-2.80094
1.47847	0.393372		1.47811	-2.80292
1.4793	0.39325		1.47894	-2.80511
1.48013	0.393679		1.47977	-2.80696
1.48096	0.394003		1.4806	-2.80801
1.48179	0.394113		1.48143	-2.8092
1.48262	0.394723		1.48226	-2.81075
1.48346	0.394354		1.4831	-2.8122
1.48429	0.394105		1.48393	-2.81356
1.48512	0.394101		1.48476	-2.81516
1.48595	0.395563		1.48559	-2.81677
1.48678	0.396255		1.48642	-2.81889
1.48761	0.396262		1.48725	-2.82169
1.48845	0.396525		1.48809	-2.82376
1.48928	0.396675		1.48892	-2.8248
1.49011	0.396333		1.48975	-2.82598
1.49094	0.396191		1.49058	-2.8282
1.49177	0.39655		1.49141	-2.8302
1.4926	0.39627		1.49225	-2.83163
1.49344	0.396248		1.49308	-2.83382
1.49427	0.396219		1.49391	-2.83649
1.4951	0.395917		1.49474	-2.83837
1.49593	0.396318		1.49557	-2.83999
1.49676	0.39665		1.4964	-2.8419
1.4976	0.396594		1.49724	-2.84386
1.49843	0.397277		1.49807	-2.84562
1.49926	0.397329		1.4989	-2.84667
1.50009	0.397314		1.49973	-2.84842
1.50092	0.397429		1.50056	-2.85087
1.50175	0.397671		1.50139	-2.85286
1.50259	0.397951		1.50223	-2.85504
1.50342	0.398117		1.50306	-2.85676
1.50425	0.397641		1.50389	-2.85854
1.50508	0.397211		1.50472	-2.86035
1.50591	0.396057		1.50555	-2.86141
1.50674	0.395781		1.50639	-2.86273
1.50758	0.395948		1.50722	-2.86504
1.50841	0.396359		1.50805	-2.86739
1.50924	0.396976		1.50888	-2.86861
1.51007	0.39702		1.50971	-2.86974
1.5109	0.397756		1.51054	-2.87145
1.51174	0.398695		1.51137	-2.87333
1.51257	0.398536		1.51221	-2.87514
1.5134	0.398501		1.51304	-2.87674
1.51423	0.39913		1.51387	-2.87848
1.51506	0.398814		1.5147	-2.88035
1.51589	0.399178		1.51553	-2.88203
1.51673	0.398832		1.51636	-2.8828
1.51756	0.39879		1.5172	-2.88441
1.51839	0.399651		1.51803	-2.88656
1.51922	0.399987		1.51886	-2.88811
1.52005	0.400674		1.51969	-2.88923
1.52088	0.401273		1.52052	-2.89058
1.52171	0.401408		1.52136	-2.89288
1.52255	0.401001		1.52219	-2.8956
1.52338	0.40106		1.52302	-2.89798
1.52421	0.401029		1.52385	-2.90022
1.52504	0.401509		1.52468	-2.90292
1.52587	0.402153		1.52551	-2.90451
1.52671	0.40261		1.52635	-2.90555
1.52754	0.40191		1.52718	-2.90699
1.52837	0.401153		1.52801	-2.90833
1.5292	0.401321		1.52884	-2.90938
1.53003	0.401757		1.52967	-2.91119
1.53086	0.401933		1.53051	-2.91324
1.5317	0.402501		1.53134	-2.91439
1.53253	0.403489		1.53217	-2.9152
1.53336	0.404006		1.533	-2.91664
1.53419	0.404413		1.53383	-2.91871
1.53502	0.405334		1.53466	-2.92041
1.53585	0.406153		1.5355	-2.9219
1.53669	0.405972		1.53633	-2.92382
1.53752	0.405912		1.53716	-2.92546
1.53835	0.405677		1.53799	-2.92729
1.53918	0.405716		1.53882	-2.92925
1.54001	0.4057		1.53965	-2.93139
1.54085	0.406323		1.54049	-2.93395
1.54168	0.406779		1.54132	-2.93593
1.54251	0.40728		1.54215	-2.93732
1.54334	0.407764		1.54298	-2.93857
1.54417	0.408503		1.54381	-2.93994
1.545	0.408987		1.54464	-2.94063
1.54584	0.409347		1.54548	-2.94124
1.54667	0.4097		1.54631	-2.9426
1.5475	0.410835		1.54714	-2.94493
1.54833	0.410145		1.54797	-2.94727
1.54916	0.409734		1.5488	-2.94875
1.54999	0.409508		1.54963	-2.95017
1.55083	0.409055		1.55047	-2.95194
1.55166	0.408854		1.5513	-2.95404
1.55249	0.408722		1.55213	-2.956
1.55332	0.408609		1.55296	-2.95727
1.55415	0.408878		1.55379	-2.95856
1.55498	0.408924		1.55462	-2.9601
1.55582	0.408991		1.55546	-2.96101
1.55665	0.409688		1.55629	-2.96224
1.55748	0.410136		1.55712	-2.96366
1.55831	0.410939		1.55795	-2.96505
1.55914	0.411344		1.55878	-2.96633
1.55997	0.410999		1.55961	-2.96815
1.56081	0.411226		1.56045	-2.97097
1.56164	0.411313		1.56128	-2.97345
1.56247	0.410659		1.56211	-2.97505
1.5633	0.410272		1.56294	-2.9763
1.56413	0.410513		1.56377	-2.97729
1.56496	0.411006		1.56461	-2.97856
1.5658	0.412019		1.56544	-2.97961
1.56663	0.412623		1.56627	-2.9809
1.56746	0.412821		1.5671	-2.98291
1.56829	0.413009		1.56793	-2.98537
1.56912	0.413329		1.56876	-2.98758
1.56995	0.413432		1.5696	-2.98947
1.57079	0.414423		1.57043	-2.99128
1.57162	0.415238		1.57126	-2.99308
1.57245	0.415187		1.57209	-2.99477
1.57328	0.41462		1.57292	-2.99607
1.57411	0.41419		1.57375	-2.99725
1.57495	0.414357		1.57459	-2.99866
1.57578	0.414601		1.57542	-2.99963
1.57661	0.414639		1.57625	-3.00116
1.57744	0.414259		1.57708	-3.00332
1.57827	0.414675		1.57791	-3.00465
1.5791	0.415282		1.57875	-3.0058
1.57994	0.415259		1.57958	-3.00656
1.58077	0.415098		1.58041	-3.00736
1.5816	0.414241		1.58124	-3.00851
1.58243	0.413629		1.58207	-3.00951
1.58326	0.413484		1.5829	-3.01093
1.5841	0.412568		1.58373	-3.0128
1.58493	0.411861		1.58457	-3.01423
1.58576	0.411529		1.5854	-3.01537
1.58659	0.410909		1.58623	-3.01733
1.58742	0.410848		1.58706	-3.01909
1.58825	0.410447		1.58789	-3.02072
1.58909	0.410474		1.58872	-3.02258
1.58992	0.410925		1.58956	-3.02429
1.59075	0.411715		1.59039	-3.02586
1.59158	0.412163		1.59122	-3.02755
1.59241	0.41192		1.59205	-3.02941
1.59324	0.411698		1.59288	-3.03057
1.59407	0.411179		1.59372	-3.03176
1.59491	0.410848		1.59455	-3.03322
1.59574	0.410231		1.59538	-3.03535
1.59657	0.410225		1.59621	-3.03756
1.5974	0.410309		1.59704	-3.03953
1.59823	0.409696		1.59787	-3.04163
1.59907	0.408867		1.59871	-3.04327
1.5999	0.408161		1.59954	-3.04585
1.60073	0.408452		1.60037	-3.04808
1.60156	0.407942		1.6012	-3.04939
1.60239	0.407391		1.60203	-3.0501
1.60322	0.407184		1.60286	-3.05103
1.60406	0.407231		1.6037	-3.05341
1.60489	0.407429		1.60453	-3.05501
1.60572	0.4078		1.60536	-3.05651
1.60655	0.408046		1.60619	-3.05775
1.60738	0.407361		1.60702	-3.05955
1.60821	0.406348		1.60786	-3.06146
1.60905	0.406259		1.60869	-3.06262
1.60988	0.406711		1.60952	-3.06416
1.61071	0.40634		1.61035	-3.06557
1.61154	0.406063		1.61118	-3.06655
1.61237	0.40594		1.61201	-3.06775
1.61321	0.405632		1.61285	-3.0692
1.61404	0.405482		1.61368	-3.07064
1.61487	0.406033		1.61451	-3.07231
1.6157	0.406307		1.61534	-3.07409
1.61653	0.40581		1.61617	-3.0753
1.61736	0.405577		1.617	-3.07742
1.6182	0.405021		1.61784	-3.07946
1.61903	0.404801		1.61867	-3.08005
1.61986	0.405286		1.6195	-3.08128
1.62069	0.405327		1.62033	-3.08335
1.62152	0.405256		1.62116	-3.08491
1.62235	0.40561		1.62199	-3.08668
1.62319	0.406666		1.62283	-3.08807
1.62402	0.407694		1.62366	-3.08927
1.62485	0.407763		1.62449	-3.09002
1.62568	0.407982		1.62532	-3.09051
1.62651	0.408455		1.62615	-3.09155
[truncated: 26,900 more rows]

## Sheet: Fig. S5
1			2			3			4			5			6			7			8			9			10			11			12			13			14			15			16			17
time (ns)	RMSD (Å)		time (ns)	RMSD (Å)		time (ns)	RMSD (Å)		time (ns)	RMSD (Å)		time (ns)	RMSD (Å)		time (ns)	RMSD (Å)		time (ns)	RMSD (Å)		time (ns)	RMSD (Å)		time (ns)	RMSD (Å)		time (ns)	RMSD (Å)		time (ns)	RMSD (Å)		time (ns)	RMSD (Å)		time (ns)	RMSD (Å)		time (ns)	RMSD (Å)		time (ns)	RMSD (Å)		time (ns)	RMSD (Å)		time (ns)	RMSD (Å)
0.1	0.80511		0.1	0.92119		0.1	1.73278		0.1	0.92126		0.1	1.04138		0.1	2.00067		0.1	1.1012		0.1	1.13665		0.1	0.80715		0.1	1.50425		0.1	1.52067		0.1	1.16849		0.1	1.68767		0.1	1.14826		0.1	0.9987		0.1	0.58811		0.1	0.62099
0.2	0.77544		0.2	1.50679		0.2	1.77472		0.2	0.84042		0.2	1.54803		0.2	2.32339		0.2	0.63636		0.2	1.98414		0.2	0.94369		0.2	1.90082		0.2	1.39324		0.2	1.05174		0.2	1.63941		0.2	1.02753		0.2	1.29242		0.2	0.72295		0.2	0.86488
0.3	0.77232		0.3	1.85779		0.3	1.80732		0.3	0.88932		0.3	1.67395		0.3	1.94799		0.3	0.62682		0.3	2.10097		0.3	0.90245		0.3	1.62888		0.3	1.61654		0.3	1.67449		0.3	1.86323		0.3	1.32075		0.3	1.31121		0.3	0.82742		0.3	1.19467
0.4	0.63873		0.4	1.62338		0.4	1.82872		0.4	0.78755		0.4	1.67844		0.4	2.2461		0.4	0.85214		0.4	2.24716		0.4	1.24265		0.4	1.27831		0.4	1.3449		0.4	1.73675		0.4	2.01108		0.4	1.25792		0.4	1.33869		0.4	0.79356		0.4	1.39797
0.5	0.65394		0.5	1.85984		0.5	1.79701		0.5	0.84474		0.5	1.73608		0.5	1.98637		0.5	0.93564		0.5	2.21903		0.5	1.70764		0.5	1.1464		0.5	1.7009		0.5	1.54113		0.5	1.79432		0.5	1.47704		0.5	1.24368		0.5	0.71487		0.5	0.97638
0.6	0.88844		0.6	1.787		0.6	1.85635		0.6	0.87539		0.6	1.60085		0.6	2.26433		0.6	0.86033		0.6	2.12677		0.6	1.75715		0.6	1.88361		0.6	1.45578		0.6	2.2986		0.6	1.94385		0.6	1.4146		0.6	1.01501		0.6	0.702		0.6	1.10279
0.7	1.04245		0.7	1.75878		0.7	1.53531		0.7	0.9105		0.7	1.72345		0.7	2.03715		0.7	0.83258		0.7	2.1881		0.7	1.65194		0.7	1.61328		0.7	1.70869		0.7	1.89962		0.7	1.916		0.7	1.41256		0.7	1.2237		0.7	0.7016		0.7	1.20126
0.8	0.65285		0.8	1.79361		0.8	1.21702		0.8	0.79515		0.8	1.75805		0.8	2.15767		0.8	0.91476		0.8	2.22893		0.8	1.60517		0.8	1.21524		0.8	1.63131		0.8	2.03977		0.8	2.05274		0.8	1.40332		0.8	1.48403		0.8	0.66761		0.8	1.57368
0.9	0.73171		0.9	1.79685		0.9	0.86919		0.9	0.77698		0.9	1.80571		0.9	1.99561		0.9	0.80266		0.9	2.52335		0.9	1.6957		0.9	1.5612		0.9	2.08128		0.9	2.03155		0.9	2.06405		0.9	1.49408		0.9	1.35029		0.9	0.8023		0.9	1.61861
1	0.72724		1	1.82176		1	2.38478		1	0.90168		1	1.64837		1	2.40687		1	0.78929		1	2.26546		1	1.61543		1	1.48665		1	2.25802		1	1.91003		1	2.08638		1	1.52904		1	1.39632		1	0.79149		1	1.46931
1.1	1.08054		1.1	1.83874		1.1	2.22793		1.1	0.86153		1.1	1.77963		1.1	2.182		1.1	0.8013		1.1	2.42166		1.1	1.71262		1.1	1.09247		1.1	1.98757		1.1	2.36866		1.1	2.12421		1.1	1.4298		1.1	1.16588		1.1	0.70012		1.1	1.49413
1.2	1.03809		1.2	1.78869		1.2	2.47406		1.2	0.80669		1.2	1.7343		1.2	1.63685		1.2	0.84665		1.2	2.17145		1.2	1.42577		1.2	1.12874		1.2	2.14124		1.2	2.24743		1.2	1.97098		1.2	1.37289		1.2	1.27367		1.2	0.7052		1.2	1.34426
1.3	1.33842		1.3	1.85699		1.3	2.69318		1.3	0.86685		1.3	1.72459		1.3	1.80612		1.3	0.89729		1.3	2.24408		1.3	1.62376		1.3	1.16799		1.3	1.87105		1.3	2.28605		1.3	1.80222		1.3	1.38417		1.3	1.35646		1.3	0.68069		1.3	1.49865
1.4	1.05249		1.4	1.80683		1.4	2.45761		1.4	0.92323		1.4	1.17043		1.4	2.2374		1.4	0.82843		1.4	2.18732		1.4	1.69351		1.4	1.46496		1.4	2.03133		1.4	2.24705		1.4	1.71464		1.4	1.50752		1.4	1.33678		1.4	0.75707		1.4	2.09723
1.5	1.17643		1.5	1.8295		1.5	2.72228		1.5	0.89856		1.5	1.34749		1.5	2.26508		1.5	0.81218		1.5	2.34761		1.5	1.73656		1.5	2.11634		1.5	1.96097		1.5	2.46222		1.5	1.74993		1.5	1.31589		1.5	1.14445		1.5	0.69403		1.5	1.78187
1.6	1.25202		1.6	1.82633		1.6	3.139		1.6	0.8416		1.6	1.35496		1.6	2.18716		1.6	0.91498		1.6	2.22662		1.6	1.82908		1.6	2.16535		1.6	1.66034		1.6	2.45411		1.6	1.73006		1.6	1.40306		1.6	1.1161		1.6	0.6739		1.6	2.37197
1.7	1.35062		1.7	1.77317		1.7	3.2621		1.7	0.9048		1.7	1.58346		1.7	1.99494		1.7	0.84689		1.7	2.26322		1.7	1.94855		1.7	2.19207		1.7	1.63749		1.7	2.17819		1.7	1.74568		1.7	1.22363		1.7	1.24939		1.7	0.64113		1.7	2.4077
1.8	1.18348		1.8	1.72812		1.8	2.87581		1.8	0.79722		1.8	1.43223		1.8	2.05797		1.8	0.86757		1.8	2.21509		1.8	1.86586		1.8	2.61779		1.8	1.89357		1.8	2.41124		1.8	1.91155		1.8	1.33287		1.8	1.42244		1.8	0.63115		1.8	2.21254
1.9	1.18761		1.9	1.76631		1.9	2.9659		1.9	0.8682		1.9	1.35352		1.9	2.17436		1.9	0.86972		1.9	2.34774		1.9	1.89575		1.9	3.13163		1.9	1.72365		1.9	2.45975		1.9	2.10913		1.9	1.47344		1.9	1.15234		1.9	0.61727		1.9	2.32359
2	1.05935		2	1.82565		2	2.60187		2	0.97541		2	1.22534		2	1.95661		2	0.83417		2	2.17547		2	1.98806		2	3.05631		2	1.55817		2	2.37535		2	2.10518		2	1.36343		2	1.21687		2	0.64922		2	1.85847
2.1	1.32848		2.1	1.77426		2.1	2.82798		2.1	0.82236		2.1	1.4431		2.1	2.2615		2.1	0.93497		2.1	2.06789		2.1	2.00388		2.1	3.04835		2.1	1.65771		2.1	2.7173		2.1	1.95829		2.1	0.85078		2.1	1.22769		2.1	0.64455		2.1	1.98766
2.2	1.77581		2.2	1.79674		2.2	2.96892		2.2	0.83629		2.2	1.51009		2.2	2.07109		2.2	0.82176		2.2	2.20505		2.2	1.92022		2.2	3.27752		2.2	1.79851		2.2	2.57736		2.2	2.1157		2.2	1.54476		2.2	1.27599		2.2	0.72285		2.2	1.81948
2.3	1.25316		2.3	1.774		2.3	2.90835		2.3	0.89949		2.3	1.45897		2.3	1.91971		2.3	0.89619		2.3	2.27065		2.3	1.97388		2.3	2.88208		2.3	1.97466		2.3	2.62854		2.3	2.46538		2.3	2.03417		2.3	1.35142		2.3	0.84278		2.3	2.04861
2.4	1.72356		2.4	1.80334		2.4	2.97231		2.4	0.83148		2.4	1.5889		2.4	1.94599		2.4	0.85976		2.4	2.42405		2.4	1.60615		2.4	3.16336		2.4	1.98252		2.4	2.37323		2.4	2.04921		2.4	1.94281		2.4	1.4107		2.4	0.76416		2.4	2.00496
2.5	1.89218		2.5	1.79459		2.5	3.02025		2.5	0.96254		2.5	1.28988		2.5	2.19923		2.5	0.86275		2.5	2.40656		2.5	1.73424		2.5	3.07888		2.5	1.74792		2.5	2.46591		2.5	2.53799		2.5	1.48432		2.5	1.59717		2.5	0.75409		2.5	2.03606
2.6	1.82937		2.6	1.74112		2.6	2.94511		2.6	0.82279		2.6	1.48935		2.6	2.23814		2.6	0.85843		2.6	2.42259		2.6	1.68187		2.6	3.22532		2.6	1.89561		2.6	2.35291		2.6	2.09719		2.6	1.33839		2.6	1.43568		2.6	0.70314		2.6	1.80306
2.7	1.8937		2.7	1.76049		2.7	3.03447		2.7	0.86792		2.7	1.40405		2.7	2.17622		2.7	0.73471		2.7	2.38197		2.7	1.86731		2.7	2.74825		2.7	1.71848		2.7	2.45124		2.7	2.39942		2.7	1.3301		2.7	1.35544		2.7	0.73622		2.7	1.80764
2.8	1.26704		2.8	1.79733		2.8	2.8977		2.8	0.98495		2.8	1.75841		2.8	2.51089		2.8	0.83818		2.8	2.3392		2.8	1.65381		2.8	2.38703		2.8	2.14995		2.8	2.12367		2.8	2.15971		2.8	1.43061		2.8	1.35729		2.8	0.73512		2.8	1.84618
2.9	1.21932		2.9	1.78682		2.9	2.8019		2.9	0.88247		2.9	1.5012		2.9	2.31173		2.9	0.86025		2.9	2.52372		2.9	1.57239		2.9	2.65757		2.9	1.81143		2.9	2.02306		2.9	2.02994		2.9	1.30322		2.9	1.46987		2.9	0.68884		2.9	2.02491
3	1.29051		3	1.81973		3	2.93474		3	0.88594		3	1.48765		3	2.5783		3	0.89201		3	2.27858		3	1.61004		3	2.66501		3	1.47645		3	2.12601		3	2.14514		3	1.23173		3	1.20235		3	0.67906		3	1.85261
3.1	1.37881		3.1	1.68576		3.1	3.02816		3.1	0.99818		3.1	1.39066		3.1	2.25317		3.1	0.95961		3.1	2.37245		3.1	1.67311		3.1	2.87791		3.1	1.47305		3.1	2.21218		3.1	2.15512		3.1	1.33135		3.1	1.18146		3.1	0.7809		3.1	2.07473
3.2	1.19266		3.2	1.75092		3.2	3.04905		3.2	0.87411		3.2	1.3989		3.2	2.45092		3.2	0.80682		3.2	2.32294		3.2	1.70676		3.2	2.85803		3.2	1.04769		3.2	2.27449		3.2	2.13356		3.2	1.32171		3.2	1.21597		3.2	0.57311		3.2	1.76211
3.3	1.36606		3.3	1.806		3.3	2.9253		3.3	0.85362		3.3	1.43445		3.3	2.11402		3.3	0.79633		3.3	2.44865		3.3	1.57711		3.3	2.90193		3.3	1.2595		3.3	2.46304		3.3	2.23607		3.3	1.33432		3.3	1.42529		3.3	0.77083		3.3	1.45539
3.4	1.39376		3.4	1.70329		3.4	2.90287		3.4	0.80802		3.4	1.63636		3.4	2.24209		3.4	0.87428		3.4	2.44032		3.4	1.6766		3.4	2.7713		3.4	1.37144		3.4	1.90979		3.4	2.30991		3.4	1.34975		3.4	1.56005		3.4	0.79315		3.4	1.50988
3.5	1.51254		3.5	1.77195		3.5	3.0104		3.5	0.83701		3.5	1.35898		3.5	2.14816		3.5	0.90711		3.5	2.60013		3.5	1.62161		3.5	2.93707		3.5	1.90306		3.5	2.49266		3.5	2.11451		3.5	1.07651		3.5	1.27734		3.5	0.73329		3.5	2.35095
3.6	1.36882		3.6	1.81948		3.6	2.8667		3.6	0.87751		3.6	1.42843		3.6	3.15922		3.6	0.85069		3.6	2.56018		3.6	1.72291		3.6	2.89662		3.6	1.59526		3.6	1.92036		3.6	2.18583		3.6	1.31452		3.6	1.26841		3.6	0.78293		3.6	2.0118
3.7	1.05628		3.7	1.78586		3.7	3.10447		3.7	1.03563		3.7	1.21323		3.7	2.81375		3.7	0.80577		3.7	2.28106		3.7	1.9289		3.7	2.82721		3.7	1.61788		3.7	2.22324		3.7	2.15315		3.7	1.27804		3.7	1.0807		3.7	0.69068		3.7	1.2614
3.8	1.35636		3.8	1.74418		3.8	3.11633		3.8	0.83666		3.8	1.17229		3.8	2.86011		3.8	1.00331		3.8	2.32959		3.8	1.93756		3.8	2.93141		3.8	1.78415		3.8	2.5058		3.8	2.18667		3.8	1.7227		3.8	1.38776		3.8	0.61472		3.8	2.00759
3.9	1.55441		3.9	1.73901		3.9	2.88169		3.9	0.87782		3.9	1.28824		3.9	2.59463		3.9	0.95742		3.9	2.17142		3.9	1.92281		3.9	2.82858		3.9	1.91953		3.9	2.40729		3.9	2.32877		3.9	1.38199		3.9	1.61027		3.9	0.82287		3.9	2.0732
4	1.4563		4	1.73814		4	2.88929		4	0.82334		4	1.55046		4	2.50349		4	0.94852		4	2.52874		4	1.82422		4	2.97971		4	1.54184		4	2.42033		4	2.07523		4	1.40243		4	1.14716		4	0.70477		4	1.87581
4.1	1.45374		4.1	1.75377		4.1	2.92864		4.1	0.82706		4.1	1.43258		4.1	2.55655		4.1	1.06951		4.1	2.46393		4.1	1.55811		4.1	2.71985		4.1	1.44017		4.1	2.44592		4.1	1.98149		4.1	0.7662		4.1	1.19501		4.1	0.6637		4.1	2.03793
4.2	1.99062		4.2	1.68958		4.2	2.88861		4.2	0.94383		4.2	1.42433		4.2	2.45177		4.2	0.97931		4.2	2.36348		4.2	1.64553		4.2	3.00582		4.2	1.69137		4.2	2.27138		4.2	1.97138		4.2	0.83223		4.2	1.32222		4.2	0.63832		4.2	1.69079
4.3	1.98809		4.3	1.72902		4.3	3.06015		4.3	0.91695		4.3	1.36393		4.3	2.56107		4.3	0.9582		4.3	2.46311		4.3	1.79865		4.3	2.83238		4.3	1.57164		4.3	2.34116		4.3	2.08741		4.3	0.88298		4.3	1.47169		4.3	0.75331		4.3	1.81977
4.4	1.66166		4.4	1.77874		4.4	2.99013		4.4	0.89686		4.4	1.46641		4.4	2.55364		4.4	0.68555		4.4	2.15948		4.4	1.70377		4.4	2.75999		4.4	1.60829		4.4	2.51277		4.4	1.98075		4.4	0.73537		4.4	1.35115		4.4	0.73273		4.4	1.77014
4.5	1.78731		4.5	1.79904		4.5	2.9118		4.5	0.87109		4.5	1.36521		4.5	2.55631		4.5	0.70054		4.5	2.44131		4.5	1.72844		4.5	2.84733		4.5	1.76417		4.5	2.17154		4.5	2.01728		4.5	1.17159		4.5	1.54214		4.5	0.73742		4.5	1.60595
4.6	1.98189		4.6	1.72591		4.6	2.82485		4.6	0.85285		4.6	1.40141		4.6	2.61855		4.6	0.85442		4.6	2.36974		4.6	1.79025		4.6	2.84927		4.6	1.57585		4.6	2.6675		4.6	2.00772		4.6	1.22421		4.6	1.18623		4.6	0.70017		4.6	1.58028
4.7	1.7969		4.7	1.94076		4.7	2.9747		4.7	0.94792		4.7	1.50426		4.7	2.55575		4.7	0.82719		4.7	2.56358		4.7	1.70267		4.7	2.80534		4.7	1.7991		4.7	2.26164		4.7	1.97673		4.7	1.30572		4.7	1.44918		4.7	0.67259		4.7	1.44592
4.8	1.96387		4.8	1.94197		4.8	2.86383		4.8	0.91384		4.8	1.41519		4.8	2.51233		4.8	0.88529		4.8	2.42144		4.8	1.9401		4.8	2.92141		4.8	1.50072		4.8	2.65202		4.8	2.30687		4.8	1.2489		4.8	0.96753		4.8	0.79419		4.8	1.54201
4.9	2.04396		4.9	1.84717		4.9	2.98622		4.9	0.82819		4.9	1.44352		4.9	2.57804		4.9	0.83403		4.9	2.52985		4.9	1.72082		4.9	2.85679		4.9	1.80385		4.9	2.5908		4.9	2.21734		4.9	1.13853		4.9	1.41859		4.9	0.74257		4.9	1.54148
5	1.85914		5	1.63919		5	2.87454		5	0.86695		5	1.33239		5	2.55518		5	0.83105		5	2.54227		5	1.89668		5	2.89042		5	1.41859		5	2.56604		5	1.89927		5	1.23177		5	1.13201		5	0.6353		5	1.58374
5.1	2.22368		5.1	1.64421		5.1	3.19955		5.1	0.84346		5.1	1.38993		5.1	2.51288		5.1	0.86737		5.1	2.4339		5.1	1.7717		5.1	2.87284		5.1	1.45916		5.1	2.32529		5.1	1.98382		5.1	1.07128		5.1	1.38749		5.1	0.70127		5.1	1.53399
5.2	2.2254		5.2	1.77696		5.2	3.0385		5.2	0.89313		5.2	1.42844		5.2	2.66216		5.2	0.89817		5.2	2.51678		5.2	1.68669		5.2	2.79035		5.2	1.56955		5.2	2.42785		5.2	1.92362		5.2	1.17204		5.2	1.38646		5.2	0.67831		5.2	1.5984
5.3	2.19284		5.3	1.8315		5.3	3.07881		5.3	1.02047		5.3	1.46015		5.3	2.83959		5.3	0.87866		5.3	2.62539		5.3	1.96104		5.3	2.80877		5.3	1.58946		5.3	2.67214		5.3	1.95901		5.3	0.91197		5.3	1.40749		5.3	0.71468		5.3	2.16829
5.4	2.1857		5.4	1.73011		5.4	2.62309		5.4	0.81237		5.4	1.40283		5.4	3.06232		5.4	0.95005		5.4	2.49644		5.4	1.5398		5.4	2.81305		5.4	1.5469		5.4	2.4643		5.4	2.20554		5.4	1.16706		5.4	1.43495		5.4	0.64667		5.4	2.0575
5.5	2.09797		5.5	1.55397		5.5	2.99802		5.5	0.95656		5.5	1.42941		5.5	2.88074		5.5	0.90569		5.5	2.27395		5.5	1.78554		5.5	2.81296		5.5	1.74373		5.5	2.67783		5.5	2.08555		5.5	1.19429		5.5	1.39713		5.5	0.70804		5.5	1.66251
5.6	2.05428		5.6	1.59687		5.6	2.93062		5.6	1.03876		5.6	1.58564		5.6	3.02858		5.6	0.87985		5.6	2.32152		5.6	1.82998		5.6	2.81845		5.6	1.58694		5.6	2.52031		5.6	2.03384		5.6	1.25602		5.6	1.29703		5.6	0.70654		5.6	2.34171
5.7	2.257		5.7	1.80544		5.7	2.65152		5.7	0.92296		5.7	1.66779		5.7	3.11201		5.7	0.86217		5.7	2.26472		5.7	1.64835		5.7	2.90119		5.7	1.95214		5.7	2.51205		5.7	2.10886		5.7	1.08271		5.7	1.32241		5.7	0.6203		5.7	2.30995
5.8	2.27363		5.8	1.43316		5.8	2.85555		5.8	0.85198		5.8	1.58171		5.8	2.91727		5.8	0.91791		5.8	2.33733		5.8	1.82864		5.8	3.02609		5.8	1.55148		5.8	2.56501		5.8	2.05811		5.8	1.10789		5.8	1.18933		5.8	0.71053		5.8	2.38872
5.9	1.87606		5.9	1.54631		5.9	3.02761		5.9	0.88349		5.9	1.58873		5.9	2.83229		5.9	0.88836		5.9	2.52973		5.9	1.7273		5.9	3.03511		5.9	1.53845		5.9	2.35308		5.9	2.02138		5.9	1.04635		5.9	1.14691		5.9	0.66174		5.9	2.38352
6	1.9037		6	1.63235		6	3.11305		6	1.03487		6	1.53535		6	2.28886		6	0.92239		6	2.68078		6	1.60806		6	3.00968		6	1.46374		6	2.39116		6	2.09376		6	1.13883		6	1.21192		6	0.70486		6	2.29164
6.1	2.11093		6.1	1.47484		6.1	3.16852		6.1	0.89416		6.1	1.49027		6.1	2.16292		6.1	0.84979		6.1	2.60918		6.1	1.54493		6.1	3.01813		6.1	1.84085		6.1	2.4664		6.1	2.06403		6.1	0.94248		6.1	1.17916		6.1	0.75876		6.1	2.35423
6.2	1.84842		6.2	1.64589		6.2	2.9788		6.2	0.97139		6.2	1.41969		6.2	2.18711		6.2	0.84882		6.2	2.45873		6.2	1.61083		6.2	2.66377		6.2	1.63433		6.2	2.25951		6.2	1.99118		6.2	1.23873		6.2	1.20164		6.2	0.66662		6.2	2.33216
6.3	1.77417		6.3	1.73803		6.3	3.12611		6.3	0.92848		6.3	1.52107		6.3	2.04127		6.3	0.90054		6.3	2.50987		6.3	1.70242		6.3	2.96712		6.3	1.93407		6.3	2.2368		6.3	2.112		6.3	1.16159		6.3	1.1738		6.3	0.70545		6.3	2.21458
6.4	1.76751		6.4	1.49736		6.4	3.07714		6.4	0.92457		6.4	1.43531		6.4	2.2785		6.4	0.90244		6.4	2.39602		6.4	1.47817		6.4	2.99725		6.4	1.78762		6.4	1.82145		6.4	1.96165		6.4	1.30474		6.4	1.32847		6.4	0.71541		6.4	2.26737
6.5	1.77121		6.5	1.45318		6.5	3.10433		6.5	0.93231		6.5	1.49134		6.5	2.29591		6.5	0.90339		6.5	2.28119		6.5	1.85578		6.5	3.01906		6.5	1.44944		6.5	1.94057		6.5	2.04663		6.5	0.88723		6.5	1.46796		6.5	0.70281		6.5	2.28393
6.6	1.78259		6.6	1.59207		6.6	3.01889		6.6	0.82437		6.6	1.5994		6.6	2.29631		6.6	0.9704		6.6	2.17229		6.6	1.65661		6.6	3.01025		6.6	1.63871		6.6	2.00566		6.6	2.21434		6.6	1.11937		6.6	1.27647		6.6	0.63416		6.6	1.71243
6.7	1.74635		6.7	1.72323		6.7	3.05229		6.7	1.01622		6.7	1.47691		6.7	1.98241		6.7	0.84169		6.7	2.31968		6.7	1.2277		6.7	2.94268		6.7	1.63242		6.7	2.07435		6.7	2.13838		6.7	1.0083		6.7	1.17005		6.7	0.68707		6.7	2.14208
6.8	1.74935		6.8	1.64276		6.8	2.97248		6.8	0.95933		6.8	1.44747		6.8	2.30825		6.8	0.75598		6.8	2.20236		6.8	1.28974		6.8	2.95691		6.8	1.61616		6.8	1.91451		6.8	2.11436		6.8	1.39403		6.8	0.96993		6.8	0.70958		6.8	1.90714
6.9	0.99802		6.9	1.74683		6.9	2.93877		6.9	0.92539		6.9	1.55067		6.9	2.28842		6.9	0.81035		6.9	2.31472		6.9	1.60392		6.9	3.03998		6.9	1.92539		6.9	1.77079		6.9	2.20823		6.9	1.32549		6.9	1.38175		6.9	0.6825		6.9	1.8059
7	1.99773		7	1.71321		7	3.11732		7	1.06339		7	1.54748		7	2.78858		7	0.89064		7	2.24472		7	1.5577		7	3.09678		7	1.85967		7	2.21862		7	2.19339		7	1.35131		7	0.9428		7	0.6639		7	1.50469
7.1	1.63305		7.1	1.654		7.1	3.18682		7.1	0.94623		7.1	1.46712		7.1	2.20043		7.1	0.8728		7.1	2.19182		7.1	1.20209		7.1	3.04106		7.1	1.80906		7.1	2.20056		7.1	2.17269		7.1	1.33988		7.1	1.23015		7.1	0.78387		7.1	1.54749
7.2	1.66634		7.2	1.51498		7.2	3.06776		7.2	0.94283		7.2	1.6702		7.2	2.26582		7.2	0.92794		7.2	2.20725		7.2	1.60003		7.2	3.0328		7.2	2.00727		7.2	2.11386		7.2	2.22245		7.2	1.3127		7.2	1.11746		7.2	0.65237		7.2	1.98387
7.3	1.61984		7.3	1.8441		7.3	3.06861		7.3	0.89017		7.3	1.43078		7.3	2.27301		7.3	0.81349		7.3	2.30865		7.3	1.66832		7.3	2.96227		7.3	2.19679		7.3	2.23853		7.3	2.05064		7.3	1.34546		7.3	1.42917		7.3	0.59015		7.3	1.52051
7.4	1.66745		7.4	1.83841		7.4	3.08235		7.4	0.85781		7.4	1.57436		7.4	2.23935		7.4	0.90614		7.4	2.14303		7.4	1.7037		7.4	2.96096		7.4	2.35098		7.4	2.21345		7.4	2.10982		7.4	1.26822		7.4	1.1701		7.4	0.73189		7.4	1.95886
7.5	1.61454		7.5	1.84754		7.5	3.18977		7.5	0.93259		7.5	1.67986		7.5	2.3381		7.5	0.81128		7.5	2.23688		7.5	1.78987		7.5	3.1078		7.5	2.30493		7.5	2.08523		7.5	2.13098		7.5	0.92836		7.5	1.28568		7.5	0.62711		7.5	2.20303
7.6	1.64515		7.6	1.67349		7.6	3.06176		7.6	1.03087		7.6	1.55908		7.6	2.37955		7.6	0.82493		7.6	2.30684		7.6	1.62822		7.6	3.05974		7.6	2.28503		7.6	2.01367		7.6	2.03175		7.6	1.266		7.6	1.24653		7.6	0.71621		7.6	2.31493
7.7	1.65342		7.7	1.80791		7.7	3.24268		7.7	0.91242		7.7	1.7098		7.7	2.16906		7.7	0.92641		7.7	2.19719		7.7	1.59576		7.7	2.87937		7.7	2.18334		7.7	2.02782		7.7	2.19468		7.7	1.10355		7.7	1.09617		7.7	0.6371		7.7	2.35007
7.8	1.59749		7.8	1.91959		7.8	3.21622		7.8	0.92125		7.8	1.64084		7.8	2.07561		7.8	0.8715		7.8	2.22275		7.8	1.50458		7.8	3.12333		7.8	2.17795		7.8	2.04483		7.8	2.06698		7.8	1.07056		7.8	1.1878		7.8	0.65906		7.8	2.22404
7.9	1.58737		7.9	1.80493		7.9	3.03008		7.9	0.94751		7.9	1.54968		7.9	2.24597		7.9	0.88089		7.9	2.31384		7.9	1.57662		7.9	3.14964		7.9	1.9144		7.9	2.07717		7.9	1.97556		7.9	1.05172		7.9	1.36694		7.9	0.65207		7.9	2.22226
8	1.46808		8	1.71627		8	3.17829		8	1.05172		8	1.59793		8	2.29157		8	0.88923		8	2.29181		8	1.70164		8	3.05467		8	2.06746		8	2.08223		8	2.18006		8	1.37095		8	1.51244		8	0.63018		8	2.29999
8.1	1.56775		8.1	1.77509		8.1	3.04127		8.1	1.06499		8.1	1.49405		8.1	2.15144		8.1	0.87581		8.1	2.30109		8.1	1.65404		8.1	3.03074		8.1	2.50729		8.1	1.81807		8.1	1.35355		8.1	1.52627		8.1	1.34882		8.1	0.72002		8.1	2.41072
8.2	1.47716		8.2	1.72249		8.2	3.19995		8.2	0.90653		8.2	1.70053		8.2	2.34346		8.2	0.73339		8.2	2.32136		8.2	1.78245		8.2	2.92515		8.2	2.35593		8.2	1.82481		8.2	1.18256		8.2	1.63522		8.2	1.42495		8.2	0.71827		8.2	2.27575
8.3	1.61132		8.3	1.86908		8.3	3.09722		8.3	0.90004		8.3	1.47882		8.3	2.2456		8.3	0.84542		8.3	2.21073		8.3	1.57978		8.3	3.05155		8.3	1.88143		8.3	2.1672		8.3	1.33956		8.3	1.49581		8.3	1.54073		8.3	0.67928		8.3	2.20199
8.4	1.63995		8.4	1.64799		8.4	3.10062		8.4	0.79303		8.4	1.54913		8.4	2.31396		8.4	0.74433		8.4	2.24749		8.4	1.6626		8.4	3.05751		8.4	1.75686		8.4	2.24813		8.4	1.4599		8.4	1.74839		8.4	1.47124		8.4	0.65952		8.4	2.38418
8.5	1.96544		8.5	1.19484		8.5	3.1506		8.5	0.87854		8.5	1.59977		8.5	2.39752		8.5	0.81882		8.5	2.24873		8.5	1.75311		8.5	3.05126		8.5	2.14907		8.5	1.78571		8.5	1.48947		8.5	1.84083		8.5	1.14246		8.5	0.77263		8.5	2.48361
8.6	2.03846		8.6	0.87329		8.6	3.02576		8.6	0.88076		8.6	1.41886		8.6	2.22792		8.6	0.85034		8.6	2.27774		8.6	1.61668		8.6	3.10324		8.6	1.90947		8.6	2.0629		8.6	1.52106		8.6	2.33192		8.6	0.98767		8.6	0.66218		8.6	2.24856
8.7	2.4265		8.7	1.00617		8.7	3.19882		8.7	1		8.7	1.46921		8.7	2.30887		8.7	0.79136		8.7	2.21067		8.7	1.60147		8.7	3.13697		8.7	2.04166		8.7	2.16272		8.7	1.51056		8.7	2.44925		8.7	1.37234		8.7	0.69391		8.7	2.27295
8.8	2.47417		8.8	1.16676		8.8	2.90695		8.8	0.79306		8.8	1.45721		8.8	2.4647		8.8	0.94396		8.8	2.31729		8.8	1.52129		8.8	2.9949		8.8	1.80942		8.8	2.11234		8.8	1.55859		8.8	2.47834		8.8	1.44226		8.8	0.72317		8.8	2.32635
8.9	2.09279		8.9	0.53899		8.9	3.19402		8.9	1.04296		8.9	1.62598		8.9	3.0121		8.9	0.86899		8.9	2.33298		8.9	1.70502		8.9	3.04804		8.9	2.00274		8.9	1.96053		8.9	1.51465		8.9	2.1351		8.9	1.34821		8.9	0.72211		8.9	2.28543
9	2.05956		9	1.46483		9	3.10589		9	0.97078		9	1.40285		9	2.35234		9	1.01007		9	2.20534		9	1.83593		9	3.0625		9	1.85732		9	2.04617		9	1.48911		9	1.90535		9	1.22166		9	0.81193		9	2.36762
9.1	2.0416		9.1	1.81366		9.1	3.18391		9.1	0.92063		9.1	1.42917		9.1	2.28189		9.1	0.78434		9.1	2.285		9.1	1.63513		9.1	3.09257		9.1	1.79443		9.1	2.15865		9.1	1.23691		9.1	1.70457		9.1	1.29723		9.1	0.70778		9.1	2.02393
9.2	2.15252		9.2	1.6165		9.2	3.12824		9.2	0.90003		9.2	1.50416		9.2	2.28016		9.2	0.964		9.2	2.28519		9.2	1.81175		9.2	3.17708		9.2	1.77884		9.2	2.29051		9.2	1.27693		9.2	1.58642		9.2	1.18975		9.2	0.76699		9.2	2.18836
9.3	2.10496		9.3	2.06917		9.3	3.11823		9.3	0.93769		9.3	1.51876		9.3	2.45623		9.3	0.86951		9.3	2.27711		9.3	1.81876		9.3	3.11155		9.3	1.63985		9.3	2.05751		9.3	1.34424		9.3	1.57761		9.3	1.33737		9.3	0.65943		9.3	1.73225
9.4	2.18038		9.4	1.7935		9.4	3.02315		9.4	0.95527		9.4	1.49464		9.4	2.36805		9.4	1.05592		9.4	2.30722		9.4	1.90766		9.4	2.99042		9.4	1.49912		9.4	2.20928		9.4	1.43371		9.4	1.71322		9.4	1.28286		9.4	0.7701		9.4	2.40249
9.5	1.99174		9.5	1.83525		9.5	3.09049		9.5	1.05148		9.5	1.56854		9.5	2.68971		9.5	0.86031		9.5	2.22414		9.5	1.79406		9.5	2.99154		9.5	1.83942		9.5	2.09277		9.5	1.31973		9.5	1.55453		9.5	1.32352		9.5	0.6212		9.5	2.51845
9.6	1.99376		9.6	1.9677		9.6	3.10623		9.6	0.9703		9.6	1.4496		9.6	2.61751		9.6	0.85967		9.6	2.18593		9.6	1.87493		9.6	3.05737		9.6	1.70584		9.6	2.23986		9.6	1.48758		9.6	1.5156		9.6	1.48715		9.6	0.54942		9.6	2.35092
9.7	1.86523		9.7	2.13		9.7	3.16236		9.7	1.09167		9.7	1.52343		9.7	2.39795		9.7	0.88887		9.7	2.30205		9.7	1.63677		9.7	3.15063		9.7	2.02429		9.7	2.1777		9.7	1.53768		9.7	1.59455		9.7	1.43576		9.7	0.72436		9.7	2.20712
9.8	1.95675		9.8	1.76727		9.8	3.21803		9.8	1.00902		9.8	1.60314		9.8	2.84713		9.8	0.856		9.8	2.2164		9.8	1.72173		9.8	2.99612		9.8	1.90113		9.8	1.95087		9.8	1.43542		9.8	1.56279		9.8	1.43612		9.8	0.71136		9.8	2.09199
9.9	2.10711		9.9	1.39588		9.9	3.21211		9.9	0.91786		9.9	1.68936		9.9	2.27965		9.9	0.82033		9.9	2.27221		9.9	1.60221		9.9	3.0739		9.9	1.76983		9.9	2.23082		9.9	1.30454		9.9	1.85319		9.9	1.66148		9.9	0.73085		9.9	2.07168
10	2.28832		10	1.82923		10	3.08803		10	0.8786		10	1.42547		10	2.24766		10	0.93994		10	2.30267		10	1.75544		10	3.00567		10	1.92296		10	2.16064		10	1.2469		10	1.55432		10	1.38006		10	0.68395		10	2.37513

## Sheet: Fig. S7
A3(De)3			A3(De)3 double mutant (K238A and T239A in A-subunit)			Designed B-subunit Monomer			DF			A3(De)3DF
Elution Volume (mL)	Absorbance at 280 nm (mAU)		Elution Volume (mL)	Absorbance at 280 nm (mAU)		Elution Volume (mL)	Absorbance at 280 nm (mAU)		Elution Volume (mL)	Absorbance at 280 nm (mAU)		Elution Volume (mL)	Absorbance at 280 nm (mAU)
-0.034752	-0.131693		-0.036463	0		-0.034444	0		-0.034848	0		-0.034761	0
-0.033921	-0.09748		-0.035632	1.16676		-0.033612	2.38345		-0.034017	-0.206198		-0.033929	13.486
-0.033089	-0.096438		-0.0348	1.16641		-0.03278	2.38354		-0.033185	-0.206402		-0.033097	13.4853
-0.032257	-0.095694		-0.033968	1.16604		-0.031948	2.38292		-0.032353	-0.206677		-0.032265	13.4849
-0.031425	-0.094094		-0.033137	1.16651		-0.031117	2.38227		-0.031521	-0.205291		-0.031434	13.4846
-0.030594	-0.09352		-0.032305	1.16689		-0.030285	2.38135		-0.03069	-0.204713		-0.030602	13.4848
-0.029762	-0.093445		-0.031473	1.16644		-0.029453	2.38026		-0.029858	-0.204681		-0.02977	13.4854
-0.02893	-0.09329		-0.030641	1.16608		-0.028621	2.37957		-0.029026	-0.204807		-0.028938	13.4851
-0.028099	-0.092448		-0.02981	1.16608		-0.02779	2.37923		-0.028194	-0.204596		-0.028107	13.4845
-0.027267	-0.091123		-0.028978	1.16619		-0.026958	2.37903		-0.027363	-0.20449		-0.027275	13.4845
-0.026435	-0.086782		-0.028146	1.16612		-0.026126	2.37521		-0.026531	-0.204321		-0.026443	13.4896
-0.025603	-0.06014		-0.027314	1.16998		-0.025295	2.36546		-0.025699	-0.204863		-0.025612	13.5145
-0.024772	-0.046825		-0.026483	1.1704		-0.024463	2.36481		-0.024868	-0.202854		-0.02478	13.5243
-0.02394	-0.045319		-0.025651	1.16961		-0.023631	2.36465		-0.024036	-0.203893		-0.023948	13.5256
-0.023108	-0.045778		-0.024819	1.17033		-0.022799	2.36403		-0.023204	-0.20542		-0.023116	13.5266
-0.022276	-0.045439		-0.023988	1.17115		-0.021968	2.36401		-0.022372	-0.205946		-0.022285	13.5266
-0.021445	-0.045722		-0.023156	1.17052		-0.021136	2.36433		-0.021541	-0.206251		-0.021453	13.5274
-0.020613	-0.046242		-0.022324	1.17047		-0.020304	2.3645		-0.020709	-0.206211		-0.020621	13.5274
-0.019781	-0.046097		-0.021492	1.17092		-0.019473	2.36432		-0.019877	-0.205307		-0.01979	13.5272
-0.01895	-0.045737		-0.020661	1.17075		-0.018641	2.36537		-0.019045	-0.205303		-0.018958	13.527
-0.018118	-0.045606		-0.019829	1.17077		-0.017809	2.36671		-0.018214	-0.205423		-0.018126	13.5271
-0.017286	-0.046363		-0.018997	1.17149		-0.016977	2.36695		-0.017382	-0.206168		-0.017294	13.5271
-0.016454	-0.046661		-0.018166	1.17211		-0.016146	2.36593		-0.01655	-0.206586		-0.016463	13.5285
-0.015623	-0.046588		-0.017334	1.17222		-0.015314	2.36578		-0.015719	-0.206865		-0.015631	13.5295
-0.014791	-0.046974		-0.016502	1.17149		-0.014482	2.36604		-0.014887	-0.207537		-0.014799	13.5296
-0.013959	-0.047333		-0.01567	1.17062		-0.01365	2.36661		-0.014055	-0.207141		-0.013968	13.5299
-0.013127	-0.047443		-0.014839	1.16955		-0.012819	2.36669		-0.013223	-0.206667		-0.013136	13.5299
-0.012296	-0.046682		-0.014007	1.16934		-0.011987	2.36709		-0.012392	-0.207093		-0.012304	13.53
-0.011464	-0.046382		-0.013175	1.16917		-0.011155	2.36753		-0.01156	-0.207018		-0.011472	13.5303
-0.010632	-0.046313		-0.012343	1.1681		-0.010324	2.36823		-0.010728	-0.206232		-0.010641	13.5302
-0.009801	-0.046949		-0.011512	1.16757		-0.009492	2.36849		-0.009896	-0.205421		-0.009809	13.531
-0.008969	-0.047544		-0.01068	1.16715		-0.00866	2.36854		-0.009065	-0.20554		-0.008977	13.5315
-0.008137	-0.017528		-0.009848	1.16693		-0.007828	0.04774		-0.008233	-0.090003		-0.008145	4.2376
-0.007305	1.3e-05		-0.009017	0.415434		-0.006997	0.000849		-0.007401	8e-05		-0.007314	-0.000118
-0.006474	7e-06		-0.008185	4.3e-05		-0.006165	1.1e-05		-0.006569	6.2e-05		-0.006482	-5.4e-05
-0.005642	-0.000946		-0.007353	-0.000953		-0.005333	0.00021		-0.005738	-0.000144		-0.00565	4.1e-05
-0.00481	-0.000263		-0.006521	-0.000572		-0.004502	0.001208		-0.004906	0.0001		-0.004819	0.000736
-0.003978	0.000601		-0.00569	0.000221		-0.00367	8.5e-05		-0.004074	0.000286		-0.003987	0.001248
-0.003147	0.000546		-0.004858	0.000789		-0.002838	0.000709		-0.003243	-0.000297		-0.003155	0.00142
-0.002315	0.000771		-0.004026	0.001032		-0.002006	0.000389		-0.002411	-0.000796		-0.002323	0.001139
-0.001483	0.001251		-0.003195	0.001151		-0.001175	0.000283		-0.001579	-0.001253		-0.001492	0.001111
-0.000651	0.002123		-0.002363	0.001059		-0.000343	0.00014		-0.000747	-0.001825		-0.00066	0.001836
0.00018	0.000378		-0.001531	0.000624		0.000489	0.01944		8.4e-05	-0.007236		0.000172	0.000799
0.001012	-0.001416		-0.000699	0.000717		0.001321	0.022954		0.000916	-0.008155		0.001003	0.000196
0.001844	-0.0014		0.000132	-0.000108		0.002152	0.024798		0.001748	-0.008916		0.001835	7.9e-05
0.002675	-0.002088		0.000964	0.001159		0.002984	0.026251		0.00258	-0.008847		0.002667	-0.000719
0.003507	-0.001241		0.001796	0.002288		0.003816	0.028111		0.003411	-0.010158		0.003499	-0.000733
0.004339	-0.001322		0.002628	0.003145		0.004647	0.029342		0.004243	-0.010682		0.00433	-0.001935
0.005171	-0.001846		0.003459	0.004429		0.005479	0.029673		0.005075	-0.010941		0.005162	-0.003743
0.006002	-0.002294		0.004291	0.003311		0.006311	0.030507		0.005906	-0.010873		0.005994	-0.005111
0.006834	-0.002557		0.005123	0.002566		0.007143	0.031496		0.006738	-0.010695		0.006826	-0.005082
0.007666	-0.002778		0.005954	0.001955		0.007974	0.03283		0.00757	-0.01174		0.007657	-0.004462
0.008498	-0.003051		0.006786	0.002478		0.008806	0.034096		0.008402	-0.0121		0.008489	-0.004472
0.009329	-0.00314		0.007618	0.002931		0.009638	0.034964		0.009233	-0.012687		0.009321	-0.004244
0.010161	-0.002982		0.00845	0.002958		0.010469	0.03586		0.010065	-0.013213		0.010152	-0.004674
0.010993	-0.002818		0.009281	0.003295		0.011301	0.03621		0.010897	-0.014848		0.010984	-0.004836
0.011824	-0.003169		0.010113	0.003533		0.012133	0.036706		0.011729	-0.015468		0.011816	-0.004536
0.012656	-0.003774		0.010945	0.002552		0.012965	0.038007		0.01256	-0.015587		0.012648	-0.004134
0.013488	-0.004575		0.011776	0.001812		0.013796	0.03905		0.013392	-0.015871		0.013479	-0.003575
0.01432	-0.005404		0.012608	0.001838		0.014628	0.039553		0.014224	-0.015842		0.014311	-0.003671
0.015151	-0.005279		0.01344	0.001914		0.01546	0.039717		0.015056	-0.01585		0.015143	-0.003783
0.015983	-0.005179		0.014272	0.002308		0.016292	0.040564		0.015887	-0.014968		0.015974	-0.003501
0.016815	-0.00534		0.015103	0.003171		0.017123	0.041803		0.016719	-0.015058		0.016806	-0.00336
0.017647	-0.005893		0.015935	0.004302		0.017955	0.042601		0.017551	-0.014096		0.017638	-0.003541
0.018478	-0.006695		0.016767	0.003818		0.018787	0.043494		0.018382	-0.013874		0.01847	-0.003595
0.01931	-0.007155		0.017599	0.004789		0.019618	0.044023		0.019214	-0.014381		0.019301	-0.003034
0.020142	-0.007295		0.01843	0.005173		0.02045	0.044114		0.020046	-0.014487		0.020133	-0.002985
0.020973	-0.006279		0.019262	0.005441		0.021282	0.04483		0.020878	-0.015086		0.020965	-0.004452
0.021805	-0.006343		0.020094	0.006182		0.022114	0.045926		0.021709	-0.015201		0.021796	-0.003518
0.022637	-0.006079		0.020925	0.005941		0.022945	0.046433		0.022541	-0.015375		0.022628	-0.00313
0.023469	-0.005698		0.021757	0.005711		0.023777	0.046305		0.023373	-0.01624		0.02346	-0.003932
0.0243	-0.005518		0.022589	0.006633		0.024609	0.045913		0.024205	-0.016905		0.024292	-0.00419
0.025132	-0.004638		0.023421	0.006879		0.02544	0.044881		0.025036	-0.017461		0.025123	-0.003628
0.025964	-0.005296		0.024252	0.005735		0.026272	0.044683		0.025868	-0.018674		0.025955	-0.003883
0.026796	-0.005746		0.025084	0.005189		0.027104	0.044797		0.0267	-0.019439		0.026787	-0.003822
0.027627	-0.006066		0.025916	0.005356		0.027936	0.044192		0.027531	-0.020194		0.027619	-0.00388
0.028459	-0.006407		0.026747	0.005499		0.028767	0.043227		0.028363	-0.020642		0.02845	-0.00364
0.029291	-0.006354		0.027579	0.004891		0.029599	0.042507		0.029195	-0.021252		0.029282	-0.003326
0.030123	-0.007049		0.028411	0.004405		0.030431	0.042835		0.030027	-0.021428		0.030114	-0.003206
0.030954	-0.007783		0.029243	0.003312		0.031263	0.043503		0.030858	-0.022135		0.030945	-0.002665
0.031786	-0.009618		0.030074	0.00195		0.032094	0.042905		0.03169	-0.023439		0.031777	-0.002304
0.032618	-0.009871		0.030906	0.000824		0.032926	0.041289		0.032522	-0.024307		0.032609	-0.002015
0.033449	-0.00977		0.031738	0.0001		0.033758	0.039274		0.033354	-0.024832		0.033441	-0.002424
0.034281	-0.01023		0.03257	0.000284		0.034589	0.036355		0.034185	-0.024691		0.034272	-0.003087
0.035113	-0.010704		0.033401	0.000802		0.035421	0.032573		0.035017	-0.024229		0.035104	-0.003815
0.035945	-0.011057		0.034233	0.001183		0.036253	0.030394		0.035849	-0.0241		0.035936	-0.003869
0.036776	-0.010881		0.035065	0.001421		0.037085	0.028094		0.036681	-0.02512		0.036767	-0.003612
0.037608	-0.010772		0.035896	0.002516		0.037916	0.025166		0.037512	-0.026254		0.037599	-0.00289
0.03844	-0.010374		0.036728	0.002661		0.038748	0.022787		0.038344	-0.027091		0.038431	-0.002535
0.039272	-0.010148		0.03756	0.002159		0.03958	0.020278		0.039176	-0.027937		0.039263	-0.002744
0.040103	-0.011137		0.038392	0.001546		0.040411	0.016945		0.040007	-0.028333		0.040094	-0.002859
0.040935	-0.011271		0.039223	0.001089		0.041243	0.013437		0.040839	-0.029705		0.040926	-0.002651
0.041767	-0.011794		0.040055	0.0008		0.042075	0.010679		0.041671	-0.030982		0.041758	-0.002827
0.042598	-0.012038		0.040887	0.001047		0.042907	0.008467		0.042503	-0.032367		0.04259	-0.001949
0.04343	-0.011937		0.041718	0.000497		0.043738	0.005378		0.043334	-0.033846		0.043421	-0.00149
0.044262	-0.012624		0.04255	-0.000134		0.04457	0.001819		0.044166	-0.035511		0.044253	-0.001765
0.045094	-0.01409		0.043382	-0.000649		0.045402	-0.000761		0.044998	-0.036383		0.045085	-0.002155
0.045925	-0.014813		0.044214	-0.001806		0.046234	-0.003574		0.04583	-0.036728		0.045916	-0.002352
0.046757	-0.015077		0.045045	-0.002897		0.047065	-0.006687		0.046661	-0.037742		0.046748	-0.001849
0.047589	-0.015073		0.045877	-0.003246		0.047897	-0.008325		0.047493	-0.038652		0.04758	-0.001045
0.048421	-0.014956		0.046709	-0.003677		0.048729	-0.010911		0.048325	-0.039734		0.048412	-0.001823
0.049252	-0.015733		0.047541	-0.003782		0.04956	-0.014434		0.049156	-0.039194		0.049243	-0.003054
0.050084	-0.016144		0.048372	-0.004397		0.050392	-0.018456		0.049988	-0.039899		0.050075	-0.003525
0.050916	-0.016378		0.049204	-0.004934		0.051224	-0.021751		0.05082	-0.039789		0.050907	-0.003252
0.051748	-0.017335		0.050036	-0.006062		0.052056	-0.025359		0.051652	-0.040918		0.051738	-0.002947
0.052579	-0.018514		0.050867	-0.007049		0.052887	-0.028372		0.052483	-0.040689		0.05257	-0.003315
0.053411	-0.019562		0.051699	-0.008828		0.053719	-0.031242		0.053315	-0.040586		0.053402	-0.004309
0.054243	-0.019964		0.052531	-0.009211		0.054551	-0.035264		0.054147	-0.041843		0.054234	-0.005332
0.055074	-0.019989		0.053363	-0.009475		0.055382	-0.038923		0.054979	-0.042088		0.055065	-0.006899
0.055906	-0.020137		0.054194	-0.010708		0.056214	-0.041549		0.05581	-0.043402		0.055897	-0.008424
0.056738	-0.020961		0.055026	-0.011315		0.057046	-0.043681		0.056642	-0.044028		0.056729	-0.008718
0.05757	-0.022344		0.055858	-0.012325		0.057878	-0.046857		0.057474	-0.046487		0.05756	-0.009149
0.058401	-0.023128		0.056689	-0.013239		0.058709	-0.050765		0.058306	-0.047434		0.058392	-0.00999
0.059233	-0.02441		0.057521	-0.014448		0.059541	-0.05329		0.059137	-0.050287		0.059224	-0.010805
0.060065	-0.025176		0.058353	-0.015151		0.060373	-0.055362		0.059969	-0.050224		0.060056	-0.011758
0.060897	-0.026053		0.059185	-0.015993		0.061205	-0.057685		0.060801	-0.049823		0.060887	-0.013193
0.061728	-0.026742		0.060016	-0.016506		0.062036	-0.06041		0.061632	-0.050623		0.061719	-0.014696
0.06256	-0.027504		0.060848	-0.017317		0.062868	-0.063479		0.062464	-0.052143		0.062551	-0.015861
0.063392	-0.028547		0.06168	-0.018034		0.0637	-0.066374		0.063296	-0.052798		0.063383	-0.017395
0.064223	-0.029453		0.062512	-0.018482		0.064531	-0.069615		0.064128	-0.054005		0.064214	-0.01845
0.065055	-0.031391		0.063343	-0.019113		0.065363	-0.072625		0.064959	-0.053954		0.065046	-0.01897
0.065887	-0.0324		0.064175	-0.019974		0.066195	-0.075131		0.065791	-0.054532		0.065878	-0.019086
0.066719	-0.033358		0.065007	-0.020552		0.067027	-0.076792		0.066623	-0.054606		0.066709	-0.020121
0.06755	-0.035067		0.065838	-0.021789		0.067858	-0.078679		0.067455	-0.054979		0.067541	-0.020518
0.068382	-0.036215		0.06667	-0.023268		0.06869	-0.08053		0.068286	-0.055387		0.068373	-0.020503
0.069214	-0.036551		0.067502	-0.024372		0.069522	-0.082076		0.069118	-0.055248		0.069205	-0.020688
0.070046	-0.038019		0.068334	-0.025242		0.070353	-0.082926		0.06995	-0.0556		0.070036	-0.021321
0.070877	-0.039815		0.069165	-0.025408		0.071185	-0.083078		0.070781	-0.054731		0.070868	-0.022541
0.071709	-0.041256		0.069997	-0.025056		0.072017	-0.084462		0.071613	-0.054531		0.0717	-0.022975
0.072541	-0.042207		0.070829	-0.024282		0.072849	-0.086333		0.072445	-0.054579		0.072531	-0.02457
0.073372	-0.043446		0.07166	-0.02458		0.07368	-0.087736		0.073277	-0.054453		0.073363	-0.025441
0.074204	-0.043633		0.072492	-0.024969		0.074512	-0.088212		0.074108	-0.054501		0.074195	-0.026328
0.075036	-0.044361		0.073324	-0.024925		0.075344	-0.089237		0.07494	-0.053692		0.075027	-0.026861
0.075868	-0.046198		0.074156	-0.025574		0.076176	-0.090397		0.075772	-0.053606		0.075858	-0.027166
0.076699	-0.046231		0.074987	-0.026247		0.077007	-0.090378		0.076604	-0.053376		0.07669	-0.027536
0.077531	-0.046761		0.075819	-0.02717		0.077839	-0.092224		0.077435	-0.053261		0.077522	-0.028359
0.078363	-0.047536		0.076651	-0.028481		0.078671	-0.093577		0.078267	-0.052569		0.078354	-0.029647
0.079195	-0.049449		0.077483	-0.029991		0.079502	-0.094488		0.079099	-0.05092		0.079185	-0.031354
0.080026	-0.050813		0.078314	-0.030468		0.080334	-0.095768		0.079931	-0.049667		0.080017	-0.032692
0.080858	-0.052581		0.079146	-0.030649		0.081166	-0.096343		0.080762	-0.050439		0.080849	-0.033581
0.08169	-0.053092		0.079978	-0.031452		0.081998	-0.096872		0.081594	-0.049973		0.08168	-0.034178
0.082522	-0.054036		0.080809	-0.032561		0.082829	-0.096169		0.082426	-0.049058		0.082512	-0.035552
0.083353	-0.054616		0.081641	-0.033318		0.083661	-0.096677		0.083257	-0.048858		0.083344	-0.036251
0.084185	-0.05582		0.082473	-0.034357		0.084493	-0.097077		0.084089	-0.047054		0.084176	-0.037099
0.085017	-0.056112		0.083305	-0.03543		0.085325	-0.095947		0.084921	-0.04692		0.085007	-0.038451
0.085848	-0.056814		0.084136	-0.03611		0.086156	-0.095477		0.085753	-0.045852		0.085839	-0.03921
0.08668	-0.057975		0.084968	-0.036045		0.086988	-0.095521		0.086584	-0.044991		0.086671	-0.040164
0.087512	-0.058435		0.0858	-0.036826		0.08782	-0.095499		0.087416	-0.045933		0.087502	-0.041241
0.088344	-0.059323		0.086631	-0.036644		0.088651	-0.09488		0.088248	-0.045883		0.088334	-0.04157
0.089175	-0.059451		0.087463	-0.037613		0.089483	-0.094579		0.08908	-0.045023		0.089166	-0.041904
0.090007	-0.060525		0.088295	-0.038255		0.090315	-0.093959		0.089911	-0.04499		0.089998	-0.042029
0.090839	-0.060615		0.089127	-0.039233		0.091147	-0.093103		0.090743	-0.046092		0.090829	-0.041952
0.091671	-0.060871		0.089958	-0.04005		0.091978	-0.090578		0.091575	-0.046405		0.091661	-0.042363
0.092502	-0.062649		0.09079	-0.040358		0.09281	-0.089314		0.092406	-0.04633		0.092493	-0.043556
0.093334	-0.063374		0.091622	-0.039876		0.093642	-0.088039		0.093238	-0.045486		0.093324	-0.043607
0.094166	-0.063677		0.092454	-0.040263		0.094473	-0.087127		0.09407	-0.04582		0.094156	-0.043763
0.094997	-0.063756		0.093285	-0.040241		0.095305	-0.086234		0.094902	-0.046225		0.094988	-0.044044
0.095829	-0.063392		0.094117	-0.040936		0.096137	-0.08439		0.095733	-0.045058		0.09582	-0.044488
0.096661	-0.063498		0.094949	-0.041706		0.096969	-0.082637		0.096565	-0.045654		0.096651	-0.044317
0.097493	-0.063315		0.09578	-0.040864		0.0978	-0.080599		0.097397	-0.044413		0.097483	-0.043783
0.098324	-0.063981		0.096612	-0.041081		0.098632	-0.079243		0.098229	-0.044313		0.098315	-0.044646
0.099156	-0.064935		0.097444	-0.040626		0.099464	-0.078211		0.09906	-0.042521		0.099147	-0.045188
0.099988	-0.065362		0.098276	-0.041023		0.100296	-0.076982		0.099892	-0.041814		0.099978	-0.045317
0.10082	-0.06502		0.099107	-0.04082		0.101127	-0.075388		0.100724	-0.040915		0.10081	-0.045911
0.101651	-0.065172		0.099939	-0.040296		0.101959	-0.07401		0.101556	-0.040946		0.101642	-0.04646
0.102483	-0.065673		0.100771	-0.039445		0.102791	-0.072448		0.102387	-0.04108		0.102473	-0.046209
0.103315	-0.065061		0.101603	-0.038408		0.103622	-0.071277		0.103219	-0.040851		0.103305	-0.04522
0.104147	-0.066407		0.102434	-0.037071		0.104454	-0.069806		0.104051	-0.039891		0.104137	-0.04441
0.104978	-0.066532		0.103266	-0.035871		0.105286	-0.067782		0.104882	-0.039779		0.104969	-0.04361
0.10581	-0.066651		0.104098	-0.034532		0.106118	-0.065854		0.105714	-0.039993		0.1058	-0.042389
0.106642	-0.066617		0.104929	-0.033153		0.106949	-0.063942		0.106546	-0.03932		0.106632	-0.041702
0.107473	-0.0673		0.105761	-0.032297		0.107781	-0.062564		0.107378	-0.039165		0.107464	-0.041851
0.108305	-0.067889		0.106593	-0.0306		0.108613	-0.061187		0.108209	-0.03902		0.108295	-0.042688
0.109137	-0.067604		0.107425	-0.027823		0.109444	-0.060123		0.109041	-0.039158		0.109127	-0.043131
0.109969	-0.069008		0.108256	-0.024339		0.110276	-0.059029		0.109873	-0.039329		0.109959	-0.043538
0.1108	-0.069626		0.109088	-0.021043		0.111108	-0.057417		0.110705	-0.0391		0.110791	-0.043694
0.111632	-0.068914		0.10992	-0.018879		0.11194	-0.056273		0.111536	-0.039251		0.111622	-0.043761
0.112464	-0.068357		0.110751	-0.016832		0.112771	-0.055455		0.112368	-0.03968		0.112454	-0.04364
0.113296	-0.068511		0.111583	-0.014987		0.113603	-0.054294		0.1132	-0.039747		0.113286	-0.043297
0.114127	-0.068588		0.112415	-0.012141		0.114435	-0.053018		0.114031	-0.038907		0.114118	-0.042673
0.114959	-0.067774		0.113247	-0.00803		0.115267	-0.051547		0.114863	-0.038233		0.114949	-0.042237
0.115791	-0.06772		0.114078	-0.00466		0.116098	-0.050745		0.115695	-0.037342		0.115781	-0.041386
0.116622	-0.067378		0.11491	-0.001493		0.11693	-0.049438		0.116527	-0.037837		0.116613	-0.041148
0.117454	-0.066562		0.115742	0.002412		0.117762	-0.047764		0.117358	-0.0384		0.117444	-0.041679
0.118286	-0.06735		0.116574	0.006399		0.118593	-0.046803		0.11819	-0.038698		0.118276	-0.041748
0.119118	-0.067173		0.117405	0.010534		0.119425	-0.044619		0.119022	-0.039032		0.119108	-0.041434
0.119949	-0.066755		0.118237	0.014789		0.120257	-0.043605		0.119854	-0.039298		0.11994	-0.04085
0.120781	-0.066493		0.119069	0.019319		0.121089	-0.041823		0.120685	-0.039726		0.120771	-0.039221
0.121613	-0.066377		0.1199	0.024694		0.12192	-0.040005		0.121517	-0.03998		0.121603	-0.038995
0.122445	-0.065971		0.120732	0.030138		0.122752	-0.038181		0.122349	-0.038936		0.122435	-0.038715
0.123276	-0.065933		0.121564	0.035459		0.123584	-0.035646		0.123181	-0.038567		0.123266	-0.038938
0.124108	-0.064589		0.122396	0.041278		0.124415	-0.034766		0.124012	-0.039103		0.124098	-0.03869
0.12494	-0.063938		0.123227	0.047022		0.125247	-0.033089		0.124844	-0.038829		0.12493	-0.038986
0.125771	-0.063412		0.124059	0.052802		0.126079	-0.031377		0.125676	-0.038675		0.125762	-0.039445
0.126603	-0.064085		0.124891	0.059598		0.126911	-0.030938		0.126507	-0.038281		0.126593	-0.039178
0.127435	-0.063053		0.125722	0.066388		0.127742	-0.029389		0.127339	-0.038298		0.127425	-0.03911
0.128267	-0.0621		0.126554	0.072058		0.128574	-0.027931		0.128171	-0.037972		0.128257	-0.038521
0.129098	-0.062416		0.127386	0.077958		0.129406	-0.02627		0.129003	-0.037911		0.129088	-0.037861
0.12993	-0.062133		0.128218	0.084988		0.130238	-0.024575		0.129834	-0.037305		0.12992	-0.037368
0.130762	-0.06266		0.129049	0.092606		0.131069	-0.023309		0.130666	-0.036659		0.130752	-0.037523
0.131594	-0.062656		0.129881	0.100035		0.131901	-0.021992		0.131498	-0.036288		0.131584	-0.037124
0.132425	-0.062535		0.130713	0.10829		0.132733	-0.020802		0.13233	-0.035561		0.132415	-0.037194
0.133257	-0.062818		0.131545	0.117058		0.133564	-0.020271		0.133161	-0.034728		0.133247	-0.036562
0.134089	-0.062787		0.132376	0.125105		0.134396	-0.019159		0.133993	-0.033941		0.134079	-0.035828
0.134921	-0.061816		0.133208	0.132419		0.135228	-0.018107		0.134825	-0.033988		0.134911	-0.036421
0.135752	-0.061304		0.13404	0.140516		0.13606	-0.016825		0.135657	-0.032952		0.135742	-0.035947
0.136584	-0.061395		0.134871	0.149235		0.136891	-0.016176		0.136488	-0.032546		0.136574	-0.035251
0.137416	-0.061469		0.135703	0.157951		0.137723	-0.015943		0.13732	-0.031932		0.137406	-0.034509
0.138247	-0.061492		0.136535	0.166954		0.138555	-0.01582		0.138152	-0.030249		0.138237	-0.034587
0.139079	-0.061459		0.137367	0.175091		0.139386	-0.016128		0.138983	-0.030179		0.139069	-0.035044
0.139911	-0.061183		0.138198	0.183824		0.140218	-0.015893		0.139815	-0.029792		0.139901	-0.03461
0.140743	-0.060453		0.13903	0.192212		0.14105	-0.014454		0.140647	-0.03042		0.140733	-0.033819
0.141574	-0.060486		0.139862	0.201637		0.141882	-0.013201		0.141479	-0.030559		0.141564	-0.033869
0.142406	-0.059692		0.140693	0.210267		0.142713	-0.012949		0.14231	-0.030443		0.142396	-0.033125
0.143238	-0.060187		0.141525	0.21848		0.143545	-0.013446		0.143142	-0.03113		0.143228	-0.032393
0.14407	-0.060153		0.142357	0.226728		0.144377	-0.013662		0.143974	-0.03159		0.144059	-0.031589
0.144901	-0.061263		0.143189	0.234156		0.145209	-0.012448		0.144806	-0.031941		0.144891	-0.031089
0.145733	-0.060658		0.14402	0.242561		0.14604	-0.011277		0.145637	-0.031833		0.145723	-0.031343
0.146565	-0.059802		0.144852	0.25138		0.146872	-0.011249		0.146469	-0.031066		0.146555	-0.031479
0.147396	-0.059641		0.145684	0.259493		0.147704	-0.011263		0.147301	-0.029939		0.147386	-0.032523
0.148228	-0.059534		0.146516	0.266446		0.148535	-0.011363		0.148132	-0.029951		0.148218	-0.032569
0.14906	-0.059412		0.147347	0.273651		0.149367	-0.010316		0.148964	-0.029894		0.14905	-0.032214
0.149892	-0.059114		0.148179	0.280021		0.150199	-0.009383		0.149796	-0.029844		0.149882	-0.030934
0.150723	-0.059281		0.149011	0.286345		0.151031	-0.008101		0.150628	-0.029191		0.150713	-0.030979
0.151555	-0.057307		0.149842	0.291967		0.151862	-0.007034		0.151459	-0.028884		0.151545	-0.030994
0.152387	-0.057184		0.150674	0.297715		0.152694	-0.00716		0.152291	-0.028654		0.152377	-0.030092
0.153219	-0.056972		0.151506	0.304063		0.153526	-0.006267		0.153123	-0.028579		0.153208	-0.029358
0.15405	-0.057414		0.152338	0.310254		0.154357	-0.005888		0.153955	-0.027981		0.15404	-0.028854
0.154882	-0.057487		0.153169	0.315558		0.155189	-0.005062		0.154786	-0.027587		0.154872	-0.028635
0.155714	-0.056466		0.154001	0.320579		0.156021	-0.003979		0.155618	-0.027693		0.155704	-0.028256
0.156545	-0.057395		0.154833	0.32583		0.156853	-0.002661		0.15645	-0.027757		0.156535	-0.028382
0.157377	-0.057936		0.155664	0.330115		0.157684	-0.002227		0.157282	-0.028204		0.157367	-0.028788
0.158209	-0.057255		0.156496	0.334573		0.158516	-0.001867		0.158113	-0.028288		0.158199	-0.028288
0.159041	-0.056897		0.157328	0.338646		0.159348	-0.001329		0.158945	-0.028289		0.15903	-0.027176
0.159872	-0.056163		0.15816	0.342098		0.16018	-0.001207		0.159777	-0.02796		0.159862	-0.026778
0.160704	-0.057046		0.158991	0.345952		0.161011	-0.001155		0.160608	-0.027624		0.160694	-0.026965
0.161536	-0.057071		0.159823	0.349251		0.161843	-0.000956		0.16144	-0.026933		0.161526	-0.027361
0.162368	-0.057242		0.160655	0.352179		0.162675	-0.000596		0.162272	-0.027039		0.162357	-0.028295
0.163199	-0.057087		0.161487	0.354628		0.163506	-0.000188		0.163104	-0.027601		0.163189	-0.028251
0.164031	-0.056831		0.162318	0.356395		0.164338	0.000618		0.163935	-0.027728		0.164021	-0.027968
0.164863	-0.056416		0.16315	0.358046		0.16517	-0.000845		0.164767	-0.028372		0.164852	-0.027832
0.165695	-0.056677		0.163982	0.359281		0.166002	-0.00037		0.165599	-0.029082		0.165684	-0.027921
0.166526	-0.056827		0.164813	0.361248		0.166833	0.000839		0.166431	-0.029277		0.166516	-0.02792
0.167358	-0.057126		0.165645	0.36339		0.167665	0.000287		0.167262	-0.029001		0.167348	-0.027442
0.16819	-0.056589		0.166477	0.364353		0.168497	0.000416		0.168094	-0.028307		0.168179	-0.02653
0.169021	-0.057532		0.167309	0.364711		0.169328	0.00163		0.168926	-0.027875		0.169011	-0.025967
0.169853	-0.057918		0.16814	0.365613		0.17016	0.001464		0.169757	-0.02763		0.169843	-0.025957
0.170685	-0.05789		0.168972	0.366077		0.170992	0.001199		0.170589	-0.026639		0.170675	-0.025725
0.171517	-0.05832		0.169804	0.365072		0.171824	0.000653		0.171421	-0.025724		0.171506	-0.026359
0.172348	-0.058375		0.170635	0.364732		0.172655	0.000706		0.172253	-0.025684		0.172338	-0.027228
0.17318	-0.05793		0.171467	0.364311		0.173487	-0.000117		0.173084	-0.025562		0.17317	-0.028121
0.174012	-0.059683		0.172299	0.362767		0.174319	-0.000273		0.173916	-0.025044		0.174001	-0.027793
0.174844	-0.060337		0.173131	0.361076		0.175151	-0.000635		0.174748	-0.024572		0.174833	-0.028646
0.175675	-0.05874		0.173962	0.360213		0.175982	-0.001694		0.17558	-0.024361		0.175665	-0.029077
0.176507	-0.058165		0.174794	0.359572		0.176814	-0.001743		0.176411	-0.0244		0.176497	-0.028643
0.177339	-0.058232		0.175626	0.358484		0.177646	-0.00164		0.177243	-0.024554		0.177328	-0.028789
0.17817	-0.057986		0.176458	0.357146		0.178477	-0.001951		0.178075	-0.02352		0.17816	-0.029487
0.179002	-0.058188		0.177289	0.354922		0.179309	-0.001519		0.178907	-0.024291		0.178992	-0.030452
0.179834	-0.058291		0.178121	0.353039		0.180141	0.000198		0.179738	-0.025399		0.179823	-0.029632
0.180666	-0.05812		0.178953	0.350697		0.180973	0.000741		0.18057	-0.025461		0.180655	-0.029988
0.181497	-0.057404		0.179784	0.348321		0.181804	0.001308		0.181402	-0.026402		0.181487	-0.029506
0.182329	-0.057287		0.180616	0.345956		0.182636	0.001336		0.182233	-0.026648		0.182319	-0.029788
0.183161	-0.057023		0.181448	0.342429		0.183468	0.001158		0.183065	-0.026416		0.18315	-0.030352
0.183993	-0.057306		0.18228	0.340298		0.184299	0.001413		0.183897	-0.025635		0.183982	-0.029782
0.184824	-0.05727		0.183111	0.337016		0.185131	0.002747		0.184729	-0.024587		0.184814	-0.029444
0.185656	-0.056339		0.183943	0.332994		0.185963	0.003319		0.18556	-0.023616		0.185646	-0.030195
0.186488	-0.055767		0.184775	0.329901		0.186795	0.003307		0.186392	-0.022496		0.186477	-0.030621
0.187319	-0.054757		0.185607	0.32652		0.187626	0.002762		0.187224	-0.02208		0.187309	-0.030598
0.188151	-0.054737		0.186438	0.322399		0.188458	0.004157		0.188056	-0.021722		0.188141	-0.031182
0.188983	-0.054611		0.18727	0.319441		0.18929	0.004704		0.188887	-0.021136		0.188972	-0.030998
0.189815	-0.054149		0.188102	0.317306		0.190122	0.004626		0.189719	-0.020764		0.189804	-0.030233
0.190646	-0.053555		0.188933	0.314539		0.190953	0.003967		0.190551	-0.020195		0.190636	-0.030577
0.191478	-0.053828		0.189765	0.31116		0.191785	0.003568		0.191382	-0.019813		0.191468	-0.030999
0.19231	-0.054297		0.190597	0.307561		0.192617	0.002786		0.192214	-0.02015		0.192299	-0.030616
0.193142	-0.055278		0.191429	0.304935		0.193448	0.002329		0.193046	-0.019981		0.193131	-0.029863
0.193973	-0.054453		0.19226	0.300686		0.19428	0.0031		0.193878	-0.020042		0.193963	-0.031203
0.194805	-0.05446		0.193092	0.297643		0.195112	0.003144		0.194709	-0.019122		0.194794	-0.031445
0.195637	-0.05414		0.193924	0.294182		0.195944	0.003831		0.195541	-0.019738		0.195626	-0.032266
0.196469	-0.053661		0.194755	0.291482		0.196775	0.003579		0.196373	-0.021251		0.196458	-0.032511
0.1973	-0.054715		0.195587	0.28835		0.197607	0.00391		0.197205	-0.022185		0.19729	-0.03292
0.198132	-0.05401		0.196419	0.283869		0.198439	0.002724		0.198036	-0.022623		0.198121	-0.032676
0.198964	-0.053428		0.197251	0.279906		0.19927	0.002947		0.198868	-0.022942		0.198953	-0.032996
0.199795	-0.053266		0.198082	0.277575		0.200102	0.003225		0.1997	-0.022825		0.199785	-0.034101
0.200627	-0.052988		0.198914	0.274828		0.200934	0.002919		0.200532	-0.02229		0.200616	-0.034542
0.201459	-0.053145		0.199746	0.271573		0.201766	0.003448		0.201363	-0.022948		0.201448	-0.034975
0.202291	-0.052543		0.200577	0.26908		0.202597	0.003425		0.202195	-0.023257		0.20228	-0.035152
0.203122	-0.053299		0.201409	0.266968		0.203429	0.004047		0.203027	-0.023581		0.203112	-0.034538
0.203954	-0.053028		0.202241	0.264331		0.204261	0.003648		0.203858	-0.024059		0.203943	-0.034223
0.204786	-0.052571		0.203073	0.261244		0.205093	0.003436		0.20469	-0.024013		0.204775	-0.033437
0.205618	-0.052653		0.203904	0.257242		0.205924	0.001991		0.205522	-0.024232		0.205607	-0.033127
0.206449	-0.052637		0.204736	0.253883		0.206756	0.003223		0.206354	-0.02459		0.206439	-0.032774
0.207281	-0.053134		0.205568	0.252044		0.207588	0.002731		0.207185	-0.023886		0.20727	-0.032458
0.208113	-0.053785		0.2064	0.249618		0.208419	0.002358		0.208017	-0.023933		0.208102	-0.03159
0.208944	-0.052604		0.207231	0.246999		0.209251	0.002456		0.208849	-0.024773		0.208934	-0.032252
0.209776	-0.053083		0.208063	0.242718		0.210083	0.002232		0.209681	-0.025846		0.209765	-0.033022
0.210608	-0.053654		0.208895	0.241234		0.210915	0.001831		0.210512	-0.026645		0.210597	-0.032893
0.21144	-0.054126		0.209726	0.238935		0.211746	0.001877		0.211344	-0.026843		0.211429	-0.032415
0.212271	-0.05376		0.210558	0.236963		0.212578	0.000786		0.212176	-0.027055		0.212261	-0.031542
0.213103	-0.053577		0.21139	0.235334		0.21341	0.001687		0.213007	-0.028196		0.213092	-0.030893
0.213935	-0.053003		0.212222	0.233137		0.214242	0.001682		0.213839	-0.028628		0.213924	-0.029609
0.214767	-0.054027		0.213053	0.229872		0.215073	0.002005		0.214671	-0.028622		0.214756	-0.028694
0.215598	-0.053012		0.213885	0.226923		0.215905	0.002593		0.215503	-0.028903		0.215587	-0.02823
0.21643	-0.052483		0.214717	0.224346		0.216737	0.001778		0.216334	-0.029448		0.216419	-0.027544
0.217262	-0.053491		0.215549	0.221336		0.217568	0.002737		0.217166	-0.030296		0.217251	-0.02765
0.218094	-0.054095		0.21638	0.218288		0.2184	0.00306		0.217998	-0.030689		0.218083	-0.027473
0.218925	-0.053624		0.217212	0.215817		0.219232	0.002776		0.21883	-0.031329		0.218914	-0.027687
0.219757	-0.053529		0.218044	0.213445		0.220064	0.002302		0.219661	-0.032275		0.219746	-0.02735
0.220589	-0.053862		0.218875	0.210802		0.220895	0.001445		0.220493	-0.032513		0.220578	-0.02744
0.22142	-0.054124		0.219707	0.208429		0.221727	0.001058		0.221325	-0.032339		0.221409	-0.027841
0.222252	-0.054364		0.220539	0.206864		0.222559	0.000769		0.222157	-0.03232		0.222241	-0.026941
0.223084	-0.055092		0.221371	0.204748		0.22339	-4.8e-05		0.222988	-0.031045		0.223073	-0.026983
0.223916	-0.055151		0.222202	0.202667		0.224222	-0.001161		0.22382	-0.029976		0.223905	-0.027467
0.224747	-0.05515		0.223034	0.20048		0.225054	-0.000889		0.224652	-0.030809		0.224736	-0.027485
0.225579	-0.054995		0.223866	0.197568		0.225886	-0.001364		0.225483	-0.031908		0.225568	-0.027858
0.226411	-0.054807		0.224697	0.196123		0.226717	-0.001456		0.226315	-0.033113		0.2264	-0.027781
0.227243	-0.055136		0.225529	0.194225		0.227549	-0.001884		0.227147	-0.034245		0.227232	-0.027109
0.228074	-0.054716		0.226361	0.1919		0.228381	-0.002913		0.227979	-0.034811		0.228063	-0.026676
0.228906	-0.056004		0.227193	0.189607		0.229212	-0.003474		0.22881	-0.035184		0.228895	-0.026807
0.229738	-0.055793		0.228024	0.187207		0.230044	-0.004509		0.229642	-0.03601		0.229727	-0.026388
0.230569	-0.055801		0.228856	0.185217		0.230876	-0.004412		0.230474	-0.03655		0.230558	-0.026232
0.231401	-0.055266		0.229688	0.182229		0.231708	-0.003675		0.231306	-0.037011		0.23139	-0.026536
0.232233	-0.055216		0.23052	0.179059		0.232539	-0.003802		0.232137	-0.037923		0.232222	-0.027451
0.233065	-0.055241		0.231351	0.178348		0.233371	-0.003958		0.232969	-0.038299		0.233054	-0.027611
0.233896	-0.055535		0.232183	0.176807		0.234203	-0.003133		0.233801	-0.038398		0.233885	-0.027572
0.234728	-0.055701		0.233015	0.174845		0.235035	-0.003147		0.234632	-0.039263		0.234717	-0.028263
0.23556	-0.056262		0.233846	0.174018		0.235866	-0.003908		0.235464	-0.039914		0.235549	-0.026862
0.236392	-0.056273		0.234678	0.171813		0.236698	-0.004393		0.236296	-0.040774		0.23638	-0.026017
0.237223	-0.056497		0.23551	0.170032		0.23753	-0.004997		0.237128	-0.040894		0.237212	-0.024776
0.238055	-0.056274		0.236342	0.169198		0.238361	-0.004636		0.237959	-0.039799		0.238044	-0.024867
0.238887	-0.055404		0.237173	0.168829		0.239193	-0.005232		0.238791	-0.039236		0.238876	-0.024612
0.239718	-0.055746		0.238005	0.167681		0.240025	-0.004321		0.239623	-0.039004		0.239707	-0.024884
0.24055	-0.056186		0.238837	0.166229		0.240857	-0.004516		0.240455	-0.038245		0.240539	-0.023977
0.241382	-0.056912		0.239668	0.163273		0.241688	-0.005508		0.241286	-0.038073		0.241371	-0.023447
0.242214	-0.057795		0.2405	0.161088		0.24252	-0.006322		0.242118	-0.038083		0.242203	-0.024242
0.243045	-0.057906		0.241332	0.159553		0.243352	-0.006735		0.24295	-0.037412		0.243034	-0.024259
0.243877	-0.057648		0.242164	0.15752		0.244184	-0.00683		0.243782	-0.037137		0.243866	-0.023794
0.244709	-0.057051		0.242995	0.155058		0.245015	-0.006836		0.244613	-0.03731		0.244698	-0.023794
0.245541	-0.056958		0.243827	0.154402		0.245847	-0.007089		0.245445	-0.037541		0.245529	-0.023927
0.246372	-0.057738		0.244659	0.152971		0.246679	-0.007526		0.246277	-0.037343		0.246361	-0.024819
0.247204	-0.057929		0.245491	0.152455		0.24751	-0.007823		0.247108	-0.03663		0.247193	-0.02545
0.248036	-0.057969		0.246322	0.151819		0.248342	-0.008582		0.24794	-0.035877		0.248025	-0.026144
0.248868	-0.058042		0.247154	0.150316		0.249174	-0.008118		0.248772	-0.036119		0.248856	-0.027249
0.249699	-0.057521		0.247986	0.149115		0.250006	-0.008941		0.249604	-0.036548		0.249688	-0.027512
0.250531	-0.058068		0.248817	0.146588		0.250837	-0.008089		0.250435	-0.036971		0.25052	-0.027607
0.251363	-0.057828		0.249649	0.145822		0.251669	-0.008582		0.251267	-0.037384		0.251351	-0.027446
0.252194	-0.057141		0.250481	0.144131		0.252501	-0.009844		0.252099	-0.03726		0.252183	-0.027558
0.253026	-0.0565		0.251313	0.141855		0.253332	-0.00998		0.252931	-0.037204		0.253015	-0.027471
0.253858	-0.056605		0.252144	0.140068		0.254164	-0.008898		0.253762	-0.037236		0.253847	-0.02782
0.25469	-0.057016		0.252976	0.13856		0.254996	-0.009584		0.254594	-0.036593		0.254678	-0.027507
0.255521	-0.056738		0.253808	0.137308		0.255828	-0.010495		0.255426	-0.036478		0.25551	-0.028117
0.256353	-0.056081		0.254639	0.136024		0.256659	-0.011227		0.256257	-0.036896		0.256342	-0.028529
0.257185	-0.05649		0.255471	0.135027		0.257491	-0.011397		0.257089	-0.037688		0.257174	-0.028452
0.258017	-0.056444		0.256303	0.13317		0.258323	-0.011403		0.257921	-0.038526		0.258005	-0.029174
0.258848	-0.055698		0.257135	0.131676		0.259154	-0.011705		0.258753	-0.038728		0.258837	-0.029236
0.25968	-0.055887		0.257966	0.130735		0.259986	-0.012184		0.259584	-0.038272		0.259669	-0.030066
0.260512	-0.056385		0.258798	0.129826		0.260818	-0.012772		0.260416	-0.037415		0.2605	-0.03004
0.261343	-0.056792		0.25963	0.129035		0.26165	-0.012484		0.261248	-0.037494		0.261332	-0.029854
0.262175	-0.056543		0.260462	0.127687		0.262481	-0.012501		0.26208	-0.037522		0.262164	-0.029749
0.263007	-0.056437		0.261293	0.127384		0.263313	-0.013139		0.262911	-0.03731		0.262996	-0.029558
0.263839	-0.056513		0.262125	0.124709		0.264145	-0.013103		0.263743	-0.037629		0.263827	-0.030409
0.26467	-0.055881		0.262957	0.123199		0.264977	-0.012756		0.264575	-0.038036		0.264659	-0.03065
0.265502	-0.05581		0.263788	0.122048		0.265808	-0.013047		0.265407	-0.038551		0.265491	-0.029636
0.266334	-0.055865		0.26462	0.12183		0.26664	-0.013232		0.266238	-0.038432		0.266322	-0.029593
0.267166	-0.055926		0.265452	0.120539		0.267472	-0.013506		0.26707	-0.037643		0.267154	-0.029662
0.267997	-0.05596		0.266284	0.119532		0.268303	-0.014353		0.267902	-0.03651		0.267986	-0.030089
0.268829	-0.055693		0.267115	0.119313		0.269135	-0.015059		0.268733	-0.035355		0.268818	-0.029887
0.269661	-0.055862		0.267947	0.119597		0.269967	-0.014043		0.269565	-0.034949		0.269649	-0.030953
0.270492	-0.0556		0.268779	0.118207		0.270799	-0.01285		0.270397	-0.034735		0.270481	-0.030448
0.271324	-0.056459		0.26961	0.117939		0.27163	-0.013154		0.271229	-0.034468		0.271313	-0.029659
0.272156	-0.0573		0.270442	0.117006		0.272462	-0.014602		0.27206	-0.035149		0.272144	-0.028358
0.272988	-0.057781		0.271274	0.116801		0.273294	-0.014211		0.272892	-0.035555		0.272976	-0.027818
0.273819	-0.057655		0.272106	0.117112		0.274126	-0.014054		0.273724	-0.034971		0.273808	-0.027046
0.274651	-0.057652		0.272937	0.115059		0.274957	-0.013706		0.274556	-0.03503		0.27464	-0.027381
0.275483	-0.057344		0.273769	0.114009		0.275789	-0.013557		0.275387	-0.035152		0.275471	-0.027312
0.276315	-0.057117		0.274601	0.113616		0.276621	-0.013032		0.276219	-0.034733		0.276303	-0.02747
0.277146	-0.057351		0.275433	0.11211		0.277452	-0.013105		0.277051	-0.034607		0.277135	-0.028164
0.277978	-0.057873		0.276264	0.110873		0.278284	-0.012701		0.277882	-0.034466		0.277967	-0.028978
0.27881	-0.058808		0.277096	0.109631		0.279116	-0.012788		0.278714	-0.034404		0.278798	-0.030096
0.279642	-0.06005		0.277928	0.107096		0.279948	-0.01326		0.279546	-0.03424		0.27963	-0.029827
0.280473	-0.060345		0.278759	0.104469		0.280779	-0.012815		0.280378	-0.03327		0.280462	-0.029623
0.281305	-0.059373		0.279591	0.102903		0.281611	-0.013477		0.281209	-0.032384		0.281293	-0.029701
0.282137	-0.059412		0.280423	0.102948		0.282443	-0.013607		0.282041	-0.032669		0.282125	-0.030202
0.282968	-0.05937		0.281255	0.103043		0.283274	-0.01325		0.282873	-0.033606		0.282957	-0.030242
0.2838	-0.058989		0.282086	0.102705		0.284106	-0.012214		0.283705	-0.034611		0.283789	-0.030262
0.284632	-0.059243		0.282918	0.101874		0.284938	-0.011575		0.284536	-0.034943		0.28462	-0.029597
0.285464	-0.059277		0.28375	0.10141		0.28577	-0.011226		0.285368	-0.034824		0.285452	-0.029436
0.286295	-0.059154		0.284581	0.101281		0.286601	-0.011985		0.2862	-0.034605		0.286284	-0.029156
0.287127	-0.059081		0.285413	0.100635		0.287433	-0.012558		0.287032	-0.033832		0.287115	-0.029314
0.287959	-0.05914		0.286245	0.100566		0.288265	-0.013434		0.287863	-0.033242		0.287947	-0.029231
0.288791	-0.059253		0.287077	0.100055		0.289097	-0.013023		0.288695	-0.03292		0.288779	-0.028093
0.289622	-0.059296		0.287908	0.099524		0.289928	-0.012439		0.289527	-0.032662		0.289611	-0.027121
0.290454	-0.05933		0.28874	0.099198		0.29076	-0.012357		0.290358	-0.032351		0.290442	-0.025578
0.291286	-0.05985		0.289572	0.09752		0.291592	-0.011815		0.29119	-0.031779		0.291274	-0.025266
0.292117	-0.060697		0.290404	0.096229		0.292423	-0.012856		0.292022	-0.031553		0.292106	-0.024289
0.292949	-0.061468		0.291235	0.095445		0.293255	-0.012378		0.292854	-0.031162		0.292937	-0.023662
0.293781	-0.061881		0.292067	0.094665		0.294087	-0.012388		0.293685	-0.031218		0.293769	-0.023717
0.294613	-0.061763		0.292899	0.095243		0.294919	-0.012714		0.294517	-0.031849		0.294601	-0.02321
0.295444	-0.061472		0.29373	0.095135		0.29575	-0.012598		0.295349	-0.032421		0.295433	-0.023317
0.296276	-0.061347		0.294562	0.094273		0.296582	-0.012445		0.296181	-0.032806		0.296264	-0.024136
0.297108	-0.0617		0.295394	0.093504		0.297414	-0.012109		0.297012	-0.032801		0.297096	-0.024567
0.29794	-0.061704		0.296226	0.093058		0.298245	-0.012114		0.297844	-0.032602		0.297928	-0.024839
0.298771	-0.061354		0.297057	0.093422		0.299077	-0.012359		0.298676	-0.031423		0.29876	-0.025689
0.299603	-0.061372		0.297889	0.09401		0.299909	-0.011781		0.299507	-0.030343		0.299591	-0.026015
0.300435	-0.061852		0.298721	0.093704		0.300741	-0.012306		0.300339	-0.030293		0.300423	-0.025353
0.301267	-0.062287		0.299553	0.092818		0.301572	-0.011742		0.301171	-0.030248		0.301255	-0.024657
0.302098	-0.063193		0.300384	0.09145		0.302404	-0.010754		0.302003	-0.030188		0.302086	-0.024002
0.30293	-0.063272		0.301216	0.090477		0.303236	-0.010302		0.302834	-0.029554		0.302918	-0.024239
0.303762	-0.062494		0.302048	0.090404		0.304068	-0.010057		0.303666	-0.028988		0.30375	-0.023156
0.304593	-0.062302		0.302879	0.089461		0.304899	-0.010652		0.304498	-0.029594		0.304582	-0.023275
0.305425	-0.062853		0.303711	0.089131		0.305731	-0.010928		0.30533	-0.030066		0.305413	-0.02247
0.306257	-0.063682		0.304543	0.088804		0.306563	-0.010816		0.306161	-0.03101		0.306245	-0.02221
0.307089	-0.064429		0.305375	0.08776		0.307394	-0.010434		0.306993	-0.031378		0.307077	-0.022974
0.30792	-0.064492		0.306206	0.085869		0.308226	-0.010607		0.307825	-0.03055		0.307908	-0.022679
0.308752	-0.064257		0.307038	0.085798		0.309058	-0.009699		0.308657	-0.030776		0.30874	-0.021724
0.309584	-0.064613		0.30787	0.084866		0.30989	-0.009464		0.309488	-0.032058		0.309572	-0.02154
0.310416	-0.06505		0.308701	0.082623		0.310721	-0.008755		0.31032	-0.033335		0.310404	-0.02166
0.311247	-0.065579		0.309533	0.080918		0.311553	-0.009128		0.311152	-0.034265		0.311235	-0.021203
0.312079	-0.06612		0.310365	0.080414		0.312385	-0.009849		0.311983	-0.034553		0.312067	-0.020571
0.312911	-0.065555		0.311197	0.080034		0.313216	-0.009966		0.312815	-0.034629		0.312899	-0.021033
0.313742	-0.064873		0.312028	0.078624		0.314048	-0.008963		0.313647	-0.034142		0.313731	-0.021744
0.314574	-0.065257		0.31286	0.077365		0.31488	-0.009678		0.314479	-0.034016		0.314562	-0.022438
0.315406	-0.066477		0.313692	0.076921		0.315712	-0.009113		0.31531	-0.03459		0.315394	-0.022486
0.316238	-0.066811		0.314524	0.076777		0.316543	-0.008996		0.316142	-0.034855		0.316226	-0.022659
0.317069	-0.066163		0.315355	0.076852		0.317375	-0.009898		0.316974	-0.034525		0.317057	-0.022719
0.317901	-0.065722		0.316187	0.075156		0.318207	-0.010927		0.317806	-0.033828		0.317889	-0.022659
0.318733	-0.065185		0.317019	0.07452		0.319039	-0.010446		0.318637	-0.033448		0.318721	-0.022939
0.319565	-0.064959		0.31785	0.074282		0.31987	-0.010793		0.319469	-0.033249		0.319553	-0.023301
0.320396	-0.064459		0.318682	0.074121		0.320702	-0.01087		0.320301	-0.033216		0.320384	-0.023578
0.321228	-0.064368		0.319514	0.073894		0.321534	-0.010932		0.321132	-0.033093		0.321216	-0.024258
0.32206	-0.064885		0.320346	0.073787		0.322365	-0.011213		0.321964	-0.033959		0.322048	-0.024101
0.322891	-0.065198		0.321177	0.073212		0.323197	-0.011259		0.322796	-0.035175		0.322879	-0.023775
0.323723	-0.065793		0.322009	0.072411		0.324029	-0.011433		0.323628	-0.035969		0.323711	-0.023592
0.324555	-0.066147		0.322841	0.072591		0.324861	-0.011763		0.324459	-0.035662		0.324543	-0.022895
0.325387	-0.066087		0.323672	0.072482		0.325692	-0.012295		0.325291	-0.035087		0.325375	-0.021578
0.326218	-0.066219		0.324504	0.071924		0.326524	-0.0125		0.326123	-0.035341		0.326206	-0.022759
0.32705	-0.066614		0.325336	0.071866		0.327356	-0.012546		0.326955	-0.036519		0.327038	-0.022677
0.327882	-0.066829		0.326168	0.071051		0.328187	-0.012751		0.327786	-0.037144		0.32787	-0.023415
0.328714	-0.066961		0.326999	0.070119		0.329019	-0.012467		0.328618	-0.037444		0.328701	-0.023101
0.329545	-0.067228		0.327831	0.069328		0.329851	-0.012091		0.32945	-0.038412		0.329533	-0.022436
0.330377	-0.067218		0.328663	0.068732		0.330683	-0.012059		0.330282	-0.039631		0.330365	-0.02253
0.331209	-0.06726		0.329495	0.067817		0.331514	-0.01225		0.331113	-0.040194		0.331197	-0.024005
0.332041	-0.067748		0.330326	0.066383		0.332346	-0.012927		0.331945	-0.040699		0.332028	-0.024017
0.332872	-0.068031		0.331158	0.066953		0.333178	-0.013798		0.332777	-0.041167		0.33286	-0.024484
0.333704	-0.067786		0.33199	0.066749		0.33401	-0.01419		0.333608	-0.041034		0.333692	-0.024902
0.334536	-0.066835		0.332821	0.066642		0.334841	-0.014403		0.33444	-0.04041		0.334524	-0.025032
0.335367	-0.066877		0.333653	0.066746		0.335673	-0.014074		0.335272	-0.040017		0.335355	-0.025171
0.336199	-0.067741		0.334485	0.065657		0.336505	-0.013906		0.336104	-0.039048		0.336187	-0.025712
0.337031	-0.068202		0.335317	0.065159		0.337336	-0.014085		0.336935	-0.038744		0.337019	-0.025899
0.337863	-0.068216		0.336148	0.065338		0.338168	-0.014195		0.337767	-0.038779		0.33785	-0.025404
0.338694	-0.068634		0.33698	0.064852		0.339	-0.014187		0.338599	-0.039084		0.338682	-0.024541
0.339526	-0.069464		0.337812	0.064822		0.339832	-0.013632		0.339431	-0.039888		0.339514	-0.023458
0.340358	-0.069891		0.338643	0.063805		0.340663	-0.013078		0.340262	-0.040418		0.340346	-0.022558
0.34119	-0.069685		0.339475	0.062058		0.341495	-0.012867		0.341094	-0.040542		0.341177	-0.021944
0.342021	-0.069419		0.340307	0.061432		0.342327	-0.012094		0.341926	-0.040161		0.342009	-0.021159
0.342853	-0.068888		0.341139	0.061478		0.343158	-0.012086		0.342757	-0.040228		0.342841	-0.020532
0.343685	-0.068533		0.34197	0.061468		0.34399	-0.01284		0.343589	-0.040931		0.343672	-0.019802
0.344516	-0.068323		0.342802	0.061142		0.344822	-0.013657		0.344421	-0.041498		0.344504	-0.019615
0.345348	-0.068324		0.343634	0.061329		0.345654	-0.01384		0.345253	-0.041702		0.345336	-0.019957
0.34618	-0.068185		0.344466	0.061298		0.346485	-0.012707		0.346084	-0.040809		0.346168	-0.019884
0.347012	-0.067794		0.345297	0.060853		0.347317	-0.011888		0.346916	-0.039764		0.346999	-0.019468
0.347843	-0.067474		0.346129	0.060454		0.348149	-0.012611		0.347748	-0.039757		0.347831	-0.019609
0.348675	-0.067808		0.346961	0.060485		0.348981	-0.012903		0.34858	-0.04014		0.348663	-0.019722
0.349507	-0.068028		0.347792	0.060551		0.349812	-0.012661		0.349411	-0.040468		0.349495	-0.018396
0.350339	-0.068693		0.348624	0.05933		0.350644	-0.012894		0.350243	-0.040095		0.350326	-0.018483
0.35117	-0.068527		0.349456	0.058802		0.351476	-0.012768		0.351075	-0.038909		0.351158	-0.018368
0.352002	-0.068207		0.350288	0.059419		0.352307	-0.011963		0.351907	-0.037588		0.35199	-0.018385
0.352834	-0.068839		0.351119	0.059674		0.353139	-0.011397		0.352738	-0.037201		0.352821	-0.018316
0.353666	-0.069154		0.351951	0.058961		0.353971	-0.010978		0.35357	-0.03755		0.353653	-0.017926
0.354497	-0.06951		0.352783	0.058103		0.354803	-0.010043		0.354402	-0.037878		0.354485	-0.017512
0.355329	-0.070327		0.353614	0.05748		0.355634	-0.009782		0.355233	-0.037923		0.355317	-0.01754
0.356161	-0.070747		0.354446	0.057103		0.356466	-0.009531		0.356065	-0.03739		0.356148	-0.017434
0.356992	-0.070551		0.355278	0.05665		0.357298	-0.009853		0.356897	-0.036488		0.35698	-0.017068
0.357824	-0.069727		0.35611	0.055908		0.35813	-0.010223		0.357729	-0.036301		0.357812	-0.016357
0.358656	-0.070066		0.356941	0.055022		0.358961	-0.010289		0.35856	-0.037127		0.358643	-0.015986
0.359488	-0.07102		0.357773	0.054969		0.359793	-0.01036		0.359392	-0.038049		0.359475	-0.015361
0.360319	-0.071485		0.358605	0.054891		0.360625	-0.010432		0.360224	-0.03746		0.360307	-0.014752
0.361151	-0.072226		0.359437	0.054153		0.361456	-0.010933		0.361056	-0.037352		0.361139	-0.014551
0.361983	-0.072658		0.360268	0.052949		0.362288	-0.010435		0.361887	-0.03725		0.36197	-0.013766
0.362815	-0.072132		0.3611	0.052728		0.36312	-0.009848		0.362719	-0.037597		0.362802	-0.012402
0.363646	-0.071235		0.361932	0.052436		0.363952	-0.010261		0.363551	-0.037944		0.363634	-0.012498
0.364478	-0.071224		0.362763	0.052636		0.364783	-0.010519		0.364383	-0.03795		0.364465	-0.013077
0.36531	-0.071197		0.363595	0.052654		0.365615	-0.009998		0.365214	-0.037307		0.365297	-0.013699
0.366141	-0.071024		0.364427	0.051486		0.366447	-0.009074		0.366046	-0.036961		0.366129	-0.014301
0.366973	-0.071155		0.365259	0.049983		0.367278	-0.008372		0.366878	-0.035998		0.366961	-0.014926
0.367805	-0.071156		0.36609	0.04871		0.36811	-0.009184		0.367709	-0.035436		0.367792	-0.014784
0.368637	-0.071308		0.366922	0.046754		0.368942	-0.009797		0.368541	-0.03492		0.368624	-0.014578
0.369468	-0.07102		0.367754	0.045571		0.369774	-0.009588		0.369373	-0.034423		0.369456	-0.01453
0.3703	-0.071104		0.368585	0.044229		0.370605	-0.009597		0.370205	-0.0344		0.370288	-0.014589
0.371132	-0.071377		0.369417	0.043031		0.371437	-0.008892		0.371036	-0.033596		0.371119	-0.014624
0.371964	-0.071957		0.370249	0.042161		0.372269	-0.008665		0.371868	-0.032813		0.371951	-0.014113
0.372795	-0.072648		0.371081	0.041565		0.3731	-0.008409		0.3727	-0.032647		0.372783	-0.012739
0.373627	-0.072459		0.371912	0.040854		0.373932	-0.007958		0.373532	-0.032176		0.373614	-0.012262
0.374459	-0.072388		0.372744	0.040427		0.374764	-0.007835		0.374363	-0.03203		0.374446	-0.010893
0.37529	-0.072233		0.373576	0.040122		0.375596	-0.006958		0.375195	-0.032496		0.375278	-0.010165
0.376122	-0.072374		0.374408	0.039459		0.376427	-0.006483		0.376027	-0.032344		0.37611	-0.010208
0.376954	-0.072425		0.375239	0.037979		0.377259	-0.006136		0.376858	-0.031637		0.376941	-0.009881
0.377786	-0.071974		0.376071	0.036907		0.378091	-0.00578		0.37769	-0.031872		0.377773	-0.00913
0.378617	-0.071992		0.376903	0.036323		0.378923	-0.005952		0.378522	-0.032625		0.378605	-0.008802
0.379449	-0.072074		0.377734	0.034787		0.379754	-0.006083		0.379354	-0.033118		0.379436	-0.00855
0.380281	-0.071743		0.378566	0.034275		0.380586	-0.006059		0.380185	-0.033343		0.380268	-0.008685
0.381113	-0.07172		0.379398	0.033251		0.381418	-0.005469		0.381017	-0.032566		0.3811	-0.009275
0.381944	-0.072001		0.38023	0.032047		0.382249	-0.00495		0.381849	-0.032363		0.381932	-0.008972
0.382776	-0.07219		0.381061	0.031631		0.383081	-0.005228		0.382681	-0.032073		0.382763	-0.009204
0.383608	-0.072232		0.381893	0.031271		0.383913	-0.0056		0.383512	-0.031413		0.383595	-0.010133
0.384439	-0.071924		0.382725	0.030764		0.384745	-0.005318		0.384344	-0.031195		0.384427	-0.010143
0.385271	-0.071509		0.383556	0.029949		0.385576	-0.005059		0.385176	-0.031464		0.385259	-0.011176
0.386103	-0.071708		0.384388	0.029039		0.386408	-0.004902		0.386007	-0.03126		0.38609	-0.011365
0.386935	-0.07272		0.38522	0.027509		0.38724	-0.004761		0.386839	-0.031166		0.386922	-0.011006
0.387766	-0.073792		0.386052	0.025961		0.388072	-0.004739		0.387671	-0.03156		0.387754	-0.010862
0.388598	-0.074412		0.386883	0.024814		0.388903	-0.004727		0.388503	-0.032566		0.388585	-0.011061
0.38943	-0.074048		0.387715	0.024168		0.389735	-0.004267		0.389334	-0.032334		0.389417	-0.01058
0.390262	-0.073122		0.388547	0.023197		0.390567	-0.003988		0.390166	-0.03166		0.390249	-0.009687
0.391093	-0.072629		0.389379	0.022609		0.391398	-0.004235		0.390998	-0.032393		0.391081	-0.010363
0.391925	-0.072776		0.39021	0.022239		0.39223	-0.00499		0.39183	-0.032962		0.391912	-0.010778
0.392757	-0.073269		0.391042	0.02121		0.393062	-0.005614		0.392661	-0.03351		0.392744	-0.011273
0.393589	-0.073538		0.391874	0.020273		0.393894	-0.006179		0.393493	-0.034649		0.393576	-0.011835
0.39442	-0.072932		0.392705	0.019378		0.394725	-0.007002		0.394325	-0.034673		0.394407	-0.011506
0.395252	-0.072131		0.393537	0.017929		0.395557	-0.007331		0.395157	-0.035061		0.395239	-0.011937
0.396084	-0.072319		0.394369	0.017306		0.396389	-0.00756		0.395988	-0.035255		0.396071	-0.012124
0.396915	-0.071875		0.395201	0.017744		0.39722	-0.007466		0.39682	-0.034928		0.396903	-0.012131
0.397747	-0.071582		0.396032	0.01764		0.398052	-0.00748		0.397652	-0.035468		0.397734	-0.012706
0.398579	-0.071682		0.396864	0.016895		0.398884	-0.008025		0.398483	-0.036235		0.398566	-0.012892
0.399411	-0.072461		0.397696	0.015983		0.399716	-0.007674		0.399315	-0.036471		0.399398	-0.013023
0.400242	-0.072493		0.398528	0.015381		0.400547	-0.006615		0.400147	-0.036183		0.400229	-0.013
0.401074	-0.071716		0.399359	0.01521		0.401379	-0.006023		0.400979	-0.03597		0.401061	-0.013027
0.401906	-0.071246		0.400191	0.014883		0.402211	-0.005426		0.40181	-0.036225		0.401893	-0.013698
0.402738	-0.070513		0.401023	0.014922		0.403043	-0.004597		0.402642	-0.036738		0.402725	-0.013744
0.403569	-0.069289		0.401854	0.014735		0.403874	-0.004453		0.403474	-0.03682		0.403556	-0.013604
0.404401	-0.069015		0.402686	0.01358		0.404706	-0.004797		0.404306	-0.037203		0.404388	-0.014165
0.405233	-0.069166		0.403518	0.012908		0.405538	-0.004379		0.405137	-0.037404		0.40522	-0.014617
0.406064	-0.069423		0.40435	0.011987		0.406369	-0.003956		0.405969	-0.037435		0.406052	-0.014739
0.406896	-0.069351		0.405181	0.010945		0.407201	-0.003808		0.406801	-0.037984		0.406883	-0.014419
0.407728	-0.06936		0.406013	0.010331		0.408033	-0.004349		0.407632	-0.038249		0.407715	-0.01399
0.40856	-0.069637		0.406845	0.009989		0.408865	-0.005576		0.408464	-0.039618		0.408547	-0.013491
0.409391	-0.070591		0.407676	0.009974		0.409696	-0.005678		0.409296	-0.040452		0.409378	-0.01219
0.410223	-0.070462		0.408508	0.010452		0.410528	-0.005125		0.410128	-0.040165		0.41021	-0.011308
0.411055	-0.071219		0.40934	0.01114		0.41136	-0.005067		0.410959	-0.04037		0.411042	-0.010448
0.411887	-0.072273		0.410172	0.011805		0.412191	-0.004598		0.411791	-0.040902		0.411874	-0.00973
0.412718	-0.071394		0.411003	0.011699		0.413023	-0.003882		0.412623	-0.042387		0.412705	-0.009385
0.41355	-0.070354		0.411835	0.011028		0.413855	-0.003502		0.413455	-0.042632		0.413537	-0.009613
0.414382	-0.069711		0.412667	0.011146		0.414687	-0.003417		0.414286	-0.042494		0.414369	-0.009897
0.415214	-0.070047		0.413498	0.011152		0.415518	-0.003081		0.415118	-0.042925		0.4152	-0.010029
0.416045	-0.069655		0.41433	0.010287		0.41635	-0.002166		0.41595	-0.042639		0.416032	-0.010676
0.416877	-0.069228		0.415162	0.008951		0.417182	-0.001645		0.416782	-0.042521		0.416864	-0.01129
0.417709	-0.069277		0.415994	0.008095		0.418014	-0.00143		0.417613	-0.04371		0.417696	-0.011654
0.41854	-0.069567		0.416825	0.007983		0.418845	-0.00145		0.418445	-0.045191		0.418527	-0.011771
0.419372	-0.070044		0.417657	0.007977		0.419677	-0.000597		0.419277	-0.046351		0.419359	-0.011134
0.420204	-0.069686		0.418489	0.008085		0.420509	-6.5e-05		0.420108	-0.046498		0.420191	-0.010972
0.421036	-0.068828		0.419321	0.008374		0.42134	-0.000126		0.42094	-0.045568		0.421023	-0.010942
0.421867	-0.06884		0.420152	0.008116		0.422172	-0.000214		0.421772	-0.046331		0.421854	-0.011001
0.422699	-0.068351		0.420984	0.007495		0.423004	-0.000463		0.422604	-0.047435		0.422686	-0.010567
0.423531	-0.066905		0.421816	0.007957		0.423836	-0.000655		0.423435	-0.04705		0.423518	-0.010664
0.424363	-0.066844		0.422647	0.009087		0.424667	-0.000519		0.424267	-0.047207		0.424349	-0.010117
0.425194	-0.067491		0.423479	0.009559		0.425499	-0.001217		0.425099	-0.047751		0.425181	-0.009476
0.426026	-0.067923		0.424311	0.009123		0.426331	-0.001337		0.425931	-0.04821		0.426013	-0.009451
0.426858	-0.06836		0.425143	0.008678		0.427162	-0.001013		0.426762	-0.04753		0.426845	-0.008626
0.427689	-0.069073		0.425974	0.008613		0.427994	-0.001027		0.427594	-0.04837		0.427676	-0.008035
0.428521	-0.069701		0.426806	0.008696		0.428826	-0.001076		0.428426	-0.04961		0.428508	-0.007946
0.429353	-0.06982		0.427638	0.008729		0.429658	-0.001301		0.429258	-0.049669		0.42934	-0.008172
0.430185	-0.069888		0.42847	0.008497		0.430489	-0.001472		0.430089	-0.049081		0.430171	-0.008564
0.431016	-0.070353		0.429301	0.00796		0.431321	-0.000883		0.430921	-0.049624		0.431003	-0.008913
0.431848	-0.07024		0.430133	0.007599		0.432153	-8.8e-05		0.431753	-0.050345		0.431835	-0.00882
0.43268	-0.070548		0.430965	0.007258		0.432985	9.5e-05		0.432584	-0.049299		0.432667	-0.008323
0.433512	-0.071034		0.431796	0.007708		0.433816	0.00027		0.433416	-0.048871		0.433498	-0.009086
0.434343	-0.071275		0.432628	0.007828		0.434648	0.000482		0.434248	-0.048299		0.43433	-0.008879
0.435175	-0.07142		0.43346	0.007209		0.43548	0.000484		0.43508	-0.048457		0.435162	-0.0085
0.436007	-0.071796		0.434292	0.007357		0.436311	0.00081		0.435911	-0.049325		0.435993	-0.008488
0.436838	-0.072505		0.435123	0.007759		0.437143	0.001167		0.436743	-0.049043		0.436825	-0.008579
0.43767	-0.071977		0.435955	0.006486		0.437975	0.001525		0.437575	-0.048891		0.437657	-0.008361
0.438502	-0.071713		0.436787	0.004888		0.438807	0.001502		0.438407	-0.049225		0.438489	-0.008022
0.439334	-0.071772		0.437618	0.003907		0.439638	0.001335		0.439238	-0.050194		0.43932	-0.007671
0.440165	-0.071887		0.43845	0.003249		0.44047	0.001812		0.44007	-0.049912		0.440152	-0.007552
0.440997	-0.07227		0.439282	0.003164		0.441302	0.002088		0.440902	-0.049987		0.440984	-0.007086
0.441829	-0.073355		0.440114	0.003064		0.442133	0.001323		0.441733	-0.050138		0.441816	-0.006424
0.442661	-0.073773		0.440945	0.002077		0.442965	0.001072		0.442565	-0.050249		0.442647	-0.006651
0.443492	-0.074155		0.441777	0.001057		0.443797	0.000617		0.443397	-0.050942		0.443479	-0.006032
0.444324	-0.075013		0.442609	0.000577		0.444629	0.000108		0.444229	-0.050548		0.444311	-0.004985
0.445156	-0.075813		0.443441	0.000575		0.44546	-0.00026		0.44506	-0.05079		0.445142	-0.00474
0.445988	-0.076092		0.444272	0.000899		0.446292	-0.000322		0.445892	-0.051042		0.445974	-0.00391
0.446819	-0.076412		0.445104	0.001131		0.447124	-0.000471		0.446724	-0.051099		0.446806	-0.003183
0.447651	-0.076776		0.445936	0.001506		0.447956	-0.000665		0.447556	-0.051933		0.447638	-0.00251
0.448483	-0.076877		0.446767	0.002494		0.448787	-0.001162		0.448387	-0.052187		0.448469	-0.001824
0.449314	-0.07625		0.447599	0.00282		0.449619	-0.001569		0.449219	-0.052875		0.449301	-0.001932
0.450146	-0.076267		0.448431	0.00276		0.450451	-0.000844		0.450051	-0.053103		0.450133	-0.002359
0.450978	-0.075687		0.449263	0.002547		0.451282	-0.000461		0.450883	-0.053602		0.450964	-0.002988
0.45181	-0.075138		0.450094	0.002171		0.452114	-0.000779		0.451714	-0.054299		0.451796	-0.003193
0.452641	-0.07482		0.450926	0.0009		0.452946	-0.000648		0.452546	-0.054732		0.452628	-0.0032
0.453473	-0.073362		0.451758	-0.001124		0.453778	-0.000369		0.453378	-0.054276		0.45346	-0.004046
0.454305	-0.073395		0.452589	-0.002227		0.454609	-0.000999		0.454209	-0.053544		0.454291	-0.00445
0.455137	-0.074366		0.453421	-0.002156		0.455441	-0.00151		0.455041	-0.053598		0.455123	-0.00419
0.455968	-0.074567		0.454253	-0.002507		0.456273	-0.001726		0.455873	-0.05459		0.455955	-0.004445
0.4568	-0.072895		0.455085	-0.003291		0.457104	-0.001911		0.456705	-0.054682		0.456787	-0.004445
0.457632	-0.071419		0.455916	-0.003065		0.457936	-0.001812		0.457536	-0.05419		0.457618	-0.003715
0.458463	-0.071714		0.456748	-0.002702		0.458768	-0.002135		0.458368	-0.053912		0.45845	-0.003153
0.459295	-0.072153		0.45758	-0.002384		0.4596	-0.002415		0.4592	-0.053259		0.459282	-0.002782
0.460127	-0.072106		0.458412	-0.002453		0.460431	-0.002417		0.460032	-0.052525		0.460113	-0.002676
0.460959	-0.071821		0.459243	-0.002931		0.461263	-0.002718		0.460863	-0.051928		0.460945	-0.003433
0.46179	-0.071939		0.460075	-0.003868		0.462095	-0.002796		0.461695	-0.052345		0.461777	-0.004042
0.462622	-0.071503		0.460907	-0.005145		0.462927	-0.002298		0.462527	-0.0524		0.462609	-0.004288
0.463454	-0.070831		0.461738	-0.005855		0.463758	-0.001768		0.463358	-0.052232		0.46344	-0.003897
0.464286	-0.070427		0.46257	-0.006086		0.46459	-0.002258		0.46419	-0.051919		0.464272	-0.003725
0.465117	-0.070656		0.463402	-0.00692		0.465422	-0.002762		0.465022	-0.053112		0.465104	-0.004065
0.465949	-0.070059		0.464234	-0.007993		0.466253	-0.002442		0.465854	-0.054301		0.465935	-0.004039
0.466781	-0.069307		0.465065	-0.009345		0.467085	-0.001853		0.466685	-0.055129		0.466767	-0.004392
0.467612	-0.069556		0.465897	-0.01048		0.467917	-0.001923		0.467517	-0.0556		0.467599	-0.005026
0.468444	-0.069461		0.466729	-0.010719		0.468749	-0.002426		0.468349	-0.056543		0.468431	-0.006179
0.469276	-0.069318		0.46756	-0.011035		0.46958	-0.002217		0.469181	-0.055729		0.469262	-0.006779
0.470108	-0.069691		0.468392	-0.012145		0.470412	-0.001739		0.470012	-0.055587		0.470094	-0.006745
0.470939	-0.069517		0.469224	-0.013265		0.471244	-0.001413		0.470844	-0.055558		0.470926	-0.006156
0.471771	-0.069498		0.470056	-0.013881		0.472075	-0.001406		0.471676	-0.055377		0.471757	-0.005165
0.472603	-0.069105		0.470887	-0.014321		0.472907	-0.001701		0.472508	-0.054742		0.472589	-0.004984
0.473435	-0.069658		0.471719	-0.014897		0.473739	-0.002027		0.473339	-0.053998		0.473421	-0.00551
0.474266	-0.06962		0.472551	-0.015556		0.474571	-0.00186		0.474171	-0.055011		0.474253	-0.006093
0.475098	-0.068963		0.473383	-0.016466		0.475402	-0.000954		0.475003	-0.055463		0.475084	-0.005918
0.47593	-0.06816		0.474214	-0.017109		0.476234	-0.0004		0.475834	-0.05532		0.475916	-0.005612
0.476762	-0.067884		0.475046	-0.017485		0.477066	-0.000298		0.476666	-0.054985		0.476748	-0.005534
0.477593	-0.067524		0.475878	-0.018368		0.477898	-0.000171		0.477498	-0.05417		0.47758	-0.005452
0.478425	-0.066268		0.476709	-0.018659		0.478729	-0.00024		0.47833	-0.054877		0.478411	-0.00554
0.479257	-0.066531		0.477541	-0.018002		0.479561	-0.000747		0.479161	-0.054218		0.479243	-0.005836
0.480088	-0.067212		0.478373	-0.017743		0.480393	-0.000919		0.479993	-0.055307		0.480075	-0.006077
0.48092	-0.067446		0.479205	-0.017394		0.481224	-0.000323		0.480825	-0.054167		0.480906	-0.005426
0.481752	-0.066934		0.480036	-0.017032		0.482056	0.000134		0.481657	-0.054906		0.481738	-0.004307
0.482584	-0.066502		0.480868	-0.017047		0.482888	0.000529		0.482488	-0.054957		0.48257	-0.003723
0.483415	-0.06598		0.4817	-0.017345		0.48372	0.000632		0.48332	-0.055249		0.483402	-0.003807
0.484247	-0.065626		0.482531	-0.017416		0.484551	-0.000395		0.484152	-0.056428		0.484233	-0.00333
0.485079	-0.065276		0.483363	-0.017249		0.485383	-2.7e-05		0.484984	-0.055616		0.485065	-0.003507
0.485911	-0.065037		0.484195	-0.017811		0.486215	-0.000159		0.485815	-0.056493		0.485897	-0.003588
0.486742	-0.064705		0.485027	-0.018297		0.487046	0.000133		0.486647	-0.056551		0.486728	-0.003514
0.487574	-0.06441		0.485858	-0.019057		0.487878	0.000415		0.487479	-0.05614		0.48756	-0.003892
0.488406	-0.064135		0.48669	-0.019771		0.48871	0.001253		0.48831	-0.055922		0.488392	-0.003439
0.489237	-0.063206		0.487522	-0.020425		0.489542	0.001384		0.489142	-0.054951		0.489224	-0.003013
0.490069	-0.062988		0.488354	-0.021601		0.490373	0.001984		0.489974	-0.054218		0.490055	-0.003021
0.490901	-0.063595		0.489185	-0.021876		0.491205	0.002498		0.490806	-0.053005		0.490887	-0.002921
0.491733	-0.064134		0.490017	-0.021775		0.492037	0.002648		0.491637	-0.053245		0.491719	-0.003086
0.492564	-0.064283		0.490849	-0.022059		0.492869	0.002468		0.492469	-0.052697		0.49255	-0.003227
0.493396	-0.064814		0.49168	-0.022369		0.4937	0.003041		0.493301	-0.052212		0.493382	-0.003394
0.494228	-0.065243		0.492512	-0.021715		0.494532	0.003339		0.494133	-0.051624		0.494214	-0.004182
0.49506	-0.065818		0.493344	-0.020249		0.495364	0.003826		0.494964	-0.052239		0.495046	-0.004519
0.495891	-0.066059		0.494176	-0.019821		0.496195	0.004084		0.495796	-0.052332		0.495877	-0.003607
0.496723	-0.065162		0.495007	-0.02023		0.497027	0.00496		0.496628	-0.052615		0.496709	-0.003082
0.497555	-0.064965		0.495839	-0.020263		0.497859	0.005858		0.497459	-0.053468		0.497541	-0.002503
0.498387	-0.066032		0.496671	-0.019807		0.498691	0.006037		0.498291	-0.05336		0.498373	-0.002386
0.499218	-0.067664		0.497503	-0.02021		0.499522	0.005419		0.499123	-0.054401		0.499204	-0.003417
0.50005	-0.067594		0.498334	-0.021128		0.500354	0.005249		0.499955	-0.053922		0.500036	-0.00387
0.500882	-0.067557		0.499166	-0.021025		0.501186	0.00502		0.500786	-0.053981		0.500868	-0.003727
0.501713	-0.067711		0.499998	-0.02062		0.502017	0.004723		0.501618	-0.054361		0.501699	-0.003436
0.502545	-0.067897		0.500829	-0.020806		0.502849	0.005453		0.50245	-0.054606		0.502531	-0.00306
0.503377	-0.068342		0.501661	-0.021155		0.503681	0.005444		0.503282	-0.053503		0.503363	-0.002874
0.504209	-0.069308		0.502493	-0.020767		0.504513	0.005207		0.504113	-0.054666		0.504195	-0.002843
0.50504	-0.069972		0.503325	-0.019979		0.505344	0.005127		0.504945	-0.053936		0.505026	-0.003317
0.505872	-0.070748		0.504156	-0.020032		0.506176	0.005406		0.505777	-0.053365		0.505858	-0.003909
0.506704	-0.07201		0.504988	-0.019106		0.507008	0.004753		0.506608	-0.053024		0.50669	-0.003309
0.507536	-0.072273		0.50582	-0.019152		0.50784	0.004787		0.50744	-0.052636		0.507522	-0.002505
0.508367	-0.072733		0.506651	-0.019544		0.508671	0.005375		0.508272	-0.051892		0.508353	-0.002273
0.509199	-0.073279		0.507483	-0.019526		0.509503	0.005564		0.509104	-0.051553		0.509185	-0.002183
0.510031	-0.073301		0.508315	-0.019074		0.510335	0.005888		0.509935	-0.050517		0.510017	-0.001508
0.510862	-0.073994		0.509147	-0.019265		0.511166	0.006228		0.510767	-0.051403		0.510848	1.9e-05
0.511694	-0.073554		0.509978	-0.018849		0.511998	0.007466		0.511599	-0.050918		0.51168	0.000728
0.512526	-0.073942		0.51081	-0.017853		0.51283	0.007556		0.512431	-0.050494		0.512512	0.00037
0.513358	-0.074		0.511642	-0.017209		0.513662	0.007485		0.513262	-0.050988		0.513344	-0.000254
0.514189	-0.073287		0.512474	-0.016984		0.514493	0.007498		0.514094	-0.050942		0.514175	9.3e-05
0.515021	-0.074116		0.513305	-0.016229		0.515325	0.007292		0.514926	-0.051777		0.515007	0.000712
0.515853	-0.073419		0.514137	-0.015935		0.516157	0.006954		0.515758	-0.051956		0.515839	0.001493
0.516685	-0.073133		0.514969	-0.015692		0.516989	0.006291		0.516589	-0.051776		0.51667	0.002163
0.517516	-0.074372		0.5158	-0.014865		0.51782	0.005865		0.517421	-0.052458		0.517502	0.002343
0.518348	-0.074192		0.516632	-0.014576		0.518652	0.005941		0.518253	-0.05272		0.518334	0.002518
0.51918	-0.07474		0.517464	-0.014567		0.519484	0.005358		0.519084	-0.052858		0.519166	0.002832
0.520011	-0.075277		0.518296	-0.014338		0.520315	0.00498		0.519916	-0.051995		0.519997	0.003171
0.520843	-0.075605		0.519127	-0.014057		0.521147	0.005076		0.520748	-0.052756		0.520829	0.003227
0.521675	-0.07616		0.519959	-0.013654		0.521979	0.005397		0.52158	-0.051476		0.521661	0.003513
0.522507	-0.076979		0.520791	-0.013693		0.522811	0.004361		0.522411	-0.052286		0.522492	0.004301
0.523338	-0.07662		0.521622	-0.014285		0.523642	0.00372		0.523243	-0.052059		0.523324	0.003994
0.52417	-0.076462		0.522454	-0.014442		0.524474	0.0033		0.524075	-0.051315		0.524156	0.003199
0.525002	-0.076439		0.523286	-0.015023		0.525306	0.002874		0.524907	-0.050748		0.524988	0.003187
0.525834	-0.076723		0.524118	-0.014355		0.526137	0.003219		0.525738	-0.049723		0.525819	0.004223
0.526665	-0.07767		0.524949	-0.014009		0.526969	0.003225		0.52657	-0.050513		0.526651	0.00444
0.527497	-0.077761		0.525781	-0.013491		0.527801	0.003134		0.527402	-0.050186		0.527483	0.003847
0.528329	-0.078392		0.526613	-0.012369		0.528633	0.003268		0.528233	-0.04962		0.528315	0.003302
0.52916	-0.078577		0.527444	-0.011645		0.529464	0.002797		0.529065	-0.049491		0.529146	0.003844
0.529992	-0.078717		0.528276	-0.010614		0.530296	0.002032		0.529897	-0.050134		0.529978	0.003298
0.530824	-0.079974		0.529108	-0.010356		0.531128	0.001787		0.530729	-0.050225		0.53081	0.002124
0.531656	-0.080707		0.52994	-0.010154		0.53196	0.001501		0.53156	-0.05042		0.531641	0.001803
0.532487	-0.080806		0.530771	-0.010907		0.532791	0.000728		0.532392	-0.051827		0.532473	0.001705
0.533319	-0.080465		0.531603	-0.01153		0.533623	0.000625		0.533224	-0.051066		0.533305	0.001931
0.534151	-0.080516		0.532435	-0.011424		0.534455	0.000218		0.534056	-0.051606		0.534137	0.002144
0.534983	-0.080699		0.533267	-0.011361		0.535286	-0.00059		0.534887	-0.051133		0.534968	0.002605
0.535814	-0.080524		0.534098	-0.011668		0.536118	-0.001181		0.535719	-0.051153		0.5358	0.003508
0.536646	-0.080469		0.53493	-0.012269		0.53695	-0.002083		0.536551	-0.051063		0.536632	0.003923
0.537478	-0.080091		0.535762	-0.012418		0.537782	-0.002874		0.537383	-0.050732		0.537463	0.003789
0.53831	-0.080529		0.536593	-0.012293		0.538613	-0.003726		0.538214	-0.050317		0.538295	0.003162
0.539141	-0.081427		0.537425	-0.012731		0.539445	-0.003934		0.539046	-0.049841		0.539127	0.002956
0.539973	-0.082721		0.538257	-0.013531		0.540277	-0.003587		0.539878	-0.049266		0.539959	0.00423
0.540805	-0.083158		0.539089	-0.013926		0.541108	-0.003641		0.540709	-0.049174		0.54079	0.005991
0.541636	-0.083628		0.53992	-0.013548		0.54194	-0.003887		0.541541	-0.048782		0.541622	0.006867
0.542468	-0.083947		0.540752	-0.013919		0.542772	-0.004122		0.542373	-0.048591		0.542454	0.007233
0.5433	-0.084178		0.541584	-0.014252		0.543604	-0.003553		0.543205	-0.049398		0.543285	0.007204
0.544132	-0.084171		0.542415	-0.013552		0.544435	-0.004319		0.544036	-0.049403		0.544117	0.007151
0.544963	-0.083595		0.543247	-0.013201		0.545267	-0.005308		0.544868	-0.049275		0.544949	0.007684
0.545795	-0.084004		0.544079	-0.013753		0.546099	-0.004931		0.5457	-0.047876		0.545781	0.008792
0.546627	-0.084265		0.544911	-0.014457		0.54693	-0.005111		0.546532	-0.048349		0.546612	0.009305
0.547459	-0.083942		0.545742	-0.014513		0.547762	-0.004732		0.547363	-0.048204		0.547444	0.009755
0.54829	-0.083569		0.546574	-0.014985		0.548594	-0.002903		0.548195	-0.04788		0.548276	0.008844
0.549122	-0.083955		0.547406	-0.01487		0.549426	-0.00327		0.549027	-0.047594		0.549108	0.007628
0.549954	-0.08377		0.548238	-0.014138		0.550257	-0.003275		0.549859	-0.048153		0.549939	0.00794
0.550785	-0.084163		0.549069	-0.013456		0.551089	-0.003463		0.55069	-0.048737		0.550771	0.008416
0.551617	-0.084694		0.549901	-0.01395		0.551921	-0.004004		0.551522	-0.050194		0.551603	0.008181
0.552449	-0.083753		0.550733	-0.014039		0.552753	-0.004332		0.552354	-0.050515		0.552434	0.007361
0.553281	-0.083402		0.551564	-0.013818		0.553584	-0.005819		0.553185	-0.050136		0.553266	0.006946
0.554112	-0.083328		0.552396	-0.014101		0.554416	-0.00598		0.554017	-0.050136		0.554098	0.007484
0.554944	-0.082336		0.553228	-0.014311		0.555248	-0.006565		0.554849	-0.049939		0.55493	0.008038
0.555776	-0.08338		0.55406	-0.013343		0.556079	-0.006632		0.555681	-0.05063		0.555761	0.007031
0.556608	-0.082005		0.554891	-0.013022		0.556911	-0.006919		0.556512	-0.05007		0.556593	0.006333
0.557439	-0.082961		0.555723	-0.012358		0.557743	-0.007078		0.557344	-0.048987		0.557425	0.0059
0.558271	-0.083973		0.556555	-0.012228		0.558575	-0.006491		0.558176	-0.048722		0.558256	0.005822
0.559103	-0.082458		0.557387	-0.012522		0.559406	-0.006267		0.559008	-0.048477		0.559088	0.006603
0.559934	-0.081943		0.558218	-0.012238		0.560238	-0.006566		0.559839	-0.048437		0.55992	0.007302
0.560766	-0.081767		0.55905	-0.011919		0.56107	-0.006305		0.560671	-0.048133		0.560752	0.007342
0.561598	-0.081033		0.559882	-0.011827		0.561902	-0.005762		0.561503	-0.047736		0.561583	0.007747
0.56243	-0.080287		0.560713	-0.012775		0.562733	-0.004956		0.562334	-0.047414		0.562415	0.007728
0.563261	-0.079844		0.561545	-0.013973		0.563565	-0.004564		0.563166	-0.04792		0.563247	0.008274
0.564093	-0.078514		0.562377	-0.014268		0.564397	-0.004126		0.563998	-0.047302		0.564079	0.007491
0.564925	-0.078771		0.563209	-0.014582		0.565228	-0.004491		0.56483	-0.04729		0.56491	0.007492
0.565757	-0.079105		0.56404	-0.015266		0.56606	-0.005536		0.565661	-0.047396		0.565742	0.007297
0.566588	-0.078159		0.564872	-0.014278		0.566892	-0.004995		0.566493	-0.046165		0.566574	0.006964
0.56742	-0.07711		0.565704	-0.015557		0.567724	-0.004698		0.567325	-0.044899		0.567405	0.006489
0.568252	-0.075281		0.566535	-0.01649		0.568555	-0.004688		0.568157	-0.044301		0.568237	0.006598
0.569084	-0.075143		0.567367	-0.016778		0.569387	-0.004188		0.568988	-0.043627		0.569069	0.007125
0.569915	-0.074713		0.568199	-0.01787		0.570219	-0.004207		0.56982	-0.044092		0.569901	0.007732
0.570747	-0.075389		0.569031	-0.0183		0.57105	-0.003558		0.570652	-0.044377		0.570732	0.007191
0.571579	-0.074828		0.569862	-0.018958		0.571882	-0.002733		0.571483	-0.044674		0.571564	0.006321
0.57241	-0.073472		0.570694	-0.019676		0.572714	-0.002632		0.572315	-0.04524		0.572396	0.007058
0.573242	-0.073115		0.571526	-0.020151		0.573546	-0.002684		0.573147	-0.045298		0.573227	0.007393
0.574074	-0.072207		0.572358	-0.019489		0.574377	-0.002074		0.573979	-0.04395		0.574059	0.008138
0.574906	-0.07211		0.573189	-0.019096		0.575209	-0.002272		0.57481	-0.043763		0.574891	0.008619
0.575737	-0.072381		0.574021	-0.018934		0.576041	-0.001672		0.575642	-0.042868		0.575723	0.008967
0.576569	-0.071534		0.574853	-0.018627		0.576873	-0.001015		0.576474	-0.043137		0.576554	0.008588
0.577401	-0.070855		0.575684	-0.01842		0.577704	-0.000899		0.577306	-0.043494		0.577386	0.008034
0.578233	-0.070079		0.576516	-0.018555		0.578536	-0.000767		0.578137	-0.043062		0.578218	0.008653
0.579064	-0.071066		0.577348	-0.018694		0.579368	-0.000572		0.578969	-0.04261		0.579049	0.009483
0.579896	-0.071106		0.57818	-0.018827		0.580199	-0.00071		0.579801	-0.042191		0.579881	0.009919
0.580728	-0.070026		0.579011	-0.01861		0.581031	-0.001942		0.580633	-0.041401		0.580713	0.010367
0.581559	-0.068309		0.579843	-0.0183		0.581863	-0.002706		0.581464	-0.041022		0.581545	0.00981
0.582391	-0.066729		0.580675	-0.018166		0.582695	-0.002627		0.582296	-0.040865		0.582376	0.008792
0.583223	-0.066331		0.581506	-0.017841		0.583526	-0.001814		0.583128	-0.040895		0.583208	0.008113
0.584055	-0.06486		0.582338	-0.018059		0.584358	-0.001746		0.583959	-0.041461		0.58404	0.008027
0.584886	-0.063892		0.58317	-0.018032		0.58519	-0.001942		0.584791	-0.041391		0.584872	0.008624
0.585718	-0.063		0.584002	-0.018183		0.586021	-0.00158		0.585623	-0.041294		0.585703	0.009435
0.58655	-0.063186		0.584833	-0.017988		0.586853	-0.001017		0.586455	-0.041753		0.586535	0.009992
0.587382	-0.062734		0.585665	-0.017743		0.587685	-0.001948		0.587286	-0.041667		0.587367	0.008651
0.588213	-0.059883		0.586497	-0.017981		0.588517	-0.002306		0.588118	-0.03798		0.588198	0.010786
0.589045	-0.059211		0.587329	-0.01893		0.589348	-0.001295		0.58895	-0.036518		0.58903	0.013187
0.589877	-0.059119		0.58816	-0.018605		0.59018	-0.001151		0.589782	-0.037111		0.589862	0.013187
0.590708	-0.058787		0.588992	-0.018424		0.591012	2.4e-05		0.590613	-0.03627		0.590694	0.014485
0.59154	-0.058062		0.589824	-0.018596		0.591844	0.000274		0.591445	-0.036332		0.591525	0.014764
0.592372	-0.057891		0.590655	-0.017663		0.592675	-0.000185		0.592277	-0.036116		0.592357	0.014686
0.593204	-0.057225		0.591487	-0.016041		0.593507	-0.000642		0.593108	-0.03575		0.593189	0.014168
0.594035	-0.05656		0.592319	-0.015772		0.594339	-0.000161		0.59394	-0.035676		0.59402	0.015357
0.594867	-0.054983		0.593151	-0.015286		0.59517	0.000279		0.594772	-0.035423		0.594852	0.015208
0.595699	-0.054361		0.593982	-0.014461		0.596002	0.001274		0.595604	-0.035012		0.595684	0.015367
0.596531	-0.053998		0.594814	-0.014468		0.596834	0.001256		0.596435	-0.03566		0.596516	0.01618
0.597362	-0.053968		0.595646	-0.013972		0.597666	0.001054		0.597267	-0.0366		0.597347	0.01622
0.598194	-0.054524		0.596478	-0.013121		0.598497	0.001637		0.598099	-0.036969		0.598179	0.014951
0.599026	-0.054003		0.597309	-0.012661		0.599329	0.001917		0.598931	-0.037314		0.599011	0.015089
0.599858	-0.05334		0.598141	-0.012084		0.600161	0.001854		0.599762	-0.037175		0.599842	0.015493
0.600689	-0.052532		0.598973	-0.012055		0.600993	0.001782		0.600594	-0.036314		0.600674	0.01595
0.601521	-0.052379		0.599804	-0.011696		0.601824	0.001208		0.601426	-0.035524		0.601506	0.0172
0.602353	-0.051692		0.600636	-0.010728		0.602656	0.001266		0.602258	-0.034192		0.602338	0.018345
0.603184	-0.050999		0.601468	-0.009879		0.603488	0.001296		0.603089	-0.032911		0.603169	0.018825
0.604016	-0.051081		0.6023	-0.009452		0.604319	0.001061		0.603921	-0.032699		0.604001	0.018909
0.604848	-0.050457		0.603131	-0.009005		0.605151	0.001162		0.604753	-0.032352		0.604833	0.018187
0.60568	-0.0496		0.603963	-0.00901		0.605983	0.000539		0.605584	-0.030955		0.605665	0.018452
0.606511	-0.049233		0.604795	-0.009737		0.606815	0.00045		0.606416	-0.029451		0.606496	0.019777
0.607343	-0.049142		0.605626	-0.010195		0.607646	0.000739		0.607248	-0.027857		0.607328	0.020571
0.608175	-0.04905		0.606458	-0.009657		0.608478	0.000864		0.60808	-0.026855		0.60816	0.021124
0.609007	-0.048315		0.60729	-0.008897		0.60931	0.001101		0.608911	-0.0263		0.608991	0.020471
0.609838	-0.047087		0.608122	-0.0088		0.610141	0.001766		0.609743	-0.026047		0.609823	0.020708
0.61067	-0.046724		0.608953	-0.008916		0.610973	0.00268		0.610575	-0.025845		0.610655	0.021311
0.611502	-0.046468		0.609785	-0.009232		0.611805	0.003325		0.611407	-0.025059		0.611487	0.021988
0.612333	-0.045976		0.610617	-0.008833		0.612637	0.003947		0.612238	-0.024496		0.612318	0.022172
0.613165	-0.045141		0.611448	-0.008531		0.613468	0.004037		0.61307	-0.02451		0.61315	0.023264
0.613997	-0.04512		0.61228	-0.008582		0.6143	0.004554		0.613902	-0.024154		0.613982	0.02408
0.614829	-0.045436		0.613112	-0.008073		0.615132	0.005624		0.614734	-0.023218		0.614813	0.023823
0.61566	-0.044554		0.613944	-0.007672		0.615964	0.006292		0.615565	-0.022694		0.615645	0.023612
0.616492	-0.043387		0.614775	-0.007832		0.616795	0.007053		0.616397	-0.022587		0.616477	0.022611
0.617324	-0.042539		0.615607	-0.008087		0.617627	0.007703		0.617229	-0.023255		0.617309	0.023843
0.618156	-0.041979		0.616439	-0.00761		0.618459	0.008355		0.61806	-0.02383		0.61814	0.025509
0.618987	-0.041302		0.617271	-0.00755		0.61929	0.008991		0.618892	-0.023993		0.618972	0.027909
0.619819	-0.040363		0.618102	-0.006793		0.620122	0.008286		0.619724	-0.023996		0.619804	0.028551
0.620651	-0.038976		0.618934	-0.005403		0.620954	0.00824		0.620556	-0.024022		0.620636	0.028545
0.621482	-0.037853		0.619766	-0.003981		0.621786	0.008967		0.621387	-0.024744		0.621467	0.028904
0.622314	-0.037247		0.620597	-0.003855		0.622617	0.009563		0.622219	-0.025155		0.622299	0.029357
0.623146	-0.036665		0.621429	-0.003303		0.623449	0.010138		0.623051	-0.024934		0.623131	0.030131
0.623978	-0.0361		0.622261	-0.002391		0.624281	0.010355		0.623883	-0.024992		0.623962	0.031038
0.624809	-0.03525		0.623093	-0.001961		0.625112	0.010525		0.624714	-0.024791		0.624794	0.031364
0.625641	-0.035091		0.623924	-0.001973		0.625944	0.011084		0.625546	-0.025311		0.625626	0.031889
0.626473	-0.034804		0.624756	-0.001732		0.626776	0.011538		0.626378	-0.026774		0.626458	0.032748
0.627305	-0.034011		0.625588	-0.000684		0.627608	0.012087		0.627209	-0.027484		0.627289	0.033185
0.628136	-0.03346		0.626419	-0.00122		0.628439	0.012791		0.628041	-0.027957		0.628121	0.033154
0.628968	-0.033156		0.627251	-0.000961		0.629271	0.012848		0.628873	-0.028796		0.628953	0.033036
0.6298	-0.033553		0.628083	-0.000294		0.630103	0.012833		0.629705	-0.02884		0.629784	0.032041
0.630632	-0.03353		0.628915	-0.001173		0.630934	0.013388		0.630536	-0.027955		0.630616	0.032187
0.631463	-0.033235		0.629746	-0.001087		0.631766	0.013964		0.631368	-0.028138		0.631448	0.031807
0.632295	-0.033694		0.630578	-0.000389		0.632598	0.014223		0.6322	-0.028274		0.63228	0.03073
0.633127	-0.0344		0.63141	7.5e-05		0.63343	0.014777		0.633032	-0.028826		0.633111	0.029227
0.633958	-0.034804		0.632242	-0.00063		0.634261	0.01566		0.633863	-0.029454		0.633943	0.029833
0.63479	-0.034758		0.633073	-0.00168		0.635093	0.015811		0.634695	-0.029085		0.634775	0.02991
0.635622	-0.034975		0.633905	-0.001998		0.635925	0.015635		0.635527	-0.028684		0.635607	0.029008
0.636454	-0.036202		0.634737	-0.001901		0.636757	0.016641		0.636358	-0.028436		0.636438	0.028392
0.637285	-0.036772		0.635568	-0.001984		0.637588	0.017593		0.63719	-0.028744		0.63727	0.028821
0.638117	-0.036548		0.6364	-0.001813		0.63842	0.018007		0.638022	-0.028489		0.638102	0.028294
0.638949	-0.03626		0.637232	-0.001673		0.639252	0.018128		0.638854	-0.02821		0.638933	0.028941
0.639781	-0.035827		0.638064	-0.002356		0.640083	0.017379		0.639685	-0.028669		0.639765	0.02994
0.640612	-0.036146		0.638895	-0.002782		0.640915	0.016448		0.640517	-0.028957		0.640597	0.03048
0.641444	-0.036863		0.639727	-0.00365		0.641747	0.016347		0.641349	-0.029297		0.641429	0.03067
0.642276	-0.037301		0.640559	-0.003529		0.642579	0.016981		0.642181	-0.03033		0.64226	0.030202
0.643107	-0.03792		0.641391	-0.004423		0.64341	0.01811		0.643012	-0.030526		0.643092	0.029581
0.643939	-0.038777		0.642222	-0.006175		0.644242	0.018261		0.643844	-0.030087		0.643924	0.029399
0.644771	-0.039516		0.643054	-0.006585		0.645074	0.018059		0.644676	-0.03067		0.644755	0.029501
0.645603	-0.040372		0.643886	-0.007665		0.645905	0.018469		0.645508	-0.031274		0.645587	0.029618
0.646434	-0.04123		0.644717	-0.008592		0.646737	0.019106		0.646339	-0.031552		0.646419	0.031137
0.647266	-0.041718		0.645549	-0.008528		0.647569	0.020032		0.647171	-0.032381		0.647251	0.030753
0.648098	-0.041681		0.646381	-0.00767		0.648401	0.020309		0.648003	-0.033596		0.648082	0.030303
0.64893	-0.042468		0.647213	-0.007584		0.649232	0.019841		0.648834	-0.034586		0.648914	0.029823
0.649761	-0.043472		0.648044	-0.008346		0.650064	0.019137		0.649666	-0.034987		0.649746	0.029016
0.650593	-0.044115		0.648876	-0.009419		0.650896	0.018555		0.650498	-0.035052		0.650577	0.028233
0.651425	-0.043962		0.649708	-0.010031		0.651728	0.018109		0.65133	-0.035374		0.651409	0.027508
0.652257	-0.043853		0.650539	-0.00981		0.652559	0.017519		0.652161	-0.035713		0.652241	0.026367
0.653088	-0.044268		0.651371	-0.01066		0.653391	0.017272		0.652993	-0.037339		0.653073	0.025555
0.65392	-0.045254		0.652203	-0.01142		0.654223	0.016921		0.653825	-0.038251		0.653904	0.025696
0.654752	-0.046417		0.653035	-0.011874		0.655054	0.016161		0.654657	-0.038256		0.654736	0.025424
0.655583	-0.046703		0.653866	-0.01091		0.655886	0.015416		0.655488	-0.038402		0.655568	0.024455
0.656415	-0.046905		0.654698	-0.011841		0.656718	0.01498		0.65632	-0.039156		0.6564	0.024222
0.657247	-0.04852		0.65553	-0.013287		0.65755	0.014396		0.657152	-0.039377		0.657231	0.024533
0.658079	-0.050187		0.656362	-0.014323		0.658381	0.013251		0.657983	-0.039224		0.658063	0.024603
0.65891	-0.051287		0.657193	-0.01564		0.659213	0.012352		0.658815	-0.038511		0.658895	0.024259
0.659742	-0.052186		0.658025	-0.016524		0.660045	0.012118		0.659647	-0.038757		0.659726	0.023367
0.660574	-0.052677		0.658857	-0.016445		0.660877	0.011184		0.660479	-0.03951		0.660558	0.022753
0.661406	-0.052898		0.659688	-0.017914		0.661708	0.010798		0.66131	-0.039527		0.66139	0.02294
0.662237	-0.0529		0.66052	-0.020556		0.66254	0.010778		0.662142	-0.039976		0.662222	0.023194
0.663069	-0.05317		0.661352	-0.023467		0.663372	0.00965		0.662974	-0.039428		0.663053	0.02287
0.663901	-0.054144		0.662184	-0.025801		0.664203	0.007807		0.663806	-0.038825		0.663885	0.022831
0.664732	-0.05518		0.663015	-0.02759		0.665035	0.007567		0.664637	-0.038979		0.664717	0.023029
0.665564	-0.055661		0.663847	-0.029818		0.665867	0.008189		0.665469	-0.038608		0.665548	0.022974
0.666396	-0.056494		0.664679	-0.032751		0.666699	0.008345		0.666301	-0.038204		0.66638	0.022222
0.667228	-0.05735		0.66551	-0.035336		0.66753	0.008166		0.667133	-0.038289		0.667212	0.021297
0.668059	-0.058017		0.666342	-0.037562		0.668362	0.00743		0.667964	-0.037842		0.668044	0.020708
0.668891	-0.058813		0.667174	-0.040388		0.669194	0.00598		0.668796	-0.037864		0.668875	0.019586
0.669723	-0.059531		0.668006	-0.042637		0.670025	0.004972		0.669628	-0.037954		0.669707	0.018983
0.670555	-0.060545		0.668837	-0.044605		0.670857	0.004673		0.670459	-0.037919		0.670539	0.0185
0.671386	-0.061068		0.669669	-0.047225		0.671689	0.00438		0.671291	-0.038398		0.671371	0.01822
0.672218	-0.061347		0.670501	-0.048867		0.672521	0.003315		0.672123	-0.039241		0.672202	0.017949
0.67305	-0.061949		0.671333	-0.051357		0.673352	0.001109		0.672955	-0.039193		0.673034	0.017523
0.673882	-0.062185		0.672164	-0.053177		0.674184	-0.000311		0.673786	-0.040296		0.673866	0.017852
0.674713	-0.06234		0.672996	-0.05358		0.675016	-0.000842		0.674618	-0.04123		0.674697	0.018973
0.675545	-0.062111		0.673828	-0.053742		0.675848	-0.002308		0.67545	-0.04146		0.675529	0.019426
0.676377	-0.062014		0.674659	-0.053461		0.676679	-0.003621		0.676282	-0.041654		0.676361	0.020167
0.677208	-0.061678		0.675491	-0.053324		0.677511	-0.005067		0.677113	-0.041991		0.677193	0.02106
0.67804	-0.061267		0.676323	-0.053861		0.678343	-0.005892		0.677945	-0.042697		0.678024	0.02146
0.678872	-0.06102		0.677155	-0.053998		0.679174	-0.006794		0.678777	-0.043303		0.678856	0.021296
0.679704	-0.0616		0.677986	-0.054342		0.680006	-0.007403		0.679609	-0.043508		0.679688	0.021113
0.680535	-0.062952		0.678818	-0.054855		0.680838	-0.008046		0.68044	-0.043828		0.680519	0.02065
0.681367	-0.064136		0.67965	-0.055071		0.68167	-0.008414		0.681272	-0.043017		0.681351	0.020246
0.682199	-0.065152		0.680481	-0.055192		0.682501	-0.008285		0.682104	-0.042614		0.682183	0.019881
0.683031	-0.065576		0.681313	-0.055375		0.683333	-0.008245		0.682935	-0.04232		0.683015	0.019092
0.683862	-0.06554		0.682145	-0.055962		0.684165	-0.009057		0.683767	-0.041482		0.683846	0.018311
0.684694	-0.065846		0.682977	-0.055951		0.684996	-0.010196		0.684599	-0.04099		0.684678	0.018346
0.685526	-0.065945		0.683808	-0.055163		0.685828	-0.010297		0.685431	-0.041833		0.68551	0.018097
0.686357	-0.066618		0.68464	-0.055725		0.68666	-0.010681		0.686262	-0.042148		0.686341	0.017851
0.687189	-0.066748		0.685472	-0.056278		0.687492	-0.010807		0.687094	-0.042657		0.687173	0.017687
0.688021	-0.066727		0.686304	-0.056399		0.688323	-0.010512		0.687926	-0.043317		0.688005	0.017354
0.688853	-0.066937		0.687135	-0.056738		0.689155	-0.011024		0.688758	-0.043519		0.688837	0.017183
0.689684	-0.067671		0.687967	-0.056938		0.689987	-0.011231		0.689589	-0.043123		0.689668	0.017195
0.690516	-0.067997		0.688799	-0.056956		0.690819	-0.011232		0.690421	-0.043131		0.6905	0.017385
0.691348	-0.067758		0.68963	-0.057031		0.69165	-0.010748		0.691253	-0.043579		0.691332	0.017693
0.69218	-0.068898		0.690462	-0.056663		0.692482	-0.010029		0.692084	-0.043271		0.692164	0.018241
0.693011	-0.070287		0.691294	-0.055619		0.693314	-0.010338		0.692916	-0.042942		0.692995	0.018075
0.693843	-0.071283		0.692126	-0.056116		0.694145	-0.010271		0.693748	-0.04298		0.693827	0.01771
0.694675	-0.072145		0.692957	-0.056398		0.694977	-0.010077		0.69458	-0.042542		0.694659	0.017753
0.695506	-0.072179		0.693789	-0.056079		0.695809	-0.0095		0.695411	-0.042475		0.69549	0.016891
0.696338	-0.071722		0.694621	-0.056623		0.696641	-0.009534		0.696243	-0.042559		0.696322	0.016901
0.69717	-0.07161		0.695452	-0.057823		0.697472	-0.009708		0.697075	-0.042915		0.697154	0.017279
0.698002	-0.072016		0.696284	-0.05828		0.698304	-0.009654		0.697907	-0.042827		0.697986	0.017045
0.698833	-0.072033		0.697116	-0.058032		0.699136	-0.009957		0.698738	-0.042641		0.698817	0.016109
0.699665	-0.071624		0.697948	-0.057317		0.699968	-0.010098		0.69957	-0.042901		0.699649	0.016123
0.700497	-0.071189		0.698779	-0.056539		0.700799	-0.010049		0.700402	-0.043026		0.700481	0.016262
0.701329	-0.071142		0.699611	-0.056262		0.701631	-0.010022		0.701234	-0.042589		0.701312	0.015438
0.70216	-0.072063		0.700443	-0.056661		0.702463	-0.009636		0.702065	-0.040504		0.702144	0.014452
0.702992	-0.072882		0.701275	-0.055302		0.703294	-0.008704		0.702897	-0.03933		0.702976	0.013853
0.703824	-0.073443		0.702106	-0.053295		0.704126	-0.008096		0.703729	-0.038373		0.703808	0.013728
0.704656	-0.073745		0.702938	-0.05095		0.704958	-0.007518		0.70456	-0.039515		0.704639	0.014044
0.705487	-0.073793		0.70377	-0.049244		0.70579	-0.006713		0.705392	-0.040719		0.705471	0.014128
0.706319	-0.073958		0.704601	-0.047917		0.706621	-0.006252		0.706224	-0.040351		0.706303	0.013747
0.707151	-0.074401		0.705433	-0.046189		0.707453	-0.006489		0.707056	-0.039867		0.707134	0.013274
0.707982	-0.074276		0.706265	-0.043402		0.708285	-0.006617		0.707887	-0.039475		0.707966	0.013037
0.708814	-0.073524		0.707097	-0.041859		0.709116	-0.007162		0.708719	-0.039197		0.708798	0.013551
0.709646	-0.073486		0.707928	-0.040408		0.709948	-0.007595		0.709551	-0.038618		0.70963	0.014403
0.710478	-0.073777		0.70876	-0.038981		0.71078	-0.00686		0.710383	-0.037959		0.710461	0.014998
0.711309	-0.074081		0.709592	-0.037596		0.711612	-0.006566		0.711214	-0.03794		0.711293	0.015671
0.712141	-0.073559		0.710423	-0.03543		0.712443	-0.006343		0.712046	-0.037104		0.712125	0.016302
0.712973	-0.072428		0.711255	-0.032438		0.713275	-0.005389		0.712878	-0.036377		0.712957	0.016997
0.713805	-0.072107		0.712087	-0.030152		0.714107	-0.004281		0.713709	-0.035874		0.713788	0.017723
0.714636	-0.071921		0.712919	-0.027872		0.714938	-0.003062		0.714541	-0.035261		0.71462	0.018073
0.715468	-0.072097		0.71375	-0.025413		0.71577	-0.002437		0.715373	-0.033753		0.715452	0.018254
0.7163	-0.071736		0.714582	-0.0239		0.716602	-0.00249		0.716205	-0.031716		0.716283	0.018781
0.717131	-0.071806		0.715414	-0.022493		0.717434	-0.002001		0.717036	-0.030714		0.717115	0.018897
0.717963	-0.071956		0.716246	-0.021113		0.718265	-0.000882		0.717868	-0.031283		0.717947	0.018401
0.718795	-0.07222		0.717077	-0.019781		0.719097	0.000615		0.7187	-0.030957		0.718779	0.018397
0.719627	-0.073148		0.717909	-0.018294		0.719929	0.00106		0.719532	-0.029887		0.71961	0.01861
0.720458	-0.074208		0.718741	-0.016352		0.720761	0.000687		0.720363	-0.029632		0.720442	0.018504
0.72129	-0.074214		0.719572	-0.014146		0.721592	0.000433		0.721195	-0.029871		0.721274	0.018465
0.722122	-0.073094		0.720404	-0.012601		0.722424	0.000516		0.722027	-0.030241		0.722105	0.018528
0.722954	-0.073183		0.721236	-0.010585		0.723256	0.001112		0.722858	-0.030586		0.722937	0.018723
0.723785	-0.072387		0.722068	-0.008299		0.724087	0.001443		0.72369	-0.030264		0.723769	0.018493
0.724617	-0.072393		0.722899	-0.006589		0.724919	0.001386		0.724522	-0.029287		0.724601	0.018989
0.725449	-0.073139		0.723731	-0.004996		0.725751	0.001352		0.725354	-0.028662		0.725432	0.020405
0.726281	-0.07348		0.724563	-0.003365		0.726583	0.001006		0.726185	-0.02845		0.726264	0.021092
0.727112	-0.073785		0.725394	-0.00128		0.727414	0.000821		0.727017	-0.028235		0.727096	0.021352
0.727944	-0.073711		0.726226	0.001287		0.728246	0.001177		0.727849	-0.028235		0.727928	0.021639
0.728776	-0.073213		0.727058	0.004271		0.729078	0.001205		0.728681	-0.027665		0.728759	0.022161
0.729607	-0.072756		0.72789	0.006641		0.729909	0.000984		0.729512	-0.02667		0.729591	0.022072
0.730439	-0.072124		0.728721	0.008655		0.730741	0.001031		0.730344	-0.026456		0.730423	0.021976
0.731271	-0.071285		0.729553	0.011052		0.731573	0.001212		0.731176	-0.026892		0.731254	0.021705
0.732103	-0.070748		0.730385	0.013494		0.732405	0.001396		0.732008	-0.027859		0.732086	0.022017
0.732934	-0.070661		0.731217	0.015856		0.733236	0.00211		0.732839	-0.02724		0.732918	0.022809
0.733766	-0.069616		0.732048	0.018239		0.734068	0.002578		0.733671	-0.027885		0.73375	0.023236
0.734598	-0.068794		0.73288	0.020236		0.7349	0.002595		0.734503	-0.027418		0.734581	0.023656
0.73543	-0.068534		0.733712	0.022349		0.735732	0.003061		0.735334	-0.027779		0.735413	0.024569
0.736261	-0.067527		0.734543	0.025231		0.736563	0.00323		0.736166	-0.027124		0.736245	0.02525
0.737093	-0.067078		0.735375	0.027763		0.737395	0.002899		0.736998	-0.026221		0.737076	0.025309
0.737925	-0.067227		0.736207	0.030517		0.738227	0.003288		0.73783	-0.026053		0.737908	0.024832
0.738756	-0.067926		0.737039	0.033674		0.739058	0.003762		0.738661	-0.026367		0.73874	0.024938
0.739588	-0.067622		0.73787	0.036756		0.73989	0.003623		0.739493	-0.025599		0.739572	0.025649
0.74042	-0.067302		0.738702	0.03986		0.740722	0.003327		0.740325	-0.025391		0.740403	0.026881
0.741252	-0.067341		0.739534	0.042704		0.741554	0.003469		0.741157	-0.025344		0.741235	0.027617
0.742083	-0.067729		0.740366	0.045321		0.742385	0.003923		0.741988	-0.025263		0.742067	0.027493
0.742915	-0.0677		0.741197	0.047883		0.743217	0.004609		0.74282	-0.025759		0.742898	0.02815
0.743747	-0.066989		0.742029	0.050817		0.744049	0.005059		0.743652	-0.027287		0.74373	0.02939
0.744579	-0.0665		0.742861	0.053664		0.74488	0.005296		0.744484	-0.028857		0.744562	0.030132
0.74541	-0.067126		0.743692	0.055818		0.745712	0.0049		0.745315	-0.029707		0.745394	0.030223
0.746242	-0.067882		0.744524	0.057706		0.746544	0.004212		0.746147	-0.028602		0.746225	0.029986
0.747074	-0.067899		0.745356	0.060422		0.747376	0.003741		0.746979	-0.027602		0.747057	0.029986
0.747905	-0.067669		0.746188	0.06259		0.748207	0.0032		0.74781	-0.027233		0.747889	0.030202
0.748737	-0.067445		0.747019	0.064062		0.749039	0.003106		0.748642	-0.026695		0.748721	0.030237
0.749569	-0.066816		0.747851	0.066198		0.749871	0.003167		0.749474	-0.027168		0.749552	0.030627
0.750401	-0.06742		0.748683	0.068582		0.750703	0.003582		0.750306	-0.026523		0.750384	0.030301
0.751232	-0.067892		0.749514	0.070785		0.751534	0.004713		0.751137	-0.026253		0.751216	0.029597
0.752064	-0.067498		0.750346	0.073081		0.752366	0.004663		0.751969	-0.025538		0.752047	0.030162
0.752896	-0.06628		0.751178	0.076064		0.753198	0.004877		0.752801	-0.025002		0.752879	0.03044
0.753728	-0.06597		0.75201	0.078512		0.754029	0.005355		0.753633	-0.025578		0.753711	0.030133
0.754559	-0.066855		0.752841	0.080499		0.754861	0.004989		0.754464	-0.025692		0.754543	0.029289
0.755391	-0.06696		0.753673	0.082872		0.755693	0.003543		0.755296	-0.02572		0.755374	0.028292
0.756223	-0.06701		0.754505	0.084636		0.756525	0.003143		0.756128	-0.026444		0.756206	0.028348
0.757055	-0.067536		0.755337	0.085682		0.757356	0.003695		0.756959	-0.027539		0.757038	0.028576
0.757886	-0.067866		0.756168	0.086248		0.758188	0.004869		0.757791	-0.028223		0.757869	0.02862
0.758718	-0.068244		0.757	0.086873		0.75902	0.004489		0.758623	-0.028423		0.758701	0.028901
0.75955	-0.068727		0.757832	0.087343		0.759852	0.004533		0.759455	-0.027347		0.759533	0.02929
0.760381	-0.069192		0.758663	0.087586		0.760683	0.004894		0.760286	-0.028088		0.760365	0.028872
0.761213	-0.068951		0.759495	0.08827		0.761515	0.005336		0.761118	-0.02869		0.761196	0.028112
0.762045	-0.067784		0.760327	0.08794		0.762347	0.005449		0.76195	-0.027924		0.762028	0.028543
0.762877	-0.067906		0.761159	0.087377		0.763178	0.005521		0.762782	-0.027564		0.76286	0.029212
0.763708	-0.068837		0.76199	0.087685		0.76401	0.006176		0.763613	-0.026296		0.763691	0.029649
0.76454	-0.068915		0.762822	0.087835		0.764842	0.006252		0.764445	-0.026164		0.764523	0.029307
0.765372	-0.069521		0.763654	0.087564		0.765674	0.006348		0.765277	-0.026496		0.765355	0.030004
0.766204	-0.069494		0.764485	0.087769		0.766505	0.006366		0.766109	-0.027244		0.766187	0.030668
0.767035	-0.068445		0.765317	0.088335		0.767337	0.005993		0.76694	-0.028191		0.767018	0.029884
0.767867	-0.068119		0.766149	0.089711		0.768169	0.006435		0.767772	-0.028337		0.76785	0.028999
0.768699	-0.067781		0.766981	0.090141		0.769	0.007399		0.768604	-0.028776		0.768682	0.028546
0.76953	-0.067539		0.767812	0.089926		0.769832	0.007518		0.769435	-0.027704		0.769514	0.028286
0.770362	-0.067728		0.768644	0.09001		0.770664	0.007518		0.770267	-0.026623		0.770345	0.02803
0.771194	-0.067623		0.769476	0.089796		0.771496	0.007429		0.771099	-0.026938		0.771177	0.027961
0.772026	-0.067681		0.770308	0.089665		0.772327	0.007587		0.771931	-0.027813		0.772009	0.02862
0.772857	-0.068677		0.771139	0.089055		0.773159	0.007799		0.772762	-0.026995		0.77284	0.028996
0.773689	-0.068812		0.771971	0.088467		0.773991	0.007702		0.773594	-0.025987		0.773672	0.028846
0.774521	-0.068941		0.772803	0.088352		0.774823	0.007309		0.774426	-0.025702		0.774504	0.028369
0.775353	-0.06985		0.773634	0.087918		0.775654	0.006098		0.775258	-0.025577		0.775336	0.028529
0.776184	-0.068995		0.774466	0.087051		0.776486	0.006157		0.776089	-0.027377		0.776167	0.028773
0.777016	-0.068531		0.775298	0.086783		0.777318	0.006147		0.776921	-0.027715		0.776999	0.028787
0.777848	-0.069103		0.77613	0.086496		0.778149	0.0059		0.777753	-0.027725		0.777831	0.028328
0.778679	-0.069622		0.776961	0.086246		0.778981	0.006043		0.778584	-0.027649		0.778663	0.028482
0.779511	-0.070284		0.777793	0.085252		0.779813	0.005695		0.779416	-0.027341		0.779494	0.029125
0.780343	-0.069724		0.778625	0.083243		0.780645	0.0056		0.780248	-0.026551		0.780326	0.029249
0.781175	-0.069889		0.779456	0.081759		0.781476	0.005035		0.78108	-0.026765		0.781158	0.028751
0.782006	-0.070423		0.780288	0.080763		0.782308	0.004557		0.781911	-0.027171		0.781989	0.029136
0.782838	-0.071278		0.78112	0.079947		0.78314	0.004569		0.782743	-0.027046		0.782821	0.029629
0.78367	-0.070198		0.781952	0.079015		0.783971	0.004471		0.783575	-0.026941		0.783653	0.029629
0.784502	-0.070229		0.782783	0.077825		0.784803	0.004381		0.784407	-0.025959		0.784485	0.029474
0.785333	-0.070423		0.783615	0.076027		0.785635	0.003937		0.785238	-0.025111		0.785316	0.02903
0.786165	-0.070147		0.784447	0.074961		0.786467	0.003243		0.78607	-0.023806		0.786148	0.028651
0.786997	-0.069834		0.785278	0.07445		0.787298	0.003271		0.786902	-0.023186		0.78698	0.028864
0.787829	-0.069284		0.78611	0.073961		0.78813	0.00486		0.787733	-0.022869		0.787811	0.029429
0.78866	-0.068903		0.786942	0.073558		0.788962	0.005916		0.788565	-0.02178		0.788643	0.029368
0.789492	-0.069628		0.787774	0.073246		0.789793	0.006827		0.789397	-0.021722		0.789475	0.029211
0.790324	-0.069596		0.788605	0.073059		0.790625	0.00729		0.790229	-0.022011		0.790307	0.029462
0.791155	-0.069651		0.789437	0.072288		0.791457	0.007196		0.79106	-0.02239		0.791138	0.0297
0.791987	-0.069444		0.790269	0.070962		0.792289	0.00664		0.791892	-0.022794		0.79197	0.030025
0.792819	-0.068694		0.791101	0.070394		0.79312	0.00627		0.792724	-0.02374		0.792802	0.030648
0.793651	-0.068166		0.791932	0.070434		0.793952	0.006574		0.793556	-0.024453		0.793633	0.030926
0.794482	-0.068789		0.792764	0.06992		0.794784	0.006676		0.794387	-0.024976		0.794465	0.030962
0.795314	-0.069601		0.793596	0.06821		0.795616	0.006428		0.795219	-0.024524		0.795297	0.031824
0.796146	-0.069776		0.794427	0.067009		0.796447	0.005818		0.796051	-0.025797		0.796129	0.032418
0.796978	-0.070235		0.795259	0.066093		0.797279	0.005857		0.796883	-0.025405		0.79696	0.033076
0.797809	-0.069657		0.796091	0.065217		0.798111	0.006244		0.797714	-0.025925		0.797792	0.033807
0.798641	-0.068707		0.796923	0.064368		0.798942	0.006215		0.798546	-0.02616		0.798624	0.033586
0.799473	-0.069008		0.797754	0.063173		0.799774	0.005652		0.799378	-0.026258		0.799456	0.03313
0.800304	-0.068981		0.798586	0.062813		0.800606	0.00616		0.800209	-0.027268		0.800287	0.032906
0.801136	-0.069126		0.799418	0.062689		0.801438	0.006634		0.801041	-0.02755		0.801119	0.032908
0.801968	-0.069079		0.80025	0.061707		0.802269	0.006336		0.801873	-0.027401		0.801951	0.033622
0.8028	-0.069692		0.801081	0.06073		0.803101	0.00583		0.802705	-0.027521		0.802782	0.034385
0.803631	-0.070759		0.801913	0.060109		0.803933	0.005911		0.803536	-0.027248		0.803614	0.034375
0.804463	-0.070709		0.802745	0.059554		0.804765	0.007028		0.804368	-0.028211		0.804446	0.034562
0.805295	-0.070389		0.803576	0.059062		0.805596	0.008192		0.8052	-0.028625		0.805278	0.035085
0.806127	-0.070465		0.804408	0.058044		0.806428	0.008944		0.806032	-0.028234		0.806109	0.035849
0.806958	-0.0702		0.80524	0.056987		0.80726	0.009564		0.806863	-0.027909		0.806941	0.035779
0.80779	-0.07028		0.806072	0.056475		0.808091	0.010208		0.807695	-0.027182		0.807773	0.035899
0.808622	-0.070467		0.806903	0.0553		0.808923	0.011247		0.808527	-0.027541		0.808604	0.037642
0.809453	-0.070456		0.807735	0.053445		0.809755	0.01182		0.809359	-0.027246		0.809436	0.039407
0.810285	-0.070123		0.808567	0.0518		0.810587	0.012589		0.81019	-0.0264		0.810268	0.040296
0.811117	-0.069763		0.809398	0.05019		0.811418	0.012713		0.811022	-0.026765		0.8111	0.040283
0.811949	-0.069784		0.81023	0.048652		0.81225	0.013096		0.811854	-0.027969		0.811931	0.03994
0.81278	-0.069966		0.811062	0.047717		0.813082	0.013015		0.812685	-0.027075		0.812763	0.040152
0.813612	-0.069533		0.811894	0.046935		0.813913	0.012826		0.813517	-0.026642		0.813595	0.04085
0.814444	-0.068908		0.812725	0.045865		0.814745	0.013008		0.814349	-0.02758		0.814426	0.041406
0.815276	-0.069406		0.813557	0.044704		0.815577	0.014062		0.815181	-0.028029		0.815258	0.041521
0.816107	-0.069871		0.814389	0.043612		0.816409	0.013731		0.816012	-0.028018		0.81609	0.042061
0.816939	-0.069694		0.815221	0.042843		0.81724	0.014829		0.816844	-0.028543		0.816922	0.042406
0.817771	-0.070258		0.816052	0.042286		0.818072	0.015037		0.817676	-0.027093		0.817753	0.042344
0.818603	-0.070612		0.816884	0.041381		0.818904	0.014963		0.818508	-0.026931		0.818585	0.042396
0.819434	-0.07025		0.817716	0.040999		0.819736	0.015465		0.819339	-0.027628		0.819417	0.043682
0.820266	-0.071421		0.818547	0.040609		0.820567	0.015213		0.820171	-0.028796		0.820249	0.044861
0.821098	-0.071157		0.819379	0.040185		0.821399	0.01492		0.821003	-0.028923		0.82108	0.045324
0.821929	-0.070537		0.820211	0.040917		0.822231	0.014854		0.821835	-0.029432		0.821912	0.045872
0.822761	-0.070459		0.821043	0.041		0.823062	0.015493		0.822666	-0.03034		0.822744	0.047089
0.823593	-0.069679		0.821874	0.040654		0.823894	0.016573		0.823498	-0.030128		0.823575	0.046905
0.824425	-0.067894		0.822706	0.039668		0.824726	0.016645		0.82433	-0.029434		0.824407	0.046208
0.825256	-0.068601		0.823538	0.039273		0.825558	0.016697		0.825161	-0.029205		0.825239	0.04711
0.826088	-0.069202		0.824369	0.038922		0.826389	0.016783		0.825993	-0.028935		0.826071	0.0471
0.82692	-0.069715		0.825201	0.038432		0.827221	0.016932		0.826825	-0.029935		0.826902	0.047109
0.827752	-0.06971		0.826033	0.037722		0.828053	0.016851		0.827657	-0.030211		0.827734	0.047129
0.828583	-0.070312		0.826865	0.036096		0.828884	0.017154		0.828488	-0.030706		0.828566	0.047192
0.829415	-0.070811		0.827696	0.034926		0.829716	0.016265		0.82932	-0.030793		0.829397	0.046816
0.830247	-0.071436		0.828528	0.033921		0.830548	0.015625		0.830152	-0.031265		0.830229	0.047128
0.831078	-0.070682		0.82936	0.031835		0.83138	0.015071		0.830984	-0.031336		0.831061	0.048054
0.83191	-0.070055		0.830192	0.030582		0.832211	0.014582		0.831815	-0.031934		0.831893	0.048937
0.832742	-0.070753		0.831023	0.028932		0.833043	0.015061		0.832647	-0.031439		0.832724	0.049591
0.833574	-0.071125		0.831855	0.028409		0.833875	0.015252		0.833479	-0.031574		0.833556	0.049322
0.834405	-0.070736		0.832687	0.028294		0.834707	0.015708		0.83431	-0.030669		0.834388	0.049033
0.835237	-0.072083		0.833518	0.027354		0.835538	0.014922		0.835142	-0.030907		0.83522	0.048678
0.836069	-0.072834		0.83435	0.025734		0.83637	0.014769		0.835974	-0.030927		0.836051	0.048929
0.836901	-0.07144		0.835182	0.025066		0.837202	0.015142		0.836806	-0.030441		0.836883	0.048332
0.837732	-0.070689		0.836014	0.023651		0.838033	0.016274		0.837637	-0.029657		0.837715	0.04847
0.838564	-0.07099		0.836845	0.022021		0.838865	0.016992		0.838469	-0.030043		0.838546	0.049184
0.839396	-0.071646		0.837677	0.02131		0.839697	0.016698		0.839301	-0.030251		0.839378	0.04896
0.840227	-0.071942		0.838509	0.020673		0.840529	0.015919		0.840133	-0.02944		0.84021	0.04874
0.841059	-0.072015		0.839341	0.020059		0.84136	0.015227		0.840964	-0.029751		0.841042	0.048791
0.841891	-0.071603		0.840172	0.019618		0.842192	0.015764		0.841796	-0.028432		0.841873	0.048461
0.842723	-0.070594		0.841004	0.01882		0.843024	0.015362		0.842628	-0.028579		0.842705	0.047893
0.843554	-0.071625		0.841836	0.018787		0.843856	0.015206		0.843459	-0.028422		0.843537	0.047222
0.844386	-0.070209		0.842667	0.018527		0.844687	0.015243		0.844291	-0.026964		0.844368	0.046437
0.845218	-0.069092		0.843499	0.017778		0.845519	0.01465		0.845123	-0.0276		0.8452	0.047013
0.84605	-0.070247		0.844331	0.016958		0.846351	0.014487		0.845955	-0.026136		0.846032	0.047413
0.846881	-0.070108		0.845163	0.016117		0.847182	0.014314		0.846786	-0.026422		0.846864	0.047366
0.847713	-0.070123		0.845994	0.016541		0.848014	0.014065		0.847618	-0.026945		0.847695	0.046657
0.848545	-0.069922		0.846826	0.016505		0.848846	0.013884		0.84845	-0.027031		0.848527	0.046509
0.849376	-0.069387		0.847658	0.015809		0.849678	0.013451		0.849282	-0.028067		0.849359	0.046877
0.850208	-0.069868		0.848489	0.015808		0.850509	0.013533		0.850113	-0.027531		0.85019	0.046082
0.85104	-0.070377		0.849321	0.015943		0.851341	0.013176		0.850945	-0.027932		0.851022	0.045225
0.851872	-0.070585		0.850153	0.01557		0.852173	0.01253		0.851777	-0.028741		0.851854	0.044921
0.852703	-0.071177		0.850985	0.015744		0.853004	0.012275		0.852609	-0.029515		0.852686	0.045059
0.853535	-0.069927		0.851816	0.015782		0.853836	0.012493		0.85344	-0.029943		0.853517	0.045906
0.854367	-0.069179		0.852648	0.015736		0.854668	0.012812		0.854272	-0.031022		0.854349	0.046431
0.855199	-0.068908		0.85348	0.015954		0.8555	0.01274		0.855104	-0.029786		0.855181	0.046654
0.85603	-0.069506		0.854312	0.015853		0.856331	0.013308		0.855935	-0.029919		0.856013	0.047364
0.856862	-0.070326		0.855143	0.016109		0.857163	0.012404		0.856767	-0.029802		0.856844	0.04781
0.857694	-0.0699		0.855975	0.015946		0.857995	0.013749		0.857599	-0.030479		0.857676	0.047561
0.858526	-0.069804		0.856807	0.015494		0.858826	0.0135		0.858431	-0.03086		0.858508	0.047362
0.859357	-0.069393		0.857638	0.014772		0.859658	0.0133		0.859262	-0.031272		0.859339	0.047671
0.860189	-0.069397		0.85847	0.014146		0.86049	0.013782		0.860094	-0.030403		0.860171	0.047363
0.861021	-0.06915		0.859302	0.013434		0.861322	0.012854		0.860926	-0.029285		0.861003	0.046282
0.861852	-0.068088		0.860134	0.012324		0.862153	0.012842		0.861758	-0.029409		0.861835	0.046034
0.862684	-0.068215		0.860965	0.011939		0.862985	0.014636		0.862589	-0.029626		0.862666	0.046353
0.863516	-0.068448		0.861797	0.01139		0.863817	0.013678		0.863421	-0.028913		0.863498	0.045866
0.864348	-0.069381		0.862629	0.011095		0.864649	0.012663		0.864253	-0.028304		0.86433	0.045424
0.865179	-0.070224		0.86346	0.010877		0.86548	0.011928		0.865084	-0.028648		0.865161	0.045292
0.866011	-0.070298		0.864292	0.010811		0.866312	0.012499		0.865916	-0.029689		0.865993	0.045019
0.866843	-0.070601		0.865124	0.010063		0.867144	0.012569		0.866748	-0.03029		0.866825	0.04428
0.867675	-0.070711		0.865956	0.009332		0.867975	0.01235		0.86758	-0.030422		0.867657	0.045073
0.868506	-0.070574		0.866787	0.009172		0.868807	0.012509		0.868411	-0.030108		0.868488	0.045753
0.869338	-0.070329		0.867619	0.008605		0.869639	0.012705		0.869243	-0.030669		0.86932	0.046301
0.87017	-0.070172		0.868451	0.008247		0.870471	0.011407		0.870075	-0.030599		0.870152	0.046735
0.871001	-0.068935		0.869282	0.008082		0.871302	0.011372		0.870907	-0.03152		0.870983	0.04754
0.871833	-0.068837		0.870114	0.006853		0.872134	0.010531		0.871738	-0.031301		0.871815	0.047609
0.872665	-0.06942		0.870946	0.006918		0.872966	0.009424		0.87257	-0.030369		0.872647	0.047417
0.873497	-0.069412		0.871778	0.006561		0.873797	0.010783		0.873402	-0.030608		0.873479	0.046735
0.874328	-0.068727		0.872609	0.006136		0.874629	0.010476		0.874234	-0.03044		0.87431	0.046934
0.87516	-0.068502		0.873441	0.005945		0.875461	0.011024		0.875065	-0.02995		0.875142	0.047798
0.875992	-0.068835		0.874273	0.004968		0.876293	0.01095		0.875897	-0.02943		0.875974	0.048957
0.876824	-0.068265		0.875105	0.004588		0.877124	0.011917		0.876729	-0.02933		0.876806	0.049755
0.877655	-0.068178		0.875936	0.004579		0.877956	0.012956		0.87756	-0.029252		0.877637	0.049456
0.878487	-0.068896		0.876768	0.003584		0.878788	0.012068		0.878392	-0.029574		0.878469	0.049533
0.879319	-0.068541		0.8776	0.003875		0.87962	0.011038		0.879224	-0.030244		0.879301	0.048859
0.880151	-0.067806		0.878431	0.003958		0.880451	0.010688		0.880056	-0.030557		0.880132	0.049196
0.880982	-0.067755		0.879263	0.003393		0.881283	0.011564		0.880887	-0.030576		0.880964	0.049192
0.881814	-0.06792		0.880095	0.002815		0.882115	0.011098		0.881719	-0.03098		0.881796	0.048973
0.882646	-0.066962		0.880927	0.002677		0.882946	0.011108		0.882551	-0.030112		0.882628	0.049785
0.883477	-0.066612		0.881758	0.00229		0.883778	0.010723		0.883383	-0.030012		0.883459	0.050854
0.884309	-0.066371		0.88259	0.00151		0.88461	0.010283		0.884214	-0.030617		0.884291	0.051804
0.885141	-0.065616		0.883422	0.000933		0.885442	0.009526		0.885046	-0.030318		0.885123	0.052623
0.885973	-0.065572		0.884254	0.000832		0.886273	0.008634		0.885878	-0.030973		0.885954	0.053756
0.886804	-0.065801		0.885085	0.000954		0.887105	0.008817		0.88671	-0.03043		0.886786	0.053889
0.887636	-0.064906		0.885917	0.000687		0.887937	0.009583		0.887541	-0.030708		0.887618	0.054011
0.888468	-0.064588		0.886749	0.001212		0.888768	0.009356		0.888373	-0.030654		0.88845	0.053699
0.8893	-0.064738		0.88758	0.000487		0.8896	0.01		0.889205	-0.031039		0.889281	0.054971
0.890131	-0.065078		0.888412	-1e-06		0.890432	0.009994		0.890036	-0.031075		0.890113	0.055702
0.890963	-0.065266		0.889244	7.7e-05		0.891264	0.009853		0.890868	-0.031343		0.890945	0.055405
0.891795	-0.064992		0.890076	0.00035		0.892095	0.010017		0.8917	-0.031285		0.891777	0.055291
0.892626	-0.064621		0.890907	-0.000604		0.892927	0.010251		0.892532	-0.031735		0.892608	0.055801
0.893458	-0.064867		0.891739	-0.000368		0.893759	0.009575		0.893363	-0.030989		0.89344	0.056755
0.89429	-0.065056		0.892571	-0.000687		0.894591	0.008998		0.894195	-0.031309		0.894272	0.057662
0.895122	-0.066328		0.893402	-0.001557		0.895422	0.009393		0.895027	-0.030994		0.895103	0.05782
0.895953	-0.0674		0.894234	-0.00198		0.896254	0.00913		0.895859	-0.030964		0.895935	0.057281
0.896785	-0.068239		0.895066	-0.002005		0.897086	0.009643		0.89669	-0.03214		0.896767	0.05706
0.897617	-0.068106		0.895898	-0.001992		0.897917	0.009474		0.897522	-0.031358		0.897599	0.056103
0.898449	-0.067653		0.896729	-0.002499		0.898749	0.009492		0.898354	-0.030902		0.89843	0.055541
0.89928	-0.06741		0.897561	-0.002278		0.899581	0.0094		0.899185	-0.031433		0.899262	0.055763
0.900112	-0.067127		0.898393	-0.002652		0.900413	0.009875		0.900017	-0.031118		0.900094	0.056797
0.900944	-0.067644		0.899225	-0.001825		0.901244	0.01059		0.900849	-0.031016		0.900925	0.057482
0.901776	-0.067465		0.900056	-0.001352		0.902076	0.011048		0.901681	-0.030612		0.901757	0.057853
0.902607	-0.067009		0.900888	-0.001505		0.902908	0.012112		0.902512	-0.030747		0.902589	0.058496
0.903439	-0.066386		0.90172	-0.000785		0.90374	0.012287		0.903344	-0.030097		0.903421	0.059326
0.904271	-0.065809		0.902551	-0.00045		0.904571	0.012096		0.904176	-0.030441		0.904252	0.059962
0.905102	-0.066038		0.903383	0.000303		0.905403	0.012984		0.905008	-0.031157		0.905084	0.06064
0.905934	-0.066034		0.904215	-0.000132		0.906235	0.013736		0.905839	-0.031427		0.905916	0.061715
0.906766	-0.065969		0.905047	-0.000394		0.907066	0.014233		0.906671	-0.030672		0.906748	0.062657
0.907598	-0.066473		0.905878	-0.000241		0.907898	0.014338		0.907503	-0.030917		0.907579	0.063039
0.908429	-0.065758		0.90671	-0.000438		0.90873	0.013889		0.908334	-0.030965		0.908411	0.063344
0.909261	-0.06416		0.907542	5.6e-05		0.909562	0.013703		0.909166	-0.03072		0.909243	0.063499
0.910093	-0.064042		0.908373	0.000288		0.910393	0.013079		0.909998	-0.030413		0.910074	0.063753
0.910925	-0.064644		0.909205	0.000641		0.911225	0.01341		0.91083	-0.029551		0.910906	0.063831
0.911756	-0.063865		0.910037	0.001294		0.912057	0.014384		0.911661	-0.029664		0.911738	0.063468
0.912588	-0.064097		0.910869	0.001671		0.912888	0.014333		0.912493	-0.029508		0.91257	0.062967
0.91342	-0.063184		0.9117	0.002544		0.91372	0.015442		0.913325	-0.029305		0.913401	0.063213
0.914251	-0.061955		0.912532	0.00286		0.914552	0.017005		0.914157	-0.029697		0.914233	0.063046
0.915083	-0.062368		0.913364	0.003551		0.915384	0.016899		0.914988	-0.029185		0.915065	0.063301
0.915915	-0.0629		0.914196	0.003893		0.916215	0.016417		0.91582	-0.029191		0.915896	0.062648
0.916747	-0.063138		0.915027	0.003612		0.917047	0.017126		0.916652	-0.029239		0.916728	0.061912
0.917578	-0.063572		0.915859	0.003594		0.917879	0.016371		0.917484	-0.030117		0.91756	0.061983
0.91841	-0.064249		0.916691	0.003607		0.918711	0.016092		0.918315	-0.030305		0.918392	0.062208
0.919242	-0.064316		0.917522	0.003647		0.919542	0.014571		0.919147	-0.029676		0.919223	0.062098
0.920074	-0.065267		0.918354	0.004294		0.920374	0.014441		0.919979	-0.02922		0.920055	0.062511
0.920905	-0.066728		0.919186	0.00507		0.921206	0.01483		0.92081	-0.028309		0.920887	0.063651
0.921737	-0.066625		0.920018	0.005225		0.922037	0.014384		0.921642	-0.027276		0.921718	0.063907
0.922569	-0.065911		0.920849	0.005571		0.922869	0.013909		0.922474	-0.027052		0.92255	0.064186
0.9234	-0.066215		0.921681	0.006218		0.923701	0.014491		0.923306	-0.026202		0.923382	0.065526
0.924232	-0.066111		0.922513	0.005994		0.924533	0.015672		0.924137	-0.026523		0.924214	0.065814
0.925064	-0.066642		0.923344	0.005576		0.925364	0.015943		0.924969	-0.02703		0.925045	0.065509
0.925896	-0.067993		0.924176	0.004798		0.926196	0.015629		0.925801	-0.026269		0.925877	0.066142
0.926727	-0.068358		0.925008	0.004761		0.927028	0.016267		0.926633	-0.027015		0.926709	0.066378
0.927559	-0.068907		0.92584	0.004246		0.927859	0.016969		0.927464	-0.027063		0.927541	0.066577
0.928391	-0.069478		0.926671	0.003725		0.928691	0.016758		0.928296	-0.02746		0.928372	0.066975
0.929223	-0.070569		0.927503	0.003499		0.929523	0.015654		0.929128	-0.027652		0.929204	0.066722
0.930054	-0.071231		0.928335	0.003503		0.930355	0.015084		0.92996	-0.027549		0.930036	0.067155
0.930886	-0.070484		0.929167	0.002881		0.931186	0.014573		0.930791	-0.027007		0.930867	0.06748
0.931718	-0.069919		0.929998	0.003327		0.932018	0.013488		0.931623	-0.027002		0.931699	0.06753
0.93255	-0.070128		0.93083	0.003573		0.93285	0.013952		0.932455	-0.026274		0.932531	0.068803
0.933381	-0.070036		0.931662	0.003273		0.933681	0.01273		0.933286	-0.025702		0.933363	0.069315
0.934213	-0.068855		0.932493	0.003649		0.934513	0.012494		0.934118	-0.025294		0.934194	0.069436
0.935045	-0.068059		0.933325	0.00426		0.935345	0.012406		0.93495	-0.025305		0.935026	0.067921
0.935876	-0.067734		0.934157	0.004441		0.936177	0.013048		0.935782	-0.024756		0.935858	0.067531
0.936708	-0.067514		0.934989	0.004775		0.937008	0.011779		0.936613	-0.024301		0.936689	0.067978
0.93754	-0.066747		0.93582	0.004458		0.93784	0.012097		0.937445	-0.02422		0.937521	0.069257
0.938372	-0.066388		0.936652	0.003109		0.938672	0.01092		0.938277	-0.023672		0.938353	0.068181
0.939203	-0.066098		0.937484	0.00218		0.939504	0.010472		0.939109	-0.024199		0.939185	0.068485
0.940035	-0.065606		0.938316	0.002632		0.940335	0.010459		0.93994	-0.02452		0.940016	0.069555
0.940867	-0.065003		0.939147	0.000856		0.941167	0.010233		0.940772	-0.023483		0.940848	0.069578
0.941699	-0.065171		0.939979	0.000902		0.941999	0.010209		0.941604	-0.022838		0.94168	0.068783
0.94253	-0.064567		0.940811	-0.000513		0.94283	0.009559		0.942435	-0.023284		0.942511	0.068221
0.943362	-0.064988		0.941642	-0.001251		0.943662	0.008471		0.943267	-0.024742		0.943343	0.068215
0.944194	-0.065417		0.942474	-0.001503		0.944494	0.007782		0.944099	-0.025416		0.944175	0.067873
0.945025	-0.065667		0.943306	-0.002954		0.945326	0.008229		0.944931	-0.0255		0.945007	0.067672
0.945857	-0.066097		0.944138	-0.003458		0.946157	0.007711		0.945762	-0.025168		0.945838	0.06656
0.946689	-0.066746		0.944969	-0.004946		0.946989	0.007138		0.946594	-0.024575		0.94667	0.065802
0.947521	-0.066757		0.945801	-0.005251		0.947821	0.007734		0.947426	-0.024428		0.947502	0.064545
0.948352	-0.067052		0.946633	-0.004709		0.948653	0.008053		0.948258	-0.024838		0.948334	0.064579
0.949184	-0.067998		0.947464	-0.005172		0.949484	0.007791		0.949089	-0.024032		0.949165	0.065359
0.950016	-0.067579		0.948296	-0.0042		0.950316	0.00863		0.949921	-0.023198		0.949997	0.065325
0.950848	-0.067807		0.949128	-0.004429		0.951148	0.008252		0.950753	-0.023596		0.950829	0.065494
0.951679	-0.067897		0.94996	-0.003959		0.951979	0.00873		0.951585	-0.023708		0.95166	0.065504
0.952511	-0.068556		0.950791	-0.004487		0.952811	0.00831		0.952416	-0.023891		0.952492	0.065066
0.953343	-0.068852		0.951623	-0.005552		0.953643	0.008358		0.953248	-0.023921		0.953324	0.065122
0.954175	-0.069628		0.952455	-0.005948		0.954475	0.008499		0.95408	-0.023935		0.954156	0.066285
0.955006	-0.070309		0.953286	-0.006787		0.955306	0.007848		0.954911	-0.02401		0.954987	0.066758
0.955838	-0.070268		0.954118	-0.005767		0.956138	0.007212		0.955743	-0.024528		0.955819	0.066597
0.95667	-0.070104		0.95495	-0.007371		0.95697	0.007107		0.956575	-0.025173		0.956651	0.066606
0.957501	-0.069459		0.955782	-0.007929		0.957801	0.006992		0.957407	-0.025426		0.957482	0.067075
0.958333	-0.068956		0.956613	-0.008134		0.958633	0.006933		0.958238	-0.025568		0.958314	0.068288
0.959165	-0.069102		0.957445	-0.007299		0.959465	0.00792		0.95907	-0.025464		0.959146	0.068269
0.959997	-0.068268		0.958277	-0.008521		0.960297	0.008202		0.959902	-0.025361		0.959978	0.068376
0.960828	-0.067648		0.959109	-0.009399		0.961128	0.008595		0.960734	-0.025401		0.960809	0.068641
0.96166	-0.067353		0.95994	-0.009497		0.96196	0.008812		0.961565	-0.026033		0.961641	0.06769
0.962492	-0.06705		0.960772	-0.010226		0.962792	0.009033		0.962397	-0.026864		0.962473	0.067438
0.963324	-0.067013		0.961604	-0.010666		0.963624	0.009173		0.963229	-0.026966		0.963305	0.067083
0.964155	-0.067751		0.962435	-0.011027		0.964455	0.008698		0.96406	-0.026451		0.964136	0.066978
0.964987	-0.068364		0.963267	-0.011644		0.965287	0.009545		0.964892	-0.027047		0.964968	0.067601
0.965819	-0.069121		0.964099	-0.011301		0.966119	0.009198		0.965724	-0.027637		0.9658	0.0671
0.96665	-0.068885		0.964931	-0.011571		0.96695	0.008615		0.966556	-0.027563		0.966631	0.066777
0.967482	-0.068074		0.965762	-0.010839		0.967782	0.009207		0.967387	-0.027855		0.967463	0.066092
0.968314	-0.067086		0.966594	-0.011091		0.968614	0.009148		0.968219	-0.027339		0.968295	0.065268
0.969146	-0.066818		0.967426	-0.010926		0.969446	0.008252		0.969051	-0.027077		0.969127	0.065301
0.969977	-0.066252		0.968257	-0.011075		0.970277	0.008786		0.969883	-0.026648		0.969958	0.065206
0.970809	-0.065668		0.969089	-0.009753		0.971109	0.009294		0.970714	-0.026295		0.97079	0.064661
0.971641	-0.065158		0.969921	-0.00969		0.971941	0.009882		0.971546	-0.026344		0.971622	0.063858
0.972473	-0.065783		0.970753	-0.009538		0.972772	0.009768		0.972378	-0.026185		0.972453	0.063185
0.973304	-0.066367		0.971584	-0.010663		0.973604	0.009591		0.97321	-0.025838		0.973285	0.062424
0.974136	-0.065806		0.972416	-0.010649		0.974436	0.010338		0.974041	-0.025655		0.974117	0.061413
0.974968	-0.066752		0.973248	-0.011233		0.975268	0.011293		0.974873	-0.026414		0.974949	0.061583
0.9758	-0.067647		0.97408	-0.011023		0.976099	0.011443		0.975705	-0.026988		0.97578	0.061068
0.976631	-0.067433		0.974911	-0.011985		0.976931	0.011798		0.976536	-0.027578		0.976612	0.061299
0.977463	-0.067521		0.975743	-0.01248		0.977763	0.011634		0.977368	-0.028088		0.977444	0.06153
0.978295	-0.068138		0.976575	-0.012481		0.978594	0.012758		0.9782	-0.028247		0.978275	0.061351
0.979126	-0.068112		0.977406	-0.01224		0.979426	0.013206		0.979032	-0.028377		0.979107	0.061612
0.979958	-0.068973		0.978238	-0.01214		0.980258	0.014762		0.979863	-0.028455		0.979939	0.063315
0.98079	-0.069514		0.97907	-0.01138		0.98109	0.01473		0.980695	-0.027946		0.980771	0.063885
0.981622	-0.069747		0.979902	-0.011211		0.981921	0.014562		0.981527	-0.027928		0.981602	0.064181
0.982453	-0.069663		0.980733	-0.011101		0.982753	0.014361		0.982359	-0.028319		0.982434	0.064985
0.983285	-0.069555		0.981565	-0.011026		0.983585	0.013593		0.98319	-0.02883		0.983266	0.065754
0.984117	-0.070464		0.982397	-0.010583		0.984417	0.014029		0.984022	-0.028391		0.984098	0.065573
0.984948	-0.070815		0.983229	-0.010477		0.985248	0.014527		0.984854	-0.027373		0.984929	0.064923
0.98578	-0.071479		0.98406	-0.011031		0.98608	0.014012		0.985685	-0.027173		0.985761	0.065312
0.986612	-0.071573		0.984892	-0.010741		0.986912	0.013623		0.986517	-0.027145		0.986593	0.065606
0.987444	-0.071607		0.985724	-0.01106		0.987743	0.013642		0.987349	-0.026897		0.987424	0.06525
0.988275	-0.07132		0.986555	-0.011624		0.988575	0.014387		0.988181	-0.027143		0.988256	0.066149
0.989107	-0.070972		0.987387	-0.011272		0.989407	0.013937		0.989012	-0.026969		0.989088	0.066697
0.989939	-0.070648		0.988219	-0.012705		0.990239	0.014166		0.989844	-0.026317		0.98992	0.066981
0.990771	-0.069781		0.989051	-0.013504		0.99107	0.013372		0.990676	-0.026192		0.990751	0.065843
0.991602	-0.070594		0.989882	-0.014527		0.991902	0.013672		0.991508	-0.026454		0.991583	0.065851
0.992434	-0.071434		0.990714	-0.014976		0.992734	0.014359		0.992339	-0.027081		0.992415	0.065712
0.993266	-0.071644		0.991546	-0.016808		0.993565	0.014776		0.993171	-0.027355		0.993246	0.064928
0.994098	-0.070399		0.992377	-0.016631		0.994397	0.014873		0.994003	-0.027224		0.994078	0.065361
0.994929	-0.069726		0.993209	-0.015771		0.995229	0.014601		0.994835	-0.026993		0.99491	0.066427
0.995761	-0.069131		0.994041	-0.015721		0.996061	0.014773		0.995666	-0.026423		0.995742	0.065333
0.996593	-0.069265		0.994873	-0.015632		0.996892	0.015418		0.996498	-0.026775		0.996573	0.064957
0.997424	-0.06968		0.995704	-0.016719		0.997724	0.015601		0.99733	-0.027381		0.997405	0.065454
0.998256	-0.069532		0.996536	-0.015654		0.998556	0.015507		0.998161	-0.02722		0.998237	0.0659
0.999088	-0.069511		0.997368	-0.015241		0.999388	0.015648		0.998993	-0.02712		0.999069	0.065901
0.99992	-0.069935		0.9982	-0.014936		1.00022	0.015555		0.999825	-0.02738		0.9999	0.065984
1.00075	-0.07022		0.999031	-0.01541		1.00105	0.016121		1.00066	-0.027428		1.00073	0.065535
1.00158	-0.070617		0.999863	-0.015191		1.00188	0.015953		1.00149	-0.027734		1.00156	0.065291
1.00242	-0.070812		1.00069	-0.014512		1.00272	0.015965		1.00232	-0.028135		1.0024	0.065505
1.00325	-0.070182		1.00153	-0.013627		1.00355	0.016217		1.00315	-0.027845		1.00323	0.067016
1.00408	-0.06943		1.00236	-0.014316		1.00438	0.016688		1.00398	-0.02723		1.00406	0.067532
1.00491	-0.069729		1.00319	-0.015152		1.00521	0.016754		1.00482	-0.027681		1.00489	0.06753
1.00574	-0.069569		1.00402	-0.014862		1.00604	0.017101		1.00565	-0.028614		1.00572	0.067958
1.00657	-0.069204		1.00485	-0.014518		1.00687	0.01641		1.00648	-0.028261		1.00655	0.067564
1.00741	-0.068965		1.00568	-0.014864		1.00771	0.016693		1.00731	-0.027271		1.00739	0.067392
1.00824	-0.069682		1.00652	-0.014325		1.00854	0.016123		1.00814	-0.026815		1.00822	0.068161
1.00907	-0.069916		1.00735	-0.015034		1.00937	0.016535		1.00897	-0.026823		1.00905	0.069251
1.0099	-0.070026		1.00818	-0.014912		1.0102	0.017214		1.00981	-0.026745		1.00988	0.070572
1.01073	-0.070242		1.00901	-0.014977		1.01103	0.017653		1.01064	-0.026877		1.01071	0.071143
1.01156	-0.07013		1.00984	-0.015718		1.01186	0.018324		1.01147	-0.027103		1.01154	0.071598
1.0124	-0.069599		1.01067	-0.016393		1.01269	0.018728		1.0123	-0.027615		1.01238	0.072311
1.01323	-0.06977		1.01151	-0.018044		1.01353	0.017516		1.01313	-0.028196		1.01321	0.073005
1.01406	-0.069531		1.01234	-0.018564		1.01436	0.018194		1.01396	-0.028539		1.01404	0.073208
1.01489	-0.069243		1.01317	-0.018163		1.01519	0.019239		1.0148	-0.028685		1.01487	0.074177
1.01572	-0.069167		1.014	-0.018869		1.01602	0.017148		1.01563	-0.028884		1.0157	0.074749
1.01655	-0.068686		1.01483	-0.01911		1.01685	0.016627		1.01646	-0.029133		1.01653	0.075156
1.01739	-0.069127		1.01567	-0.019476		1.01769	0.016869		1.01729	-0.029125		1.01737	0.075845
1.01822	-0.06954		1.0165	-0.01874		1.01852	0.017256		1.01812	-0.028448		1.0182	0.077428
1.01905	-0.069606		1.01733	-0.018712		1.01935	0.017978		1.01896	-0.027257		1.01903	0.077104
1.01988	-0.068876		1.01816	-0.018491		1.02018	0.017886		1.01979	-0.026536		1.01986	0.076926
1.02071	-0.068779		1.01899	-0.019086		1.02101	0.017187		1.02062	-0.025976		1.02069	0.076479
1.02154	-0.068233		1.01982	-0.019439		1.02184	0.01639		1.02145	-0.026204		1.02153	0.077072
1.02238	-0.068577		1.02066	-0.0193		1.02268	0.01664		1.02228	-0.027387		1.02236	0.076154
1.02321	-0.068223		1.02149	-0.020343		1.02351	0.016984		1.02311	-0.027737		1.02319	0.075656
1.02404	-0.06818		1.02232	-0.020612		1.02434	0.01703		1.02395	-0.027235		1.02402	0.075088
1.02487	-0.067939		1.02315	-0.020924		1.02517	0.018005		1.02478	-0.026895		1.02485	0.075245
1.0257	-0.06781		1.02398	-0.021063		1.026	0.018421		1.02561	-0.027166		1.02568	0.07548
1.02653	-0.067842		1.02482	-0.020761		1.02683	0.018806		1.02644	-0.027486		1.02652	0.076937
1.02737	-0.067185		1.02565	-0.021137		1.02767	0.01974		1.02727	-0.026986		1.02735	0.076782
1.0282	-0.067239		1.02648	-0.02061		1.0285	0.019179		1.0281	-0.026383		1.02818	0.075741
1.02903	-0.067097		1.02731	-0.021306		1.02933	0.018849		1.02893	-0.026491		1.02901	0.076187
1.02986	-0.06738		1.02814	-0.0209		1.03016	0.019118		1.02977	-0.026665		1.02984	0.076255
1.03069	-0.067002		1.02897	-0.021888		1.03099	0.019134		1.0306	-0.026602		1.03067	0.076945
1.03153	-0.067417		1.02981	-0.021639		1.03182	0.018596		1.03143	-0.026844		1.03151	0.076417
1.03236	-0.066999		1.03064	-0.021233		1.03266	0.019629		1.03226	-0.027295		1.03234	0.077108
1.03319	-0.066411		1.03147	-0.021861		1.03349	0.019199		1.03309	-0.027378		1.03317	0.077333
1.03402	-0.066459		1.0323	-0.021792		1.03432	0.018888		1.03393	-0.02698		1.034	0.077931
1.03485	-0.066494		1.03313	-0.020855		1.03515	0.018423		1.03476	-0.0273		1.03483	0.07836
1.03568	-0.06669		1.03396	-0.020956		1.03598	0.018791		1.03559	-0.027696		1.03566	0.079087
1.03652	-0.067008		1.03479	-0.021237		1.03682	0.019846		1.03642	-0.027396		1.0365	0.078723
1.03735	-0.066792		1.03563	-0.020124		1.03765	0.020187		1.03725	-0.027392		1.03733	0.078969
1.03818	-0.066274		1.03646	-0.020118		1.03848	0.019591		1.03808	-0.027312		1.03816	0.079057
1.03901	-0.066271		1.03729	-0.020695		1.03931	0.020047		1.03892	-0.026827		1.03899	0.079989
1.03984	-0.066862		1.03812	-0.02176		1.04014	0.019938		1.03975	-0.026875		1.03982	0.080416
1.04067	-0.0672		1.03895	-0.021835		1.04097	0.019917		1.04058	-0.027078		1.04066	0.079437
1.04151	-0.067328		1.03979	-0.021688		1.04181	0.019469		1.04141	-0.027001		1.04149	0.079066
1.04234	-0.06722		1.04062	-0.021689		1.04264	0.019089		1.04224	-0.026966		1.04232	0.079555
1.04317	-0.067363		1.04145	-0.021819		1.04347	0.01849		1.04307	-0.026254		1.04315	0.079202
1.044	-0.067677		1.04228	-0.021681		1.0443	0.018309		1.04391	-0.025695		1.04398	0.078809
1.04483	-0.067888		1.04311	-0.022346		1.04513	0.0187		1.04474	-0.025542		1.04481	0.077992
1.04567	-0.068291		1.04394	-0.022158		1.04596	0.018626		1.04557	-0.025222		1.04564	0.078247
1.0465	-0.068545		1.04478	-0.021593		1.0468	0.018422		1.0464	-0.024871		1.04648	0.078555
1.04733	-0.068239		1.04561	-0.021378		1.04763	0.018334		1.04723	-0.02401		1.04731	0.078136
1.04816	-0.067581		1.04644	-0.022253		1.04846	0.01785		1.04807	-0.02372		1.04814	0.077304
1.04899	-0.066815		1.04727	-0.022781		1.04929	0.017827		1.0489	-0.024261		1.04897	0.077725
1.04982	-0.066359		1.0481	-0.023903		1.05012	0.01955		1.04973	-0.024591		1.0498	0.07718
1.05065	-0.066093		1.04893	-0.02415		1.05095	0.019598		1.05056	-0.0244		1.05063	0.076869
1.05149	-0.066329		1.04977	-0.024469		1.05179	0.019487		1.05139	-0.024166		1.05147	0.0763
1.05232	-0.066308		1.0506	-0.024369		1.05262	0.019956		1.05222	-0.024306		1.0523	0.07567
1.05315	-0.066197		1.05143	-0.023904		1.05345	0.019157		1.05306	-0.024622		1.05313	0.075008
1.05398	-0.066343		1.05226	-0.024222		1.05428	0.018954		1.05389	-0.024732		1.05396	0.07533
1.05481	-0.066253		1.05309	-0.024512		1.05511	0.019509		1.05472	-0.024239		1.05479	0.075236
1.05565	-0.065958		1.05393	-0.024976		1.05594	0.019833		1.05555	-0.024197		1.05563	0.075396
1.05648	-0.065639		1.05476	-0.024733		1.05678	0.019839		1.05638	-0.024289		1.05646	0.075031
1.05731	-0.065692		1.05559	-0.024424		1.05761	0.021217		1.05721	-0.024228		1.05729	0.074634
1.05814	-0.06559		1.05642	-0.024984		1.05844	0.021545		1.05805	-0.02408		1.05812	0.073917
1.05897	-0.064456		1.05725	-0.02502		1.05927	0.021248		1.05888	-0.023934		1.05895	0.073124
1.0598	-0.063814		1.05808	-0.025267		1.0601	0.020559		1.05971	-0.02399		1.05978	0.071949
1.06064	-0.06393		1.05892	-0.025959		1.06093	0.020171		1.06054	-0.024578		1.06062	0.072468
1.06147	-0.064212		1.05975	-0.026925		1.06177	0.019674		1.06137	-0.025214		1.06145	0.072423
1.0623	-0.064849		1.06058	-0.025075		1.0626	0.019691		1.06221	-0.025467		1.06228	0.072611
1.06313	-0.065217		1.06141	-0.024302		1.06343	0.020148		1.06304	-0.025174		1.06311	0.071948
1.06396	-0.065077		1.06224	-0.024616		1.06426	0.019364		1.06387	-0.024168		1.06394	0.071121
1.06479	-0.065256		1.06307	-0.024697		1.06509	0.019801		1.0647	-0.02354		1.06478	0.071188
1.06563	-0.065711		1.06391	-0.024774		1.06593	0.018922		1.06553	-0.023026		1.06561	0.071329
1.06646	-0.065614		1.06474	-0.025578		1.06676	0.018241		1.06636	-0.022784		1.06644	0.07109
1.06729	-0.064927		1.06557	-0.026961		1.06759	0.018352		1.06719	-0.022777		1.06727	0.070894
1.06812	-0.064528		1.0664	-0.027481		1.06842	0.017984		1.06803	-0.022553		1.0681	0.071416
1.06895	-0.064366		1.06723	-0.027263		1.06925	0.017562		1.06886	-0.022394		1.06893	0.072558
1.06978	-0.06438		1.06806	-0.027772		1.07008	0.017748		1.06969	-0.022217		1.06977	0.073648
1.07062	-0.064159		1.0689	-0.027117		1.07092	0.01823		1.07052	-0.022132		1.0706	0.07352
1.07145	-0.064079		1.06973	-0.027295		1.07175	0.018008		1.07135	-0.022012		1.07143	0.07339
1.07228	-0.064265		1.07056	-0.026837		1.07258	0.017862		1.07219	-0.021508		1.07226	0.07341
1.07311	-0.063687		1.07139	-0.0273		1.07341	0.017675		1.07302	-0.021641		1.07309	0.073734
1.07394	-0.063614		1.07222	-0.027979		1.07424	0.0171		1.07385	-0.022536		1.07392	0.073482
1.07478	-0.06341		1.07305	-0.026467		1.07507	0.01664		1.07468	-0.023067		1.07475	0.073842
1.07561	-0.062764		1.07389	-0.026692		1.07591	0.016362		1.07551	-0.022966		1.07559	0.07346
1.07644	-0.062446		1.07472	-0.027311		1.07674	0.015902		1.07634	-0.02183		1.07642	0.073644
1.07727	-0.062527		1.07555	-0.027849		1.07757	0.014796		1.07718	-0.020777		1.07725	0.073621
1.0781	-0.062975		1.07638	-0.027923		1.0784	0.013923		1.07801	-0.020476		1.07808	0.074077
1.07893	-0.06344		1.07721	-0.029249		1.07923	0.013507		1.07884	-0.020143		1.07891	0.074681
1.07977	-0.063598		1.07804	-0.028963		1.08007	0.01373		1.07967	-0.020298		1.07975	0.074547
1.0806	-0.0625		1.07888	-0.029659		1.0809	0.01324		1.0805	-0.020154		1.08058	0.074027
1.08143	-0.061929		1.07971	-0.028664		1.08173	0.012606		1.08133	-0.019903		1.08141	0.073659
1.08226	-0.062287		1.08054	-0.029833		1.08256	0.012586		1.08217	-0.020011		1.08224	0.073807
1.08309	-0.062157		1.08137	-0.030406		1.08339	0.012677		1.083	-0.01996		1.08307	0.074037
1.08392	-0.061576		1.0822	-0.030849		1.08422	0.012428		1.08383	-0.019739		1.0839	0.074002
1.08476	-0.060861		1.08303	-0.030747		1.08506	0.012643		1.08466	-0.019703		1.08474	0.073815
1.08559	-0.059635		1.08387	-0.03098		1.08589	0.013086		1.08549	-0.020451		1.08557	0.073899
1.08642	-0.058947		1.0847	-0.03144		1.08672	0.013281		1.08632	-0.020884		1.0864	0.074342
1.08725	-0.059158		1.08553	-0.032192		1.08755	0.013288		1.08716	-0.021089		1.08723	0.074013
1.08808	-0.059226		1.08636	-0.032891		1.08838	0.013398		1.08799	-0.02052		1.08806	0.072949
1.08892	-0.059006		1.08719	-0.034009		1.08921	0.01334		1.08882	-0.020487		1.08889	0.072428
1.08975	-0.059237		1.08803	-0.033929		1.09004	0.013443		1.08965	-0.020582		1.08973	0.072836
1.09058	-0.05983		1.08886	-0.033941		1.09088	0.013649		1.09048	-0.019998		1.09056	0.072968
1.09141	-0.060243		1.08969	-0.033372		1.09171	0.012723		1.09132	-0.019664		1.09139	0.073734
1.09224	-0.060329		1.09052	-0.032934		1.09254	0.012354		1.09215	-0.019522		1.09222	0.073909
1.09307	-0.060543		1.09135	-0.033158		1.09337	0.011845		1.09298	-0.019834		1.09305	0.073909
1.0939	-0.060517		1.09218	-0.033499		1.0942	0.011792		1.09381	-0.020178		1.09388	0.074663
1.09474	-0.06079		1.09302	-0.032975		1.09504	0.011962		1.09464	-0.020708		1.09472	0.075521
1.09557	-0.061745		1.09385	-0.032074		1.09587	0.011554		1.09547	-0.021056		1.09555	0.076033
1.0964	-0.06225		1.09468	-0.031363		1.0967	0.011436		1.09631	-0.021541		1.09638	0.076591
1.09723	-0.062141		1.09551	-0.031167		1.09753	0.011369		1.09714	-0.021492		1.09721	0.076607
1.09806	-0.062094		1.09634	-0.031338		1.09836	0.01062		1.09797	-0.021024		1.09804	0.076468
1.0989	-0.061504		1.09717	-0.031499		1.09919	0.010106		1.0988	-0.021184		1.09888	0.076434
1.09973	-0.061196		1.09801	-0.031112		1.10003	0.010448		1.09963	-0.021225		1.09971	0.076274
1.10056	-0.061162		1.09884	-0.031122		1.10086	0.011038		1.10046	-0.020198		1.10054	0.076363
1.10139	-0.061562		1.09967	-0.031703		1.10169	0.01187		1.1013	-0.020061		1.10137	0.076976
1.10222	-0.061464		1.1005	-0.031789		1.10252	0.012212		1.10213	-0.020945		1.1022	0.077049
1.10305	-0.061465		1.10133	-0.032048		1.10335	0.013007		1.10296	-0.020686		1.10303	0.076656
1.10389	-0.061327		1.10217	-0.033034		1.10418	0.013786		1.10379	-0.020562		1.10387	0.075753
1.10472	-0.060694		1.103	-0.033518		1.10502	0.013822		1.10462	-0.020808		1.1047	0.075947
1.10555	-0.060009		1.10383	-0.034313		1.10585	0.013328		1.10546	-0.021573		1.10553	0.07704
1.10638	-0.05965		1.10466	-0.03533		1.10668	0.012489		1.10629	-0.022583		1.10636	0.077746
1.10721	-0.059617		1.10549	-0.035278		1.10751	0.013229		1.10712	-0.023145		1.10719	0.078169
1.10804	-0.060227		1.10632	-0.034467		1.10834	0.01414		1.10795	-0.023743		1.10802	0.078329
1.10888	-0.060633		1.10715	-0.033584		1.10918	0.014009		1.10878	-0.023545		1.10886	0.078749
1.10971	-0.060561		1.10799	-0.033467		1.11001	0.013369		1.10961	-0.023283		1.10969	0.077907
1.11054	-0.060414		1.10882	-0.032913		1.11084	0.013884		1.11044	-0.023238		1.11052	0.077242
1.11137	-0.06047		1.10965	-0.032712		1.11167	0.014389		1.11128	-0.023501		1.11135	0.077122
1.1122	-0.060886		1.11048	-0.033067		1.1125	0.014486		1.11211	-0.023892		1.11218	0.076773
1.11303	-0.061157		1.11131	-0.033504		1.11333	0.01487		1.11294	-0.023946		1.11301	0.075759
1.11387	-0.060715		1.11214	-0.033465		1.11417	0.014938		1.11377	-0.024854		1.11385	0.075229
1.1147	-0.060679		1.11298	-0.033833		1.115	0.014757		1.1146	-0.026085		1.11468	0.075161
1.11553	-0.060509		1.11381	-0.0339		1.11583	0.014091		1.11543	-0.025553		1.11551	0.075437
1.11636	-0.060795		1.11464	-0.034386		1.11666	0.014279		1.11627	-0.025237		1.11634	0.075341
1.11719	-0.061436		1.11547	-0.034723		1.11749	0.014571		1.1171	-0.025782		1.11717	0.075614
1.11803	-0.061594		1.1163	-0.03546		1.11832	0.014738		1.11793	-0.026357		1.118	0.075454
1.11886	-0.061404		1.11714	-0.035789		1.11916	0.014893		1.11876	-0.026758		1.11884	0.07528
1.11969	-0.061142		1.11797	-0.036079		1.11999	0.01433		1.11959	-0.027537		1.11967	0.074602
1.12052	-0.060705		1.1188	-0.036915		1.12082	0.014882		1.12043	-0.029082		1.1205	0.073588
1.12135	-0.060576		1.11963	-0.036575		1.12165	0.015314		1.12126	-0.029152		1.12133	0.073691
1.12218	-0.061307		1.12046	-0.03653		1.12248	0.016055		1.12209	-0.02902		1.12216	0.074139
1.12302	-0.06213		1.12129	-0.037096		1.12331	0.016156		1.12292	-0.029117		1.12299	0.073994
1.12385	-0.062121		1.12213	-0.037104		1.12415	0.015886		1.12375	-0.028784		1.12383	0.074712
1.12468	-0.06193		1.12296	-0.036737		1.12498	0.015293		1.12458	-0.02872		1.12466	0.074878
1.12551	-0.061875		1.12379	-0.036603		1.12581	0.014569		1.12542	-0.028427		1.12549	0.074585
1.12634	-0.062036		1.12462	-0.036444		1.12664	0.01476		1.12625	-0.028804		1.12632	0.075357
1.12717	-0.062388		1.12545	-0.036725		1.12747	0.015054		1.12708	-0.027822		1.12715	0.075766
1.12801	-0.062591		1.12628	-0.036251		1.1283	0.014653		1.12791	-0.027172		1.12799	0.075501
1.12884	-0.061829		1.12712	-0.035485		1.12914	0.013947		1.12874	-0.026952		1.12882	0.075365
1.12967	-0.060773		1.12795	-0.034356		1.12997	0.014041		1.12957	-0.027462		1.12965	0.075785
1.1305	-0.06031		1.12878	-0.033485		1.1308	0.014379		1.13041	-0.027683		1.13048	0.076494
1.13133	-0.060222		1.12961	-0.034306		1.13163	0.014562		1.13124	-0.028329		1.13131	0.076542
1.13217	-0.060107		1.13044	-0.033961		1.13246	0.014462		1.13207	-0.029425		1.13214	0.076547
1.133	-0.059851		1.13128	-0.033868		1.13329	0.014477		1.1329	-0.029973		1.13298	0.075692
1.13383	-0.059733		1.13211	-0.034021		1.13413	0.01468		1.13373	-0.030515		1.13381	0.075163
1.13466	-0.059542		1.13294	-0.034335		1.13496	0.015038		1.13457	-0.030578		1.13464	0.0752
1.13549	-0.059166		1.13377	-0.034263		1.13579	0.015097		1.1354	-0.030745		1.13547	0.075037
1.13632	-0.058609		1.1346	-0.03452		1.13662	0.014622		1.13623	-0.030938		1.1363	0.074406
1.13715	-0.057729		1.13543	-0.035435		1.13745	0.014752		1.13706	-0.030853		1.13713	0.073562
1.13799	-0.057135		1.13627	-0.03504		1.13828	0.01463		1.13789	-0.03008		1.13797	0.073177
1.13882	-0.057358		1.1371	-0.034033		1.13912	0.014328		1.13872	-0.029571		1.1388	0.073414
1.13965	-0.058187		1.13793	-0.033926		1.13995	0.014433		1.13956	-0.030088		1.13963	0.0737
1.14048	-0.059148		1.13876	-0.034117		1.14078	0.014751		1.14039	-0.030493		1.14046	0.074265
1.14131	-0.059702		1.13959	-0.034139		1.14161	0.014648		1.14122	-0.030247		1.14129	0.074986
1.14215	-0.060377		1.14042	-0.034734		1.14244	0.01412		1.14205	-0.030586		1.14213	0.075257
1.14298	-0.061083		1.14126	-0.035344		1.14328	0.013536		1.14288	-0.031383		1.14296	0.075052
1.14381	-0.061422		1.14209	-0.035494		1.14411	0.013933		1.14371	-0.031096		1.14379	0.074909
1.14464	-0.060698		1.14292	-0.035077		1.14494	0.014308		1.14455	-0.031272		1.14462	0.075339
1.14547	-0.059724		1.14375	-0.034432		1.14577	0.014178		1.14538	-0.031478		1.14545	0.07617
1.1463	-0.059575		1.14458	-0.03472		1.1466	0.013802		1.14621	-0.030816		1.14628	0.076236
1.14714	-0.060514		1.14541	-0.034879		1.14743	0.013864		1.14704	-0.030113		1.14712	0.076098
1.14797	-0.060777		1.14625	-0.034069		1.14827	0.014642		1.14787	-0.028467		1.14795	0.075754
1.1488	-0.060515		1.14708	-0.033835		1.1491	0.014961		1.14871	-0.028022		1.14878	0.075284
1.14963	-0.059226		1.14791	-0.033682		1.14993	0.014848		1.14954	-0.027648		1.14961	0.07493
1.15046	-0.058589		1.14874	-0.033504		1.15076	0.014507		1.15037	-0.027689		1.15044	0.075088
1.15129	-0.05858		1.14957	-0.033632		1.15159	0.015327		1.1512	-0.027616		1.15127	0.075841
1.15213	-0.058263		1.1504	-0.033533		1.15243	0.016295		1.15203	-0.027994		1.1521	0.076101
1.15296	-0.058345		1.15124	-0.033073		1.15326	0.016641		1.15286	-0.028844		1.15294	0.075573
1.15379	-0.058166		1.15207	-0.03263		1.15409	0.016877		1.15369	-0.029112		1.15377	0.075363
1.15462	-0.05767		1.1529	-0.032264		1.15492	0.016831		1.15453	-0.028979		1.1546	0.076472
1.15545	-0.057924		1.15373	-0.032169		1.15575	0.017222		1.15536	-0.029113		1.15543	0.077003
1.15629	-0.058017		1.15456	-0.032359		1.15658	0.017968		1.15619	-0.028054		1.15626	0.076991
1.15712	-0.058232		1.15539	-0.032436		1.15742	0.018826		1.15702	-0.027281		1.1571	0.076904
1.15795	-0.058677		1.15623	-0.032664		1.15825	0.019593		1.15785	-0.027314		1.15793	0.076721
1.15878	-0.058794		1.15706	-0.03324		1.15908	0.019507		1.15868	-0.02706		1.15876	0.076081
1.15961	-0.058993		1.15789	-0.03307		1.15991	0.019449		1.15952	-0.02693		1.15959	0.075871
1.16044	-0.058897		1.15872	-0.03236		1.16074	0.020005		1.16035	-0.02719		1.16042	0.075928
1.16128	-0.058196		1.15955	-0.032118		1.16157	0.020843		1.16118	-0.026613		1.16125	0.07591
1.16211	-0.057984		1.16038	-0.031613		1.1624	0.021108		1.16201	-0.025933		1.16209	0.07685
1.16294	-0.058075		1.16122	-0.03124		1.16324	0.020915		1.16284	-0.025619		1.16292	0.077257
1.16377	-0.05774		1.16205	-0.030292		1.16407	0.020354		1.16368	-0.025763		1.16375	0.077221
1.1646	-0.057351		1.16288	-0.029952		1.1649	0.020566		1.16451	-0.025669		1.16458	0.078036
1.16543	-0.057098		1.16371	-0.030075		1.16573	0.020946		1.16534	-0.025635		1.16541	0.078511
1.16627	-0.056356		1.16454	-0.029877		1.16656	0.022167		1.16617	-0.025757		1.16624	0.078757
1.1671	-0.056445		1.16538	-0.029713		1.1674	0.023574		1.167	-0.025522		1.16708	0.078447
1.16793	-0.056471		1.16621	-0.029646		1.16823	0.023883		1.16783	-0.025033		1.16791	0.077751
1.16876	-0.057247		1.16704	-0.029811		1.16906	0.023748		1.16867	-0.024888		1.16874	0.077369
1.16959	-0.058163		1.16787	-0.030815		1.16989	0.024271		1.1695	-0.025145		1.16957	0.077252
1.17042	-0.057797		1.1687	-0.032115		1.17072	0.024606		1.17033	-0.025264		1.1704	0.076793
1.17126	-0.057736		1.16953	-0.033164		1.17155	0.024483		1.17116	-0.024881		1.17124	0.076996
1.17209	-0.058333		1.17037	-0.032965		1.17239	0.024465		1.17199	-0.024381		1.17207	0.076558
1.17292	-0.058426		1.1712	-0.031568		1.17322	0.023783		1.17283	-0.023389		1.1729	0.076281
1.17375	-0.057466		1.17203	-0.031455		1.17405	0.023577		1.17366	-0.02245		1.17373	0.076529
1.17458	-0.056733		1.17286	-0.031942		1.17488	0.023747		1.17449	-0.022403		1.17456	0.077247
1.17542	-0.056685		1.17369	-0.031279		1.17571	0.024117		1.17532	-0.022003		1.17539	0.077033
1.17625	-0.056842		1.17453	-0.030269		1.17654	0.024066		1.17615	-0.021458		1.17623	0.077347
1.17708	-0.056645		1.17536	-0.029831		1.17738	0.023675		1.17698	-0.021315		1.17706	0.077351
1.17791	-0.056492		1.17619	-0.030058		1.17821	0.0241		1.17782	-0.020435		1.17789	0.077487
1.17874	-0.056039		1.17702	-0.029845		1.17904	0.02452		1.17865	-0.019808		1.17872	0.077885
1.17957	-0.055645		1.17785	-0.030166		1.17987	0.024806		1.17948	-0.019801		1.17955	0.078304
1.1804	-0.055354		1.17868	-0.030515		1.1807	0.024844		1.18031	-0.019996		1.18038	0.078317
1.18124	-0.054801		1.17952	-0.030403		1.18154	0.024844		1.18114	-0.019598		1.18121	0.079004
1.18207	-0.05406		1.18035	-0.030635		1.18237	0.025245		1.18197	-0.019493		1.18205	0.07875
1.1829	-0.053326		1.18118	-0.030591		1.1832	0.025345		1.18281	-0.019769		1.18288	0.078815
1.18373	-0.052486		1.18201	-0.030353		1.18403	0.025243		1.18364	-0.020052		1.18371	0.079368
1.18456	-0.051406		1.18284	-0.03029		1.18486	0.025772		1.18447	-0.0197		1.18454	0.078938
1.18539	-0.05141		1.18367	-0.02979		1.18569	0.025369		1.1853	-0.018984		1.18537	0.078731
1.18623	-0.051853		1.1845	-0.030589		1.18653	0.024537		1.18613	-0.01878		1.18621	0.078817
1.18706	-0.051973		1.18534	-0.031758		1.18736	0.023544		1.18696	-0.018647		1.18704	0.079104
1.18789	-0.051759		1.18617	-0.031849		1.18819	0.023482		1.1878	-0.018427		1.18787	0.079159
1.18872	-0.051417		1.187	-0.031908		1.18902	0.024112		1.18863	-0.018518		1.1887	0.079055
1.18955	-0.051205		1.18783	-0.031566		1.18985	0.02394		1.18946	-0.019494		1.18953	0.079644
1.19039	-0.051121		1.18866	-0.031212		1.19068	0.023296		1.19029	-0.01929		1.19036	0.080229
1.19122	-0.051407		1.1895	-0.031619		1.19152	0.022271		1.19112	-0.019739		1.1912	0.080404
1.19205	-0.051886		1.19033	-0.032011		1.19235	0.021809		1.19196	-0.020121		1.19203	0.080471
1.19288	-0.052186		1.19116	-0.031322		1.19318	0.021753		1.19279	-0.021143		1.19286	0.08015
1.19371	-0.052843		1.19199	-0.030877		1.19401	0.020991		1.19362	-0.02116		1.19369	0.079979
1.19454	-0.052688		1.19282	-0.031411		1.19484	0.020092		1.19445	-0.020542		1.19452	0.080576
1.19538	-0.052377		1.19365	-0.031747		1.19567	0.019316		1.19528	-0.021043		1.19535	0.081052
1.19621	-0.052505		1.19449	-0.03171		1.19651	0.019032		1.19611	-0.020641		1.19619	0.081089
1.19704	-0.05326		1.19532	-0.031788		1.19734	0.018471		1.19694	-0.020056		1.19702	0.080938
1.19787	-0.053773		1.19615	-0.031354		1.19817	0.018238		1.19778	-0.019965		1.19785	0.080765
1.1987	-0.054916		1.19698	-0.030742		1.199	0.018636		1.19861	-0.019963		1.19868	0.080592
1.19954	-0.05479		1.19781	-0.031146		1.19983	0.018886		1.19944	-0.019073		1.19951	0.080758
1.20037	-0.054249		1.19864	-0.031398		1.20067	0.019029		1.20027	-0.018658		1.20034	0.08119
1.2012	-0.054011		1.19948	-0.030918		1.2015	0.018883		1.2011	-0.018561		1.20118	0.081427
1.20203	-0.055123		1.20031	-0.031082		1.20233	0.018724		1.20194	-0.018457		1.20201	0.080955
1.20286	-0.055755		1.20114	-0.031817		1.20316	0.018007		1.20277	-0.018786		1.20284	0.081086
1.20369	-0.056084		1.20197	-0.032217		1.20399	0.017292		1.2036	-0.018784		1.20367	0.081429
1.20453	-0.056272		1.2028	-0.032555		1.20482	0.017078		1.20443	-0.018904		1.2045	0.080843
1.20536	-0.056691		1.20364	-0.033498		1.20565	0.017158		1.20526	-0.018204		1.20534	0.080229
1.20619	-0.057069		1.20447	-0.033544		1.20649	0.017347		1.20609	-0.017867		1.20617	0.079225
1.20702	-0.056263		1.2053	-0.032898		1.20732	0.017891		1.20693	-0.017943		1.207	0.078466
1.20785	-0.05696		1.20613	-0.032893		1.20815	0.018168		1.20776	-0.018513		1.20783	0.078125
1.20868	-0.057367		1.20696	-0.033363		1.20898	0.016965		1.20859	-0.019272		1.20866	0.078367
1.20952	-0.057939		1.20779	-0.0341		1.20981	0.016099		1.20942	-0.02052		1.20949	0.078775
1.21035	-0.057996		1.20863	-0.034271		1.21064	0.015869		1.21025	-0.022259		1.21033	0.07892
1.21118	-0.057716		1.20946	-0.033253		1.21148	0.015573		1.21108	-0.022122		1.21116	0.079534
1.21201	-0.058175		1.21029	-0.03214		1.21231	0.015138		1.21192	-0.022307		1.21199	0.080682
1.21284	-0.058204		1.21112	-0.031868		1.21314	0.015089		1.21275	-0.02193		1.21282	0.081532
1.21367	-0.057658		1.21195	-0.032499		1.21397	0.015611		1.21358	-0.021199		1.21365	0.081799
1.21451	-0.057767		1.21278	-0.033518		1.2148	0.016372		1.21441	-0.021929		1.21448	0.081807
1.21534	-0.058089		1.21362	-0.033738		1.21564	0.016779		1.21524	-0.022032		1.21532	0.081474
1.21617	-0.058771		1.21445	-0.033045		1.21647	0.016289		1.21608	-0.021502		1.21615	0.08123
1.217	-0.058806		1.21528	-0.032875		1.2173	0.015522		1.21691	-0.021221		1.21698	0.081929
1.21783	-0.058671		1.21611	-0.033383		1.21813	0.014538		1.21774	-0.021872		1.21781	0.08201
1.21867	-0.05914		1.21694	-0.034036		1.21896	0.014518		1.21857	-0.021699		1.21864	0.081864
1.2195	-0.059719		1.21777	-0.034464		1.21979	0.014704		1.2194	-0.020568		1.21948	0.082117
1.22033	-0.060241		1.21861	-0.034666		1.22063	0.01461		1.22023	-0.01997		1.22031	0.081784
1.22116	-0.061751		1.21944	-0.035105		1.22146	0.01405		1.22107	-0.02001		1.22114	0.081658
1.22199	-0.063187		1.22027	-0.035741		1.22229	0.013736		1.2219	-0.020737		1.22197	0.082395
1.22282	-0.063709		1.2211	-0.036274		1.22312	0.013794		1.22273	-0.020511		1.2228	0.082888
1.22365	-0.063921		1.22193	-0.036578		1.22395	0.012961		1.22356	-0.019469		1.22363	0.082331
1.22449	-0.064516		1.22277	-0.036869		1.22478	0.012359		1.22439	-0.017784		1.22446	0.082338
1.22532	-0.065118		1.2236	-0.036826		1.22562	0.011997		1.22522	-0.017042		1.2253	0.08232
1.22615	-0.065402		1.22443	-0.03644		1.22645	0.010971		1.22606	-0.01682		1.22613	0.082777
1.22698	-0.065044		1.22526	-0.036147		1.22728	0.010363		1.22689	-0.017154		1.22696	0.083762
1.22781	-0.064799		1.22609	-0.034939		1.22811	0.010367		1.22772	-0.016927		1.22779	0.083877
1.22864	-0.065206		1.22692	-0.033956		1.22894	0.010515		1.22855	-0.017154		1.22862	0.083271
1.22948	-0.065176		1.22775	-0.034061		1.22978	0.010365		1.22938	-0.018532		1.22945	0.082913
1.23031	-0.064605		1.22859	-0.034011		1.23061	0.009732		1.23021	-0.018812		1.23029	0.082307
1.23114	-0.064503		1.22942	-0.034693		1.23144	0.010327		1.23105	-0.018723		1.23112	0.081816
1.23197	-0.065449		1.23025	-0.034944		1.23227	0.010306		1.23188	-0.019478		1.23195	0.082504
1.2328	-0.065805		1.23108	-0.03392		1.2331	0.010721		1.23271	-0.019069		1.23278	0.083227
1.23364	-0.065656		1.23191	-0.03337		1.23393	0.010984		1.23354	-0.018196		1.23361	0.082953
1.23447	-0.065919		1.23274	-0.03408		1.23476	0.010985		1.23437	-0.017302		1.23445	0.082603
1.2353	-0.066559		1.23358	-0.03493		1.2356	0.010464		1.23521	-0.016924		1.23528	0.082368
1.23613	-0.067186		1.23441	-0.035239		1.23643	0.009766		1.23604	-0.016338		1.23611	0.081996
1.23696	-0.067598		1.23524	-0.035268		1.23726	0.010505		1.23687	-0.016234		1.23694	0.082345
1.23779	-0.067226		1.23607	-0.035379		1.23809	0.010065		1.2377	-0.016464		1.23777	0.082229
1.23863	-0.066152		1.2369	-0.035403		1.23892	0.009753		1.23853	-0.01678		1.2386	0.082001
1.23946	-0.06472		1.23774	-0.035042		1.23976	0.00991		1.23936	-0.016399		1.23944	0.082532
1.24029	-0.06331		1.23857	-0.035		1.24059	0.008852		1.24019	-0.016492		1.24027	0.083074
1.24112	-0.062935		1.2394	-0.03492		1.24142	0.00854		1.24103	-0.016854		1.2411	0.083046
1.24195	-0.063047		1.24023	-0.034332		1.24225	0.007912		1.24186	-0.017228		1.24193	0.082297
1.24279	-0.06289		1.24106	-0.034396		1.24308	0.00897		1.24269	-0.017333		1.24276	0.081165
1.24362	-0.062046		1.24189	-0.034659		1.24391	0.008816		1.24352	-0.017431		1.2436	0.080746
1.24445	-0.062198		1.24273	-0.034154		1.24475	0.00958		1.24435	-0.017394		1.24443	0.080029
1.24528	-0.062386		1.24356	-0.033404		1.24558	0.0097		1.24518	-0.017699		1.24526	0.079162
1.24611	-0.061985		1.24439	-0.03342		1.24641	0.008875		1.24602	-0.017854		1.24609	0.079332
1.24694	-0.061545		1.24522	-0.033189		1.24724	0.008636		1.24685	-0.018298		1.24692	0.079688
1.24778	-0.060924		1.24605	-0.033566		1.24807	0.008677		1.24768	-0.019364		1.24775	0.080093
1.24861	-0.06177		1.24688	-0.033982		1.2489	0.008133		1.24851	-0.020055		1.24859	0.080762
1.24944	-0.061711		1.24772	-0.03346		1.24974	0.007933		1.24934	-0.019246		1.24942	0.081541
1.25027	-0.061137		1.24855	-0.033738		1.25057	0.007964		1.25018	-0.019269		1.25025	0.081913
1.2511	-0.060278		1.24938	-0.033297		1.2514	0.008606		1.25101	-0.01928		1.25108	0.082242
1.25193	-0.058855		1.25021	-0.033267		1.25223	0.008265		1.25184	-0.017413		1.25191	0.082572
1.25277	-0.057859		1.25104	-0.034395		1.25306	0.008821		1.25267	-0.017573		1.25274	0.082475
1.2536	-0.057274		1.25188	-0.035175		1.25389	0.009034		1.2535	-0.017304		1.25358	0.082025
1.25443	-0.058317		1.25271	-0.034919		1.25473	0.009332		1.25433	-0.017644		1.25441	0.081743
1.25526	-0.059438		1.25354	-0.034566		1.25556	0.008979		1.25517	-0.018494		1.25524	0.082031
1.25609	-0.059008		1.25437	-0.034306		1.25639	0.007933		1.256	-0.017877		1.25607	0.082342
1.25692	-0.058575		1.2552	-0.034282		1.25722	0.007996		1.25683	-0.018793		1.2569	0.082355
1.25776	-0.058773		1.25603	-0.034667		1.25805	0.008534		1.25766	-0.019553		1.25773	0.081924
1.25859	-0.05955		1.25686	-0.036092		1.25889	0.008625		1.25849	-0.019608		1.25857	0.081577
1.25942	-0.060121		1.2577	-0.036504		1.25972	0.009457		1.25933	-0.019234		1.2594	0.081673
1.26025	-0.060014		1.25853	-0.036074		1.26055	0.010219		1.26016	-0.018355		1.26023	0.081716
1.26108	-0.060574		1.25936	-0.035626		1.26138	0.010606		1.26099	-0.018957		1.26106	0.08107
1.26191	-0.061112		1.26019	-0.035764		1.26221	0.010372		1.26182	-0.020007		1.26189	0.081039
1.26275	-0.05982		1.26102	-0.035403		1.26304	0.010842		1.26265	-0.020775		1.26272	0.080873
1.26358	-0.058566		1.26185	-0.03505		1.26388	0.010959		1.26348	-0.020875		1.26356	0.079784
1.26441	-0.058189		1.26269	-0.034544		1.26471	0.010933		1.26432	-0.021732		1.26439	0.078631
1.26524	-0.058213		1.26352	-0.034492		1.26554	0.011407		1.26515	-0.022984		1.26522	0.077879
1.26607	-0.057938		1.26435	-0.033985		1.26637	0.011713		1.26598	-0.023837		1.26605	0.077326
1.2669	-0.057157		1.26518	-0.033753		1.2672	0.011802		1.26681	-0.024319		1.26688	0.076551
1.26774	-0.056676		1.26601	-0.03416		1.26803	0.012606		1.26764	-0.024971		1.26771	0.076865
1.26857	-0.05647		1.26685	-0.034723		1.26887	0.013212		1.26847	-0.025361		1.26855	0.076347
1.2694	-0.056468		1.26768	-0.035676		1.2697	0.013422		1.26931	-0.025305		1.26938	0.075897
1.27023	-0.056362		1.26851	-0.036637		1.27053	0.014316		1.27014	-0.025191		1.27021	0.076194
1.27106	-0.057037		1.26934	-0.036719		1.27136	0.014724		1.27097	-0.025094		1.27104	0.076239
1.27189	-0.057534		1.27017	-0.036181		1.27219	0.014668		1.2718	-0.024879		1.27187	0.076337
1.27273	-0.057533		1.271	-0.035853		1.27302	0.014606		1.27263	-0.025519		1.2727	0.076515
1.27356	-0.056965		1.27184	-0.036022		1.27386	0.014769		1.27346	-0.025877		1.27354	0.076218
1.27439	-0.057414		1.27267	-0.037338		1.27469	0.014607		1.2743	-0.025673		1.27437	0.075819
1.27522	-0.057496		1.2735	-0.03851		1.27552	0.014732		1.27513	-0.02602		1.2752	0.075942
1.27605	-0.056682		1.27433	-0.0381		1.27635	0.014837		1.27596	-0.025606		1.27603	0.076273
1.27689	-0.055186		1.27516	-0.038073		1.27718	0.015389		1.27679	-0.026846		1.27686	0.075917
1.27772	-0.055062		1.27599	-0.038179		1.27801	0.015607		1.27762	-0.027739		1.2777	0.075372
1.27855	-0.054367		1.27683	-0.038388		1.27885	0.01446		1.27845	-0.026192		1.27853	0.074517
1.27938	-0.054207		1.27766	-0.03866		1.27968	0.014888		1.27929	-0.026103		1.27936	0.073512
1.28021	-0.055306		1.27849	-0.038767		1.28051	0.015303		1.28012	-0.026455		1.28019	0.073442
1.28104	-0.056292		1.27932	-0.039175		1.28134	0.014713		1.28095	-0.026012		1.28102	0.072835
1.28188	-0.056837		1.28015	-0.039275		1.28217	0.015213		1.28178	-0.027163		1.28185	0.072304
1.28271	-0.056795		1.28099	-0.039515		1.283	0.014893		1.28261	-0.028295		1.28269	0.072487
1.28354	-0.056636		1.28182	-0.039666		1.28384	0.014561		1.28344	-0.028633		1.28352	0.073384
1.28437	-0.056269		1.28265	-0.039659		1.28467	0.013349		1.28428	-0.028559		1.28435	0.074852
1.2852	-0.056092		1.28348	-0.039155		1.2855	0.014005		1.28511	-0.028328		1.28518	0.076013
1.28604	-0.056049		1.28431	-0.038796		1.28633	0.013098		1.28594	-0.028098		1.28601	0.077187
1.28687	-0.055898		1.28514	-0.039147		1.28716	0.013598		1.28677	-0.027732		1.28684	0.077056
1.2877	-0.055899		1.28598	-0.039296		1.288	0.014583		1.2876	-0.027181		1.28768	0.076297
1.28853	-0.057172		1.28681	-0.039282		1.28883	0.014457		1.28844	-0.027851		1.28851	0.075653
1.28936	-0.057486		1.28764	-0.038728		1.28966	0.014558		1.28927	-0.027228		1.28934	0.075368
1.29019	-0.057941		1.28847	-0.038632		1.29049	0.014497		1.2901	-0.025694		1.29017	0.075009
1.29103	-0.057392		1.2893	-0.03938		1.29132	0.013152		1.29093	-0.025195		1.291	0.074386
1.29186	-0.057006		1.29013	-0.039598		1.29215	0.013202		1.29176	-0.025312		1.29183	0.074074
1.29269	-0.057587		1.29097	-0.03996		1.29299	0.012558		1.29259	-0.024691		1.29267	0.073699
1.29352	-0.058372		1.2918	-0.039424		1.29382	0.012579		1.29343	-0.025667		1.2935	0.073244
1.29435	-0.0583		1.29263	-0.038579		1.29465	0.011856		1.29426	-0.025961		1.29433	0.073072
1.29518	-0.058702		1.29346	-0.038462		1.29548	0.011969		1.29509	-0.025684		1.29516	0.073207
1.29602	-0.058403		1.29429	-0.038705		1.29631	0.012148		1.29592	-0.026076		1.29599	0.073592
1.29685	-0.057669		1.29512	-0.03909		1.29714	0.012246		1.29675	-0.026323		1.29682	0.073603
1.29768	-0.057034		1.29596	-0.039312		1.29798	0.013554		1.29758	-0.027005		1.29766	0.073475
1.29851	-0.056993		1.29679	-0.038933		1.29881	0.013632		1.29842	-0.025181		1.29849	0.0738
1.29934	-0.057557		1.29762	-0.038822		1.29964	0.012586		1.29925	-0.024529		1.29932	0.073903
1.30017	-0.056948		1.29845	-0.037663		1.30047	0.012698		1.30008	-0.024649		1.30015	0.074439
1.30101	-0.055872		1.29928	-0.037883		1.3013	0.012514		1.30091	-0.024891		1.30098	0.074573
1.30184	-0.056137		1.30011	-0.037815		1.30214	0.012179		1.30174	-0.026008		1.30181	0.074628
1.30267	-0.055691		1.30095	-0.038619		1.30297	0.01153		1.30258	-0.026217		1.30265	0.074816
1.3035	-0.054509		1.30178	-0.038575		1.3038	0.011422		1.30341	-0.025929		1.30348	0.075011
1.30433	-0.054566		1.30261	-0.03907		1.30463	0.011306		1.30424	-0.02516		1.30431	0.075313
1.30516	-0.054025		1.30344	-0.038991		1.30546	0.011727		1.30507	-0.023912		1.30514	0.075768
1.306	-0.05359		1.30427	-0.039085		1.30629	0.011359		1.3059	-0.022768		1.30597	0.07616
1.30683	-0.053745		1.3051	-0.038118		1.30713	0.011084		1.30673	-0.021897		1.3068	0.077191
1.30766	-0.054159		1.30594	-0.038155		1.30796	0.010368		1.30757	-0.022627		1.30764	0.07767
1.30849	-0.054411		1.30677	-0.038059		1.30879	0.011316		1.3084	-0.023181		1.30847	0.078289
1.30932	-0.055393		1.3076	-0.037633		1.30962	0.010865		1.30923	-0.02256		1.3093	0.078713
1.31015	-0.055413		1.30843	-0.037446		1.31045	0.011428		1.31006	-0.021988		1.31013	0.078491
1.31099	-0.055588		1.30926	-0.036604		1.31128	0.01196		1.31089	-0.022594		1.31096	0.078431
1.31182	-0.055456		1.3101	-0.036074		1.31211	0.011956		1.31172	-0.02203		1.3118	0.078282
1.31265	-0.054987		1.31093	-0.0355		1.31295	0.011289		1.31256	-0.020781		1.31263	0.078663
1.31348	-0.055079		1.31176	-0.035846		1.31378	0.011469		1.31339	-0.021363		1.31346	0.078201
1.31431	-0.055446		1.31259	-0.035531		1.31461	0.011086		1.31422	-0.020857		1.31429	0.07846
1.31515	-0.054813		1.31342	-0.034707		1.31544	0.011561		1.31505	-0.020569		1.31512	0.078385
1.31598	-0.053823		1.31425	-0.034228		1.31627	0.012136		1.31588	-0.021469		1.31595	0.077805
1.31681	-0.053942		1.31509	-0.03371		1.31711	0.013112		1.31671	-0.021308		1.31679	0.077283
1.31764	-0.054405		1.31592	-0.034204		1.31794	0.012736		1.31755	-0.021595		1.31762	0.076982
1.31847	-0.05485		1.31675	-0.033484		1.31877	0.012376		1.31838	-0.02164		1.31845	0.077596
1.3193	-0.053331		1.31758	-0.033208		1.3196	0.012164		1.31921	-0.021317		1.31928	0.078845
1.32014	-0.053669		1.31841	-0.033211		1.32043	0.012744		1.32004	-0.021727		1.32011	0.079342
1.32097	-0.05422		1.31924	-0.032354		1.32126	0.013012		1.32087	-0.022106		1.32095	0.080841
1.3218	-0.053062		1.32008	-0.032158		1.3221	0.012668		1.3217	-0.021419		1.32178	0.081599
1.32263	-0.052165		1.32091	-0.032131		1.32293	0.013798		1.32254	-0.02121		1.32261	0.081876
1.32346	-0.052389		1.32174	-0.032311		1.32376	0.013796		1.32337	-0.020299		1.32344	0.081855
1.32429	-0.052433		1.32257	-0.031411		1.32459	0.014239		1.3242	-0.019355		1.32427	0.081103
1.32513	-0.052742		1.3234	-0.030536		1.32542	0.014627		1.32503	-0.019117		1.3251	0.081048
1.32596	-0.053273		1.32424	-0.030682		1.32625	0.014633		1.32586	-0.019042		1.32594	0.081024
1.32679	-0.053376		1.32507	-0.031313		1.32709	0.013471		1.32669	-0.019811		1.32677	0.080889
1.32762	-0.054072		1.3259	-0.032282		1.32792	0.014102		1.32753	-0.020576		1.3276	0.08015
1.32845	-0.054779		1.32673	-0.03118		1.32875	0.013765		1.32836	-0.020436		1.32843	0.080696
1.32929	-0.056134		1.32756	-0.031106		1.32958	0.013318		1.32919	-0.020524		1.32926	0.081836
1.33012	-0.055827		1.32839	-0.031395		1.33041	0.013093		1.33002	-0.020169		1.33009	0.082568
1.33095	-0.056089		1.32923	-0.031183		1.33125	0.013107		1.33085	-0.020331		1.33092	0.0832
1.33178	-0.055562		1.33006	-0.031464		1.33208	0.013193		1.33169	-0.020302		1.33176	0.083613
1.33261	-0.056088		1.33089	-0.031322		1.33291	0.013785		1.33252	-0.020071		1.33259	0.08383
1.33344	-0.056999		1.33172	-0.031071		1.33374	0.014627		1.33335	-0.019734		1.33342	0.083747
1.33428	-0.056793		1.33255	-0.030456		1.33457	0.015001		1.33418	-0.020343		1.33425	0.083404
1.33511	-0.056324		1.33338	-0.030867		1.3354	0.015526		1.33501	-0.020764		1.33508	0.083565
1.33594	-0.056279		1.33421	-0.031712		1.33624	0.014951		1.33584	-0.020534		1.33592	0.084083
1.33677	-0.056023		1.33505	-0.03154		1.33707	0.013994		1.33668	-0.021166		1.33675	0.08392
1.3376	-0.056717		1.33588	-0.0317		1.3379	0.014111		1.33751	-0.020882		1.33758	0.083691
1.33843	-0.056343		1.33671	-0.030922		1.33873	0.014209		1.33834	-0.020378		1.33841	0.083256
1.33927	-0.057521		1.33754	-0.031252		1.33956	0.013869		1.33917	-0.019681		1.33924	0.083364
1.3401	-0.058794		1.33837	-0.032172		1.34039	0.013412		1.34	-0.0207		1.34007	0.083113
1.34093	-0.057725		1.33921	-0.03262		1.34123	0.014302		1.34083	-0.020691		1.34091	0.083768
1.34176	-0.057623		1.34004	-0.032783		1.34206	0.013441		1.34167	-0.020045		1.34174	0.084059
1.34259	-0.057715		1.34087	-0.033133		1.34289	0.013185		1.3425	-0.019583		1.34257	0.084211
1.34342	-0.057523		1.3417	-0.03353		1.34372	0.012796		1.34333	-0.019382		1.3434	0.083931
1.34426	-0.056924		1.34253	-0.032833		1.34455	0.012387		1.34416	-0.019556		1.34423	0.084162
1.34509	-0.056906		1.34336	-0.032819		1.34538	0.012974		1.34499	-0.019712		1.34506	0.084747
1.34592	-0.057354		1.3442	-0.032872		1.34622	0.011958		1.34583	-0.019938		1.3459	0.085079
1.34675	-0.059178		1.34503	-0.033137		1.34705	0.012332		1.34666	-0.021067		1.34673	0.085391
1.34758	-0.059515		1.34586	-0.033414		1.34788	0.013248		1.34749	-0.021479		1.34756	0.085228
1.34841	-0.059181		1.34669	-0.033476		1.34871	0.012918		1.34832	-0.020744		1.34839	0.085202
1.34925	-0.058856		1.34752	-0.033231		1.34954	0.015335		1.34915	-0.019753		1.34922	0.085304
1.35008	-0.058861		1.34835	-0.034127		1.35038	0.015155		1.34998	-0.019214		1.35006	0.084955
1.35091	-0.058045		1.34919	-0.034367		1.35121	0.015289		1.35082	-0.019472		1.35089	0.084679
1.35174	-0.057851		1.35002	-0.03397		1.35204	0.015667		1.35165	-0.019132		1.35172	0.085459
1.35257	-0.058062		1.35085	-0.034426		1.35287	0.014265		1.35248	-0.018063		1.35255	0.085993
1.3534	-0.058356		1.35168	-0.034865		1.3537	0.013786		1.35331	-0.018608		1.35338	0.086658
1.35424	-0.057908		1.35251	-0.035228		1.35453	0.013194		1.35414	-0.019335		1.35421	0.086631
1.35507	-0.057553		1.35335	-0.034376		1.35536	0.013425		1.35497	-0.018771		1.35505	0.088205
1.3559	-0.057887		1.35418	-0.034229		1.3562	0.014294		1.35581	-0.018215		1.35588	0.088748
1.35673	-0.057878		1.35501	-0.035635		1.35703	0.014065		1.35664	-0.017563		1.35671	0.088215
1.35756	-0.058707		1.35584	-0.0355		1.35786	0.013937		1.35747	-0.017132		1.35754	0.08783
1.3584	-0.058728		1.35667	-0.03567		1.35869	0.01236		1.3583	-0.017391		1.35837	0.088787
1.35923	-0.058892		1.3575	-0.035484		1.35952	0.012351		1.35913	-0.017831		1.3592	0.089089
1.36006	-0.058737		1.35834	-0.035709		1.36035	0.012268		1.35996	-0.017116		1.36004	0.089235
1.36089	-0.060444		1.35917	-0.035743		1.36119	0.012324		1.3608	-0.016923		1.36087	0.087921
1.36172	-0.060848		1.36	-0.035474		1.36202	0.012977		1.36163	-0.017389		1.3617	0.088531
1.36255	-0.060929		1.36083	-0.035597		1.36285	0.012615		1.36246	-0.016737		1.36253	0.088439
1.36339	-0.061371		1.36166	-0.03544		1.36368	0.012184		1.36329	-0.016728		1.36336	0.088213
1.36422	-0.06133		1.36249	-0.034855		1.36451	0.012081		1.36412	-0.017474		1.36419	0.088259
1.36505	-0.061065		1.36333	-0.034637		1.36535	0.012713		1.36495	-0.017849		1.36503	0.088853
1.36588	-0.060991		1.36416	-0.034444		1.36618	0.012718		1.36579	-0.018122		1.36586	0.089632
1.36671	-0.060582		1.36499	-0.034726		1.36701	0.013515		1.36662	-0.017981		1.36669	0.090017
1.36754	-0.059825		1.36582	-0.035352		1.36784	0.014164		1.36745	-0.018877		1.36752	0.090426
1.36838	-0.059152		1.36665	-0.034344		1.36867	0.015612		1.36828	-0.019093		1.36835	0.090403
1.36921	-0.057916		1.36748	-0.033333		1.3695	0.016149		1.36911	-0.018431		1.36918	0.091332
1.37004	-0.056719		1.36832	-0.035536		1.37034	0.015961		1.36994	-0.017823		1.37002	0.09146
1.37087	-0.055486		1.36915	-0.036139		1.37117	0.015277		1.37078	-0.017411		1.37085	0.091946
1.3717	-0.054424		1.36998	-0.035953		1.372	0.015218		1.37161	-0.017577		1.37168	0.091481
1.37254	-0.053858		1.37081	-0.036252		1.37283	0.01528		1.37244	-0.017244		1.37251	0.090947
1.37337	-0.054078		1.37164	-0.036853		1.37366	0.015274		1.37327	-0.017528		1.37334	0.090622
1.3742	-0.05369		1.37247	-0.036399		1.3745	0.015479		1.3741	-0.017736		1.37417	0.091023
1.37503	-0.053611		1.37331	-0.035892		1.37533	0.015456		1.37494	-0.017558		1.37501	0.090871
1.37586	-0.053303		1.37414	-0.036074		1.37616	0.015012		1.37577	-0.016743		1.37584	0.092032
1.37669	-0.053661		1.37497	-0.036198		1.37699	0.015296		1.3766	-0.015352		1.37667	0.092661
1.37753	-0.054419		1.3758	-0.035677		1.37782	0.014749		1.37743	-0.01452		1.3775	0.092686
1.37836	-0.055166		1.37663	-0.036689		1.37865	0.015761		1.37826	-0.013796		1.37833	0.093102
1.37919	-0.05458		1.37746	-0.036084		1.37949	0.015272		1.37909	-0.013201		1.37916	0.092764
1.38002	-0.055385		1.3783	-0.036869		1.38032	0.014208		1.37993	-0.013389		1.38	0.092189
1.38085	-0.055812		1.37913	-0.036131		1.38115	0.012835		1.38076	-0.013605		1.38083	0.091801
1.38168	-0.055651		1.37996	-0.035522		1.38198	0.0121		1.38159	-0.013647		1.38166	0.092384
1.38252	-0.05671		1.38079	-0.035094		1.38281	0.012423		1.38242	-0.014423		1.38249	0.092382
1.38335	-0.056744		1.38162	-0.03539		1.38364	0.013091		1.38325	-0.015247		1.38332	0.091736
1.38418	-0.056432		1.38245	-0.034172		1.38447	0.01297		1.38409	-0.014861		1.38416	0.091169
1.38501	-0.055806		1.38329	-0.03326		1.38531	0.013184		1.38492	-0.014268		1.38499	0.091933
1.38584	-0.055691		1.38412	-0.033341		1.38614	0.013661		1.38575	-0.014533		1.38582	0.091571
1.38667	-0.055492		1.38495	-0.032746		1.38697	0.014168		1.38658	-0.014826		1.38665	0.090948
1.38751	-0.055767		1.38578	-0.031468		1.3878	0.01551		1.38741	-0.014792		1.38748	0.090843
1.38834	-0.054788		1.38661	-0.030757		1.38863	0.014837		1.38824	-0.01412		1.38831	0.090979
1.38917	-0.054954		1.38745	-0.030157		1.38947	0.014979		1.38908	-0.014506		1.38915	0.09154
1.39	-0.054834		1.38828	-0.030715		1.3903	0.015332		1.38991	-0.015477		1.38998	0.09197
1.39083	-0.054845		1.38911	-0.03204		1.39113	0.014911		1.39074	-0.016003		1.39081	0.093038
1.39166	-0.055994		1.38994	-0.031847		1.39196	0.013865		1.39157	-0.016179		1.39164	0.093296
1.3925	-0.057		1.39077	-0.031676		1.39279	0.013485		1.3924	-0.016373		1.39247	0.09349
1.39333	-0.05725		1.3916	-0.031869		1.39362	0.012929		1.39323	-0.016522		1.3933	0.093861
1.39416	-0.057101		1.39244	-0.032396		1.39446	0.013155		1.39407	-0.017077		1.39414	0.094
1.39499	-0.056659		1.39327	-0.03185		1.39529	0.013242		1.3949	-0.017066		1.39497	0.094312
1.39582	-0.056839		1.3941	-0.031591		1.39612	0.014205		1.39573	-0.017026		1.3958	0.094288
1.39665	-0.056014		1.39493	-0.031996		1.39695	0.01342		1.39656	-0.016816		1.39663	0.093623
1.39749	-0.0555		1.39576	-0.032266		1.39778	0.011976		1.39739	-0.017084		1.39746	0.093556
1.39832	-0.056973		1.3966	-0.031243		1.39861	0.011778		1.39822	-0.017628		1.3983	0.09439
1.39915	-0.056668		1.39743	-0.031614		1.39945	0.012136		1.39906	-0.0177		1.39913	0.095321
1.39998	-0.056876		1.39826	-0.031459		1.40028	0.012371		1.39989	-0.017648		1.39996	0.094918
1.40081	-0.055577		1.39909	-0.031026		1.40111	0.012482		1.40072	-0.017578		1.40079	0.095704
1.40165	-0.054498		1.39992	-0.031566		1.40194	0.013062		1.40155	-0.017302		1.40162	0.095993
1.40248	-0.052909		1.40075	-0.031349		1.40277	0.013802		1.40238	-0.017287		1.40245	0.096298
1.40331	-0.052649		1.40159	-0.03094		1.4036	0.013587		1.40321	-0.016928		1.40328	0.096655
1.40414	-0.052594		1.40242	-0.030835		1.40444	0.01341		1.40405	-0.016998		1.40412	0.095542
1.40497	-0.052279		1.40325	-0.030852		1.40527	0.013754		1.40488	-0.016556		1.40495	0.09618
1.4058	-0.052678		1.40408	-0.030509		1.4061	0.014073		1.40571	-0.015773		1.40578	0.096227
1.40664	-0.052731		1.40491	-0.030951		1.40693	0.013481		1.40654	-0.015023		1.40661	0.096328
1.40747	-0.052214		1.40574	-0.031765		1.40776	0.01272		1.40737	-0.014251		1.40744	0.096479
1.4083	-0.052237		1.40657	-0.032447		1.4086	0.012826		1.4082	-0.014084		1.40827	0.096428
1.40913	-0.052391		1.40741	-0.032047		1.40943	0.012652		1.40904	-0.013429		1.40911	0.096814
1.40996	-0.0527		1.40824	-0.032212		1.41026	0.01197		1.40987	-0.012474		1.40994	0.097048
1.41079	-0.053702		1.40907	-0.031864		1.41109	0.01085		1.4107	-0.01245		1.41077	0.097196
1.41163	-0.055612		1.4099	-0.031296		1.41192	0.011253		1.41153	-0.013084		1.4116	0.097496
1.41246	-0.056674		1.41073	-0.031741		1.41275	0.012734		1.41236	-0.013216		1.41243	0.096617
1.41329	-0.056949		1.41157	-0.031081		1.41359	0.013875		1.41319	-0.01275		1.41327	0.097585
1.41412	-0.057091		1.4124	-0.031197		1.41442	0.013791		1.41403	-0.012603		1.4141	0.098064
1.41495	-0.056984		1.41323	-0.030477		1.41525	0.013427		1.41486	-0.012356		1.41493	0.098806
1.41579	-0.057129		1.41406	-0.030448		1.41608	0.013851		1.41569	-0.012749		1.41576	0.098905
1.41662	-0.057452		1.41489	-0.030636		1.41691	0.013064		1.41652	-0.013988		1.41659	0.098925
1.41745	-0.057848		1.41572	-0.031111		1.41774	0.013391		1.41735	-0.014016		1.41742	0.09869
1.41828	-0.057831		1.41656	-0.031175		1.41858	0.012198		1.41819	-0.014526		1.41826	0.098915
1.41911	-0.057715		1.41739	-0.031087		1.41941	0.014084		1.41902	-0.015854		1.41909	0.098435
1.41994	-0.056834		1.41822	-0.030726		1.42024	0.013336		1.41985	-0.016645		1.41992	0.098931
1.42077	-0.056343		1.41905	-0.031382		1.42107	0.013816		1.42068	-0.017274		1.42075	0.099201
1.42161	-0.05586		1.41988	-0.030647		1.4219	0.013605		1.42151	-0.017087		1.42158	0.100794
1.42244	-0.055173		1.42071	-0.030505		1.42273	0.014864		1.42234	-0.016825		1.42241	0.101725
1.42327	-0.055226		1.42155	-0.031134		1.42357	0.015433		1.42318	-0.016992		1.42325	0.103025
1.4241	-0.054991		1.42238	-0.031454		1.4244	0.015517		1.42401	-0.01618		1.42408	0.102743
1.42493	-0.054922		1.42321	-0.030516		1.42523	0.015145		1.42484	-0.015656		1.42491	0.103199
1.42576	-0.055662		1.42404	-0.031592		1.42606	0.015555		1.42567	-0.016878		1.42574	0.103283
1.4266	-0.056601		1.42487	-0.031707		1.42689	0.015803		1.4265	-0.018123		1.42657	0.10317
1.42743	-0.05707		1.42571	-0.031331		1.42772	0.015785		1.42734	-0.017693		1.42741	0.103793
1.42826	-0.057734		1.42654	-0.031709		1.42856	0.015308		1.42817	-0.01697		1.42824	0.103936
1.42909	-0.057665		1.42737	-0.032952		1.42939	0.014368		1.429	-0.016777		1.42907	0.104109
1.42992	-0.057447		1.4282	-0.033459		1.43022	0.015027		1.42983	-0.016837		1.4299	0.104519
1.43076	-0.057253		1.42903	-0.033954		1.43105	0.013615		1.43066	-0.016143		1.43073	0.104194
1.43159	-0.057222		1.42986	-0.033235		1.43188	0.013738		1.43149	-0.015917		1.43156	0.104341
1.43242	-0.057129		1.4307	-0.0327		1.43271	0.012534		1.43233	-0.015774		1.4324	0.103978
1.43325	-0.057049		1.43153	-0.033409		1.43355	0.012692		1.43316	-0.015166		1.43323	0.103915
1.43408	-0.057124		1.43236	-0.033482		1.43438	0.013446		1.43399	-0.0148		1.43406	0.104001
1.43491	-0.057573		1.43319	-0.033327		1.43521	0.013617		1.43482	-0.014406		1.43489	0.104328
1.43575	-0.058007		1.43402	-0.033032		1.43604	0.013631		1.43565	-0.014622		1.43572	0.105029
1.43658	-0.058337		1.43485	-0.033867		1.43687	0.013553		1.43648	-0.015497		1.43655	0.105221
1.43741	-0.058628		1.43569	-0.03394		1.43771	0.013723		1.43731	-0.015783		1.43738	0.104352
1.43824	-0.059665		1.43652	-0.034375		1.43854	0.014542		1.43815	-0.015858		1.43822	0.104554
1.43907	-0.059896		1.43735	-0.033439		1.43937	0.015183		1.43898	-0.015696		1.43905	0.104525
1.4399	-0.058883		1.43818	-0.034283		1.4402	0.013936		1.43981	-0.015415		1.43988	0.103936
1.44074	-0.058303		1.43901	-0.033907		1.44103	0.013553		1.44064	-0.01567		1.44071	0.103225
1.44157	-0.058536		1.43984	-0.034123		1.44186	0.013915		1.44147	-0.015844		1.44154	0.10401
1.4424	-0.058885		1.44068	-0.035276		1.4427	0.013402		1.44231	-0.014929		1.44238	0.103224
1.44323	-0.060597		1.44151	-0.034518		1.44353	0.012361		1.44314	-0.014135		1.44321	0.1039
1.44406	-0.061832		1.44234	-0.035012		1.44436	0.012225		1.44397	-0.0142		1.44404	0.105366
1.4449	-0.062345		1.44317	-0.035284		1.44519	0.012452		1.4448	-0.014545		1.44487	0.105988
1.44573	-0.062764		1.444	-0.034877		1.44602	0.012516		1.44563	-0.014661		1.4457	0.107537
1.44656	-0.062924		1.44483	-0.034966		1.44685	0.012838		1.44646	-0.015416		1.44653	0.107315
1.44739	-0.063169		1.44567	-0.035386		1.44769	0.012184		1.4473	-0.016026		1.44737	0.107781
1.44822	-0.063745		1.4465	-0.035597		1.44852	0.011907		1.44813	-0.015907		1.4482	0.107771
1.44905	-0.064273		1.44733	-0.034716		1.44935	0.011897		1.44896	-0.016255		1.44903	0.108076
1.44989	-0.064103		1.44816	-0.034233		1.45018	0.011347		1.44979	-0.016453		1.44986	0.108191
1.45072	-0.064095		1.44899	-0.034468		1.45101	0.010592		1.45062	-0.016492		1.45069	0.107775
1.45155	-0.064206		1.44982	-0.033733		1.45185	0.010557		1.45145	-0.016462		1.45152	0.107154
1.45238	-0.063666		1.45066	-0.03469		1.45268	0.010952		1.45229	-0.016306		1.45236	0.107166
1.45321	-0.062207		1.45149	-0.033727		1.45351	0.010068		1.45312	-0.015979		1.45319	0.107355
1.45404	-0.062004		1.45232	-0.033277		1.45434	0.008794		1.45395	-0.016087		1.45402	0.107802
1.45488	-0.061897		1.45315	-0.033366		1.45517	0.008169		1.45478	-0.016423		1.45485	0.108241
1.45571	-0.062364		1.45398	-0.03325		1.456	0.00826		1.45561	-0.016707		1.45568	0.108085
1.45654	-0.062525		1.45481	-0.03361		1.45684	0.00845		1.45644	-0.017652		1.45652	0.107236
1.45737	-0.06308		1.45565	-0.034313		1.45767	0.00863		1.45728	-0.017911		1.45735	0.106319
1.4582	-0.063242		1.45648	-0.033818		1.4585	0.008418		1.45811	-0.016752		1.45818	0.106188
1.45904	-0.062778		1.45731	-0.032917		1.45933	0.008249		1.45894	-0.016428		1.45901	0.107155
1.45987	-0.062982		1.45814	-0.032779		1.46016	0.008393		1.45977	-0.016348		1.45984	0.107769
1.4607	-0.062715		1.45897	-0.032089		1.46099	0.007219		1.4606	-0.015207		1.46067	0.10722
1.46153	-0.063032		1.45981	-0.031437		1.46182	0.006967		1.46144	-0.013883		1.46151	0.106753
1.46236	-0.063397		1.46064	-0.030853		1.46266	0.006421		1.46227	-0.013647		1.46234	0.106188
1.46319	-0.063503		1.46147	-0.031287		1.46349	0.006731		1.4631	-0.014384		1.46317	0.106112
1.46402	-0.063697		1.4623	-0.031345		1.46432	0.006558		1.46393	-0.014591		1.464	0.105985
1.46486	-0.062447		1.46313	-0.030951		1.46515	0.006841		1.46476	-0.01383		1.46483	0.105727
1.46569	-0.061317		1.46396	-0.030323		1.46598	0.006444		1.46559	-0.013734		1.46566	0.106492
1.46652	-0.060745		1.4648	-0.030838		1.46682	0.006826		1.46643	-0.014493		1.4665	0.106436
1.46735	-0.060047		1.46563	-0.030073		1.46765	0.006405		1.46726	-0.014391		1.46733	0.10723
1.46818	-0.059441		1.46646	-0.030366		1.46848	0.006168		1.46809	-0.014014		1.46816	0.106867
1.46901	-0.058748		1.46729	-0.030959		1.46931	0.005991		1.46892	-0.014441		1.46899	0.107029
1.46985	-0.058571		1.46812	-0.030036		1.47014	0.005766		1.46975	-0.01532		1.46982	0.107463
1.47068	-0.058525		1.46895	-0.029513		1.47097	0.00604		1.47059	-0.015967		1.47065	0.10733
1.47151	-0.05866		1.46979	-0.029373		1.47181	0.005479		1.47142	-0.015886		1.47149	0.10776
1.47234	-0.058833		1.47062	-0.028653		1.47264	0.005178		1.47225	-0.015754		1.47232	0.107128
1.47317	-0.059245		1.47145	-0.028596		1.47347	0.004435		1.47308	-0.015985		1.47315	0.105982
1.47401	-0.059755		1.47228	-0.028482		1.4743	0.004322		1.47391	-0.01656		1.47398	0.105446
1.47484	-0.05883		1.47311	-0.027441		1.47513	0.004339		1.47474	-0.016851		1.47481	0.106672
1.47567	-0.057401		1.47395	-0.027092		1.47596	0.003535		1.47558	-0.016363		1.47565	0.107246
1.4765	-0.056555		1.47478	-0.027424		1.4768	0.002276		1.47641	-0.015889		1.47648	0.106987
1.47733	-0.056053		1.47561	-0.027433		1.47763	0.001988		1.47724	-0.015327		1.47731	0.106669
1.47816	-0.055749		1.47644	-0.026252		1.47846	0.002389		1.47807	-0.014405		1.47814	0.107214
1.479	-0.055213		1.47727	-0.025619		1.47929	0.002125		1.4789	-0.013835		1.47897	0.108261
1.47983	-0.054667		1.4781	-0.025831		1.48012	0.002538		1.47973	-0.013649		1.4798	0.109458
1.48066	-0.05447		1.47894	-0.026378		1.48096	0.002659		1.48056	-0.014144		1.48063	0.109929
1.48149	-0.053968		1.47977	-0.026139		1.48179	0.003096		1.4814	-0.015078		1.48147	0.110686
1.48232	-0.05364		1.4806	-0.026033		1.48262	0.003388		1.48223	-0.014961		1.4823	0.111537
1.48316	-0.053253		1.48143	-0.025474		1.48345	0.003248		1.48306	-0.01449		1.48313	0.111308
1.48399	-0.053658		1.48226	-0.024653		1.48428	0.003313		1.48389	-0.015137		1.48396	0.111891
1.48482	-0.054015		1.48309	-0.024761		1.48511	0.004288		1.48472	-0.016109		1.48479	0.111607
1.48565	-0.054664		1.48392	-0.025055		1.48595	0.004252		1.48556	-0.016024		1.48562	0.110817
1.48648	-0.05516		1.48476	-0.025931		1.48678	0.00394		1.48639	-0.015622		1.48646	0.11078
1.48731	-0.054582		1.48559	-0.026784		1.48761	0.004588		1.48722	-0.015871		1.48729	0.110699
1.48815	-0.053765		1.48642	-0.026447		1.48844	0.003732		1.48805	-0.015739		1.48812	0.110735
1.48898	-0.05339		1.48725	-0.026087		1.48927	0.003881		1.48888	-0.015273		1.48895	0.110742
1.48981	-0.052586		1.48808	-0.025845		1.4901	0.004582		1.48971	-0.015361		1.48978	0.111079
1.49064	-0.05235		1.48892	-0.02667		1.49094	0.005251		1.49055	-0.015256		1.49062	0.11004
1.49147	-0.052902		1.48975	-0.027527		1.49177	0.004559		1.49138	-0.015308		1.49145	0.110405
1.4923	-0.053167		1.49058	-0.026889		1.4926	0.004197		1.49221	-0.015161		1.49228	0.110526
1.49314	-0.052883		1.49141	-0.026864		1.49343	0.004386		1.49304	-0.01516		1.49311	0.111798
1.49397	-0.052576		1.49224	-0.026469		1.49426	0.003883		1.49387	-0.015126		1.49394	0.112297
1.4948	-0.051937		1.49307	-0.027164		1.49509	0.004472		1.4947	-0.014814		1.49477	0.112663
1.49563	-0.05126		1.49391	-0.026622		1.49593	0.004335		1.49554	-0.014421		1.49561	0.112593
1.49646	-0.051007		1.49474	-0.027257		1.49676	0.004451		1.49637	-0.013828		1.49644	0.111684
1.49729	-0.050723		1.49557	-0.02736		1.49759	0.004329		1.4972	-0.013974		1.49727	0.112149
1.49813	-0.050617		1.4964	-0.027071		1.49842	0.004063		1.49803	-0.013557		1.4981	0.1128
1.49896	-0.050422		1.49723	-0.026609		1.49925	0.003771		1.49886	-0.013455		1.49893	0.113585
1.49979	-0.04998		1.49806	-0.027308		1.50008	0.004058		1.4997	-0.01385		1.49977	0.114623
1.50062	-0.049808		1.4989	-0.029053		1.50092	0.004119		1.50053	-0.014316		1.5006	0.113289
1.50145	-0.04951		1.49973	-0.028858		1.50175	0.003894		1.50136	-0.014838		1.50143	0.112636
1.50229	-0.050292		1.50056	-0.029124		1.50258	0.005104		1.50219	-0.015454		1.50226	0.113848
1.50312	-0.050174		1.50139	-0.029467		1.50341	0.006362		1.50302	-0.01616		1.50309	0.114292
1.50395	-0.050073		1.50222	-0.029007		1.50424	0.006835		1.50385	-0.016276		1.50392	0.115313
1.50478	-0.049964		1.50306	-0.029043		1.50507	0.006711		1.50469	-0.015457		1.50476	0.115537
1.50561	-0.049922		1.50389	-0.030437		1.50591	0.00674		1.50552	-0.015481		1.50559	0.115976
1.50644	-0.051289		1.50472	-0.029878		1.50674	0.007641		1.50635	-0.016242		1.50642	0.11562
1.50727	-0.052168		1.50555	-0.0302		1.50757	0.008381		1.50718	-0.016804		1.50725	0.115569
1.50811	-0.053404		1.50638	-0.029416		1.5084	0.008519		1.50801	-0.016889		1.50808	0.115399
1.50894	-0.054382		1.50721	-0.029345		1.50923	0.009025		1.50884	-0.017239		1.50891	0.115162
1.50977	-0.055126		1.50805	-0.028372		1.51006	0.009389		1.50968	-0.017299		1.50974	0.115565
1.5106	-0.056124		1.50888	-0.027981		1.5109	0.009272		1.51051	-0.016746		1.51058	0.116207
1.51143	-0.056516		1.50971	-0.028871		1.51173	0.008987		1.51134	-0.016022		1.51141	0.116891
1.51226	-0.056535		1.51054	-0.029515		1.51256	0.008774		1.51217	-0.015197		1.51224	0.117394
1.5131	-0.056251		1.51137	-0.029914		1.51339	0.008913		1.513	-0.014978		1.51307	0.116985
1.51393	-0.055955		1.5122	-0.031041		1.51422	0.009805		1.51384	-0.015242		1.5139	0.11749
1.51476	-0.055708		1.51304	-0.032067		1.51506	0.010284		1.51467	-0.014984		1.51474	0.119005
1.51559	-0.055427		1.51387	-0.031932		1.51589	0.010274		1.5155	-0.014058		1.51557	0.120623
1.51642	-0.05568		1.5147	-0.031752		1.51672	0.010722		1.51633	-0.013957		1.5164	0.12096
1.51726	-0.056386		1.51553	-0.031015		1.51755	0.01201		1.51716	-0.01476		1.51723	0.120611
1.51809	-0.057031		1.51636	-0.030512		1.51838	0.01327		1.51799	-0.015709		1.51806	0.12033
1.51892	-0.057491		1.51719	-0.030781		1.51921	0.013668		1.51883	-0.016645		1.51889	0.120166
1.51975	-0.057579		1.51803	-0.031282		1.52005	0.012924		1.51966	-0.017062		1.51973	0.119214
1.52058	-0.057507		1.51886	-0.03195		1.52088	0.012192		1.52049	-0.01781		1.52056	0.11846
1.52141	-0.057322		1.51969	-0.032271		1.52171	0.011485		1.52132	-0.018349		1.52139	0.117446
1.52225	-0.057092		1.52052	-0.032601		1.52254	0.011302		1.52215	-0.017909		1.52222	0.117016
1.52308	-0.05731		1.52135	-0.03307		1.52337	0.011939		1.52298	-0.01678		1.52305	0.117103
1.52391	-0.057747		1.52218	-0.033342		1.52421	0.01216		1.52381	-0.01682		1.52388	0.116626
1.52474	-0.057618		1.52302	-0.033178		1.52504	0.011759		1.52465	-0.017525		1.52472	0.116341
1.52557	-0.056601		1.52385	-0.033588		1.52587	0.011682		1.52548	-0.017108		1.52555	0.115824
1.52641	-0.055366		1.52468	-0.034335		1.5267	0.011239		1.52631	-0.017176		1.52638	0.115318
1.52724	-0.05406		1.52551	-0.03428		1.52753	0.010757		1.52714	-0.018107		1.52721	0.11536
1.52807	-0.053075		1.52634	-0.033811		1.52836	0.010751		1.52797	-0.018533		1.52804	0.115809
1.5289	-0.053325		1.52717	-0.033597		1.5292	0.010397		1.52881	-0.018048		1.52887	0.115745
1.52973	-0.05372		1.52801	-0.033834		1.53003	0.010374		1.52964	-0.018101		1.52971	0.11589
1.53056	-0.054176		1.52884	-0.034281		1.53086	0.009808		1.53047	-0.018971		1.53054	0.11606
1.5314	-0.054766		1.52967	-0.034164		1.53169	0.009398		1.5313	-0.019951		1.53137	0.116371
1.53223	-0.055167		1.5305	-0.033949		1.53252	0.009394		1.53213	-0.020819		1.5322	0.117535
1.53306	-0.054734		1.53133	-0.033746		1.53335	0.010242		1.53296	-0.020382		1.53303	0.117853
1.53389	-0.054419		1.53216	-0.033711		1.53418	0.011309		1.5338	-0.020288		1.53387	0.117723
1.53472	-0.055179		1.533	-0.034318		1.53502	0.011511		1.53463	-0.020085		1.5347	0.117622
1.53555	-0.056151		1.53383	-0.034674		1.53585	0.012441		1.53546	-0.020066		1.53553	0.117832
1.53639	-0.056922		1.53466	-0.033954		1.53668	0.013082		1.53629	-0.020562		1.53636	0.117601
1.53722	-0.057249		1.53549	-0.034355		1.53751	0.013554		1.53712	-0.021153		1.53719	0.117735
1.53805	-0.056884		1.53632	-0.034124		1.53834	0.013663		1.53795	-0.021462		1.53802	0.119281
1.53888	-0.0567		1.53716	-0.033916		1.53918	0.013612		1.53879	-0.021248		1.53886	0.120277
1.53971	-0.056282		1.53799	-0.033474		1.54001	0.01365		1.53962	-0.020895		1.53969	0.120959
1.54054	-0.055836		1.53882	-0.032897		1.54084	0.013391		1.54045	-0.020341		1.54052	0.121055
1.54138	-0.055928		1.53965	-0.032869		1.54167	0.013097		1.54128	-0.020274		1.54135	0.121819
1.54221	-0.056536		1.54048	-0.031966		1.5425	0.013228		1.54211	-0.019787		1.54218	0.122284
1.54304	-0.057786		1.54131	-0.032001		1.54333	0.013722		1.54295	-0.019326		1.54301	0.123159
1.54387	-0.058525		1.54215	-0.032412		1.54417	0.0131		1.54378	-0.019381		1.54385	0.123165
1.5447	-0.058565		1.54298	-0.032898		1.545	0.012286		1.54461	-0.020087		1.54468	0.12348
1.54554	-0.058287		1.54381	-0.033913		1.54583	0.012355		1.54544	-0.020144		1.54551	0.123281
1.54637	-0.05747		1.54464	-0.034684		1.54666	0.012674		1.54627	-0.020073		1.54634	0.123061
1.5472	-0.057227		1.54547	-0.034347		1.54749	0.012768		1.5471	-0.019671		1.54717	0.123056
1.54803	-0.057175		1.54631	-0.034041		1.54832	0.011814		1.54794	-0.019722		1.548	0.123584
1.54886	-0.056396		1.54714	-0.033889		1.54916	0.011202		1.54877	-0.019902		1.54884	0.123366
1.54969	-0.055181		1.54797	-0.035121		1.54999	0.010668		1.5496	-0.01984		1.54967	0.124033
1.55052	-0.053993		1.5488	-0.036516		1.55082	0.010522		1.55043	-0.01916		1.5505	0.124644
1.55136	-0.053777		1.54963	-0.036937		1.55165	0.010571		1.55126	-0.018987		1.55133	0.12418
1.55219	-0.053814		1.55046	-0.037188		1.55248	0.01046		1.55209	-0.018982		1.55216	0.123847
1.55302	-0.05318		1.5513	-0.036847		1.55332	0.010664		1.55293	-0.019256		1.55299	0.123312
1.55385	-0.053187		1.55213	-0.036362		1.55415	0.010628		1.55376	-0.01933		1.55383	0.122968
1.55468	-0.053535		1.55296	-0.037066		1.55498	0.010303		1.55459	-0.019796		1.55466	0.122942
1.55551	-0.053239		1.55379	-0.037176		1.55581	0.009685		1.55542	-0.020084		1.55549	0.123269
1.55635	-0.052504		1.55462	-0.036649		1.55664	0.00927		1.55625	-0.021019		1.55632	0.12278
1.55718	-0.051933		1.55545	-0.037188		1.55747	0.009758		1.55709	-0.021388		1.55715	0.12225
1.55801	-0.05154		1.55628	-0.037689		1.55831	0.009781		1.55792	-0.021831		1.55798	0.121769
1.55884	-0.051527		1.55712	-0.038309		1.55914	0.008502		1.55875	-0.021267		1.55882	0.121931
1.55967	-0.05191		1.55795	-0.037644		1.55997	0.007646		1.55958	-0.02028		1.55965	0.122009
1.56051	-0.052169		1.55878	-0.037419		1.5608	0.00805		1.56041	-0.019728		1.56048	0.122372
1.56134	-0.052227		1.55961	-0.037575		1.56163	0.008602		1.56124	-0.019443		1.56131	0.122937
1.56217	-0.052601		1.56044	-0.037882		1.56246	0.009248		1.56208	-0.018892		1.56214	0.12383
1.563	-0.053152		1.56128	-0.03803		1.5633	0.009941		1.56291	-0.018661		1.56298	0.124648
1.56383	-0.053341		1.56211	-0.038158		1.56413	0.010225		1.56374	-0.018563		1.56381	0.125025
1.56466	-0.054014		1.56294	-0.038528		1.56496	0.010256		1.56457	-0.019108		1.56464	0.124984
1.5655	-0.054774		1.56377	-0.038278		1.56579	0.009659		1.5654	-0.019228		1.56547	0.125262
1.56633	-0.054838		1.5646	-0.038196		1.56662	0.009393		1.56623	-0.019149		1.5663	0.126193
1.56716	-0.054931		1.56543	-0.038125		1.56745	0.009568		1.56706	-0.019623		1.56713	0.126582
1.56799	-0.055508		1.56627	-0.03739		1.56829	0.009749		1.5679	-0.019457		1.56797	0.126249
1.56882	-0.055772		1.5671	-0.037188		1.56912	0.009357		1.56873	-0.018794		1.5688	0.126173
1.56966	-0.055865		1.56793	-0.036908		1.56995	0.008969		1.56956	-0.01892		1.56963	0.125346
1.57049	-0.055808		1.56876	-0.036869		1.57078	0.008778		1.57039	-0.018855		1.57046	0.12426
1.57132	-0.055666		1.56959	-0.037433		1.57161	0.008403		1.57122	-0.018996		1.57129	0.123505
1.57215	-0.055074		1.57042	-0.037558		1.57245	0.008832		1.57206	-0.018089		1.57212	0.123017
1.57298	-0.054037		1.57126	-0.036922		1.57328	0.008735		1.57289	-0.017231		1.57296	0.123159
1.57381	-0.052956		1.57209	-0.036654		1.57411	0.007993		1.57372	-0.016313		1.57379	0.123107
1.57465	-0.052931		1.57292	-0.036918		1.57494	0.007573		1.57455	-0.01595		1.57462	0.1233
1.57548	-0.053805		1.57375	-0.036803		1.57577	0.00719		1.57538	-0.015741		1.57545	0.123404
1.57631	-0.053516		1.57458	-0.036767		1.5766	0.007081		1.57621	-0.015137		1.57628	0.122688
1.57714	-0.052098		1.57542	-0.037682		1.57743	0.006565		1.57705	-0.015261		1.57712	0.122363
1.57797	-0.051027		1.57625	-0.038949		1.57827	0.006152		1.57788	-0.01506		1.57795	0.122064
1.5788	-0.050566		1.57708	-0.038961		1.5791	0.006768		1.57871	-0.014896		1.57878	0.121947
1.57964	-0.051722		1.57791	-0.038677		1.57993	0.006785		1.57954	-0.015432		1.57961	0.121669
1.58047	-0.051484		1.57874	-0.03921		1.58076	0.006524		1.58037	-0.015955		1.58044	0.121477
1.5813	-0.050925		1.57957	-0.04007		1.58159	0.00695		1.5812	-0.016442		1.58127	0.121085
1.58213	-0.050599		1.58041	-0.040892		1.58242	0.007131		1.58204	-0.015853		1.58211	0.121156
1.58296	-0.050303		1.58124	-0.04178		1.58326	0.007491		1.58287	-0.015264		1.58294	0.120625
1.58379	-0.049677		1.58207	-0.041967		1.58409	0.007654		1.5837	-0.015907		1.58377	0.119959
1.58463	-0.048357		1.5829	-0.041139		1.58492	0.007596		1.58453	-0.015919		1.5846	0.119059
1.58546	-0.046763		1.58373	-0.041204		1.58575	0.008198		1.58536	-0.015274		1.58543	0.118415
1.58629	-0.045914		1.58456	-0.04058		1.58658	0.008751		1.5862	-0.014484		1.58626	0.117686
1.58712	-0.046145		1.5854	-0.039456		1.58742	0.008911		1.58703	-0.015029		1.58709	0.117544
1.58795	-0.047088		1.58623	-0.038315		1.58825	0.008684		1.58786	-0.015661		1.58793	0.118249
1.58878	-0.047892		1.58706	-0.037155		1.58908	0.008257		1.58869	-0.016221		1.58876	0.118852
1.58962	-0.04823		1.58789	-0.037351		1.58991	0.008212		1.58952	-0.015846		1.58959	0.118472
1.59045	-0.049021		1.58872	-0.038058		1.59074	0.008178		1.59035	-0.015847		1.59042	0.118335
1.59128	-0.050486		1.58955	-0.038319		1.59157	0.008492		1.59119	-0.014862		1.59125	0.117925
1.59211	-0.051391		1.59039	-0.038205		1.59241	0.00883		1.59202	-0.015099		1.59209	0.117391
1.59294	-0.051701		1.59122	-0.038572		1.59324	0.009179		1.59285	-0.015371		1.59292	0.117961
1.59377	-0.051136		1.59205	-0.038714		1.59407	0.009586		1.59368	-0.015476		1.59375	0.117829
1.59461	-0.051239		1.59288	-0.038981		1.5949	0.009921		1.59451	-0.015434		1.59458	0.117855
1.59544	-0.051081		1.59371	-0.039701		1.59573	0.010115		1.59534	-0.015129		1.59541	0.117971
1.59627	-0.051		1.59455	-0.039023		1.59656	0.010138		1.59618	-0.014346		1.59624	0.118275
1.5971	-0.052536		1.59538	-0.037983		1.5974	0.010985		1.59701	-0.013658		1.59708	0.118253
1.59793	-0.053768		1.59621	-0.037912		1.59823	0.011864		1.59784	-0.012464		1.59791	0.118306
1.59876	-0.054424		1.59704	-0.03789		1.59906	0.011841		1.59867	-0.012591		1.59874	0.118449
1.5996	-0.054846		1.59787	-0.037316		1.59989	0.011623		1.5995	-0.012737		1.59957	0.118237
1.60043	-0.054568		1.5987	-0.036978		1.60072	0.012121		1.60034	-0.013537		1.6004	0.117443
1.60126	-0.053694		1.59953	-0.037359		1.60156	0.011844		1.60117	-0.014631		1.60123	0.117026
1.60209	-0.053158		1.60037	-0.037165		1.60239	0.010605		1.602	-0.014887		1.60207	0.116872
1.60292	-0.053474		1.6012	-0.036948		1.60322	0.010138		1.60283	-0.014342		1.6029	0.116668
1.60376	-0.053742		1.60203	-0.036919		1.60405	0.009934		1.60366	-0.014379		1.60373	0.116437
1.60459	-0.053363		1.60286	-0.036991		1.60488	0.009221		1.60449	-0.014752		1.60456	0.116208
1.60542	-0.053078		1.60369	-0.036505		1.60571	0.009095		1.60532	-0.014408		1.60539	0.116161
1.60625	-0.052367		1.60452	-0.035914		1.60654	0.00931		1.60616	-0.012964		1.60623	0.116416
1.60708	-0.051433		1.60536	-0.036693		1.60738	0.010273		1.60699	-0.012234		1.60706	0.116696
1.60791	-0.051486		1.60619	-0.037313		1.60821	0.011369		1.60782	-0.011511		1.60789	0.116108
1.60875	-0.052519		1.60702	-0.037244		1.60904	0.011376		1.60865	-0.011247		1.60872	0.116247
1.60958	-0.053089		1.60785	-0.037588		1.60987	0.011693		1.60948	-0.011555		1.60955	0.116783
1.61041	-0.053243		1.60868	-0.037518		1.6107	0.012348		1.61031	-0.012087		1.61038	0.117608
1.61124	-0.05388		1.60952	-0.037705		1.61153	0.012934		1.61115	-0.012108		1.61122	0.118048
1.61207	-0.054026		1.61035	-0.037234		1.61237	0.012985		1.61198	-0.012778		1.61205	0.118853
1.61291	-0.054359		1.61118	-0.036507		1.6132	0.01377		1.61281	-0.013086		1.61288	0.119379
1.61374	-0.055733		1.61201	-0.036682		1.61403	0.014367		1.61364	-0.013165		1.61371	0.119847
1.61457	-0.057202		1.61284	-0.037497		1.61486	0.014469		1.61447	-0.013703		1.61454	0.119864
1.6154	-0.057541		1.61367	-0.037406		1.61569	0.015311		1.61531	-0.013674		1.61537	0.119726
1.61623	-0.057588		1.61451	-0.037364		1.61653	0.015409		1.61614	-0.014143		1.6162	0.119756
1.61706	-0.057547		1.61534	-0.037895		1.61736	0.01562		1.61697	-0.014251		1.61704	0.119586
1.6179	-0.057833		1.61617	-0.038172		1.61819	0.015881		1.6178	-0.015034		1.61787	0.119944
1.61873	-0.058382		1.617	-0.037516		1.61902	0.01571		1.61863	-0.015223		1.6187	0.120041
1.61956	-0.058726		1.61783	-0.036584		1.61985	0.015743		1.61946	-0.015275		1.61953	0.120279
1.62039	-0.058757		1.61867	-0.036365		1.62068	0.015117		1.6203	-0.015159		1.62036	0.12069
1.62122	-0.058128		1.6195	-0.036521		1.62152	0.014877		1.62113	-0.014958		1.6212	0.120353
1.62205	-0.05837		1.62033	-0.03654		1.62235	0.015053		1.62196	-0.013813		1.62203	0.119826
1.62288	-0.059126		1.62116	-0.035609		1.62318	0.014366		1.62279	-0.013194		1.62286	0.119431
1.62372	-0.059312		1.62199	-0.034474		1.62401	0.014379		1.62362	-0.014013		1.62369	0.119523
1.62455	-0.059734		1.62282	-0.033576		1.62484	0.01456		1.62445	-0.014785		1.62452	0.119817
1.62538	-0.060553		1.62366	-0.033252		1.62567	0.014149		1.62529	-0.013958		1.62535	0.120577
1.62621	-0.061333		1.62449	-0.033577		1.62651	0.013675		1.62612	-0.013645		1.62619	0.121518
[truncated: 26,902 more rows]

## Sheet: Fig. S9a
	B-subunit			B-subunit w/ 0.5 mM ATP			B-subunit w/ 1.0 mM ATP			B-subunit w/ 2.0 mM ATP
	Temperature (°C)	Averaged Relative CD Signal	Standard Deviation	Temperature (°C)	Averaged Relative CD Signal	Standard Deviation	Temperature (°C)	Averaged Relative CD Signal	Standard Deviation	Temperature(°C)	Averaged Relative CD Signal	Standard Deviation
	20	0.0227372	0.0177821	20	0.0170076	0.00649563	20	0.000418092	0.000724157	20	0.127177	0.0223019
	21	0.0130985	0.0119061	21	0.0278729	0.0231095	21	0.0310359	0.00407857	21	0.0715807	0.0183023
	22	0	0	22	0.0128414	0.0129108	22	0.00820888	0.00444205	22	0.130879	0.00860385
	23	0.0252873	0.00437299	23	0.0246826	0.0095437	23	0.0569132	0.0415779	23	0	0
	24	0.0163501	0.00628302	24	0.0256891	0.0111961	24	0.0546286	0.0257072	24	0.081651	0.00472106
	25	0.0168832	0.0113078	25	0.0376276	0.0202973	25	0.0564904	0.00917076	25	0.116014	0.0451223
	26	0.0119278	0.0089702	26	0.0310045	0.0109962	26	0.0626364	0.0110462	26	0.0835627	0.0170547
	27	0.03554	0.00739594	27	0.0107567	0.00510249	27	0.0462506	0.0347793	27	0.137133	0.0181414
	28	0.0411933	0.0104822	28	0.0338196	0.0081185	28	0.0380305	0.0145945	28	0.140537	0.0594413
	29	0.0378267	0.00788767	29	0.0248306	0.0114181	29	0.0273918	0.0345868	29	0.0924176	0.0230814
	30	0.0198982	0.0113966	30	0.0348053	0.0119014	30	0.0421282	0.00828136	30	0.131037	0.033805
	31	0.035053	0.00885396	31	0.0430487	0.0181896	31	0.0200668	0.0205974	31	0.117191	0.0224717
	32	0.0354629	0.0193999	32	0.0342702	0.0024185	32	0.0571236	0.0402194	32	0.155213	0.0288023
	33	0.0360371	0.0163489	33	0.0286251	0.0217804	33	0.0529073	0.0227947	33	0.085485	0.0293271
	34	0.0428026	0.00867953	34	0.0220347	0.0108346	34	0.0537436	0.0117175	34	0.0879455	0.0112834
	35	0.0280845	0.00614852	35	0.0357904	0.0211702	35	0.059688	0.0167849	35	0.0949178	0.0594963
	36	0.0514584	0.0124897	36	0.0362475	0.0119763	36	0.0686729	0.0489813	36	0.10067	0.0140249
	37	0.0421296	0.000389443	37	0.0486272	0.0178438	37	0.0303344	0.0178483	37	0.108546	0.0131031
	38	0.0444446	0.0168472	38	0.0425545	0.0246717	38	0.0451078	0.0151962	38	0.150615	0.0227674
	39	0.0451581	0.010417	39	0.0206088	0.0356954	39	0.0327041	0.00133411	39	0.103079	0.0574994
	40	0.0516409	0.0116932	40	0.061416	0.0327954	40	0.0688198	0.0195552	40	0.120407	0.0411589
	41	0.0460444	0.0212477	41	0.0623678	0.0104088	41	0.0311113	0.0233275	41	0.10205	0.0351483
	42	0.0771632	0.0132439	42	0.0601146	0.0214731	42	0.0842792	0.0224806	42	0.106874	0.022838
	43	0.0765932	0.0125708	43	0.0884832	0.0299709	43	0.059689	0.0110121	43	0.131178	0.0267339
	44	0.0617723	0.0384953	44	0.0562646	0.0217183	44	0.0401268	0.0105071	44	0.160692	0.017482
	45	0.074579	0.00307032	45	0.0480673	0.00497745	45	0.0686892	0.0108935	45	0.107257	0.0386592
	46	0.0631037	0.0068263	46	0.0563372	0.0112312	46	0.0357431	0.0267793	46	0.108123	0.0403007
	47	0.056031	0.00525269	47	0.0733228	0.0118579	47	0.104336	0.00546355	47	0.105219	0.0203238
	48	0.0582836	0.0162826	48	0.0748449	0.0207136	48	0.075164	0.0146465	48	0.125557	0.0270748
	49	0.0683642	0.0164156	49	0.0589417	0.00445875	49	0.0900939	0.0162745	49	0.0760598	0.0261372
	50	0.0678593	0.015097	50	0.064709	0.019354	50	0.118988	0.00173173	50	0.112257	0.018216
	51	0.0482567	0.00263514	51	0.060453	0.0234908	51	0.0680845	0.0206348	51	0.162795	0.0684056
	52	0.0721675	0.0178473	52	0.0907652	0.00934154	52	0.110062	0.0211109	52	0.101725	0.018282
	53	0.0670907	0.0166507	53	0.0731717	0.00559913	53	0.0593325	0.02424	53	0.182428	0.0304912
	54	0.0910655	0.0172154	54	0.102362	0.0270648	54	0.129246	0.0150915	54	0.0992144	0.0222446
	55	0.157994	0.0465751	55	0.152322	0.0409896	55	0.0917181	0.0500763	55	0.115798	0.0214475
	56	0.277266	0.0526929	56	0.270565	0.0577461	56	0.221022	0.0579718	56	0.153981	0.0403076
	57	0.48037	0.0691857	57	0.439623	0.0655641	57	0.364832	0.0712052	57	0.318063	0.0275556
	58	0.678589	0.0673673	58	0.668043	0.0522611	58	0.56083	0.0835065	58	0.44176	0.0208501
	59	0.812583	0.0518686	59	0.809713	0.0314048	59	0.725764	0.0529149	59	0.601819	0.00881454
	60	0.868056	0.0413812	60	0.834412	0.0165787	60	0.818651	0.0219071	60	0.606558	0.102686
	61	0.881197	0.029645	61	0.85607	0.0238616	61	0.823187	0.0435184	61	0.711911	0.0438404
	62	0.893087	0.0274319	62	0.862223	0.0163367	62	0.835278	0.0465489	62	0.69001	0.0706124
	63	0.898477	0.0212862	63	0.864383	0.00647097	63	0.828591	0.033009	63	0.723358	0.0173892
	64	0.882339	0.00864747	64	0.882806	0.0120582	64	0.864737	0.0553838	64	0.763269	0.029308
	65	0.928957	0.00794235	65	0.87832	0.00719334	65	0.851809	0.0229571	65	0.73038	0.038269
	66	0.914602	0.0313362	66	0.894372	0.0195448	66	0.833565	0.0183315	66	0.769524	0.0465105
	67	0.933838	0.0293441	67	0.885723	0.0398156	67	0.879797	0.0423404	67	0.691664	0.0523744
	68	0.934508	0.0268531	68	0.899852	0.0174674	68	0.869395	0.0261923	68	0.750811	0.0435368
	69	0.946162	0.0120189	69	0.93343	0.00997158	69	0.886808	0.00832491	69	0.822907	0.053534
	70	0.94473	0.0147531	70	0.934361	0.0254875	70	0.902489	0.0230508	70	0.857982	0.0128924
	71	0.948829	0.0137324	71	0.913842	0.0216411	71	0.911147	0.0170521	71	0.852458	0.0687815
	72	0.95828	0.00704499	72	0.932035	0.0214408	72	0.921424	0.00725883	72	0.854955	0.0292509
	73	0.964208	0.0177969	73	0.93852	0.0362883	73	0.908338	0.0372024	73	0.894165	0.0179835
	74	0.961377	0.00860417	74	0.975639	0.00794796	74	0.9365	0.0196325	74	0.84895	0.0565127
	75	0.969927	0.0172553	75	0.961826	0.00281665	75	0.953167	0.0167016	75	0.917243	0.0134261
	76	0.956717	0.00934191	76	0.963521	0.01458	76	0.92042	0.0312086	76	0.892941	0.0316541
	77	0.973329	0.0160677	77	0.945738	0.0235165	77	0.958343	0.0253366	77	0.911838	0.0231583
	78	0.966929	0.0152372	78	0.950187	0.00373282	78	0.914169	0.0326269	78	0.863657	0.0207387
	79	0.962199	0.00557746	79	0.973601	0.022912	79	0.977366	0.0196219	79	0.918542	0.0347942
	80	0.993934	0.00528029	80	0.975644	0.0135215	80	0.972377	0.0239295	80	0.909352	0.0310988
	81	0.979455	0.00657248	81	0.945076	0.0106098	81	0.969332	0.00996968	81	0.924124	0.0506819
	82	0.966019	0.0146074	82	0.955286	0.00679824	82	0.94153	0.0204879	82	0.947323	0.0365505
	83	0.972119	0.00382609	83	0.974538	0.0159708	83	0.942818	0.00980903	83	0.909563	0.0269828
	84	0.97676	0.00738462	84	0.94343	0.0162968	84	0.915681	0.0225458	84	0.911422	0.00404557
	85	0.967267	0.00352295	85	0.961351	0.00448342	85	0.944573	0.0148833	85	0.944178	0.0501577
	86	0.970839	0.0152904	86	0.939255	0.0136781	86	0.961356	0.00945317	86	0.9536	0.00562925
	87	0.968791	0.0160122	87	0.98441	0.0132935	87	0.952536	0.00547588	87	0.964323	0.0309387
	88	0.989476	0.00325254	88	0.96943	0.0110479	88	0.946067	0.0231524	88	0.969233	0.0259247
	89	0.992228	0.0092964	89	0.96711	0.0101156	89	0.961386	0.0187965	89	0.918287	0.0505753
	90	0.991098	0.00931676	90	0.951201	0.00707416	90	0.951585	0.0153928	90	0.892656	0.0270746
	91	0.989947	0.00924844	91	0.985576	0.0126421	91	0.977847	0.0194355	91	0.933983	0.0276444
	92	0.980579	0.00184152	92	0.959826	0.0153084	92	0.968904	0.0149384	92	0.943942	0.0123022
	93	0.963163	0.00787199	93	0.969599	0.00496171	93	0.953974	0.019345	93	0.953817	0.0193063
	94	0.981872	0.0126361	94	0.972262	0.0204809	94	0.952092	0.0065318	94	0.95521	0.00555222
	95	0.984134	0.0112143	95	0.990974	0.007968	95	0.960119	0.0142593	95	0.982896	0.017092

## Sheet: Fig. S9b
	B-subunit			B-subunit w/ 0.5 mM ADP			B-subunit w/ 1.0 mM ADP			B-subunit w/ 2.0 mM ADP
	Temperature (°C)	Averaged Relative CD Signal	Standard Deviation	Temperature (°C)	Averaged Relative CD Signal	Standard Deviation	Temperature (°C)	Averaged Relative CD Signal	Standard Deviation	Temperature(°C)	Averaged Relative CD Signal	Standard Deviation
	20	0.0227372	0.0177821	20	0.0308386	0.0242014	20	0.0309425	0.00809219	20	0.0182866	0.0198097
	21	0.0130985	0.0119061	21	0.0325511	0.0160268	21	0.00651903	0.00937841	21	0.0130978	0.014907
	22	0	0	22	0.0256162	0.0229358	22	0.018741	0.0185961	22	0.0637369	0.0524475
	23	0.0252873	0.00437299	23	0.0118134	0.00895202	23	0.0440204	0.0132316	23	0.0608492	0.0190311
	24	0.0163501	0.00628302	24	0.0223447	0.0159365	24	0.0371481	0.0151741	24	0.0550634	0.0288767
	25	0.0168832	0.0113078	25	0.0309006	0.0150382	25	0.0383709	0.0185579	25	0.0623592	0.0303751
	26	0.0119278	0.0089702	26	0.021798	0.0190646	26	0.00922437	0.0159771	26	0.000510642	0.000445934
	27	0.03554	0.00739594	27	0.016431	0.00653245	27	0.0456039	0.0141272	27	0.0711446	0.00358784
	28	0.0411933	0.0104822	28	0.0202566	0.00314463	28	0.0366908	0.0095728	28	0.0926265	0.0511986
	29	0.0378267	0.00788767	29	0.0156951	0.00735292	29	0.0273612	0.00805266	29	0.0325229	0.00574504
	30	0.0198982	0.0113966	30	0.0300094	0.00436059	30	0.064781	0.0140556	30	0.0316523	0.0324798
	31	0.035053	0.00885396	31	0.0105757	0.00917571	31	0.0526795	0.0103352	31	0.0643275	0.0283672
	32	0.0354629	0.0193999	32	0.0303269	0.0185792	32	0.0303991	0.00332581	32	0.0700448	0.0400232
	33	0.0360371	0.0163489	33	0.0264493	0.0169437	33	0.0375983	0.0273393	33	0.100556	0.0301723
	34	0.0428026	0.00867953	34	0.025965	0.00431494	34	0.036132	0.00883971	34	0.0774339	0.00981093
	35	0.0280845	0.00614852	35	0.0383426	0.00978484	35	0.05999	0.0176469	35	0.0961288	0.0594145
	36	0.0514584	0.0124897	36	0.0388147	0.0160933	36	0.0772372	0.010481	36	0.0998497	0.0207384
	37	0.0421296	0.000389443	37	0.0122993	0.0125015	37	0.0657801	0.0174632	37	0.0824137	0.0292109
	38	0.0444446	0.0168472	38	0.0409009	0.00679815	38	0.0547014	0.00399575	38	0.0451707	0.036614
	39	0.0451581	0.010417	39	0.0502686	0.0111686	39	0.0502983	0.00303676	39	0.066043	0.0236498
	40	0.0516409	0.0116932	40	0.0353358	0.012491	40	0.0350065	0.0182231	40	0.0617381	0.0314953
	41	0.0460444	0.0212477	41	0.0452286	0.015528	41	0.0673171	0.0185311	41	0.103564	0.00505461
	42	0.0771632	0.0132439	42	0.04025	0.00960827	42	0.0562795	0.0122135	42	0.0872423	0.0251639
	43	0.0765932	0.0125708	43	0.0690142	0.00596099	43	0.0553334	0.0129599	43	0.106502	0.0380369
	44	0.0617723	0.0384953	44	0.0787805	0.0098059	44	0.0798992	0.013183	44	0.1141	0.0510635
	45	0.074579	0.00307032	45	0.0553707	0.0100937	45	0.049721	0.0169308	45	0.104251	0.0312838
	46	0.0631037	0.0068263	46	0.047285	0.0148464	46	0.0786252	0.00909266	46	0.0482223	0.0399656
	47	0.056031	0.00525269	47	0.0267068	0.00945483	47	0.0570927	0.0182128	47	0.0991375	0.0278262
	48	0.0582836	0.0162826	48	0.0774865	0.00519433	48	0.0998162	0.0242965	48	0.102971	0.0192479
	49	0.0683642	0.0164156	49	0.0611347	0.0265828	49	0.0595871	0.0170101	49	0.106732	0.0304866
	50	0.0678593	0.015097	50	0.0465086	0.0169983	50	0.0786578	0.0208358	50	0.0785657	0.0280546
	51	0.0482567	0.00263514	51	0.0830799	0.0129987	51	0.0609584	0.00983318	51	0.054583	0.0383843
	52	0.0721675	0.0178473	52	0.0849494	0.0165756	52	0.0851395	0.0158509	52	0.0857387	0.022057
	53	0.0670907	0.0166507	53	0.0748016	0.00639436	53	0.0636156	0.0199511	53	0.05641	0.018114
	54	0.0910655	0.0172154	54	0.0999156	0.0252205	54	0.0793243	0.0210195	54	0.0719735	0.0319311
	55	0.157994	0.0465751	55	0.141913	0.0293914	55	0.120046	0.0107526	55	0.130502	0.0457272
	56	0.277266	0.0526929	56	0.296262	0.0141777	56	0.200108	0.0353131	56	0.169533	0.0489228
	57	0.48037	0.0691857	57	0.468633	0.0228674	57	0.413648	0.0308389	57	0.318408	0.0451167
	58	0.678589	0.0673673	58	0.663654	0.0207197	58	0.579278	0.0519056	58	0.520626	0.0498141
	59	0.812583	0.0518686	59	0.798554	0.027476	59	0.737941	0.0365053	59	0.678895	0.0558149
	60	0.868056	0.0413812	60	0.846457	0.0150067	60	0.803742	0.0213563	60	0.733636	0.0458435
	61	0.881197	0.029645	61	0.877226	0.0185617	61	0.795997	0.0621904	61	0.751172	0.0340542
	62	0.893087	0.0274319	62	0.865122	0.0169141	62	0.859708	0.0177809	62	0.686236	0.0193943
	63	0.898477	0.0212862	63	0.866292	0.00812182	63	0.809818	0.0536253	63	0.729759	0.0557515
	64	0.882339	0.00864747	64	0.89783	0.00618425	64	0.83528	0.0299176	64	0.752557	0.0391405
	65	0.928957	0.00794235	65	0.888294	0.0134552	65	0.823591	0.0435114	65	0.822249	0.0468938
	66	0.914602	0.0313362	66	0.912298	0.0226635	66	0.869866	0.0400174	66	0.805843	0.0427206
	67	0.933838	0.0293441	67	0.903514	0.0243934	67	0.853651	0.023632	67	0.84732	0.0311037
	68	0.934508	0.0268531	68	0.895136	0.0184354	68	0.896243	0.00846257	68	0.817188	0.0494074
	69	0.946162	0.0120189	69	0.934855	0.0204891	69	0.874729	0.0408764	69	0.818539	0.0307887
	70	0.94473	0.0147531	70	0.937372	0.0257539	70	0.886367	0.0294516	70	0.850504	0.0189715
	71	0.948829	0.0137324	71	0.953488	0.0282538	71	0.900345	0.0543091	71	0.865687	0.0224242
	72	0.95828	0.00704499	72	0.928063	0.0293159	72	0.895092	0.0594614	72	0.856759	0.0312203
	73	0.964208	0.0177969	73	0.927073	0.0136265	73	0.911727	0.0324602	73	0.855623	0.0362923
	74	0.961377	0.00860417	74	0.929634	0.0194052	74	0.910279	0.0281738	74	0.867988	0.0320985
	75	0.969927	0.0172553	75	0.959468	0.0115002	75	0.89847	0.0478907	75	0.859327	0.0113584
	76	0.956717	0.00934191	76	0.932325	0.0109412	76	0.933659	0.0252557	76	0.896529	0.00465054
	77	0.973329	0.0160677	77	0.942349	0.0181584	77	0.927179	0.0248879	77	0.970831	0.0273753
	78	0.966929	0.0152372	78	0.978342	0.0149432	78	0.939279	0.0309284	78	0.865694	0.011267
	79	0.962199	0.00557746	79	0.941017	0.00381083	79	0.901403	0.0397955	79	0.875983	0.022712
	80	0.993934	0.00528029	80	0.933465	0.00570211	80	0.92608	0.0210765	80	0.888243	0.0374427
	81	0.979455	0.00657248	81	0.932467	0.0115232	81	0.925909	0.0161546	81	0.886791	0.00507191
	82	0.966019	0.0146074	82	0.960385	0.0214108	82	0.945067	0.0586097	82	0.905663	0.0102866
	83	0.972119	0.00382609	83	0.950166	0.00292602	83	0.95738	0.0380003	83	0.939017	0.0129671
	84	0.97676	0.00738462	84	0.944238	0.00712873	84	0.933119	0.0397247	84	0.890805	0.0622248
	85	0.967267	0.00352295	85	0.965824	0.0101319	85	0.923741	0.0273966	85	0.895081	0.0323851
	86	0.970839	0.0152904	86	0.97072	0.0116213	86	0.956018	0.0380588	86	0.923374	0.0435453
	87	0.968791	0.0160122	87	0.958184	0.0167703	87	0.956914	0.0454096	87	0.9571	0.0125695
	88	0.989476	0.00325254	88	0.976828	0.00898139	88	0.958072	0.0248933	88	0.953082	0.0216593
	89	0.992228	0.0092964	89	0.960855	0.0104428	89	0.916412	0.0236163	89	0.943062	0.0421241
	90	0.991098	0.00931676	90	0.951271	0.00621525	90	0.944335	0.0385266	90	0.929335	0.00934874
	91	0.989947	0.00924844	91	0.963995	0.0133064	91	0.954716	0.0159621	91	0.98488	0.0261886
	92	0.980579	0.00184152	92	0.980714	0.0170754	92	0.906724	0.0181734	92	0.938471	0.0461637
	93	0.963163	0.00787199	93	0.970032	0.00472692	93	0.989679	0.00896061	93	0.903485	0.0330142
	94	0.981872	0.0126361	94	0.985855	0.0127478	94	0.939564	0.0267109	94	0.931129	0.046174
	95	0.984134	0.0112143	95	0.98887	0.0149865	95	0.924636	0.0422847	95	0.933518	0.0210204

## Sheet: Fig. S9c
	Design			Design w/ 0.5 mM ATP			Design w/ 1.0 mM ATP			Design w/ 2.0 mM ATP
	Temperature (°C)	Averaged Relative CD Signal	Standard Deviation	Temperature (°C)	Averaged Relative CD Signal	Standard Deviation	Temperature (°C)	Averaged Relative CD Signal	Standard Deviation	Temperature(°C)	Averaged Relative CD Signal	Standard Deviation
	20	0.0184114	0.0064604	20	0.00860603	0.0103456	20	0.00635637	0.0110096	20	0.0876886	0.0241293
	21	0.00584378	0.00848428	21	0.0125484	0.0109591	21	0.0334131	0.032493	21	0.0486361	0.0141845
	22	0.0237365	0.0166536	22	0.0264532	0.0157317	22	0.0127872	0.00877979	22	0.0808446	0.0334675
	23	0.0312712	0.00922939	23	0.0390265	0.0381366	23	0.0603675	0.0189725	23	0	0
	24	0.0136482	0.0148068	24	0.0277838	0.0109386	24	0.0581859	0.0184675	24	0.0278226	0.00664541
	25	0.0246452	0.0268468	25	0.052663	0.0130176	25	0.0557739	0.0103341	25	0.111375	0.014404
	26	0.0282292	0.0212056	26	0.0252042	0.023659	26	0.0644405	0.0179107	26	0.058695	0.0177246
	27	0.0410798	0.0230554	27	0.013185	0.0181192	27	0.0369364	0.0278972	27	0.165208	0.0537004
	28	0.0423267	0.0242079	28	0.0554357	0.0436831	28	0.0400012	0.0215829	28	0.0935803	0.0278322
	29	0.0423518	0.0211692	29	0.0375813	0.0234447	29	0.0254338	0.0242504	29	0.0454015	0.0319948
	30	0.0330109	0.0171	30	0.0403075	0.00730866	30	0.06308	0.0368977	30	0.118083	0.0214857
	31	0.0554244	0.0212071	31	0.0455449	0.0211408	31	0.0306122	0.0367363	31	0.0789729	0.0385916
	32	0.051234	0.0294747	32	0.0344632	0.0204695	32	0.0469394	0.0161809	32	0.125796	0.00966103
	33	0.0559873	0.0179189	33	0.0312235	0.0206511	33	0.0402137	0.0155276	33	0.0709009	0.0352677
	34	0.0535867	0.0193701	34	0.0175995	0.0146861	34	0.0790159	0.011871	34	0.153271	0.0236851
	35	0.0454649	0.0094396	35	0.0575573	0.0221091	35	0.0599485	0.0230388	35	0.0960327	0.0338328
	36	0.0666473	0.0260871	36	0.0567027	0.0207623	36	0.069153	0.00777763	36	0.0711677	0.0230632
	37	0.0695368	0.0201346	37	0.0838529	0.028739	37	0.0603834	0.00947284	37	0.0861559	0.0227376
	38	0.0675269	0.0190919	38	0.0524398	0.00358107	38	0.0556377	0.0210261	38	0.159854	0.0500476
	39	0.0578365	0.0332584	39	0.0488229	0.0191638	39	0.0391882	0.0150982	39	0.0645645	0.01763
	40	0.0708306	0.0148541	40	0.0545638	0.0242386	40	0.0872325	0.0160691	40	0.137587	0.0319166
	41	0.0583031	0.0131474	41	0.0860972	0.0248367	41	0.0473004	0.019873	41	0.10722	0.00929913
	42	0.0743254	0.0312258	42	0.0702577	0.0106006	42	0.0772272	0.0145166	42	0.10432	0.014118
	43	0.0714326	0.0155495	43	0.100989	0.0274293	43	0.0558688	0.0121447	43	0.133367	0.017773
	44	0.0761281	0.0360336	44	0.0693125	0.0283333	44	0.0736756	0.0161696	44	0.106703	0.0174578
	45	0.0830662	0.0170509	45	0.0564861	0.0113095	45	0.0727192	0.044318	45	0.0613865	0.037682
	46	0.16665	0.0477566	46	0.0931825	0.041292	46	0.0619684	0.0524322	46	0.0784173	0.0117692
	47	0.265122	0.0798817	47	0.143405	0.0587374	47	0.16718	0.0356943	47	0.0572438	0.0389904
	48	0.354664	0.0510399	48	0.222388	0.0777091	48	0.190006	0.0798138	48	0.124824	0.024837
	49	0.470558	0.0567917	49	0.322462	0.108828	49	0.286512	0.0696657	49	0.123819	0.038701
	50	0.561479	0.0545273	50	0.458045	0.114018	50	0.386166	0.0454591	50	0.213048	0.072429
	51	0.62435	0.0226879	51	0.499326	0.101063	51	0.44102	0.0850659	51	0.271351	0.104908
	52	0.729472	0.0453727	52	0.632339	0.0769482	52	0.531894	0.0713885	52	0.313415	0.067528
	53	0.722656	0.0610908	53	0.643342	0.0891517	53	0.546265	0.0951778	53	0.431241	0.0714208
	54	0.7615	0.0644513	54	0.706294	0.0323945	54	0.622994	0.0573401	54	0.353584	0.028255
	55	0.769959	0.037586	55	0.745121	0.0430455	55	0.544793	0.0589354	55	0.411285	0.0643922
	56	0.765169	0.0371824	56	0.687411	0.0493143	56	0.627451	0.0447812	56	0.440851	0.0244028
	57	0.793771	0.0305507	57	0.692276	0.0664406	57	0.635946	0.0362598	57	0.50263	0.0904887
	58	0.802098	0.0146257	58	0.758393	0.0317924	58	0.658052	0.0674857	58	0.526129	0.0541527
	59	0.798381	0.0273929	59	0.765437	0.0542048	59	0.700056	0.0261409	59	0.574905	0.0741702
	60	0.804017	0.031885	60	0.763483	0.0382975	60	0.717408	0.0150568	60	0.589334	0.0513939
	61	0.794049	0.0404198	61	0.777927	0.0281334	61	0.754452	0.0323386	61	0.664561	0.0724346
	62	0.836187	0.0293742	62	0.803778	0.0489162	62	0.808364	0.0477432	62	0.639198	0.0437161
	63	0.846572	0.0168626	63	0.812396	0.0469748	63	0.806201	0.0445436	63	0.730961	0.0641948
	64	0.843812	0.0236786	64	0.853273	0.0557749	64	0.789827	0.0480516	64	0.811575	0.00377276
	65	0.899256	0.0398914	65	0.867542	0.022143	65	0.821675	0.0275713	65	0.785568	0.0434245
	66	0.890056	0.0577585	66	0.870043	0.0289894	66	0.834281	0.0314373	66	0.813563	0.0428776
	67	0.902718	0.0324848	67	0.863161	0.027948	67	0.840901	0.042883	67	0.7305	0.0575432
	68	0.896842	0.0317449	68	0.876154	0.031991	68	0.866307	0.0355271	68	0.799289	0.0540112
	69	0.909805	0.0259126	69	0.940669	0.036864	69	0.847879	0.02937	69	0.848564	0.0535659
	70	0.916476	0.0183392	70	0.916216	0.0356435	70	0.895216	0.0056106	70	0.883674	0.0333612
	71	0.939649	0.0312098	71	0.89851	0.0301689	71	0.883304	0.0315152	71	0.875751	0.00772646
	72	0.942625	0.00826924	72	0.909587	0.0310015	72	0.93695	0.0272724	72	0.874109	0.0309332
	73	0.938387	0.0163269	73	0.945445	0.032733	73	0.883475	0.0219973	73	0.886619	0.00750728
	74	0.949447	0.0321703	74	0.956449	0.011939	74	0.945643	0.0185893	74	0.843098	0.0110612
	75	0.953087	0.0167243	75	0.951213	0.0156249	75	0.912042	0.0319707	75	0.932974	0.0457545
	76	0.950563	0.0270116	76	0.943192	0.0219453	76	0.89856	0.0145664	76	0.90107	0.0102809
	77	0.965961	0.0183676	77	0.952386	0.0390472	77	0.926718	0.053733	77	0.922899	0.0175083
	78	0.949679	0.0218091	78	0.951847	0.042814	78	0.921646	0.0267866	78	0.86813	0.0245341
	79	0.954259	0.0179626	79	0.955276	0.0398997	79	0.936195	0.0265877	79	0.917989	0.0148068
	80	0.985986	0.0160273	80	0.977712	0.010832	80	0.972382	0.0164992	80	0.949035	0.0323287
	81	0.963057	0.0186127	81	0.928211	0.0269922	81	0.977117	0.0160679	81	0.926523	0.0357061
	82	0.965524	0.0106189	82	0.959875	0.0279549	82	0.907919	0.0170417	82	0.933585	0.00935714
	83	0.95144	0.0109519	83	0.993652	0.00704672	83	0.921722	0.0190391	83	0.911421	0.0126696
	84	0.972096	0.0227413	84	0.939561	0.0317352	84	0.922957	0.0259052	84	0.954641	0.0398912
	85	0.96488	0.0143923	85	0.977962	0.0226996	85	0.930332	0.00649963	85	0.931141	0.0593862
	86	0.973768	0.00915623	86	0.954564	0.0222586	86	0.943847	0.0374597	86	0.92766	0.0538214
	87	0.962025	0.00850547	87	0.974082	0.0132894	87	0.964813	0.0326686	87	0.968797	0.0439074
	88	0.983004	0.00882013	88	0.969662	0.0257793	88	0.961466	0.0184383	88	0.98514	0.0165562
	89	0.987968	0.00546529	89	0.958045	0.0199457	89	0.968035	0.0335395	89	0.931776	0.0153914
	90	0.973394	0.004555	90	0.953982	0.0124638	90	0.940555	0.008894	90	0.90277	0.0255787
	91	0.982985	0.0217931	91	0.997133	0.00262857	91	0.990851	0.0122974	91	0.976769	0.00414881
	92	0.992796	0.00784643	92	0.971065	0.0171428	92	0.980436	0.0187358	92	0.971073	0.0454625
	93	0.957375	0.0122901	93	0.984859	0.0124342	93	0.958622	0.0138789	93	0.959378	0.00798368
	94	0.976654	0.0210829	94	0.977191	0.0278227	94	0.956724	0.022937	94	0.982825	0.0221479
	95	0.992451	0.0021824	95	0.964729	0.0201302	95	0.957525	0.0300688	95	0.961604	0.0264808

## Sheet: Fig. S9d
	Design			Design w/ 0.5 mM ADP			Design w/ 1.0 mM ADP			Design w/ 2.0 mM ADP
	Temperature (°C)	Averaged Relative CD Signal	Standard Deviation	Temperature (°C)	Averaged Relative CD Signal	Standard Deviation	Temperature (°C)	Averaged Relative CD Signal	Standard Deviation	Temperature(°C)	Averaged Relative CD Signal	Standard Deviation
	20	0.0184114	0.0064604	20	0.0388213	0.00947029	20	0.0212521	0.0188615	20	0.0382436	0.0119518
	21	0.00584378	0.00848428	21	0.0316052	0.0160049	21	0.0221143	0.0175319	21	0.0361291	0.0210323
	22	0.0237365	0.0166536	22	0.0284746	0.0255484	22	0.0399997	0.0227758	22	0.0733229	0.0383052
	23	0.0312712	0.00922939	23	0.0181615	0.00806558	23	0.0331258	0.0226016	23	0.0601202	0.0157503
	24	0.0136482	0.0148068	24	0.0475601	0.0131574	24	0.0617416	0.0250472	24	0.0749646	0.0203005
	25	0.0246452	0.0268468	25	0.0122838	0.0141226	25	0.0490234	0.0305621	25	0.0439714	0.0391465
	26	0.0282292	0.0212056	26	0.0353486	0.0105872	26	0.0228425	0.0243331	26	0.0272153	0.0241804
	27	0.0410798	0.0230554	27	0.0210704	0.00521479	27	0.0438922	0.0422043	27	0.0921946	0.0488591
	28	0.0423267	0.0242079	28	0.0455556	0.00313722	28	0.0448433	0.0147563	28	0.0903533	0.00940563
	29	0.0423518	0.0211692	29	0.0312686	0.0170049	29	0.0427555	0.0205678	29	0.076215	0.028578
	30	0.0330109	0.0171	30	0.0460821	0.00700046	30	0.061891	0.0461379	30	0.0663478	0.0479754
	31	0.0554244	0.0212071	31	0.0164257	0.0192888	31	0.0602978	0.0279935	31	0.0923886	0.0162882
	32	0.051234	0.0294747	32	0.0621285	0.0170256	32	0.0466024	0.047527	32	0.108005	0.0819446
	33	0.0559873	0.0179189	33	0.0406254	0.0133741	33	0.0524603	0.0177712	33	0.10433	0.018259
	34	0.0535867	0.0193701	34	0.0454941	0.0172558	34	0.0624151	0.0177406	34	0.0935483	0.005657
	35	0.0454649	0.0094396	35	0.0468563	0.00906734	35	0.0945289	0.0312042	35	0.104971	0.0152682
	36	0.0666473	0.0260871	36	0.0709099	0.0121056	36	0.0907053	0.00303503	36	0.092783	0.0223636
	37	0.0695368	0.0201346	37	0.0327565	0.00489762	37	0.0836506	0.0430136	37	0.0851055	0.0310018
	38	0.0675269	0.0190919	38	0.0530584	0.0186152	38	0.0640533	0.0337254	38	0.0447188	0.0460837
	39	0.0578365	0.0332584	39	0.0568298	0.00773774	39	0.0808525	0.0405444	39	0.0899998	0.00134651
	40	0.0708306	0.0148541	40	0.0587811	0.00477011	40	0.0798076	0.0265323	40	0.109743	0.0183232
	41	0.0583031	0.0131474	41	0.0560484	0.0110871	41	0.0707987	0.0194334	41	0.131703	0.00704188
	42	0.0743254	0.0312258	42	0.0436765	0.00768917	42	0.068222	0.0434284	42	0.100138	0.048695
	43	0.0714326	0.0155495	43	0.0684217	0.00996436	43	0.00508897	0.00631393	43	0.155885	0.022576
	44	0.0761281	0.0360336	44	0.0555998	0.00910629	44	0.072195	0.051966	44	0.155031	0.0409242
	45	0.0830662	0.0170509	45	0.0334936	0.00612665	45	0.0427662	0.0183828	45	0.0785461	0.0184786
	46	0.16665	0.0477566	46	0.0905642	0.0244005	46	0.0685801	0.0513659	46	0.0341437	0.0302496
	47	0.265122	0.0798817	47	0.149736	0.0085243	47	0.0983743	0.025373	47	0.134578	0.0119695
	48	0.354664	0.0510399	48	0.256343	0.0223777	48	0.191864	0.0193198	48	0.0946539	0.0150133
	49	0.470558	0.0567917	49	0.334532	0.0339257	49	0.243922	0.0112423	49	0.17286	0.0481547
	50	0.561479	0.0545273	50	0.442572	0.0438685	50	0.359452	0.040836	50	0.230626	0.0303816
	51	0.62435	0.0226879	51	0.54558	0.0278818	51	0.464513	0.00641253	51	0.276808	0.077859
	52	0.729472	0.0453727	52	0.622323	0.0088622	52	0.494826	0.0118378	52	0.378978	0.0103423
	53	0.722656	0.0610908	53	0.66005	0.0147309	53	0.559505	0.024242	53	0.424255	0.0346183
	54	0.7615	0.0644513	54	0.731319	0.0133552	54	0.646132	0.0654292	54	0.51244	0.0307704
	55	0.769959	0.037586	55	0.735053	0.0160764	55	0.655063	0.0181249	55	0.528962	0.0145849
	56	0.765169	0.0371824	56	0.709686	0.0178027	56	0.664237	0.0289228	56	0.532235	0.0611153
	57	0.793771	0.0305507	57	0.729383	0.031774	57	0.639469	0.00709342	57	0.531253	0.0468787
	58	0.802098	0.0146257	58	0.746573	0.0285671	58	0.668792	0.0228093	58	0.533243	0.0914811
	59	0.798381	0.0273929	59	0.77373	0.0211968	59	0.703182	0.0201739	59	0.583792	0.048416
	60	0.804017	0.031885	60	0.777434	0.00630208	60	0.782775	0.0215701	60	0.619717	0.047268
	61	0.794049	0.0404198	61	0.77915	0.0218642	61	0.686446	0.0129359	61	0.633535	0.0465269
	62	0.836187	0.0293742	62	0.804685	0.0053461	62	0.768601	0.0141401	62	0.560682	0.0204076
	63	0.846572	0.0168626	63	0.81337	0.00495891	63	0.781669	0.0165768	63	0.596037	0.0120385
	64	0.843812	0.0236786	64	0.8799	0.0281106	64	0.791079	0.0514489	64	0.665626	0.0743184
	65	0.899256	0.0398914	65	0.877053	0.00656809	65	0.830603	0.0328347	65	0.712478	0.00774768
	66	0.890056	0.0577585	66	0.872681	0.0181984	66	0.83451	0.0714654	66	0.771959	0.0622528
	67	0.902718	0.0324848	67	0.907204	0.0231025	67	0.821857	0.0664847	67	0.809699	0.0340574
	68	0.896842	0.0317449	68	0.89335	0.0130153	68	0.86955	0.0486263	68	0.78147	0.0922714
	69	0.909805	0.0259126	69	0.912362	0.0321848	69	0.877013	0.0537647	69	0.782951	0.0261762
	70	0.916476	0.0183392	70	0.927727	0.00907325	70	0.919945	0.0285356	70	0.838546	0.0369781
	71	0.939649	0.0312098	71	0.927884	0.0142974	71	0.869669	0.0195974	71	0.835742	0.0376896
	72	0.942625	0.00826924	72	0.922433	0.0188521	72	0.902012	0.0402759	72	0.854526	0.0400917
	73	0.938387	0.0163269	73	0.920056	0.00367076	73	0.86672	0.0435754	73	0.789914	0.0201029
	74	0.949447	0.0321703	74	0.926281	0.0196453	74	0.886419	0.0267544	74	0.850394	0.0106877
	75	0.953087	0.0167243	75	0.944693	0.00909661	75	0.899174	0.0531371	75	0.833818	0.0139674
	76	0.950563	0.0270116	76	0.932461	0.0195064	76	0.950346	0.00799463	76	0.903723	0.023455
	77	0.965961	0.0183676	77	0.912768	0.00971493	77	0.938273	0.0191023	77	0.91933	0.0309038
	78	0.949679	0.0218091	78	0.945642	0.0193765	78	0.923054	0.0387719	78	0.840413	0.0159893
	79	0.954259	0.0179626	79	0.94116	0.0263135	79	0.912261	0.0302011	79	0.897712	0.0506044
	80	0.985986	0.0160273	80	0.898656	0.0180976	80	0.947329	0.0486404	80	0.887939	0.0365831
	81	0.963057	0.0186127	81	0.950049	0.0175859	81	0.945916	0.0279989	81	0.945705	0.017203
	82	0.965524	0.0106189	82	0.94816	0.0261538	82	0.95751	0.0233337	82	0.896101	0.0340247
	83	0.95144	0.0109519	83	0.93147	0.0190815	83	0.977623	0.0187798	83	0.927378	0.0174728
	84	0.972096	0.0227413	84	0.921208	0.00828133	84	0.968872	0.0169577	84	0.906438	0.0460914
	85	0.96488	0.0143923	85	0.948013	0.00513775	85	0.940129	0.00652025	85	0.8821	0.0273012
	86	0.973768	0.00915623	86	0.957076	0.009109	86	0.934289	0.0118115	86	0.922869	0.0220279
	87	0.962025	0.00850547	87	0.965719	0.0159147	87	0.968937	0.00365021	87	0.949953	0.0272387
	88	0.983004	0.00882013	88	0.970985	0.0189578	88	0.98732	0.0110304	88	0.954635	0.0623462
	89	0.987968	0.00546529	89	0.94606	0.0112502	89	0.941829	0.0416405	89	0.921259	0.0108007
	90	0.973394	0.004555	90	0.942895	0.00432256	90	0.935372	0.00601191	90	0.89162	0.0237652
	91	0.982985	0.0217931	91	0.956166	0.0132833	91	0.955395	0.0227849	91	0.970233	0.0274552
	92	0.992796	0.00784643	92	0.946375	0.0196928	92	0.957725	0.0322582	92	0.944731	0.0483474
	93	0.957375	0.0122901	93	0.961669	0.0109383	93	0.991242	0.00926213	93	0.914064	0.025521
	94	0.976654	0.0210829	94	0.963071	0.012143	94	0.979078	0.0181229	94	0.934852	0.01921
	95	0.992451	0.0021824	95	1	0	95	0.958924	0.0168282	95	0.925369	0.00871115

## Sheet: Fig. S9e
	B-subunit			Design
	ATP conc. (mM)	Average Tm (°C)	Standard Deviation (°C)	ATP conc. (mM)	Average Tm (°C)	Standard Deviation (°C)
	0	57.0867	0.280416	0	48.7933	0.295014
	0.5	57.0967	0.340049	0.5	49.9567	1.03317
	1	57.53	0.387427	1	50.9867	1.36489
	2	57.96	0.339559	2	56.0733	1.50361
	B-subunit all measurement			Design all measurements
	ATP conc. (mM)	Tm (°C)		ATP conc. (mM)	Tm (°C)
	0	57.15		0	48.79
	0	57.33		0	49.09
	0	56.78		0	48.5
	0.5	57.44		0.5	51.1
	0.5	57.09		0.5	49.68
	0.5	56.76		0.5	49.09
	1	57.68		1	52.56
	1	57.82		1	50.28
	1	57.09		1	50.12
	2	58.35		2	57.79
	2	57.73		2	54.99
	2	57.8		2	55.44

[truncated: 9 more sheets: Fig. S9f, Fig. S10a, Fig. S10b, Fig. S11, Fig. S12, Fig. S13, Fig. S14, Fig. S15, Fig. S16]
