# Supplementary material for: Design of allosteric sites into rotary motor V1-ATPase by restoring lost function of pseudo-active sites
Source: Nat Chem. 2023 Jul 6;15(11):1591–8. doi: 10.1038/s41557-023-01256-4 (PMC10624635; doi:10.1038/s41557-023-01256-4)
Supplement: Supplementary file 7 — Raw data of rotation from single-molecule experiments. [file 41557_2023_1256_MOESM7_ESM.xlsx]

## Sheet: Fig. 4a
	Revolution				Histgram
	Time (ms)	Wildtype	Design		Wildtype Angle(°)	Design Angle(°)
	0	0.394149	-0.102071		141.894	2.85438
	0.1	0.356688	-0.035148		128.408	26.9467
	0.2	0.274768	0.07115		98.9164	65.214
	0.3	0.263663	0.043967		94.9185	55.428
	0.4	0.25718	-0.062235		92.585	17.1953
	0.5	0.240089	0.014104		86.432	44.6774
	0.6	0.30799	-0.021643		110.876	31.8086
	0.7	0.29653	-0.096038		106.751	5.02625
	0.8	0.332555	-0.159625		119.72	342.135
	0.9	0.371647	-0.130947		133.793	352.459
	1	0.299194	-0.038405		107.71	25.7744
	1.1	0.308976	-0.179117		111.231	335.118
	1.2	0.36333	-0.100756		130.799	3.32769
	1.3	0.432706	-0.084218		155.774	9.28149
	1.4	0.345838	-0.128275		124.502	353.421
	1.5	0.228203	-0.134612		82.1532	351.14
	1.6	0.254848	-0.069111		91.7454	14.7202
	1.7	0.276875	-0.163374		99.6749	340.785
	1.8	0.400658	-0.158634		144.237	342.492
	1.9	0.394478	-0.119816		142.012	356.466
	2	0.263728	0.010322		94.9422	43.3158
	2.1	0.253946	-0.017441		91.4207	33.3213
	2.2	0.392348	0.093467		141.245	73.2481
	2.3	0.243324	0.032325		87.5965	51.2368
	2.4	0.272305	0.051068		98.0299	57.9843
	2.5	0.378432	0.048616		136.236	57.1017
	2.6	0.281616	-0.021332		101.382	31.9204
	2.7	0.292693	0.034359		105.369	51.9692
	2.8	0.281577	-0.03853		101.368	25.7291
	2.9	0.492661	-0.04175		177.358	24.57
	3	0.371717	0.007282		133.818	42.2214
	3.1	0.244299	0.065806		87.9477	63.2901
	3.2	0.341351	0.120412		122.886	82.9483
	3.3	0.404106	0.136682		145.478	88.8055
	3.4	0.298093	0.162902		107.314	98.2446
	3.5	0.442528	0.255956		159.31	131.744
	3.6	0.376067	0.256492		135.384	131.937
	3.7	0.399359	0.225997		143.769	120.959
	3.8	0.392147	0.202455		141.173	112.484
	3.9	0.449027	0.307179		161.65	150.184
	4	0.411493	0.285975		148.137	142.551
	4.1	0.345667	0.465241		124.44	207.087
	4.2	0.522517	0.60601		188.106	257.764
	4.3	0.520347	0.605138		187.325	257.45
	4.4	0.559504	0.593767		201.422	253.356
	4.5	0.586646	0.623065		211.193	263.903
	4.6	0.655683	0.590623		236.046	252.224
	4.7	0.647903	0.619149		233.245	262.494
	4.8	0.65796	0.624919		236.865	264.571
	4.9	0.63098	0.588784		227.153	251.562
	5	0.641561	0.612142		230.962	259.971
	5.1	0.646221	0.59982		232.639	255.535
	5.2	0.663452	0.65367		238.843	274.921
	5.3	0.67109	0.575191		241.593	246.669
	5.4	0.675271	0.566225		243.097	243.441
	5.5	0.77621	0.614572		279.436	260.846
	5.6	0.766493	0.61361		275.937	260.5
	5.7	0.719244	0.625938		258.928	264.938
	5.8	0.715561	0.596332		257.602	254.279
	5.9	0.670416	0.63044		241.35	266.559
	6	0.650369	0.607284		234.133	258.222
	6.1	0.698218	0.599628		251.358	255.466
	6.2	0.789114	0.565149		284.081	243.054
	6.3	0.778869	0.623183		280.393	263.946
	6.4	0.678041	0.554099		244.095	239.075
	6.5	0.694968	0.543977		250.189	235.432
	6.6	0.966205	0.609602		347.834	259.057
	6.7	0.999071	0.587636		359.666	251.149
	6.8	1.03655	0.711701		13.1561	295.812
	6.9	1.05893	0.733586		21.2147	303.691
	7	1.03774	0.736353		13.5868	304.687
	7.1	0.990473	0.820546		356.57	334.996
	7.2	0.966997	0.869399		348.119	352.584
	7.3	0.986528	0.914267		355.15	8.73618
	7.4	0.962452	0.965544		346.483	27.1957
	7.5	0.965149	0.981911		347.454	33.0879
	7.6	1.02075	0.970304		7.4688	28.9093
	7.7	1.0413	0.749402		14.8688	309.385
	7.8	0.982761	0.988209		353.794	35.3553
	7.9	1.02534	1.06072		9.12099	61.46
	8	0.991705	0.955729		357.014	23.6623
	8.1	0.986423	0.979905		355.112	32.3658
	8.2	0.968423	1.12604		348.632	84.9755
	8.3	1.03922	1.20723		14.1183	114.202
	8.4	0.995834	1.28508		358.5	142.229
	8.5	1.0109	1.25825		3.92576	132.571
	8.6	1.01053	1.14255		3.79277	90.9166
	8.7	1.01441	1.25075		5.18636	129.869
	8.8	0.987011	1.23152		355.324	122.947
	8.9	1.04015	1.23739		14.4547	125.059
	9	1.02403	1.16381		8.65046	98.5708
	9.1	0.995285	1.1421		358.303	90.755
	9.2	1.00167	1.36632		0.599223	171.477
	9.3	0.989249	1.41001		356.13	187.205
	9.4	0.961224	1.22541		346.041	120.749
	9.5	1.00873	1.14326		3.14321	91.175
	9.6	1.01409	1.27596		5.0727	138.945
	9.7	1.01165	1.24608		4.19301	128.19
	9.8	1.04974	1.19207		17.9049	108.746
	9.9	1.05632	1.28445		20.2771	142
	10	1.06511	1.24443		23.4406	127.594
	10.1	1.32948	1.22114		118.611	119.212
	10.2	1.39198	1.25825		141.112	132.571
	10.3	1.30419	1.2449		109.508	127.764
	10.4	1.23625	1.22955		85.0482	122.238
	10.5	1.25315	1.2579		91.1345	132.443
	10.6	1.28182	1.21915		101.457	118.495
	10.7	1.29012	1.37348		104.444	174.052
	10.8	1.32804	1.57072		118.095	245.058
	10.9	1.36004	1.62406		129.613	264.261
	11	1.29374	1.65497		105.745	275.388
	11.1	1.44198	1.63941		159.112	269.788
	11.2	1.50097	1.66439		180.35	278.782
	11.3	1.51493	1.61435		185.374	260.765
	11.4	1.5592	1.60668		201.313	258.005
	11.5	1.53794	1.60841		193.66	258.626
	11.6	1.49942	1.58785		179.79	251.224
	11.7	1.60084	1.61083		216.303	259.5
	11.8	1.58077	1.6393		209.078	269.748
	11.9	1.68397	1.73679		246.228	304.843
	12	1.79343	1.66316		285.633	278.339
	12.1	1.63677	1.65931		229.236	276.951
	12.2	1.59572	1.66697		214.458	279.708
	12.3	1.67787	1.75278		244.033	310.6
	12.4	1.66794	1.79369		240.458	325.33
	12.5	1.62179	1.82844		223.844	337.838
	12.6	1.62569	1.83471		225.248	340.097
	12.7	1.67913	1.75173		244.487	310.224
	12.8	1.73178	1.71402		263.441	296.646
	12.9	1.60598	1.8732		218.152	353.95
	13	1.66925	1.89478		240.93	1.72117
	13.1	1.64712	1.95017		232.965	21.6614
	13.2	1.68891	1.94234		248.008	18.8418
	13.3	1.70979	1.98616		255.523	34.6172
	13.4	1.73575	1.98064		264.868	32.6322
	13.5	1.79465	1.98585		286.074	34.5066
	13.6	1.70034	2.01712		252.123	45.7622
	13.7	1.70087	1.98189		252.312	33.0807
	13.8	1.7444	2.04104		267.983	54.3732
	13.9	1.66369	2.34122		238.929	162.438
	14	1.73231	2.22663		263.631	121.186
	14.1	1.77119	2.24815		277.627	128.934
	14.2	1.72523	2.39938		261.084	183.377
	14.3	1.80253	2.36739		288.91	171.862
	14.4	1.70886	2.14614		255.189	92.2118
	14.5	1.73478	2.1705		264.522	100.98
	14.6	1.72846	2.24696		262.244	128.506
	14.7	1.83096	2.35681		299.146	168.05
	14.8	1.88208	2.22803		317.549	121.691
	14.9	1.74665	2.22742		268.793	121.472
	15	1.83694	2.25197		301.299	130.309
	15.1	1.97127	2.2985		349.655	147.061
	15.2	2.00633	2.20788		2.27991	114.439
	15.3	2.01563	2.31784		5.62631	154.024
	15.4	1.97536	2.28062		351.13	140.622
	15.5	1.90388	2.25117		325.396	130.021
	15.6	2.01824	2.2616		6.56745	133.777
	15.7	2.00681	2.26109		2.45097	133.593
	15.8	1.99654	2.27632		358.755	139.077
	15.9	2.02266	2.23989		8.15741	125.959
	16	2.03411	2.23168		12.279	123.005
	16.1	2.02476	2.20915		8.91253	114.892
	16.2	2.01325	2.25241		4.769	130.466
	16.3	2.02477	2.2877		8.91781	143.171
	16.4	2.0352	2.30375		12.6738	148.948
	16.5	2.03926	2.20493		14.135	113.374
	16.6	2.05387	2.22091		19.3917	119.129
	16.7	2.0337	2.20285		12.1328	112.625
	16.8	2.00026	2.14207		0.092441	90.7443
	16.9	2.00593	2.2061		2.13356	113.794
	17	1.94069	2.23335		338.649	123.608
	17.1	2.0692	2.30587		24.9109	149.714
	17.2	2.02828	2.18961		10.1814	107.859
	17.3	2.01682	2.179		6.05554	104.04
	17.4	1.9991	2.16191		359.674	97.8886
	17.5	2.04094	2.26885		14.7397	136.386
	17.6	2.00437	2.35248		1.57392	166.494
	17.7	1.93679	2.42296		337.245	191.866
	17.8	1.87365	2.58006		314.513	248.421
	17.9	1.95181	2.6466		342.651	272.377
	18	2.00925	2.65452		3.3313	275.227
	18.1	1.98774	2.58385		355.585	249.785
	18.2	1.99098	2.60905		356.753	258.858
	18.3	2.00423	2.59425		1.52152	253.529
	18.4	2.02708	2.61669		9.74881	261.607
	18.5	2.00209	2.65301		0.753755	274.685
	18.6	1.96054	2.72282		345.794	299.815
	18.7	2.01061	2.76045		3.82	313.362
	18.8	2.00244	2.82104		0.877167	335.175
	18.9	2.04871	2.76798		17.5356	316.072
	19	2.07912	2.76982		28.4841	316.736
	19.1	2.02482	2.78496		8.93552	322.186
	19.2	2.04184	2.86096		15.0636	349.548
	19.3	2.02683	2.90824		9.65726	6.56479
	19.4	2.08906	2.79299		32.0603	325.075
	19.5	2.09043	2.92345		32.5535	12.0436
	19.6	2.00558	2.94401		2.00876	19.4443
	19.7	2.02934	2.80546		10.5625	329.564
	19.8	2.01239	2.78956		4.46108	323.841
	19.9	1.96302	2.86908		346.687	352.467
	20	2.02767	2.75188		9.96263	310.279
	20.1	2.0137	2.75974		4.93275	313.107
	20.2	2.05002	2.76221		18.0071	313.997
	20.3	2.04199	2.77486		15.115	318.551
	20.4	2.05705	2.77995		20.5387	320.381
	20.5	2.04098	2.74532		14.7542	307.917
	20.6	2.00801	2.76024		2.88411	313.288
	20.7	1.99629	2.77155		358.665	317.357
	20.8	2.0943	2.93581		33.949	16.4935
	20.9	2.13028	2.9591		46.9021	24.8779
	21	1.99792	2.9756		359.253	30.816
	21.1	2.212	2.96446		76.3215	26.8043
	21.2	2.16658	2.94985		59.9685	21.5462
	21.3	2.15937	2.9028		57.3743	4.60815
	21.4	2.15294	2.91141		55.0585	7.708
	21.5	2.05622	3.08333		20.2393	69.5995
	21.6	2.02718	3.16828		9.78289	100.179
	21.7	2.06408	3.28596		23.069	142.547
	21.8	2.07543	3.26949		27.155	136.616
	21.9	2.00895	3.31823		3.22016	154.162
	22	2.10615	3.2373		38.2125	125.026
	22.1	2.15308	3.24704		55.1077	128.536
	22.2	2.01249	3.19004		4.49532	108.013
	22.3	2.03644	3.34141		13.1185	162.509
	22.4	2.00739	3.21492		2.65977	116.973
	22.5	2.04179	3.19113		15.0448	108.405
	22.6	2.0205	3.19542		7.38174	109.951
	22.7	2.15129	3.20511		54.4644	113.439
	22.8	2.26462	3.15237		95.2627	94.4523
	22.9	2.27419	3.35263		98.7083	166.548
	23	2.30242	3.31814		108.87	154.132
	23.1	2.2986	3.34898		107.498	165.234
	23.2	2.35357	3.50997		127.284	223.191
	23.3	2.36734	3.5535		132.243	238.859
	23.4	2.30565	3.53884		110.033	233.581
	23.5	2.40568	3.58213		146.045	249.166
	23.6	2.27023	3.56213		97.2817	241.966
	23.7	2.266	3.57493		95.7585	246.576
	23.8	2.27149	3.58098		97.737	248.752
	23.9	2.25769	3.61057		92.767	259.404
	24	2.47066	3.59507		169.437	253.824
	24.1	2.41627	3.61047		149.857	259.371
	24.2	2.53027	3.58996		190.898	251.987
	24.3	2.51119	3.60329		184.027	256.784
	24.4	2.46537	3.62185		167.534	263.465
	24.5	2.45858	3.60622		165.09	257.84
	24.6	2.49318	3.59634		177.544	254.282
	24.7	2.49668	3.51637		178.806	225.494
	24.8	2.47109	3.60742		169.593	258.27
	24.9	2.48979	3.63088		176.326	266.716
	25	2.49038	3.60771		176.536	258.376
	25.1	2.41644	3.63736		149.92	269.048
	25.2	2.3843	3.63189		138.349	267.081
	25.3	2.38605	3.60816		138.979	258.537
	25.4	2.44449	3.71376		160.017	296.553
	25.5	2.55668	3.83239		200.406	339.261
	25.6	2.43355	3.90125		156.079	4.05005
	25.7	2.50842	3.89637		183.031	2.29413
	25.8	2.51243	3.85045		184.475	345.762
	25.9	2.55025	3.714		198.089	296.64
	26	2.58453	3.67544		210.432	282.758
	26.1	2.69228	3.82435		249.221	336.366
	26.2	2.6347	3.85027		228.491	345.696
	26.3	2.63182	3.91614		227.454	9.40932
	26.4	2.6706	3.91021		241.416	7.27496
	26.5	2.58157	3.90905		209.364	6.85754
	26.6	2.61464	3.86967		221.27	352.682
	26.7	2.60252	3.92504		216.908	12.615
	26.8	2.6749	3.8601		242.963	349.235
	26.9	2.64233	3.88439		231.24	357.979
	27	2.67183	3.73908		241.86	305.669
	27.1	2.70484	3.86142		253.741	349.71
	27.2	2.68775	3.77712		247.589	319.362
	27.3	2.66899	3.81726		240.837	333.816
	27.4	2.5881	3.80731		211.716	330.233
	27.5	2.64671	3.7053		232.816	293.509
	27.6	2.65957	3.70634		237.445	293.883
	27.7	2.62364	3.655		224.51	275.4
	27.8	2.66921	3.76843		240.916	316.235
	27.9	2.66496	3.81986		239.385	334.75
	28	2.64936	3.78893		233.769	323.614
	28.1	2.7966	3.82935		286.777	338.168
	28.2	2.65694	3.88894		236.499	359.62
	28.3	2.71501	3.88719		257.404	358.99
	28.4	2.67017	3.85623		241.26	347.842
	28.5	2.64482	3.87544		232.136	354.759
	28.6	2.72119	3.89488		259.628	1.75493
	28.7	2.73818	3.91002		265.744	7.20761
	28.8	2.77132	3.88313		277.676	357.527
	28.9	2.67364	3.92974		242.509	14.3072
	29	2.87118	3.93937		313.624	17.7732
	29.1	2.84458	3.93237		304.048	15.2527
	29.2	2.67882	4.01645		244.377	45.5205
	29.3	2.72913	3.93272		262.487	15.3782
	29.4	2.96858	4.00506		348.69	41.4226
	29.5	3.02568	4.01424		9.24437	44.7283
	29.6	3.03012	3.99096		10.8437	36.3441
	29.7	3.01492	4.01034		5.36996	43.3219
	29.8	3.04953	4.15105		17.8323	93.9778
	29.9	3.03226	4.16998		11.6146	100.794
	30	3.11653	4.16011		41.9502	97.2391
	30.1	3.01966	4.22049		7.07628	118.976
	30.2	3.00587	4.24688		2.1126	128.476
	30.3	3.02876	4.2567		10.3524	132.013
	30.4	3.02637	4.26708		9.4923	135.748
	30.5	2.98094	4.28364		353.138	141.712
	30.6	3.11633	4.21067		41.878	115.44
	30.7	2.98609	4.13801		354.993	89.2846
	30.8	3.04284	4.1437		15.4209	91.3307
	30.9	3.00794	4.28335		2.85986	141.608
	31	3.07413	4.23373		26.6865	123.742
	31.1	2.98478	4.17616		354.521	103.019
	31.2	3.10226	4.2152		36.815	117.073
	31.3	3.01315	4.18183		4.73389	105.06
	31.4	2.97113	4.17628		349.606	103.06
	31.5	2.97271	4.20128		350.175	112.059
	31.6	2.99644	4.27883		358.719	139.979
	31.7	2.98111	4.30693		353.2	150.096
	31.8	3.06878	4.32305		24.7608	155.898
	31.9	3.07134	4.25451		25.6811	131.225
	32	3.06504	4.26034		23.4135	133.324
	32.1	3.08302	4.31164		29.8879	151.792
	32.2	3.19299	4.25112		69.478	130.003
	32.3	3.26723	4.24482		96.204	127.737
	32.4	3.38404	4.22494		138.255	120.579
	32.5	3.33228	4.26483		119.621	134.938
	32.6	3.35774	4.31026		128.788	151.294
	32.7	3.23853	4.29585		85.8705	146.106
	32.8	3.24712	4.2894		88.9643	143.783
	32.9	3.26119	4.23436		94.0283	123.969
	33	3.31821	4.17272		114.556	101.78
	33.1	3.31279	4.27042		112.604	136.953
	33.2	3.34394	4.33838		123.819	161.417
	33.3	3.33099	4.3273		119.158	157.429
	33.4	3.46336	4.35716		166.809	168.179
	33.5	3.36112	4.31364		130.004	152.512
	33.6	3.36453	4.34135		131.231	162.486
	33.7	3.23786	4.63334		85.6301	267.603
	33.8	3.34869	4.55918		125.529	240.906
	33.9	3.38181	4.56377		137.453	242.557
	34	3.38283	4.56485		137.817	242.946
	34.1	3.36695	4.59656		132.1	254.363
	34.2	3.34278	4.51929		123.4	226.543
	34.3	3.32569	4.67622		117.248	283.04
	34.4	3.31584	4.57054		113.701	244.996
	34.5	3.29614	4.59673		106.609	254.424
	34.6	3.31776	4.6437		114.393	271.333
	34.7	3.43724	4.60241		157.407	256.468
	34.8	3.42652	4.66663		153.548	279.588
	34.9	3.53743	4.57594		193.477	246.937
	35	3.42741	4.55911		153.869	240.88
	35.1	3.4761	4.58926		171.396	251.735
	35.2	3.3542	4.59893		127.514	255.215
	35.3	3.35726	4.53866		128.615	233.518
	35.4	3.40547	4.53609		145.97	232.594
	35.5	3.41444	4.57158		149.197	245.369
	35.6	3.39294	4.67922		141.46	284.121
	35.7	3.4607	4.67378		165.851	282.16
	35.8	3.3541	4.74315		127.477	307.134
	35.9	3.36889	4.83398		132.8	339.834
	36	3.41701	4.90963		150.124	7.06675
	36.1	3.46498	4.80026		167.393	327.692
	36.2	3.38489	4.76776		138.562	315.993
	36.3	3.34088	4.84485		122.716	343.747
	36.4	3.44225	4.77031		159.209	316.911
	36.5	3.36784	4.78853		132.423	323.47
	36.6	3.46385	4.88634		166.985	358.684
	36.7	3.46921	4.81189		168.914	331.881
	36.8	3.45673	4.90922		164.423	6.91967
	36.9	3.52255	4.89563		188.118	2.02862
	37	3.46155	4.88682		166.159	358.856
	37.1	3.415	4.85807		149.401	348.504
	37.2	3.32854	4.84053		118.275	342.19
	37.3	3.4984	4.87289		179.425	353.841
	37.4	3.41915	4.86783		150.895	352.018
	37.5	3.38876	4.89126		139.955	0.454166
	37.6	3.46484	4.80708		167.342	330.149
	37.7	3.45716	4.85808		164.579	348.508
	37.8	3.46412	4.86632		167.084	351.474
	37.9	3.51267	4.89313		184.56	1.12581
	38	3.50635	4.89154		182.284	0.555373
	38.1	3.48981	4.87626		176.331	355.052
	38.2	3.51951	4.88181		187.022	357.052
	38.3	3.43851	4.90347		157.864	4.8505
	38.4	3.47127	4.95817		169.657	24.5414
	38.5	3.51021	4.95081		183.676	21.8901
	38.6	3.52104	4.90494		187.576	5.37746
	38.7	3.48789	4.87098		175.64	353.152
	38.8	3.45196	4.91552		162.704	9.186
	38.9	3.47067	4.87976		169.441	356.314
	39	3.50638	4.9219		182.297	11.4827
	39.1	3.56414	4.93854		203.092	17.4762
	39.2	3.6367	5.00449		229.211	41.2169
	39.3	3.55416	4.97281		199.499	29.8116
	39.4	3.66506	4.93554		239.421	16.3928
	39.5	3.59563	4.91364		214.426	8.50887
	39.6	3.63214	4.87908		227.572	356.069
	39.7	3.58089	4.93915		209.122	17.6924
	39.8	3.66317	4.90981		238.742	7.13043
	39.9	3.72815	5.22662		262.132	121.184
	40	3.68015	5.20716		244.854	114.176
	40.1	3.67597	5.18273		243.348	105.382
	40.2	3.83015	5.30155		298.853	148.158
	40.3	3.87852	5.22081		316.266	119.093
	40.4	4.02609	5.20083		9.39094	111.898
	40.5	4.03269	5.25694		11.7684	132.099
	40.6	4.00963	5.24162		3.46695	126.584
	40.7	3.9835	5.22785		354.061	121.625
	40.8	4.02709	5.16192		9.75329	97.8906
	40.9	4.03278	5.04219		11.8002	54.7876
	41	3.98998	5.11906		356.394	82.4636
	41.1	4.04126	5.12107		14.8537	83.187
	41.2	3.98703	5.34451		355.33	163.624
	41.3	3.98292	5.30377		353.85	148.958
	41.4	4.02091	5.51212		7.5283	223.962
	41.5	4.06919	5.62396		24.9069	264.224
	41.6	4.15206	5.62355		54.7418	264.077
	41.7	4.02355	5.59997		8.47731	255.591
	41.8	4.00912	5.63313		3.28284	267.527
	41.9	4.09013	5.6589		32.4468	276.805
	42	4.02763	5.67317		9.94709	281.94
	42.1	4.00381	5.65408		1.37138	275.07
	42.2	3.99829	5.63668		359.383	268.804
	42.3	4.01982	5.53043		7.1337	230.556
	42.4	4.03527	5.6031		12.6979	256.716
	42.5	4.03781	5.68857		13.6107	287.486
	42.6	4.02581	5.67735		9.29222	283.446
	42.7	4.08834	5.6107		31.804	259.454
	42.8	4.04733	5.56854		17.0388	244.274
	42.9	4.0723	5.61598		26.0265	261.351
	43	4.05982	5.59869		21.534	255.13
	43.1	4.11434	5.58922		41.1611	251.719
	43.2	4.05438	5.71388		19.5765	296.595
	43.3	4.08164	5.81314		29.3913	332.331
	43.4	3.99706	5.9012		358.942	4.0321
	43.5	3.98494	5.87998		354.579	356.393
	43.6	4.03113	5.94959		11.2051	21.4542
	43.7	4.03397	5.85856		12.2282	348.68
	43.8	4.27456	5.72256		98.842	299.721
	43.9	4.22903	5.71902		82.4489	298.447
	44	4.30736	5.75691		110.651	312.087
	44.1	4.3182	5.71776		114.552	297.994
	44.2	4.26093	5.72913		93.9346	302.087
	44.3	4.21875	5.70006		78.749	291.621
	44.4	4.28077	5.69153		101.077	288.549
	44.5	4.31869	5.73818		114.728	305.345
	44.6	4.29766	5.85504		107.157	347.416
	44.7	4.4033	5.91149		145.189	7.73546
	44.8	4.34271	5.87571		123.375	354.855
	44.9	4.43735	5.92654		157.445	13.1532
	45	4.43817	5.85801		157.74	348.485
	45.1	4.47122	5.81917		169.638	334.502
	45.2	4.44636	5.87207		160.69	353.546
	45.3	4.45069	5.88608		162.25	358.589
	45.4	4.42053	5.93507		151.391	16.2257
	45.5	4.39332	5.88103		141.594	356.77
	45.6	4.53614	5.87624		193.011	355.047
	45.7	4.48866	5.92072		175.916	11.0605
	45.8	4.515	5.91193		185.4	7.89401
	45.9	4.51009	5.92928		183.631	14.1397
	46	4.46171	5.96333		166.216	26.3982
	46.1	4.58572	5.88382		210.858	357.774
	46.2	4.49419	5.8728		177.909	353.806
	46.3	4.441	5.96525		158.759	27.0888
	46.4	4.54836	6.10555		197.41	77.5999
	46.5	4.64165	6.19281		230.993	109.013
	46.6	4.64642	6.19439		232.71	109.582
	46.7	4.6223	6.21028		224.027	115.3
	46.8	4.66755	6.31473		240.319	152.903
	46.9	4.69024	6.215		248.487	117
	47	4.60826	6.19424		218.975	109.526
	47.1	4.60171	6.21398		216.615	116.633
	47.2	4.69322	6.29977		249.559	147.517
	47.3	4.63035	6.20683		226.925	114.06
	47.4	4.65457	6.27722		235.646	139.398
	47.5	4.67407	6.18064		242.666	104.632
	47.6	4.63562	6.25031		228.825	129.711
	47.7	4.62566	6.21186		225.238	115.871
	47.8	4.6149	6.17656		221.363	103.16
	47.9	4.62087	6.16633		223.513	99.4792
	48	4.65806	6.1909		236.9	108.325
	48.1	4.61731	6.214		222.232	116.638
	48.2	4.64685	6.18024		232.866	104.488
	48.3	4.65722	6.2846		236.6	142.055
	48.4	4.66036	6.29913		237.73	147.288
	48.5	4.73131	6.33984		263.273	161.943
	48.6	4.66371	6.34083		238.936	162.3
	48.7	4.68232	6.13127		245.636	86.8559
	48.8	4.71713	6.17404		258.165	102.254
	48.9	4.659	6.19411		237.24	109.479
	49	4.69887	6.18293		251.594	105.453
	49.1	4.663	6.05278		238.68	58.6016
	49.2	4.66712	6.23813		240.165	125.327
	49.3	4.73945	6.2044		266.202	113.185
	49.4	4.60574	6.1925		218.066	108.9
	49.5	4.68892	6.32026		248.012	154.893
	49.6	4.67788	6.34863		244.036	165.107
	49.7	4.76857	6.3468		276.684	164.45
	49.8	4.77781	6.47346		280.01	210.045
	49.9	4.77137	6.55674		277.693	240.025
	50	4.77748	6.55668		279.892	240.004
	50.1	4.86678	6.57525		312.041	246.689
	50.2	4.77588	6.62294		279.315	263.857
	50.3	4.75945	6.60398		273.402	257.034
	50.4	4.79627	6.60601		286.657	257.765
	50.5	4.78595	6.59742		282.941	254.672
	50.6	4.78697	6.64697		283.308	272.51
	50.7	4.72321	6.64977		260.355	273.519
	50.8	4.69058	6.66337		248.608	278.414
	50.9	4.69131	6.62632		248.873	265.074
	51	4.73331	6.63766		263.991	269.157
	51.1	4.78141	6.63657		281.309	268.766
	51.2	4.9316	6.64323		335.375	271.162
	51.3	5.0124	6.59335		4.46359	253.206
	51.4	4.94455	6.54238		340.039	234.856
	51.5	5.04471	6.6536		16.0969	274.895
	51.6	5.06016	6.57944		21.6589	248.198
	51.7	5.03384	6.55478		12.1827	239.322
	51.8	5.15738	6.5964		56.6584	254.303
	51.9	5.34093	6.61929		122.734	262.545
	52	5.38433	6.73429		138.359	303.944
	52.1	5.30774	6.62443		110.786	264.395
	52.2	5.241	6.55026		86.7614	237.695
	52.3	5.43905	6.64433		158.06	271.56
	52.4	5.45092	6.573		162.33	245.879
	52.5	5.37044	6.52658		133.358	229.17
	52.6	5.38082	6.63085		137.096	266.707
	52.7	5.47006	6.59448		169.22	253.612
	52.8	5.25477	6.60158		91.7156	256.167
	52.9	5.28008	6.64502		100.828	271.808
	53	5.42253	6.7326		152.11	303.338
	53.1	5.3708	6.72132		133.487	299.273
	53.2	5.42997	6.7095		154.791	295.019
	53.3	5.50974	6.70963		183.505	295.068
	53.4	5.55615	6.77657		200.214	319.165
	53.5	5.40536	6.90408		145.931	5.06846
	53.6	5.46995	6.75372		169.182	310.939
	53.7	5.53107	6.76058		191.184	313.411
	53.8	5.47676	6.77907		171.634	320.066
	53.9	5.3915	6.92089		140.939	11.1192
	54	5.4166	6.87727		149.976	355.419
	54.1	5.40902	6.85035		147.246	345.727
	54.2	5.44461	6.78433		160.061	321.96
	54.3	5.43407	6.79535		156.267	325.925
	54.4	5.41291	6.8002		148.647	327.67
	54.5	5.40633	6.88541		146.278	358.347
	54.6	5.44434	6.94599		159.964	20.1549
	54.7	5.51214	6.94388		184.369	19.3975
	54.8	5.43039	6.95854		154.942	24.6761
	54.9	5.43871	6.78347		157.936	321.65
	55	5.47634	6.85561		171.484	347.621
	55.1	5.51268	6.92651		184.565	13.1426
	55.2	5.49574	6.90267		178.466	4.56104
	55.3	5.4231	6.90112		152.316	4.00289
	55.4	5.37117	6.89219		133.622	0.788963
	55.5	5.57543	6.8771		207.154	355.357
	55.6	5.60232	6.95011		216.836	21.6383
	55.7	5.54065	6.91082		194.635	7.49492
	55.8	5.47917	6.96543		172.501	27.1542
	55.9	5.42628	6.95679		153.461	24.0435
	56	5.59037	6.91694		212.533	9.69994
	56.1	5.61132	6.92156		220.075	11.363
	56.2	5.34933	6.9416		125.76	18.5747
	56.3	5.39508	7.02499		142.229	48.5973
	56.4	5.32567	7.07567		117.241	66.8401
	56.5	5.46181	7.18215		166.252	105.176
	56.6	5.39716	7.1801		142.978	104.435
	56.7	5.47631	7.19268		171.472	108.966
	56.8	5.40985	7.20249		147.547	112.495
	56.9	5.53497	7.19293		192.589	109.053
	57	5.5122	7.21342		184.391	116.43
	57.1	5.51271	7.20086		184.576	111.91
	57.2	5.43823	7.29893		157.763	147.215
	57.3	5.45105	7.36149		162.379	169.738
	57.4	5.45313	7.57094		163.127	245.138
	57.5	5.41657	7.56442		149.965	242.791
	57.6	5.43082	7.65528		155.094	275.502
	57.7	5.53149	7.62646		191.337	265.124
	57.8	5.53213	7.59002		191.566	252.008
	57.9	5.40606	7.68607		146.18	286.585
	58	5.59488	7.67739		214.156	283.461
	58.1	5.61072	7.68473		219.859	286.101
	58.2	5.65634	7.62399		236.281	264.236
	58.3	5.61127	7.59143		220.058	252.514
	58.4	5.6287	7.57146		226.331	245.324
	58.5	5.65575	7.56731		236.07	243.831
	58.6	5.64427	7.58678		231.936	250.841
	58.7	5.666	7.51627		239.76	225.458
	58.8	5.64598	7.63835		232.553	269.406
	58.9	5.68719	7.59349		247.389	253.257
	59	5.68844	7.5605		247.836	241.38
	59.1	5.68215	7.59751		245.575	254.704
	59.2	5.63286	7.61763		227.829	261.947
	59.3	5.61956	7.55961		223.042	241.06
	59.4	5.65826	7.59152		236.975	252.547
	59.5	5.66392	7.58877		239.013	251.559
	59.6	5.72973	7.61545		262.701	261.164
	59.7	5.66615	7.64348		239.813	271.254
	59.8	5.59227	7.62491		213.217	264.566
	59.9	5.65288	7.56817		235.037	244.143
	60	5.70635	7.62514		254.286	264.65
	60.1	5.65931	7.55749		237.353	240.297
	60.2	5.85257	7.57357		306.925	246.084
	60.3	5.77476	7.58904		278.912	251.653
	60.4	5.83432	7.61535		300.354	261.125
	60.5	5.84334	7.60811		303.603	258.519
	60.6	5.77666	7.62738		279.597	265.458
	60.7	5.66477	7.65683		239.317	276.058
	60.8	5.77175	7.67394		277.832	282.217
	60.9	5.76099	7.76295		273.956	314.263
	61	5.74235	7.92314		267.246	11.9292
	61.1	5.71928	7.81053		258.94	331.392
	61.2	5.87888	7.87611		316.398	354.998
	61.3	5.93547	7.8665		336.768	351.541
	61.4	5.99953	7.91217		359.83	7.98227
	61.5	6.02132	7.88695		7.67481	358.902
	61.6	6.01689	7.90536		6.08116	5.52968
	61.7	6.03217	8.04823		11.583	56.9641
	61.8	6.00623	7.8614		2.24353	349.703
	61.9	5.99533	7.85477		358.32	347.316
	62	6.02799	7.88045		10.0764	356.561
	62.1	6.04755	7.84551		17.1166	343.983
	62.2	6.03029	7.95838		10.904	24.6152
	62.3	6.02638	7.9276		9.49753	13.5367
	62.4	5.96804	8.03498		348.495	52.193
	62.5	6.15639	7.95936		56.3001	24.9704
	62.6	5.99771	7.89748		359.175	2.69184
	62.7	6.00896	7.90767		3.22569	6.36112
	62.8	6.01133	7.96586		4.07844	27.3086
	62.9	6.00266	7.99955		0.958753	39.4368
	63	6.02425	8.04207		8.73155	54.7446
	63.1	6.06372	7.96322		22.9401	26.3587
	63.2	6.04387	7.92658		15.7921	13.1701
	63.3	6.01337	7.9125		4.815	8.09975
	63.4	6.02482	7.86237		8.93399	350.051
	63.5	6.14244	7.98157		51.2796	32.9664
	63.6	6.16642	8.08393		59.9101	69.8147
	63.7	6.07265	8.06842		26.1525	64.23
	63.8	6.2231	8.19382		80.3147	109.377
	63.9	6.0599	8.16264		21.5647	98.1491
	64	6.07184	8.20445		25.8637	113.201
	64.1	6.02163	8.10892		7.78507	78.8125
	64.2	6.04604	8.139		16.573	89.6398
	64.3	6.05186	8.25717		18.6706	132.182
	64.4	6.06877	8.29857		24.7569	147.084
	64.5	6.06448	8.30185		23.212	148.265
	64.6	6.21861	8.27264		78.7016	137.751
	64.7	6.1442	8.29904		51.9133	147.255
	64.8	6.08345	8.17858		30.0436	103.889
	64.9	6.15107	8.14863		54.384	93.1072
	65	6.04077	8.12556		14.6757	84.802
	65.1	6.03982	8.20829		14.3336	114.584
	65.2	6.04991	8.24671		17.9679	128.417
	65.3	6.15984	8.23126		57.5425	122.853
	65.4	6.23267	8.31614		83.7621	153.409
	65.5	6.23525	8.29972		84.6902	147.501
	65.6	6.27365	8.5587		98.5152	240.732
	65.7	6.29839	8.55753		107.421	240.31
	65.8	6.24309	8.55962		87.5133	241.061
	65.9	6.29623	8.61755		106.643	261.918
	66	6.34773	8.61631		125.184	261.472
	66.1	6.25507	8.64963		91.8233	273.469
	66.2	6.31674	8.55855		114.027	240.678
	66.3	6.2774	8.54718		99.8635	236.586
	66.4	6.37955	8.65		136.639	273.599
	66.5	6.4664	8.63763		167.904	269.148
	66.6	6.38617	8.61166		139.021	259.798
	66.7	6.45449	8.65439		163.615	275.179
	66.8	6.43398	8.68571		156.234	286.455
	66.9	6.39131	8.73244		140.873	303.277
	67	6.45453	8.67582		163.631	282.895
	67.1	6.40978	8.68365		147.52	285.714
	67.2	6.40948	8.69153		147.414	288.549
	67.3	6.44365	8.6657		159.716	279.251
	67.4	6.38136	8.68386		137.288	285.792
	67.5	6.46718	8.70388		168.185	292.998
	67.6	6.46941	8.60867		168.987	258.72
	67.7	6.48491	8.65765		174.568	276.356
	67.8	6.50305	8.60961		181.097	259.059
	67.9	6.47091	8.61239		169.528	260.06
	68	6.54143	8.80797		194.914	330.468
	68.1	6.64197	8.72497		231.11	300.589
	68.2	6.64103	8.72978		230.769	302.322
	68.3	6.64914	8.84856		233.689	345.082
	68.4	6.7432	8.87297		267.551	353.87
	68.5	6.66731	8.72143		240.233	299.315
	68.6	6.61666	8.87447		221.997	354.409
	68.7	6.68573	8.85047		246.862	345.768
	68.8	6.83498	8.73141		300.592	302.909
	68.9	6.67728	8.84766		243.82	344.758
	69	6.8232	8.88959		296.354	359.853
	69.1	6.66654	8.77363		239.954	318.106
	69.2	6.71976	8.72755		259.115	301.519
	69.3	6.84714	8.92533		304.97	12.7186
	69.4	6.77356	8.86326		278.482	350.375
	69.5	6.67225	8.85378		242.01	346.959
	69.6	6.74329	8.9524		267.584	22.4624
	69.7	6.74229	8.90833		267.224	6.59904
	69.8	6.75693	8.88274		272.495	357.386
	69.9	6.81801	8.89166		294.482	0.596281
	70	6.74172	8.9045		267.021	5.21948
	70.1	6.81392	8.96118		293.013	25.6234
	70.2	6.74793	8.9436		269.256	19.2969
	70.3	6.9765	8.93982		351.541	17.9349
	70.4	7.03024	8.86081		10.8855	349.491
	70.5	7.01927	8.78998		6.93587	323.993
	70.6	7.01843	8.98123		6.63419	32.8425
	70.7	6.90384	8.91475		325.383	8.91078
	70.8	6.99818	8.98486		359.344	34.1483
	70.9	6.9887	8.81895		355.934	334.422
	71	7.07594	8.76429		27.3379	314.745
	71.1	7.07046	8.8161		25.3672	333.397
	71.2	7.10484	8.71736		37.7427	297.849
	71.3	7.02351	8.74461		8.46333	307.658
	71.4	7.06116	8.88698		22.016	358.915
	71.5	7.02399	8.91347		8.63711	8.44776
	71.6	7.02179	8.84622		7.84376	344.238
	71.7	7.0062	8.79372		2.23198	325.339
	71.8	7.09193	8.77442		33.0946	318.39
	71.9	7.09507	8.93173		34.224	15.0244
	72	7.01102	8.97949		3.96841	32.2166
	72.1	7.03018	9.05704		10.8639	60.135
	72.2	7.07358	9.23587		26.4897	124.514
	72.3	7.06282	9.21961		22.6163	118.66
	72.4	7.26723	9.1741		96.2029	102.275
	72.5	7.0488	9.21967		17.5691	118.681
	72.6	6.96589	9.23077		347.719	122.677
	72.7	7.09432	9.18623		33.9559	106.642
	72.8	7.11422	9.24064		41.1203	126.232
	72.9	7.31405	9.17464		113.058	102.472
	73	7.29099	9.36601		104.757	171.365
	73.1	7.25419	9.18518		91.5092	106.263
	73.2	7.27026	9.21583		97.2924	117.298
	73.3	7.2828	9.2367		101.807	124.811
	73.4	7.2866	9.15098		103.174	93.9537
	73.5	7.28387	9.24757		102.195	128.725
	73.6	7.25808	9.27597		92.9095	138.948
	73.7	7.21897	9.22823		78.8297	121.761
	73.8	7.29734	9.25042		107.042	129.751
	73.9	7.26154	9.32271		94.1536	155.776
	74	7.26646	9.30287		95.9257	148.634
	74.1	7.23224	9.34407		83.6068	163.466
	74.2	7.3257	9.30651		117.253	149.943
	74.3	7.29624	9.36246		106.648	170.087
	74.4	7.34536	9.34586		124.331	164.11
	74.5	7.31939	9.5813		114.981	248.867
	74.6	7.25135	9.59124		90.4849	252.446
	74.7	7.33058	9.44937		119.008	201.373
	74.8	7.28168	9.55828		101.403	240.579
	74.9	7.252	9.53398		90.7214	231.834
	75	7.32205	9.55363		115.939	238.908
	75.1	7.26786	9.56248		96.4303	242.095
	75.2	7.28458	9.58554		102.448	250.395
	75.3	7.27784	9.55566		100.021	239.636
	75.4	7.21638	9.57826		77.8952	247.774
	75.5	7.23986	9.65542		86.3488	275.549
	75.6	7.39459	9.61596		142.053	261.347
	75.7	7.38062	9.55562		137.025	239.622
	75.8	7.32411	9.59334		116.68	253.201
	75.9	7.30617	9.62596		110.221	264.946
	76	7.27695	9.55599		99.7004	239.755
	76.1	7.21712	9.59362		78.1634	253.302
	76.2	7.24862	9.83419		89.5026	339.909
	76.3	7.27601	9.92533		99.3643	12.7205
	76.4	7.46957	9.88579		169.047	358.485
	76.5	7.41921	9.90975		150.915	7.11148
	76.6	7.31229	9.86693		112.422	351.696
	76.7	7.30695	9.86076		110.501	349.473
	76.8	7.25418	9.87244		91.5034	353.677
	76.9	7.33904	9.88025		122.053	356.489
	77	7.41121	9.86543		148.036	351.155
	77.1	7.54484	9.9009		196.143	3.92582
	77.2	7.50205	9.93972		180.737	17.9002
	77.3	7.54961	9.83001		197.859	338.404
	77.4	7.4317	9.7682		155.412	316.151
	77.5	7.33262	9.78255		119.743	321.319
	77.6	7.17303	9.72325		62.2902	299.972
	77.7	7.37229	9.8739		134.025	354.205
	77.8	7.31263	9.91931		112.546	10.5515
	77.9	7.24795	10.0157		89.2636	45.2435
	78	7.29521	9.90781		106.275	6.41046
	78.1	7.24353	9.97214		87.6703	29.5715
	78.2	7.26993	9.97513		97.1757	30.6477
	78.3	7.25949	9.97437		93.415	30.3743
	78.4	7.25607	9.95198		92.185	22.3117
	78.5	7.26147	9.90064		94.129	3.83175
	78.6	7.25665	9.98264		92.3932	33.3512
	78.7	7.26716	10.1095		96.1778	79.0233
	78.8	7.21382	10.0733		76.9759	65.9854
	78.9	7.39281	10.0119		141.412	43.8975
	79	7.4975	10.0166		179.1	45.5626
	79.1	7.58059	9.94943		209.014	21.395
	79.2	7.45243	10.0239		162.874	48.22
	79.3	7.35673	10.0247		128.423	48.4847
	79.4	7.33638	9.98007		121.095	32.4241
	79.5	7.51295	10.0016		184.664	40.1791
	79.6	7.5406	9.96582		194.616	27.2969
	79.7	7.39968	9.91538		143.886	9.13748
	79.8	7.56799	9.9192		204.478	10.5134
	79.9	7.41211	9.84881		148.36	345.171
	80	7.49618	9.94967		178.624	21.4807
	80.1	7.4835	10.0865		174.059	70.7304
	80.2	7.5364	10.2347		193.103	124.102
	80.3	7.50492	10.3049		181.772	149.349
	80.4	7.54936	10.297		197.768	146.51
	80.5	7.56051	10.3096		201.783	151.054
	80.6	7.48336	10.2688		174.01	136.386
	80.7	7.47433	10.1494		170.761	93.3837
	80.8	7.57932	10.0546		208.557	59.2699
	80.9	7.55393	10.0214		199.414	47.2925
	81	7.52213	10.272		187.968	137.509
	81.1	7.36927	10.2872		132.936	142.979
	81.2	7.5616	10.251		202.178	129.963
	81.3	7.66802	10.2314		240.486	122.914
	81.4	7.71128	10.2248		256.061	120.541
	81.5	7.718	10.2554		258.48	131.535
	81.6	7.64492	10.2981		232.172	146.916
	81.7	7.62205	10.3017		223.939	148.195
	81.8	7.68078	10.19		245.081	108.016
	81.9	7.70521	10.1908		253.875	108.274
	82	7.65096	10.1856		234.346	106.424
	82.1	7.64555	10.1432		232.398	91.151
	82.2	7.6485	10.1498		233.459	93.5183
	82.3	7.65515	10.2325		235.855	123.307
	82.4	7.69602	10.2327		250.566	123.375
	82.5	7.66219	10.2386		238.388	125.507
	82.6	7.60406	10.1539		217.461	95.0036
	82.7	7.73468	10.2418		264.484	126.634
	82.8	7.61039	10.2311		219.739	122.789
	82.9	7.65794	10.2848		236.859	142.14
	83	7.58237	10.307		209.655	150.119
	83.1	7.65211	10.4417		234.759	198.61
	83.2	7.68783	10.5985		247.617	255.047
	83.3	7.65759	10.6036		236.733	256.896
	83.4	7.6356	10.6119		228.814	259.9
	83.5	7.69403	10.6495		249.852	273.417
	83.6	7.60579	10.6357		218.085	268.456
	83.7	7.68807	10.6021		247.704	256.352
	83.8	7.65364	10.6045		235.309	257.222
	83.9	7.66952	10.6337		241.026	267.726
	84	7.67884	10.6032		244.384	256.737
	84.1	7.66387	10.6304		238.993	266.555
	84.2	7.66671	10.6591		240.015	276.876
	84.3	7.68499	10.757		246.598	312.106
	84.4	7.63316	10.7978		227.937	326.798
	84.5	7.74029	10.7088		266.504	294.779
	84.6	7.72413	10.7586		260.688	312.7
	84.7	7.72227	10.7434		260.017	307.207
	84.8	7.69351	10.7642		249.662	314.721
	84.9	7.69313	10.8206		249.526	335.011
	85	7.65701	10.8285		236.523	337.871
	85.1	7.71793	10.8342		258.454	339.895
	85.2	7.74079	10.8108		266.685	331.501
	85.3	7.72266	10.7829		260.156	321.443
	85.4	7.885	10.7813		318.602	320.853
	85.5	7.81896	10.8803		294.825	356.526
	85.6	7.68177	10.8827		245.436	357.37
	85.7	7.70063	10.693		252.226	289.074
	85.8	7.71822	10.7678		258.558	315.995
	85.9	7.76713	10.8591		276.168	348.891
	86	7.73655	10.9607		265.157	25.458
	86.1	7.71061	10.8923		255.818	0.822029
	86.2	7.68365	10.897		246.114	2.51484
	86.3	7.76097	10.8737		273.95	354.14
	86.4	8.00784	10.9758		2.82068	30.8771
	86.5	7.95649	10.9898		344.338	35.9124
	86.6	8.03196	10.9398		11.507	17.9235
	86.7	8.03297	10.9492		11.8697	21.3083
	86.8	8.02612	10.9738		9.40141	30.18
	86.9	8.00898	11.0336		3.23269	51.6957
	87	8.0264	11.0079		9.50524	42.4264
	87.1	8.03907	11.0205		14.066	46.9686
	87.2	7.99901	10.9126		359.643	8.1405
	87.3	8.01747	11.0294		6.2889	50.1769
	87.4	8.02034	10.9851		7.32319	34.2263
	87.5	8.03445	11.1863		12.404	106.674
	87.6	7.99536	11.2901		358.331	144.034
	87.7	7.9864	11.1381		355.105	89.3302
	87.8	8.05515	11.103		19.8542	76.6674
	87.9	8.0573	11.1199		20.6282	82.7592
	88	8.18675	11.164		67.2314	98.6579
	88.1	8.02724	11.225		9.80668	120.61
	88.2	8.04005	11.1236		14.4166	84.0944
	88.3	8.09454	11.1505		34.0346	93.7736
	88.4	8.22041	11.1059		79.3473	77.7297
	88.5	8.28783	11.1405		103.618	90.1925
	88.6	8.24697	11.2265		88.9098	121.149
	88.7	8.27425	11.1858		98.7311	106.488
	88.8	8.26865	11.155		96.7153	95.413
	88.9	8.2632	11.1233		94.7507	83.9941
	89	8.26444	11.2307		95.198	122.647
	89.1	8.2733	11.1395		98.3878	89.835
	89.2	8.2703	11.1103		97.3092	79.2974
	89.3	8.30069	11.1835		108.249	105.654
	89.4	8.28495	11.3163		102.58	153.467
	89.5	8.25698	11.2295		92.5121	122.234
	89.6	8.3871	11.2838		139.357	141.786
	89.7	8.28279	11.2192		101.804	118.496
	89.8	8.26642	11.1525		95.9098	94.4874
	89.9	8.41493	11.3175		149.375	153.883
	90	8.39422	11.2778		141.917	139.625
	90.1	8.25998	11.1934		93.5925	109.241
	90.2	8.28565	11.2244		102.833	120.383
	90.3	8.25556	11.3708		92.0007	173.074
	90.4	8.32024	11.3255		115.285	156.777
	90.5	8.30146	11.2309		108.527	122.737
	90.6	8.38418	11.2401		138.306	126.026
	90.7	8.35804	11.3611		128.894	169.579
	90.8	8.42973	11.4266		154.704	193.177
	90.9	8.4242	11.2632		152.712	134.336
	91	8.28105	11.2592		101.177	132.899
	91.1	8.29786	11.228		107.229	121.69
	91.2	8.32603	11.2928		117.372	144.999
	91.3	8.36062	11.2731		129.823	137.916
	91.4	8.28919	11.3037		104.11	148.914
	91.5	8.39573	11.1735		142.463	102.054
	91.6	8.21365	11.2535		76.9128	130.845
	91.7	8.29453	11.2651		106.03	135.035
	91.8	8.30538	11.3841		109.938	177.885
	91.9	8.26566	11.5519		95.6358	238.272
	92	8.29914	11.6255		107.691	264.788
	92.1	8.24858	11.6113		89.4874	259.653
	92.2	8.23409	11.673		84.2704	281.896
	92.3	8.35715	11.6935		128.574	289.253
	92.4	8.2668	11.6177		96.048	261.985
	92.5	8.31227	11.5789		112.416	248.015
	92.6	8.2806	11.5926		101.018	252.938
	92.7	8.27334	11.6117		98.4028	259.811
	92.8	8.29584	11.6209		106.501	263.115
	92.9	8.36017	11.5414		129.659	234.514
	93	8.33273	11.5802		119.785	248.456
	93.1	8.27811	11.569		100.118	244.437
	93.2	8.38358	11.5743		138.087	246.344
	93.3	8.42964	11.5546		154.669	239.252
	93.4	8.37396	11.6116		134.625	259.764
	93.5	8.35438	11.7021		127.576	292.37
	93.6	8.32164	11.641		115.79	270.363
	93.7	8.47508	11.8591		171.03	348.867
	93.8	8.37895	11.9381		136.421	17.3176
	93.9	8.48846	11.7966		175.846	326.382
	94	8.43876	11.7728		157.953	317.807
	94.1	8.44631	11.7513		160.672	310.082
	94.2	8.45576	11.8207		164.075	335.034
	94.3	8.48822	11.8961		175.759	2.21178
	94.4	8.57976	11.777		208.713	319.309
	94.5	8.60853	11.7484		219.07	309.023
	94.6	8.65238	11.9249		234.857	12.5517
	94.7	8.63523	11.9657		228.682	27.2472
	94.8	8.67499	11.9864		242.998	34.7124
	94.9	8.66454	12.1817		239.236	105.01
	95	8.68749	12.1293		247.497	86.1475
	95.1	8.59658	12.1243		214.77	84.3534
	95.2	8.55971	12.1369		201.495	88.873
	95.3	8.65096	12.1779		234.347	103.643
	95.4	8.61854	12.2098		222.676	115.125
	95.5	8.65821	12.0654		236.955	63.14
	95.6	8.65732	12.1695		236.636	100.604
	95.7	8.65051	12.1176		234.183	81.9447
	95.8	8.6989	12.1423		251.603	90.8367
	95.9	8.72654	12.2298		261.555	122.331
	96	8.62633	12.2323		225.479	123.214
	96.1	8.69087	12.2355		248.712	124.364
	96.2	8.67475	12.174		242.909	102.231
	96.3	8.65713	12.3785		236.566	175.865
	96.4	8.64911	12.2245		233.681	120.419
	96.5	8.7605	12.1382		273.781	89.3562
	96.6	8.64901	12.1498		233.645	93.5176
	96.7	8.89115	12.1742		320.814	102.313
	96.8	8.88689	12.0511		319.282	58.0022
	96.9	8.65209	12.167		234.754	99.7232
	97	8.61085	12.2813		219.905	140.873
	97.1	8.62895	12.322		226.421	155.518
	97.2	8.62088	12.2502		223.517	129.679
	97.3	8.66428	12.1569		239.142	96.0697
	97.4	8.87447	12.2651		314.81	135.038
	97.5	8.87936	12.1796		316.568	104.274
	97.6	8.85535	12.1242		307.928	84.296
	97.7	8.76276	12.1609		274.593	97.5411
	97.8	8.6519	12.1734		234.685	102.012
	97.9	8.74282	12.2119		267.417	115.901
	98	8.7099	12.27		255.566	136.813
	98.1	8.66289	12.2736		238.641	138.088
	98.2	8.70461	12.2249		253.661	120.57
	98.3	8.66339	12.4453		238.822	199.918
	98.4	8.71354	12.5243		256.875	228.358
	98.5	8.7913	12.5952		284.866	253.889
	98.6	8.91684	12.5665		330.062	243.536
	98.7	8.70354	12.596		253.274	254.148
	98.8	8.69327	12.6049		249.579	257.379
	98.9	8.69231	12.557		249.232	240.13
	99	8.67161	12.5692		241.779	244.511
	99.1	8.68819	12.6781		247.747	283.71
	99.2	8.74688	12.6971		268.878	290.555
	99.3	8.94333	12.6961		339.598	290.208
	99.4	8.97909	12.6663		352.474	279.453
	99.5	8.97127	12.6007		349.658	255.853
	99.6	8.98107	12.5958		353.185	254.072
	99.7	8.96953	12.6098		349.032	259.136
	99.8	8.98353	12.6384		354.071	269.431
	99.9	9.00446	12.6187		1.60469	262.315
	100	9.00495	12.6293		1.78062	266.157
	100.1	8.99308	12.7388		357.508	305.569
	100.2	9.01333	12.7605		4.797	313.396
	100.3	9.04754	12.685		17.1148	286.209
	100.4	9.04706	12.7816		16.9409	320.962
	100.5	9.05649	12.7348		20.3369	304.14
	100.6	9.00457	12.8197		1.6446	334.703
	100.7	9.00029	12.8845		0.10425	358.01
	100.8	9.03661	12.9203		13.1813	10.9257
	100.9	8.99127	12.9248		356.857	12.5129
	101	9.00519	12.9149		1.86853	8.95579
	101.1	8.9773	12.9405		351.829	18.1891
	101.2	9.03555	12.889		12.7993	359.631
	101.3	9.00828	12.8462		2.98188	344.239
	101.4	9.00247	12.8801		0.890513	356.426
	101.5	8.9887	12.9592		355.932	24.9294
	101.6	8.82964	12.8703		298.671	352.907
	101.7	9.05493	12.891		19.7759	0.36691
	101.8	9.03626	12.8781		13.055	355.704
	101.9	9.00443	12.9058		1.59469	5.69778
	102	8.98691	12.8994		355.286	3.37101
	102.1	9.03589	12.8277		12.9208	337.572
	102.2	9.0248	13.1432		8.92847	91.152
	102.3	9.04291	13.1755		15.4479	102.79
	102.4	9.04824	13.1682		17.3673	100.149
	102.5	9.03616	13.1025		13.0175	76.4961
	102.6	9.01952	13.2303		7.02563	122.49
	102.7	8.97162	13.1925		349.782	108.905
	102.8	9.00381	13.2287		1.37156	121.938
	102.9	9.02428	13.1795		8.74151	104.226
	103	9.03279	13.167		11.8043	99.7158
	103.1	8.98418	13.2344		354.306	123.988
	103.2	9.06017	13.2998		21.6606	147.53
	103.3	8.93631	13.2523		337.071	130.437
	103.4	9.06188	13.2487		22.2759	129.149
	103.5	9.02784	13.3271		10.0227	157.344
	103.6	9.10345	13.3191		37.2403	154.468
	103.7	9.18034	13.277		64.9229	139.331
	103.8	9.26076	13.2751		93.8748	138.644
	103.9	9.28011	13.2842		100.838	141.907
	104	9.32738	13.1875		117.856	107.09
	104.1	9.38314	13.26		137.931	133.183
	104.2	9.36072	13.5741		129.859	246.266
	104.3	9.3388	13.58		121.967	248.404
	104.4	9.26041	13.5355		93.7489	232.38
	104.5	9.34767	13.5779		125.162	247.645
	104.6	9.31914	13.6691		114.892	280.472
	104.7	9.30965	13.5803		111.473	248.524
	104.8	9.27546	13.6522		99.1657	274.382
	104.9	9.26335	13.6268		94.8066	265.236
	105	9.27233	13.6706		98.0405	281.013
	105.1	9.33295	13.5893		119.86	251.75
	105.2	9.36233	13.5978		130.44	254.817
	105.3	9.39234	13.6027		141.243	256.567
	105.4	9.34237	13.6292		123.254	266.121
	105.5	9.23851	13.6215		85.8637	263.337
	105.6	9.28962	13.6765		104.263	283.142
	105.7	9.33697	13.6372		121.31	269.002
	105.8	9.24266	13.6191		87.3582	262.474
	105.9	9.31256	13.5809		112.52	248.731
	106	9.28874	13.6135		103.945	260.448
	106.1	9.26917	13.7871		96.9018	322.943
	106.2	9.33276	13.8014		119.793	328.105
	106.3	9.39701	13.8636		142.924	350.483
	106.4	9.31114	13.7603		112.01	313.315
	106.5	9.29276	13.9162		105.395	9.42874
	106.6	9.30798	13.9004		110.872	3.75894
	106.7	9.24394	13.7386		87.8199	305.513
	106.8	9.26419	13.7505		95.1085	309.786
	106.9	9.4593	13.8714		165.347	353.3
	107	9.28455	13.8162		102.439	333.424
	107.1	9.37843	13.8775		136.235	355.506
	107.2	9.39937	13.7926		143.774	324.93
	107.3	9.39184	13.7967		141.062	326.417
	107.4	9.3657	13.8885		131.653	359.447
	107.5	9.28781	13.8677		103.61	351.97
	107.6	9.30856	13.8543		111.08	347.136
	107.7	9.27154	13.842		97.7533	342.706
	107.8	9.33038	13.8921		118.936	0.740674
	107.9	9.4318	13.9017		155.448	4.19874
	108	9.36594	13.8854		131.738	358.337
	108.1	9.38974	13.853		140.308	346.669
	108.2	9.33018	13.8431		118.863	343.104
	108.3	9.38217	13.8541		137.581	347.07
	108.4	9.33899	13.8556		122.038	347.62
	108.5	9.36435	13.8126		131.166	332.15
	108.6	9.37979	13.7881		136.725	323.311
	108.7	9.36215	13.7195		130.375	298.628
	108.8	9.36597	13.8214		131.749	335.312
	108.9	9.40349	13.7591		145.257	312.876
	109	9.26428	13.7604		95.1411	313.353
	109.1	9.27298	13.7716		98.2729	317.37
	109.2	9.32729	13.7281		117.824	301.706
	109.3	9.31492	13.7074		113.373	294.282
	109.4	9.3981	13.7236		143.317	300.08
	109.5	9.42473	13.7761		152.902	319.004
	109.6	9.24869	13.8441		89.5283	343.462
	109.7	9.33173	13.9641		119.421	26.6711
	109.8	9.39058	13.9173		140.609	9.81194
	109.9	9.22961	13.8903		82.6592	0.097288
	110	9.34023	13.7537		122.481	310.938
	110.1	9.43574	13.7518		156.867	310.235
	110.2	9.31493	13.7487		113.375	309.12
	110.3	9.28464	13.8499		102.472	345.55
	110.4	9.24317	13.749		87.5413	309.244
	110.5	9.32411	13.7226		116.68	299.73
	110.6	9.30542	13.8155		109.953	333.196
	110.7	9.29207	13.7211		105.146	299.187
	110.8	9.33226	13.8379		119.612	341.231
	110.9	9.21786	13.7418		78.4283	306.648
	111	9.24598	13.8569		88.5519	348.08
	111.1	9.2925	13.9324		105.298	15.2775
	111.2	9.30959	13.7635		111.454	314.455
	111.3	9.27796	13.7846		100.066	322.061
	111.4	9.37065	13.8564		133.435	347.903
	111.5	9.40217	13.8852		144.782	358.255
	111.6	9.39396	14.0138		141.826	44.5618
	111.7	9.46563	13.9762		167.626	31.033
	111.8	9.40827	13.9396		146.977	17.8476
	111.9	9.56014	13.8781		201.65	355.703
	112	9.4073	13.9907		146.629	36.2556
	112.1	9.42635	14.1007		153.487	75.836
	112.2	9.61754	14.1391		222.316	89.6784
	112.3	9.68861	14.1971		247.9	110.552
	112.4	9.68463	14.1504		246.466	93.7461
	112.5	9.67366	14.2129		242.519	116.231
	112.6	9.68302	14.1724		245.888	101.673
	112.7	9.66432	14.2252		239.157	120.67
	112.8	9.66641	14.2604		239.908	133.344
	112.9	9.79163	14.3342		284.989	159.902
	113	9.67829	14.2897		244.184	143.881
	113.1	9.66704	14.142		240.134	90.7307
	113.2	9.64501	14.1854		232.203	106.354
	113.3	9.68695	14.2746		247.3	138.44
	113.4	9.65334	14.2993		235.201	147.332
	113.5	9.68025	14.3854		244.892	178.345
	113.6	9.73141	14.2241		263.307	120.288
	113.7	9.72835	14.171		262.206	101.153
	113.8	9.73384	14.2233		264.182	119.97
	113.9	9.75771	14.2345		272.777	124.035
	114	9.80578	14.1261		290.082	84.9902
	114.1	9.77908	14.2163		280.469	117.46
	114.2	9.65263	14.232		234.946	123.107
	114.3	9.71451	14.2412		257.222	126.416
	114.4	9.81451	14.209		293.224	114.852
	114.5	9.77538	14.4702		279.137	208.886
	114.6	9.72429	14.6743		260.746	282.358
	114.7	9.71445	14.6612		257.201	277.642
	114.8	9.76511	14.6105		275.441	259.386
	114.9	9.81755	14.5417		294.316	234.627
	115	9.6978	14.6552		251.209	275.461
	115.1	9.71454	14.7179		257.235	298.037
	115.2	9.74352	14.6692		267.666	280.497
	115.3	9.8395	14.5902		302.221	252.062
	115.4	9.75925	14.573		273.332	245.863
	115.5	9.75881	14.8106		273.171	331.412
	115.6	9.76847	14.8388		276.65	341.569
	115.7	9.85437	14.8614		307.573	349.706
	115.8	10.0289	14.8001		10.4122	327.626
	115.9	9.99009	14.895		356.434	1.81603
	116	10.026	14.8655		9.36478	351.187
	116.1	10.0109	14.8793		3.9135	356.135
	116.2	9.98764	14.794		355.55	325.451
	116.3	10.0163	14.8098		5.886	331.122
	116.4	10.0215	14.7448		7.72995	307.713
	116.5	10.0311	14.7355		11.1847	304.37
	116.6	10.0241	14.759		8.67907	312.831
	116.7	10.0958	14.7287		34.4825	301.938
	116.8	10.0265	14.8307		9.55482	338.647
	116.9	10.0038	14.7525		1.36904	310.488
	117	9.97316	14.7509		350.338	309.934
	117.1	10.1775	14.9064		63.9175	5.9138
	117.2	10.1092	14.8515		39.3096	346.129
	117.3	10.1609	14.9343		57.9371	15.9482
	117.4	10.2254	14.8363		81.1264	340.672
	117.5	10.0789	14.976		28.4018	30.9611
	117.6	10.0389	14.8753		14.0075	354.722
	117.7	9.98323	14.8933		353.963	1.19706
	117.8	10.0674	14.9461		24.2562	20.1947
	117.9	10.0103	15.0236		3.72074	48.0913
	118	9.99569	15.1047		358.45	77.2987
	118.1	10.1503	15.1917		54.1117	108.625
	118.2	10.0328	15.2661		11.8105	135.408
	118.3	10.0021	15.264		0.749131	134.653
	118.4	10.0077	15.1402		2.77344	90.0715
	118.5	10.0076	15.2855		2.71833	142.384
	118.6	10.0019	15.2328		0.699061	123.393
	118.7	10.0819	15.2887		29.4701	143.544
	118.8	10.0664	15.267		23.9074	135.727
	118.9	10.3142	15.2686		113.129	136.3
	119	10.2733	15.2343		98.3856	123.945
	119.1	10.2776	15.2288		99.9334	121.981
	119.2	10.2537	15.238		91.3209	125.278
	119.3	10.3511	15.2124		126.389	116.056
	119.4	10.2379	15.1923		85.6492	108.842
	119.5	10.2594	15.2507		93.3712	129.856
	119.6	10.2925	15.221		105.312	119.142
	119.7	10.2505	15.2728		90.1681	137.8
	119.8	10.2865	15.3005		103.144	147.768
	119.9	10.3071	15.2986		110.567	147.114
	120	10.3704	15.3512		133.339	166.03
	120.1	10.2648	15.5149		95.3282	224.976
	120.2	10.294	15.6168		105.844	261.652
	120.3	10.4054	15.6878		145.954	287.195
	120.4	10.3283	15.6836		118.18	285.683
	120.5	10.2938	15.6427		105.751	270.977
	120.6	10.3204	15.6637		115.336	278.523
	120.7	10.3935	15.6827		141.646	285.356
	120.8	10.275	15.7348		98.9987	304.128
	120.9	10.4646	15.7979		167.271	326.858
	121	10.5285	15.8718		190.261	353.452
	121.1	10.3767	15.9026		135.623	4.55108
	121.2	10.4118	15.835		148.239	340.198
	121.3	10.4179	15.8483		150.46	345.003
	121.4	10.3309	15.8061		119.12	329.791
	121.5	10.338	15.8661		121.695	351.398
	121.6	10.467	15.7847		168.105	322.08
	121.7	10.4212	15.9024		151.639	4.47232
	121.8	10.5637	15.8757		202.923	354.845
	121.9	10.4407	15.8334		158.639	339.622
	122	10.4328	15.855		155.825	347.395
	122.1	10.5487	15.8328		197.53	339.417
	122.2	10.4852	15.9059		174.669	5.7226
	122.3	10.542	15.9399		195.126	17.9544
	122.4	10.5525	15.9518		198.913	22.2488
	122.5	10.5691	15.9987		204.892	39.1429
	122.6	10.6346	15.9163		228.458	9.46383
	122.7	10.7166	15.8673		257.959	351.837
	122.8	10.627	15.9312		225.734	14.829
	122.9	10.7345	16.0044		264.404	41.175
	123	10.7506	16.0341		270.218	51.8857
	123.1	10.6347	16.0425		228.487	54.8973
	123.2	10.6422	16.0148		231.206	44.9236
	123.3	10.655	15.9515		235.799	22.1396
	123.4	10.6573	15.8934		236.642	1.23889
	123.5	10.6484	15.7998		233.434	327.524
	123.6	10.6686	15.8961		240.697	2.2135
	123.7	10.643	15.9411		231.467	18.4081
	123.8	10.6805	15.9701		244.985	28.8429
	123.9	10.72	16.0025		259.185	40.4917
	124	10.7166	15.9109		257.976	7.51933
	124.1	10.6722	15.9323		241.997	15.2293
	124.2	10.673	16.0604		242.278	61.3489
	124.3	10.6518	15.9614		234.634	25.7158
	124.4	10.6237	15.979		224.528	32.0545
	124.5	10.6442	16.0632		231.919	62.3618
	124.6	10.6191	16.0544		222.873	59.1857
	124.7	10.6574	16.0201		236.68	46.8197
	124.8	10.6325	16.013		227.695	44.2885
	124.9	10.6915	15.9793		248.931	32.1574
	125	10.642	15.9483		231.136	21.0001
	125.1	10.6332	16.1143		227.94	80.7387
	125.2	10.6298	16.1579		226.729	96.4493
	125.3	10.6744	16.1616		242.778	97.7664
	125.4	10.6702	16.139		241.26	89.6243
	125.5	10.8387	16.1302		301.948	86.4621
	125.6	10.7283	16.1207		262.17	83.0395
	125.7	10.645	16.1594		232.207	96.9918
	125.8	10.6916	16.1432		248.975	91.1524
	125.9	10.6507	16.1293		234.238	86.1362
	126	10.6585	16.2043		237.066	113.135
	126.1	10.6519	16.1248		234.692	84.5134
	126.2	10.6841	16.151		246.293	93.955
	126.3	10.6565	16.1908		236.35	108.272
	126.4	10.6403	16.3031		230.512	148.715
	126.5	10.6367	16.1593		229.205	96.956
	126.6	10.6663	16.126		239.855	84.9563
	126.7	10.6552	16.3053		235.87	149.508
	126.8	10.6778	16.3347		244.01	160.079
	126.9	10.7514	16.2427		270.497	126.959
	127	10.8138	16.3003		292.97	147.725
	127.1	10.7315	16.3106		263.329	151.413
	127.2	10.8127	16.1728		292.583	101.804
	127.3	10.7338	16.1628		264.171	98.1954
	127.4	10.8315	16.1968		299.342	110.442
	127.5	10.6679	16.2301		240.446	122.449
	127.6	10.7422	16.3221		267.199	155.547
	127.7	10.6675	16.3061		240.302	149.796
	127.8	10.942	16.2712		339.133	137.214
	127.9	10.9964	16.2283		358.714	121.785
	128	10.9407	16.2183		338.668	118.186
	128.1	10.9389	16.3748		338.01	174.511
	128.2	10.9647	16.3192		347.276	154.511
	128.3	10.9547	16.4025		343.679	184.484
	128.4	11.0086	16.4889		3.08705	215.613
	128.5	11.035	16.5138		12.6074	224.55
	128.6	11.0514	16.6048		18.501	257.331
	128.7	11.0107	16.588		3.83897	251.291
	128.8	11.0045	16.5126		1.63558	224.144
	128.9	11.022	16.5431		7.93058	235.108
	129	11.0759	16.5664		27.3345	243.497
	129.1	11.1093	16.5341		39.3339	231.886
	129.2	11.0156	16.4749		5.63351	210.578
	129.3	10.9846	16.5437		354.469	235.318
	129.4	11.0703	16.5524		25.2945	238.448
	129.5	11.0419	16.5127		15.075	224.174
	129.6	11.114	16.6054		41.0426	257.557
	129.7	11.0061	16.6559		2.20695	275.741
	129.8	11.1422	16.6153		51.2073	261.096
	129.9	11.0865	16.6088		31.1535	258.769
	130	11.0484	16.6583		17.4259	276.585
	130.1	11.1829	16.599		65.8308	255.249
	130.2	11.1669	16.7084		60.0772	294.622
	130.3	11.0514	16.7635		18.5043	314.463
	130.4	11.0092	16.7204		3.30325	298.932
	130.5	11.1658	16.5894		59.6867	251.784
	130.6	11.2132	16.5942		76.7625	253.518
	130.7	11.0301	16.6773		10.8305	283.416
	130.8	11.0865	16.6148		31.1525	260.944
	130.9	11.0235	16.7153		8.45621	297.112
	131	11.2016	16.6162		72.5805	261.446
	131.1	10.9871	16.6824		355.348	285.27
	131.2	11.0029	16.6511		1.03355	274.012
	131.3	11.1842	16.7182		66.3291	298.15
	131.4	11.2788	16.8893		100.375	359.738
	131.5	11.1726	16.8193		62.1366	334.552
	131.6	11.1452	16.743		52.2756	307.079
	131.7	11.2194	16.8543		78.9723	347.134
	131.8	11.305	16.9298		109.788	14.3165
	131.9	11.3258	16.9402		117.276	18.0578
	132	11.3537	16.7562		127.338	311.815
	132.1	11.2575	16.8141		92.714	332.679
	132.2	11.2615	16.8225		94.1553	335.693
	132.3	11.2646	16.9506		95.2671	21.8159
	132.4	11.314	16.7285		113.051	301.875
	132.5	11.2507	16.7288		90.26	301.953
	132.6	11.2548	16.8841		91.7191	357.867
	132.7	11.3091	16.788		111.267	323.266
	132.8	11.3786	16.9185		136.279	10.2697
	132.9	11.3247	16.8817		116.902	357.022
	133	11.3699	16.8491		133.182	345.287
	133.1	11.41	16.8734		147.586	354.012
	133.2	11.2891	16.8922		104.081	0.784303
	133.3	11.4357	16.8599		156.851	349.156
	133.4	11.4922	16.8698		177.2	352.732
	133.5	11.4405	16.8954		158.57	1.95962
	133.6	11.2854	16.9044		102.73	5.17831
	133.7	11.4351	16.899		156.636	3.23993
	133.8	11.3364	16.8688		121.118	352.382
	133.9	11.3673	16.9007		132.214	3.83719
	134	11.3746	16.9754		134.865	30.7456
	134.1	11.3244	16.9516		116.767	22.1836
	134.2	11.4634	17.0915		166.811	72.5226
	134.3	11.2576	17.144		92.72	91.4557
	134.4	11.5096	17.3008		183.47	147.898
	134.5	11.4145	17.3196		149.211	154.64
	134.6	11.3808	17.3202		137.076	154.869
	134.7	11.4883	17.3395		175.799	161.823
	134.8	11.4355	17.3584		156.768	168.628
	134.9	11.473	17.4112		170.264	187.622
	135	11.5269	17.4805		189.681	212.589
	135.1	11.6226	17.5846		224.126	250.061
	135.2	11.6606	17.5763		237.803	247.076
	135.3	11.6423	17.6342		231.21	267.902
	135.4	11.6518	17.6133		234.655	260.372
	135.5	11.6534	17.5846		235.219	250.063
	135.6	11.6789	17.576		244.389	246.956
	135.7	11.6742	17.56		242.702	241.195
	135.8	11.69	17.688		248.4	287.276
	135.9	11.6601	17.6602		237.62	277.271
	136	11.7112	17.6406		256.029	270.223
	136.1	11.6551	17.6753		235.826	282.719
	136.2	11.5858	17.6978		210.905	290.821
	136.3	11.7225	17.7018		260.097	292.264
	136.4	11.6598	17.6855		237.519	286.377
	136.5	11.6479	17.7916		233.227	324.582
	136.6	11.7625	17.7938		274.487	325.366
	136.7	11.7116	17.8519		256.184	346.285
	136.8	11.6901	17.9314		248.428	14.8958
	136.9	11.7043	17.9139		253.566	8.60723
	137	11.6774	17.9657		243.873	27.2342
	137.1	11.6785	17.8616		244.278	349.777
	137.2	11.6655	17.9201		239.565	10.8437
	137.3	11.6728	17.9292		242.196	14.106
	137.4	11.6529	17.9171		235.054	9.74866
	137.5	11.6982	18.0402		251.343	54.0771
	137.6	11.6475	18.0595		233.105	61.0159
	137.7	11.729	17.9521		262.434	22.3447
	137.8	11.8346	17.8817		300.446	357.018
	137.9	11.8424	17.8103		303.257	331.297
	138	11.7527	17.9033		270.96	4.80108
	138.1	11.7497	17.863		269.906	350.28
	138.2	11.727	17.9618		261.712	25.8532
	138.3	11.7531	17.8756		271.133	354.822
	138.4	12.0301	17.8924		10.847	0.862161
	138.5	12.0087	17.9061		3.14829	5.78676
	138.6	12.0284	17.9116		10.2183	7.79168
	138.7	11.9557	17.8919		344.035	0.669403
	138.8	12.0145	17.9101		5.21586	7.2429
	138.9	12.02	17.9551		7.20698	23.425
	139	12.0372	18.0144		13.4041	44.771
	139.1	12.0627	17.9578		22.5831	24.3994
	139.2	12.049	17.9127		17.6483	8.17524
	139.3	11.9913	18.0209		356.852	47.1299
	139.4	11.9858	17.9826		354.901	33.3401
	139.5	12.051	18.0309		18.3443	50.7223
	139.6	11.9941	18.2353		357.867	124.323
	139.7	12.0427	18.2464		15.387	128.308
	139.8	12.023	18.3001		8.28874	147.622
	139.9	12.1135	18.0791		40.8687	68.0796
	140	12.2172	18.1357		78.1802	88.4447
	140.1	12.2572	18.1993		92.6063	111.337
	140.2	12.261	18.2393		93.9487	125.744
	140.3	12.2986	18.2127		107.49	116.157
	140.4	12.2378	18.389		85.601	179.635
	140.5	12.2443	18.575		87.955	246.594
	140.6	12.2685	18.5349		96.656	232.157
	140.7	12.2866	18.5863		103.187	250.654
	140.8	12.4084	18.6549		147.025	275.353
	140.9	12.3219	18.6089		115.887	258.806
	141	12.3338	18.5412		120.162	234.427
	141.1	12.2633	18.5622		94.793	242.01
	141.2	12.252	18.5799		90.7247	248.347
	141.3	12.316	18.56		113.773	241.198
	141.4	12.3016	18.5696		108.56	244.638
	141.5	12.3232	18.5572		116.334	240.196
	141.6	12.369	18.5866		132.831	250.786
	141.7	12.347	18.6429		124.906	271.031
	141.8	12.3517	18.6176		126.595	261.938
	141.9	12.3273	18.7919		117.82	324.67
	142	12.3584	18.8159		129.015	333.313
	142.1	12.2622	18.8464		94.399	344.317
	142.2	12.4374	18.8726		157.464	353.751
	142.3	12.4536	18.8804		163.279	356.541
	142.4	12.5294	18.8747		190.576	354.502
	142.5	12.5541	18.8755		199.485	354.764
	142.6	12.3538	18.9018		127.379	4.24907
	142.7	12.3682	18.9099		132.539	7.17168
	142.8	12.4534	18.8729		163.207	353.838
	142.9	12.4434	18.838		159.619	341.278
	143	12.3861	18.8964		138.988	2.31318
	143.1	12.3649	18.911		131.354	7.55624
	143.2	12.395	18.8814		142.217	356.887
	143.3	12.3532	18.8551		127.147	347.419
	143.4	12.3741	18.7746		134.658	318.462
	143.5	12.5026	18.9302		180.922	14.4575
	143.6	12.5319	19.021		191.475	47.1557
	143.7	12.5466	18.9231		196.787	11.9274
	143.8	12.5508	18.9823		198.29	33.2362
	143.9	12.4004	18.8865		144.13	358.746
	144	12.446	18.8797		160.571	356.309
	144.1	12.4795	18.9583		172.603	24.5832
	144.2	12.434	18.9918		156.252	36.6449
	144.3	12.4775	18.8869		171.885	358.899
	144.4	12.4669	18.9677		168.078	27.9717
	144.5	12.3621	19.1286		130.37	85.8958
	144.6	12.3461	19.2309		124.588	122.718
	144.7	12.4424	19.2613		159.269	133.67
	144.8	12.6498	19.2859		233.944	142.534
	144.9	12.6677	19.2537		240.355	130.946
	145	12.6334	19.1643		228.008	98.7595
	145.1	12.6457	19.2404		232.436	126.156
	145.2	12.6612	19.1979		238.018	110.831
	145.3	12.6961	19.3323		250.579	159.24
	145.4	12.6873	19.3216		247.425	155.383
	145.5	12.6756	19.2221		243.207	119.555
	145.6	12.6832	19.2227		245.964	119.78
	145.7	12.6715	19.2095		241.723	115.018
	145.8	12.6673	19.285		240.211	142.198
	145.9	12.6769	19.2445		243.675	127.627
	146	12.6469	19.24		232.874	125.997
	146.1	12.6232	19.2342		224.337	123.928
	146.2	12.6435	19.2431		231.652	127.13
	146.3	12.6443	19.2432		231.955	127.147
	146.4	12.6655	19.1401		239.587	90.02
	146.5	12.6557	19.1801		236.061	104.423
	146.6	12.6277	19.2891		225.973	143.689
	146.7	12.6422	19.2888		231.196	143.564
	146.8	12.6489	19.1777		233.609	103.563
	146.9	12.7373	19.1755		265.414	102.785
	147	12.7357	19.2014		264.851	112.116
	147.1	12.7429	19.2373		267.45	125.036
	147.2	12.7078	19.1914		254.811	108.487
	147.3	12.6078	19.2151		218.813	117.048
	147.4	12.6803	19.1463		244.923	92.2609
	147.5	12.7468	19.2009		268.861	111.938
	147.6	12.7553	19.3149		271.901	152.968
	147.7	12.7838	19.2061		282.178	113.783
	147.8	12.8064	19.2387		290.312	125.522
	147.9	12.6294	19.1453		226.566	91.8949
	148	12.7123	19.2128		256.427	116.222
	148.1	12.7607	19.2695		273.835	136.637
	148.2	12.733	19.2157		263.869	117.248
	148.3	12.7486	19.305		269.509	149.397
	148.4	12.7524	19.3759		270.847	174.939
	148.5	12.9468	19.5868		340.85	250.864
	148.6	12.8367	19.5659		301.22	243.315
	148.7	12.7382	19.5555		265.769	239.594
	148.8	12.7812	19.5712		281.247	245.249
	148.9	12.6839	19.5336		246.195	231.713
	149	12.7906	19.6137		284.6	260.539
	149.1	12.8027	19.6334		288.967	267.629
	149.2	12.7547	19.5318		271.707	231.045
	149.3	12.8126	19.5864		292.528	250.706
	149.4	12.6733	19.5926		242.404	252.949
	149.5	12.7051	19.563		253.819	242.295
	149.6	12.8633	19.6589		310.774	276.79
	149.7	12.8788	19.6433		316.379	271.192
	149.8	12.6626	19.8118		238.528	331.847
	149.9	12.7798	19.8944		280.715	1.57855
	150	12.8674	19.9176		312.266	9.94233
	150.1	12.6641	20.0119		239.067	43.8977
	150.2	12.6686	20.0133		240.69	44.4038
	150.3	12.6999	19.9596		251.968	25.0413
	150.4	12.67	19.9351		241.201	16.2527
	150.5	12.7219	19.909		259.867	6.8327
	150.6	12.9286	19.8787		334.29	355.921
	150.7	13.0327	19.8657		11.7793	351.264
	150.8	12.9614	19.8538		346.121	346.986
	150.9	12.9828	19.8164		353.82	333.515
	151	13.0594	19.7879		21.3886	323.23
	151.1	13.0091	19.8683		3.26982	352.178
	151.2	13.0528	20.0009		19.0168	39.9176
	151.3	13.0204	19.8809		7.35996	356.733
	151.4	13.0413	19.8384		14.8598	341.422
	151.5	13.0034	19.7621		1.23072	313.969
	151.6	13.0283	19.7984		10.1702	327.024
	151.7	13.0113	19.8958		4.06051	2.0703
	151.8	13.1119	19.9264		40.292	13.106
	151.9	13.226	19.8887		81.3616	359.536
	152	13.0452	19.9541		16.2869	23.0843
	152.1	13.1289	19.9594		46.3968	24.9794
	152.2	12.9819	19.9545		353.481	23.2243
	152.3	13.2265	19.9498		81.5466	21.5422
	152.4	13.2397	19.9954		86.2949	37.9316
	152.5	13.3124	20.0066		112.467	41.9656
	152.6	13.279	19.8758		100.457	354.903
	152.7	13.2833	19.8709		101.994	353.127
	152.8	13.2076	19.8822		74.7344	357.178
	152.9	13.3796	19.9007		136.663	3.85703
	153	13.3301	19.9285		118.84	13.851
	153.1	13.322	20.0949		115.929	73.748
	153.2	13.3432	20.1337		123.548	87.7452
	153.3	13.2828	20.2392		101.814	125.716
	153.4	13.2752	20.2301		99.071	122.425
	153.5	13.2365	20.1233		85.1552	83.9778
	153.6	13.3681	20.1442		132.518	91.5019
	153.7	13.3781	20.3318		136.112	159.045
	153.8	13.265	20.2702		95.4078	136.867
	153.9	13.2924	20.2795		105.254	140.21
	154	13.3094	20.2878		111.372	143.195
	154.1	13.2425	20.244		87.3066	127.439
	154.2	13.3347	20.1313		120.485	86.862
	154.3	13.4451	20.1802		160.231	104.484
	154.4	13.4098	20.4023		147.525	184.437
	154.5	13.3873	20.3945		139.422	181.632
	154.6	13.4175	20.5431		150.306	235.122
	154.7	13.5487	20.6248		197.526	264.543
	154.8	13.624	20.6427		224.628	270.987
	154.9	13.6694	20.5877		240.986	251.168
	155	13.6494	20.6058		233.778	257.671
	155.1	13.6877	20.5625		247.563	242.118
	155.2	13.6232	20.5613		224.346	241.658
	155.3	13.6428	20.7031		231.413	292.702
	155.4	13.6439	20.6215		231.786	263.334
	155.5	13.6597	20.6099		237.509	259.154
	155.6	13.6402	20.604		230.478	257.038
	155.7	13.6449	20.6531		232.174	274.719
	155.8	13.6518	20.6395		234.636	269.835
	155.9	13.6645	20.6257		239.234	264.843
	156	13.6683	20.6799		240.601	284.38
	156.1	13.6545	20.7242		235.626	300.298
	156.2	13.6096	20.7243		219.468	300.366
	156.3	13.6714	20.7386		241.701	305.499
	156.4	13.6581	20.5987		236.916	255.123
	156.5	13.6348	20.6698		228.538	280.745
	156.6	13.807	20.8076		290.52	330.342
	156.7	13.6742	20.8427		242.722	342.989
	156.8	13.6535	20.9177		235.265	9.96601
	156.9	13.6534	20.7614		235.232	313.719
	157	13.6711	20.8362		241.59	340.638
	157.1	13.8662	20.9489		311.823	21.214
	157.2	13.9863	20.8368		355.086	340.835
	157.3	14.0895	20.9129		32.2034	8.23605
	157.4	14.0593	21.1557		21.36	95.645
	157.5	14.033	21.1938		11.867	109.362
	157.6	14.0585	21.0793		21.072	68.1475
	157.7	13.9162	21.1393		329.82	89.7399
	157.8	13.9505	21.1705		342.182	100.98
	157.9	14.0105	21.2095		3.79301	115.013
	158	13.9966	21.2919		358.781	144.685
	158.1	13.9654	21.3098		347.556	151.129
	158.2	14.0672	21.1787		24.1779	103.925
	158.3	14.0977	21.2375		35.1553	125.1
	158.4	14.114	21.2543		41.0372	131.15
	158.5	14.0162	21.1658		5.84601	99.3013
	158.6	13.9817	21.3084		353.41	150.623
	158.7	14.0733	21.2894		26.3783	143.78
	158.8	14.058	21.2917		20.8818	144.621
	158.9	14.1037	21.3088		37.348	150.763
	159	14.1748	21.335		62.9432	160.209
	159.1	14.1008	21.332		36.2902	159.106
	159.2	14.0249	21.3466		8.95473	164.368
	159.3	14	21.309		0.014536	150.832
	159.4	14.0023	21.2833		0.828276	141.58
	159.5	14.0306	21.2295		11.0305	122.231
	159.6	13.9934	21.2529		357.636	130.638
	159.7	14.0096	21.436		3.47189	196.545
	159.8	14.0809	21.5015		29.1301	220.131
	159.9	14.0509	21.6297		18.3086	266.297
	160	13.9805	21.6317		352.981	267.002
	160.1	14.0448	21.6254		16.1407	264.749
	160.2	14.074	21.5506		26.6438	237.8
	160.3	14.0338	21.5751		12.1544	246.624
	160.4	14.1983	21.6007		71.3747	255.835
	160.5	14.2197	21.6318		79.0873	267.038
	160.6	13.9988	21.6769		359.552	283.299
	160.7	14.1703	21.6016		61.307	256.172
	160.8	14.0591	21.585		21.2762	250.214
	160.9	14.0075	21.6147		2.69629	260.894
	161	14.0494	21.6749		17.786	282.55
	161.1	14.1168	21.7033		42.0531	292.797
	161.2	14.1032	21.6965		37.1453	290.327
	161.3	14.0463	21.6945		16.6581	289.628
	161.4	14.2475	21.6773		89.0858	283.419
	161.5	14.2186	21.5879		78.7002	251.253
	161.6	14.2447	21.6358		88.0804	268.482
	161.7	14.2311	21.7195		83.2057	298.633
	161.8	14.3325	21.8077		119.707	330.37
	161.9	14.2496	21.8444		89.8687	343.589
	162	14.2457	21.7071		88.4589	294.153
	162.1	14.2859	21.7635		102.935	314.447
	162.2	14.3226	21.8736		116.137	354.098
	162.3	14.315	21.92		113.389	10.8008
	162.4	14.3519	22.0163		126.679	45.45
	162.5	14.2362	21.8617		85.0195	349.811
	162.6	14.2701	21.8116		97.2465	331.765
	162.7	14.2504	21.961		90.134	25.554
	162.8	14.3148	21.8163		113.322	333.48
	162.9	14.3317	21.8219		119.398	335.502
	163	14.318	21.8702		114.493	352.862
	163.1	14.371	21.871		133.571	353.159
	163.2	14.2896	21.8725		104.265	353.698
	163.3	14.2461	21.9076		88.5884	6.33648
	163.4	14.3357	21.981		120.843	32.7423
	163.5	14.2979	22.2039		107.24	113.001
	163.6	14.2903	22.2118		104.498	115.849
	163.7	14.4068	22.2556		146.455	131.605
	163.8	14.4509	22.3458		162.332	164.093
	163.9	14.632	22.2112		227.523	115.646
	164	14.6388	22.2439		229.954	127.396
	164.1	14.7106	22.2221		255.8	119.544
	164.2	14.6137	22.2666		220.927	135.575
	164.3	14.6354	22.2876		228.729	143.145
	164.4	14.6522	22.2478		234.777	128.818
	164.5	14.6383	22.314		229.775	152.648
	164.6	14.6622	22.1733		238.396	101.976
	164.7	14.6684	22.1297		240.607	86.2751
	164.8	14.672	22.1432		241.903	91.1461
	164.9	14.6347	22.2503		228.5	129.711
	165	14.6703	22.2525		241.325	130.51
	165.1	14.6916	22.2247		248.984	120.503
	165.2	14.6844	22.3114		246.399	151.717
	165.3	14.8412	22.2997		302.828	147.507
	165.4	14.7387	22.2663		265.933	135.467
	165.5	14.8039	22.2884		289.405	143.406
	165.6	14.7308	22.298		263.103	146.897
	165.7	14.7415	22.325		266.957	156.604
	165.8	14.7995	22.4031		287.833	184.724
	165.9	14.9105	22.2009		327.783	111.922
	166	14.9323	22.2224		335.613	119.65
	166.1	14.9942	22.3008		357.907	147.871
	166.2	14.9915	22.2618		356.924	133.862
	166.3	15.0276	22.1655		9.92605	99.1748
	166.4	15.0428	22.2885		15.4066	143.473
	166.5	15.0076	22.3588		2.75084	168.763
	166.6	15.0588	22.5677		21.1766	243.988
	166.7	15.0333	22.5806		11.9946	248.602
	166.8	14.9988	22.6288		359.573	265.971
	166.9	15.0265	22.6339		9.53117	267.8
	167	15.0248	22.6362		8.91302	268.634
	167.1	15.0059	22.6384		2.13503	269.422
	167.2	14.9907	22.6067		356.645	258.009
	167.3	15.0169	22.606		6.09987	257.776
	167.4	14.9944	22.5671		357.973	243.761
	167.5	15.0442	22.6363		15.9048	268.681
	167.6	15.0688	22.6283		24.7547	265.798
	167.7	15.1056	22.5877		38.0225	251.185
	167.8	14.9984	22.6429		359.42	271.038
	167.9	15.0269	22.6032		9.68925	256.761
	168	15.0132	22.7509		4.75601	309.917
	168.1	15.0988	22.8461		35.569	344.191
	168.2	15.2008	22.8953		72.3056	1.90128
	168.3	15.0977	22.7414		35.1799	306.514
	168.4	14.9921	22.7362		357.161	304.626
	168.5	15.0641	22.7288		23.0834	301.973
	168.6	15.2622	22.7502		94.3764	309.662
	168.7	15.454	22.7497		163.427	309.484
	168.8	15.418	22.905		150.494	5.39015
	168.9	15.4424	22.8303		159.274	338.52
	169	15.4338	22.734		156.18	303.834
	169.1	15.4632	22.7359		166.741	304.515
	169.2	15.3743	22.7834		134.75	321.633
	169.3	15.3003	22.7319		108.093	303.095
	169.4	15.3722	22.7795		133.975	320.203
	169.5	15.3887	22.8718		139.922	353.458
	169.6	15.3708	22.8968		133.497	2.45894
	169.7	15.3949	22.8929		142.159	1.04633
	169.8	15.302	22.8901		108.717	0.018732
	169.9	15.3779	22.8024		136.045	328.46
	170	15.2885	22.7598		103.877	313.123
	170.1	15.3618	22.7514		130.251	310.109
	170.2	15.3106	22.8218		111.806	335.44
	170.3	15.2986	22.777		107.48	319.331
	170.4	15.4337	22.7837		156.116	321.722
	170.5	15.4789	22.8325		172.414	339.294
	170.6	15.2819	22.7253		101.485	300.707
	170.7	15.4024	22.878		144.861	355.674
	170.8	15.5443	22.8072		195.933	330.197
	170.9	15.6378	22.7486		229.59	309.081
	171	15.6751	22.672		243.051	281.531
	171.1	15.7088	22.7689		255.166	316.418
	171.2	15.6896	22.8583		248.243	348.584
	171.3	15.6508	22.7003		234.302	291.723
	171.4	15.6623	22.8393		238.411	341.748
	171.5	15.684	22.8451		246.246	343.848
	171.6	15.6411	22.8241		230.811	336.294
	171.7	15.7038	22.8633		253.374	350.371
	171.8	15.7039	22.8673		253.414	351.845
	171.9	15.6662	22.746		239.834	308.151
	172	15.6844	22.8329		246.401	339.431
	172.1	15.7747	22.883		278.894	357.463
	172.2	15.8165	22.8652		293.95	351.083
	172.3	15.8973	22.8911		323.029	0.395444
	172.4	16.0231	22.8455		8.30348	343.994
	172.5	16.0548	22.7031		19.7442	292.731
	172.6	15.9475	22.7838		341.104	321.781
	172.7	15.9954	22.9515		358.335	22.1523
	172.8	15.986	22.9727		354.961	29.7598
	172.9	15.9556	23.0868		344.034	70.8336
	173	16.0598	23.1489		21.535	93.2198
	173.1	16.0039	23.1047		1.41379	77.3062
	173.2	15.9858	23.2035		354.899	112.843
	173.3	16.022	23.0864		7.92662	70.7101
	173.4	16.0087	23.2021		3.11462	112.361
	173.5	16.0779	23.1912		28.0368	108.429
	173.6	16.036	23.1806		12.9451	104.6
	173.7	16.275	23.1434		98.9972	91.2169
	173.8	16.2635	23.2205		94.8442	118.994
	173.9	16.317	23.2971		114.131	146.55
	174	16.3035	23.2122		109.246	115.991
	174.1	16.309	23.1645		111.232	98.8056
	174.2	16.3924	23.1246		141.265	84.444
	174.3	16.2966	23.2775		106.787	139.489
	174.4	16.291	23.2945		104.742	145.632
	174.5	16.2787	23.1595		100.324	97.007
	174.6	16.2561	23.2353		92.204	124.293
	174.7	16.2471	23.2682		88.9437	136.152
	174.8	16.2424	23.135		87.2501	88.2147
	174.9	16.464	23.2385		167.05	125.468
	175	16.5448	23.1201		196.118	82.8474
	175.1	16.4435	23.2075		159.663	114.296
	175.2	16.5118	23.2922		184.265	144.797
	175.3	16.4575	23.2602		164.712	133.271
	175.4	16.4683	23.2495		168.578	129.433
	175.5	16.5058	23.2518		182.102	130.265
	175.6	16.6645	23.2022		239.221	112.393
	175.7	16.4798	23.2234		172.741	120.026
	175.8	16.4466	23.2256		160.768	120.818
	175.9	16.4087	23.3644		147.143	170.772
	176	16.5038	23.2868		181.355	142.835
	176.1	16.5321	23.285		191.562	142.213
	176.2	16.5183	23.3628		186.577	170.213
	176.3	16.3816	23.5369		137.388	232.895
	176.4	16.5373	23.6771		193.41	283.355
	176.5	16.4379	23.7115		157.653	295.748
	176.6	16.4926	23.5933		177.35	253.204
	176.7	16.5383	23.6188		193.794	262.351
	176.8	16.4731	23.6052		170.304	257.476
	176.9	16.5483	23.5464		197.374	236.313
	177	16.6363	23.6554		229.068	275.549
	177.1	16.6346	23.585		228.44	250.197
	177.2	16.6382	23.5838		229.757	249.77
	177.3	16.6238	23.6267		224.561	265.219
	177.4	16.5954	23.6132		214.333	260.336
	177.5	16.6391	23.6232		230.058	263.966
	177.6	16.6359	23.6567		228.929	276.006
	177.7	16.7139	23.7262		257.008	301.04
	177.8	16.5861	23.7071		211.006	294.157
	177.9	16.5999	23.751		215.962	309.946
	178	16.606	23.8448		218.153	343.717
	178.1	16.6112	23.8287		220.04	337.936
	178.2	16.6055	23.9012		217.967	4.0323
	178.3	16.5956	23.8492		214.411	345.297
	178.4	16.6416	23.964		230.961	26.6379
	178.5	16.6354	23.8676		228.734	351.925
	178.6	16.5986	23.9376		215.501	17.1245
	178.7	16.6537	23.8658		235.327	351.271
	178.8	16.6727	23.8709		242.184	353.118
	178.9	16.6737	23.8323		242.536	339.228
	179	16.6598	23.8761		237.525	355.006
	179.1	16.6052	23.805		217.864	329.387
	179.2	16.6828	23.8429		245.803	343.047
	179.3	16.8355	23.8717		300.795	353.398
	179.4	16.7787	23.8743		280.348	354.348
	179.5	16.71	23.9089		255.607	6.81386
	179.6	16.7845	23.8675		282.429	351.916
	179.7	16.8224	23.9565		296.078	23.9564
	179.8	16.7582	23.9099		272.946	7.1497
	179.9	16.7284	23.9834		262.21	33.6125
	180	16.8192	24.1082		294.915	78.5443
	180.1	16.7091	24.1341		255.263	87.865
	180.2	16.735	24.2123		264.615	116.01
	180.3	16.7669	24.1976		276.084	110.724
	180.4	16.7389	24.2394		266.019	125.786
	180.5	16.7895	24.3032		284.208	148.737
	180.6	16.9835	24.2701		354.065	136.854
	180.7	16.9281	24.1576		334.12	96.3218
	180.8	16.9201	24.2419		331.235	126.669
	180.9	16.9815	24.189		353.346	107.653
	181	16.9595	24.1694		345.406	100.57
	181.1	16.9589	24.2221		345.198	119.574
	181.2	16.9788	24.2809		352.367	140.741
	181.3	17.0188	24.2341		6.78302	123.866
	181.4	17.0102	24.2321		3.67176	123.147
	181.5	16.9986	24.2722		359.491	137.592
	181.6	17.0139	24.297		5.00639	146.524
	181.7	17.0749	24.2616		26.9475	133.787
	181.8	17.1326	24.1674		47.7184	99.8545
	181.9	17.009	24.1954		3.2389	109.935
	182	17.0642	24.1789		23.1259	103.99
	182.1	17.0115	24.118		4.12716	82.0651
	182.2	16.9912	24.2513		356.849	130.054
	182.3	17.0238	24.2446		8.55204	127.667
	182.4	17.0165	24.2951		5.94032	145.823
	182.5	16.9984	24.2381		359.41	125.32
	182.6	17.1443	24.2936		51.9478	145.278
	182.7	17.0828	24.2936		29.8219	145.311
	182.8	17.051	24.2901		18.3551	144.051
	182.9	17.0387	24.3263		13.9339	157.066
	183	17.0144	24.2409		5.19316	126.31
	183.1	17.1706	24.1393		61.4191	89.739
	183.2	17.0476	24.175		17.135	102.594
	183.3	17.1772	24.2303		63.7873	122.507
	183.4	17.0123	24.2424		4.44188	126.879
	183.5	17.0756	24.268		27.215	136.088
	183.6	17.2289	24.2803		82.3943	140.525
	183.7	17.2953	24.3138		106.294	152.567
	183.8	17.3528	24.2813		127.023	140.86
	183.9	17.327	24.2032		117.718	112.744
	184	17.339	24.196		122.046	110.177
	184.1	17.2893	24.2699		104.151	136.772
	184.2	17.3184	24.0624		114.626	62.0698
	184.3	17.4615	24.1761		166.148	102.992
	184.4	17.3845	24.1907		138.422	108.245
	184.5	17.2939	24.1782		105.799	103.76
	184.6	17.3243	24.1888		116.764	107.58
	184.7	17.3326	24.1042		119.724	77.1175
	184.8	17.2337	24.2826		84.1442	141.323
	184.9	17.2672	24.0852		96.2016	70.2806
	185	17.3494	24.1834		125.8	105.616
	185.1	17.3462	24.2905		124.619	144.164
	185.2	17.4142	24.226		149.094	120.975
	185.3	17.4445	24.2397		160.022	125.91
	185.4	17.4759	24.2206		171.327	119.017
	185.5	17.4647	24.3168		167.305	153.654
	185.6	17.4621	24.1804		166.349	104.528
	185.7	17.4777	24.0971		171.976	74.5573
	185.8	17.4269	24.1809		153.673	104.73
	185.9	17.447	24.1989		160.907	111.199
	186	17.4532	24.3055		163.159	149.581
	186.1	17.4651	24.2232		167.448	119.944
	186.2	17.4681	24.1794		168.532	104.178
	186.3	17.3523	24.2251		126.821	120.62
	186.4	17.4003	24.18		144.105	104.399
	186.5	17.4951	24.2057		178.224	113.642
	186.6	17.5379	24.2326		193.65	123.331
	186.7	17.4373	24.2123		157.424	116.033
	186.8	17.402	24.2272		144.711	121.407
	186.9	17.5023	24.1476		180.83	92.7349
	187	17.4224	24.2817		152.054	141.017
	187.1	17.5196	24.2795		187.042	140.237
	187.2	17.4292	24.1423		154.503	90.8251
	187.3	17.3074	24.2536		110.68	130.903
	187.4	17.3414	24.1741		122.91	102.286
	187.5	17.371	24.1997		133.561	111.5
	187.6	17.4525	24.3024		162.916	148.448
	187.7	17.5532	24.161		199.157	97.5704
	187.8	17.46	24.1577		165.594	96.3902
	187.9	17.3722	24.1993		133.994	111.36
	188	17.4113	24.2549		148.055	131.378
	188.1	17.5983	24.2281		215.372	121.731
	188.2	17.5826	24.266		209.726	135.375
	188.3	17.6019	24.2263		216.671	121.086
	188.4	17.4072	24.2533		146.583	130.797
	188.5	17.4646	24.2598		167.261	133.141
	188.6	17.4564	24.1924		164.318	108.87
	188.7	17.5775	24.1731		207.914	101.924
	188.8	17.5575	24.1232		200.69	83.934
	188.9	17.6104	24.2008		219.734	111.889
	189	17.6274	24.2422		225.878	126.806
	189.1	17.6136	24.2614		220.886	133.697
	189.2	17.5778	24.2668		207.998	135.65
	189.3	17.6085	24.1281		219.044	85.7003
	189.4	17.6243	24.1203		224.763	82.9049
	189.5	17.5735	24.1219		206.442	83.4723
	189.6	17.6788	24.2175		244.371	117.903
	189.7	17.6176	24.2137		222.344	116.531
	189.8	17.6882	24.2304		247.735	122.553
	189.9	17.6574	24.1402		236.651	90.077
	190	17.579	24.1727		208.445	101.775
	190.1	17.5279	24.1893		190.046	107.75
	190.2	17.6183	24.1952		222.593	109.857
	190.3	17.6767	24.1667		243.597	99.6187
	190.4	17.6557	24.1407		236.037	90.2381
	190.5	17.6771	24.0917		243.764	72.6166
	190.6	17.6577	24.1807		236.757	104.645
	190.7	17.6325	24.1536		227.714	94.8821
	190.8	17.7721	24.1386		277.969	89.5093
	190.9	17.8118	24.2352		292.264	124.264
	191	17.6984	24.142		251.433	90.7071
	191.1	17.8258	24.0981		297.306	74.9205
	191.2	17.8136	24.0836		292.907	69.7029
	191.3	18.0107	24.1442		3.86443	91.5086
	191.4	18.0276	24.1711		9.92373	101.198
	191.5	18.028	24.2457		10.0904	128.053
	191.6	18.0306	24.1902		11.0308	108.086
	191.7	18.0332	24.1926		11.9464	108.935
	191.8	18.0196	24.1799		7.05727	104.377
	191.9	18.0074	24.2272		2.66635	121.388
	192	18.0376	24.2437		13.5409	127.326
	192.1	17.9763	24.1531		351.456	94.7148
	192.2	18.0831	24.1465		29.9073	92.3465
	192.3	18.0404	24.1805		14.5311	104.58
	192.4	18.0278	24.1126		9.99317	80.1253
	192.5	18.057	24.0969		20.5214	74.4718
	192.6	18.0711	24.2174		25.6045	117.866
	192.7	18.0396	24.2829		14.2653	141.445
	192.8	18.0004	24.1488		0.126421	93.159
	192.9	17.9781	24.1319		352.132	87.0759
	193	18.0668	24.291		24.0618	144.352
	193.1	18.0097	24.3239		3.50193	156.217
	193.2	18.2016	24.2909		72.5696	144.322
	193.3	18.1257	24.2675		45.2446	135.886
	193.4	18.3203	24.1457		115.307	92.055
	193.5	18.2396	24.1529		86.2386	94.6306
	193.6	18.3364	24.1485		121.115	93.0506
	193.7	18.2301	24.1325		82.8223	87.3108
	193.8	18.3692	24.1077		132.917	78.3577
	193.9	18.3893	24.198		140.149	110.875
	194	18.3183	24.287		114.601	142.907
	194.1	18.3854	24.1658		138.733	99.3007
	194.2	18.3776	24.1307		135.948	86.6539
	194.3	18.3191	24.1985		114.875	111.043
	194.4	18.2437	24.1396		87.7172	89.8505
	194.5	18.2689	24.2852		96.8183	142.256
	194.6	18.3009	24.2782		108.328	139.769
	194.7	18.3392	24.3464		122.107	164.3
	194.8	18.4786	24.3636		172.312	170.49
	194.9	18.393	24.2851		141.475	142.221
	195	18.3596	24.2366		129.465	124.765
	195.1	18.3909	24.3088		140.722	150.77
	195.2	18.5277	24.3327		189.989	159.373
	195.3	18.4116	24.3204		148.174	154.959
	195.4	18.4372	24.2686		157.394	136.286
	195.5	18.4277	24.3007		153.969	147.853
	195.6	18.5195	24.3133		187.015	152.385
	195.7	18.4132	24.2928		148.75	145.014
	195.8	18.5347	24.271		192.495	137.157
	195.9	18.4754	24.2877		171.142	143.168
	196	18.4769	24.2434		171.672	127.212
	196.1	18.5105	24.2505		183.789	129.774
	196.2	18.4466	24.4549		160.767	203.376
	196.3	18.3982	24.3862		143.364	178.628
	196.4	18.4299	24.3231		154.753	155.931
	196.5	18.4003	24.4729		144.105	209.859
	196.6	18.3462	24.5351		124.638	232.249
	196.7	18.463	24.4668		166.686	207.654
	196.8	18.5232	24.3579		188.345	168.448
	196.9	18.4894	24.6355		176.198	268.378
	197	18.6075	24.6114		218.693	259.703
	197.1	18.3981	24.612		143.318	259.911
	197.2	18.5411	24.5845		194.791	250.038
	197.3	18.4549	24.6214		163.753	263.299
	197.4	18.4762	24.5323		171.431	231.236
	197.5	18.4745	24.6297		170.822	266.309
	197.6	18.4338	24.5688		156.155	244.384
	197.7	18.398	24.6047		143.292	257.303
	197.8	18.5105	24.5614		183.762	241.717
	197.9	18.402	24.6505		144.728	273.795
	198	18.4973	24.678		179.017	283.672
	198.1	18.5021	24.6203		180.772	262.92
	198.2	18.4765	24.5298		171.524	230.326
	198.3	18.4261	24.5546		153.412	239.241
	198.4	18.4229	24.611		152.247	259.547
	198.5	18.447	24.7588		160.929	312.761
	198.6	18.419	24.8508		150.851	345.899
	198.7	18.483	24.804		173.881	329.022
	198.8	18.3773	24.794		135.837	325.455
	198.9	18.5134	24.8117		184.829	331.8
	199	18.3368	24.8088		121.26	330.755
	199.1	18.3142	24.8457		113.11	344.069
	199.2	18.3443	24.9237		123.942	12.1309
	199.3	18.3991	24.9485		143.678	21.0731
	199.4	18.3981	24.8783		143.306	355.786
	199.5	18.3914	24.8056		140.892	329.632
	199.6	18.505	24.8914		181.8	0.504834
	199.7	18.5102	24.9033		183.679	4.79732
[truncated: 38,003 more rows]

## Sheet: Fig. 4b
	Wildtype						Design						Design K157Q						Design K157A/S158A
	all measurements		Average				all measurements		Average				all measurements		Average				all measurements		Average
	ATP conc. (μM)	Rotation Rate (rps)	ATP conc. (μM)	Rotation Rate (rps)	Standard Deviation (rps)		ATP conc. (μM)	Rotation Rate (rps)	ATP conc. (μM)	Rotation Rate (rps)	Standard Deviation (rps)		ATP conc. (μM)	Rotation Rate (rps)	ATP conc. (μM)	Rotation Rate (rps)	Standard Deviation (rps)		ATP conc. (μM)	Rotation Rate (rps)	ATP conc. (μM)	Rotation Rate (rps)	Standard Deviation (rps)
	1	3.25	1	3.19	0.3		1	3.62	1	3.02	0.58		1	0.829	1	1.25	0.49		1	2.19	1	2.15	0.29
	1	3.45	10	22.9	3.29		1	2.37	10	29.03	0.83		1	1.13	10	18.33	1.44		1	2.43	10	21.8	1.95
	1	2.86	30	52.98	3.99		1	3.97	30	57.5	19.51		1	1.78	30	37.53	2.72		1	2.42	30	52.4	3.54
	10	25.6	100	76.03	4.79		1	3.1	100	113.9	15.47		10	19.4	100	85.98	8.18		1	1.76	100	105.2	7.45
	10	28.6	300	104.67	13.43		1	2.69	300	127.33	10.21		10	16.7	300	113.33	3.06		1	1.96	300	118.3	10.31
	10	23.3	1000	108.16	24.98		1	2.62	1000	122.1	17.34		10	18.9	1000	132.2	9.15		10	19	1000	138.5	20.87
	10	22.1	3000	106.72	8.44		1	2.77	3000	114.75	13.4		30	39.8	3000	126	5.14		10	21.3	3000	160.6	17.86
	10	21.5	10000	125.25	17.4		10	29.3	10000	123	9.54		30	33.6	10000	120.8	14.55		10	22.8	10000	150.4	24.058
	10	19.1	30000	120.54	21.76		10	29.7	30000	118	17.42		30	38	30000	117.16	14.02		10	23.6	30000	135.7	20.958
	10	20.1					10	28.1					30	38.7					10	20.3
	30	53.1					30	37.3					100	85					10	23.9
	30	51					30	45.3					100	74.8					30	51
	30	55.9					30	79.2					100	91.3					30	49.7
	30	59.1					30	68.2					100	92.8					30	51.3
	30	48					100	124					300	114					30	57.6
	30	50.8					100	128					300	110					100	96.8
	100	75.5					100	129					300	116					100	104
	100	72.5					100	98.8					1000	125					100	102
	100	73.1					100	120					1000	142					100	106
	100	73.7					100	85.1					1000	140					100	117
	100	85.4					100	118					1000	121					300	121
	100	76					100	108					1000	133					300	124
	300	95					300	123					3000	129					300	103
	300	120					300	120					3000	119					300	125
	300	99					300	139					3000	123					1000	165
	1000	82					1000	97.4					3000	134					1000	119
	1000	82.8					1000	132					3000	126					1000	125
	1000	135					1000	136					3000	125					1000	145
	1000	112					1000	123					10000	104					3000	176
	1000	129					3000	100					10000	113					3000	133
	3000	100					3000	136					10000	138					3000	150
	3000	113					3000	128					10000	115					3000	164
	3000	98.6					3000	124					10000	134					3000	191
	3000	104					10000	129					30000	130.5					3000	152
	3000	118					10000	128					30000	124.5					3000	162
	10000	112					10000	112					30000	120.1					3000	173
	10000	135					30000	142					30000	93.8					3000	144
	10000	114					30000	119					30000	116.9					10000	114
	10000	124					30000	95.9											10000	159
	30000	108					30000	108											10000	139
	30000	128					30000	125											10000	167
	30000	89.7																	10000	173
	30000	145																	30000	120
	30000	132																	30000	149
																			30000	106
																			30000	119
																			30000	146
																			30000	145
																			30000	165
