# Supplementary material for: Design of allosteric sites into rotary motor V1-ATPase by restoring lost function of pseudo-active sites
Source: Nat Chem. 2023 Jul 6;15(11):1591–8. doi: 10.1038/s41557-023-01256-4 (PMC10624635; doi:10.1038/s41557-023-01256-4)
Supplement: Supplementary file 8 — Raw data of rotation from single-molecule experiments and raw data of the analysed time constants. [file 41557_2023_1256_MOESM8_ESM.xlsx]

## Sheet: Fig. 5a
	Rotation1			Rotation2			Rotation3			Rotation4			Rotation5
	time (ms)	Angle(°)		time (ms)	Angle(°)		time (ms)	Angle(°)		time (ms)	Angle(°)		time (ms)	Angle(°)
	0	0.03096		12.1	-76.3088		18.1	-59.369		25.1	-1.45764		40.2	-59.1876
	0.1	41.4612		12.2	14.8266		18.2	-33.5509		25.2	-42.3752		40.3	-14.5775
	0.2	-5.90508		12.3	0.8694		18.3	-11.9696		25.3	-34.4257		40.4	-12.6166
	0.3	2.05632		12.4	-18.7787		18.4	-25.5884		25.4	-25.614		40.5	-16.3663
	0.4	17.9338		12.5	-13.4683		18.5	-25.0747		25.5	8.12484		40.6	-5.89356
	0.5	11.1766		12.6	-0.79272		18.6	-34.9427		25.6	-5.86908		40.7	-27.5245
	0.6	12.5287		12.7	38.3785		18.7	-20.3778		25.7	7.70076		40.8	-6.15312
	0.7	24.0926		12.8	40.4194		18.8	-23.0641		25.8	11.2558		40.9	23.333
	0.8	0.92088		12.9	-0.86508		18.9	-13.4021		25.9	-6.6204		41	14.6106
	0.9	3.79116		13	28.9404		19	-12.2807		26	5.29272		41.1	16.9963
	1	-9.63792		13.1	-12.2605		19.1	-6.92316		26.1	-12.1475		41.2	24.4494
	1.1	-7.30044		13.2	5.067		19.2	-0.64584		26.2	-5.75568		41.3	106.132
	1.2	-13.253		13.3	8.63532		19.3	-21.7534		26.3	-4.131		41.4	127.333
	1.3	-18.1789		13.4	7.73424		19.4	8.1684		26.4	16.3314		41.5	89.3092
	1.4	37.0026		13.5	3.32964		19.5	10.9102		26.5	23.7661		41.6	142.77
	1.5	43.2364		13.6	25.7612		19.6	10.8198		26.6	-42.4076		41.7	132.662
	1.6	43.6417		13.7	2.37636		19.7	1.8666		26.7	-10.7154		41.8	149.464
	1.7	43.7573		13.8	42.5149		19.8	5.83344		26.8	-38.6615		41.9	168.349
	1.8	6.30972		13.9	56.9981		19.9	-19.8241		26.9	-52.357		42	122.225
	1.9	33.2687		14	41.4997		20	12.8736		27	-10.1448		42.1	157.694
	2	20.0984		14.1	31.5979		20.1	41.4382		27.1	18.2686		42.2	141.164
	2.1	100.652		14.2	104.516		20.2	30.3455		27.2	21.9877		42.3	119.499
	2.2	124.125		14.3	94.5623		20.3	23.504		27.3	-24.3328		42.4	111.949
	2.3	67.5061		14.4	108.089		20.4	28.535		27.4	-1.83852		42.5	116.796
	2.4	93.1313		14.5	95.8201		20.5	30.7051		27.5	-11.2921		42.6	133.912
	2.5	93.6317		14.6	130.303		20.6	36.7787		27.6	-10.0408		42.7	125.404
	2.6	109.358		14.7	118.275		20.7	42.2647		27.7	-19.9346		42.8	165.863
	2.7	99.4208		14.8	68.8806		20.8	48.8059		27.8	-22.7675		42.9	184.634
	2.8	101.687		14.9	97.6673		20.9	34.7202		27.9	-10.7057		43	163.499
	2.9	103.654		15	98.7386		21	31.464		28	-13.6652		43.1	174.085
	3	98.7401		15.1	109.731		21.1	39.2224		28.1	-64.6632		43.2	156.182
	3.1	126.106		15.2	128.069		21.2	39.5431		28.2	-26.2526		43.3	163.797
	3.2	110.445		15.3	162.124		21.3	60.6089		28.3	-10.0717		43.4	196.136
	3.3	121.01		15.4	160.912		21.4	35.4758		28.4	-24.0469		43.5	193.494
	3.4	122.246		15.5	164.011		21.5	16.1147		28.5	-88.0315		43.6	233.732
	3.5	107.694		15.6	136.934		21.6	55.1495		28.6	7.58916		43.7	213.571
	3.6	131.05		15.7	189.761		21.7	29.7166		28.7	32.6351		43.8	222.015
	3.7	89.0579		15.8	240.193		21.8	37.9796		28.8	3.15072		43.9	255.514
	3.8	117.416		15.9	209.218		21.9	70.6111		28.9	-51.9278		44	219.122
	3.9	139.238		16	222.144		22	121.947		29	-75.8236		44.1	204.837
	4	95.674		16.1	217.299		22.1	123.016		29.1	-50.553		44.2	225.137
	4.1	147.458		16.2	203.335		22.2	100.282		29.2	24.2834		44.3	229.953
	4.2	135.432		16.3	239.774		22.3	120.344		29.3	-18.4856		44.4	221.185
	4.3	141.78		16.4	243.581		22.4	143.464		29.4	-53.9867		44.5	212.841
	4.4	173.854		16.5	242.707		22.5	105.308		29.5	-19.116		44.6	222.561
	4.5	183.812		16.6	243.859		22.6	94.5349		29.6	-11.3152		44.7	229.015
	4.6	230.258		16.7	217.661		22.7	91.5685		29.7	-33.1124		44.8	238.393
	4.7	228.549		16.8	201.766		22.8	99.0954		29.8	-1.34928		44.9	244.063
	4.8	205.638		16.9	214.393		22.9	95.3143		29.9	11.7328		45	267.918
	4.9	204.281		17	235.004		23	116.491		30	-8.12304		45.1	254.61
	5	215.802		17.1	236.034		23.1	102.574		30.1	-13.2102		45.2	274.09
	5.1	213.294		17.2	228.129		23.2	120.164		30.2	-17.725		45.3	309.115
	5.2	226.227		17.3	234.772		23.3	146.672		30.3	-39.6608		45.4	257.535
	5.3	251.055		17.4	252.436		23.4	122.646		30.4	-14.225		45.5	270.822
	5.4	208.738		17.5	266.401		23.5	136.949		30.5	-9.43344		45.6	323.792
	5.5	191.278		17.6	264.939		23.6	125.631		30.6	-12.1993		45.7	383.265
	5.6	228.688		17.7	256.74		23.7	119.296		30.7	25.1636		45.8	383.997
	5.7	235.222		17.8	299.224		23.8	107.814		30.8	0.77112		45.9	362.444
	5.8	210.978		17.9	361.386		23.9	116.489		30.9	-6.58728		46	347.205
	5.9	203.254		18	398.649		24	122.001		31	11.9866		46.1	371.428
	6	226.335		18.1	399.951		24.1	136.502		31.1	-8.75412		46.2	351.303
	6.1	236.025		18.2	354.65		24.2	145.382		31.2	-3.8286		46.3	382.432
	6.2	222.063		18.3	378.15		24.3	154.385		31.3	-27.324		46.4	359.257
	6.3	214.518		18.4	381.67		24.4	251.679		31.4	-4.66452		46.5	367.135
	6.4	257.096		18.5	395.715		24.5	254.878		31.5	8.9748		46.6	374.176
	6.5	236.39		18.6	399.682		24.6	264.796		31.6	19.6978		46.7	369.41
	6.6	205.043		18.7	388.033		24.7	263.386		31.7	12.2033		46.8	344.09
	6.7	240.712		18.8	385.408		24.8	252.027		31.8	18.1303		46.9	335.383
	6.8	223.232		18.9	409.893		24.9	226.02		31.9	33.1974		47	379.217
	6.9	217.562		19	397.571		25	248.904		32	27.3949		47.1	382.26
	7	228.644		19.1	387.379		25.1	241.374		32.1	55.404		47.2	351.838
	7.1	237.388					25.2	235.861		32.2	32.6257		47.3	359.517
	7.2	216.693					25.3	240.393		32.3	26.4722		47.4	337.799
	7.3	209.883					25.4	247.857		32.4	27.5328		47.5	362.778
	7.4	198.532					25.5	238.476		32.5	25.8206		47.6	379.199
	7.5	216.972					25.6	263.702		32.6	28.3795
	7.6	233.187					25.7	229.532		32.7	106.209
	7.7	223.648					25.8	241.824		32.8	96.8681
	7.8	242.505					25.9	263.78		32.9	111.91
	7.9	236.403					26	272.346		33	140.968
	8	232.358					26.1	254.402		33.1	130.755
	8.1	213.289					26.2	223.838		33.2	137.608
	8.2	240.459					26.3	274.112		33.3	117.367
	8.3	206.829					26.4	273.336		33.4	136.734
	8.4	227.747					26.5	279.846		33.5	129.358
	8.5	246.894					26.6	366.602		33.6	125.802
	8.6	236.246					26.7	325.077		33.7	143.442
	8.7	215.098					26.8	343.75		33.8	141.867
	8.8	251.899					26.9	355.518		33.9	111.189
	8.9	275.574								34	144.026
	9	279.042								34.1	163.863
	9.1	357.739								34.2	160.411
	9.2	346.98								34.3	213.63
	9.3	371.35								34.4	239.678
	9.4	365.472								34.5	236.391
	9.5	378.342								34.6	240.868
	9.6	391.624								34.7	220.661
	9.7	357.048								34.8	228.527
	9.8	366.262								34.9	221.305
	9.9	412.475								35	245.549
	10	363.801								35.1	283.615
	10.1	340.642								35.2	282.301
	10.2	393.154								35.3	281.521
	10.3	343.45								35.4	278.667
	10.4	347.372								35.5	275.912
	10.5	386.093								35.6	263.909
	10.6	360.143								35.7	275.417
	10.7	364.44								35.8	269.553
	10.8	379.642								35.9	272.081
	10.9	395.262								36	260.41
	11	363.354								36.1	253.172
	11.1	368.119								36.2	261.116
	11.2	382.023								36.3	270.967
	11.3	393.944								36.4	280.079
	11.4	376.978								36.5	275.496
	11.5	401.844								36.6	278.595
	11.6	397.747								36.7	273.294
	11.7	367.785								36.8	272.682
	11.8	391.869								36.9	264.351
	11.9	407.058								37	258.189
	12	398.648								37.1	225.522
	12.1	394.701								37.2	264.461
	12.2	382.496								37.3	281.602
	12.3	348.13								37.4	255.738
	12.4	358.718								37.5	301.041
	12.5	372.056								37.6	302.72
	12.6	382.764								37.7	342.433
	12.7	389.249								37.8	340.935
	12.8	347.523								37.9	337.367
										38	350.052
										38.1	341.57
										38.2	332.392
										38.3	348.122
										38.4	360.671
										38.5	366.375

## Sheet: Fig. 5b
	Wildtype
		Time Constant (ms)				Standard Deviation (ms)
	ATP conc. (μM)	main	main1	main2	sub	main	main1	main2	sub
	1	95.7			2.7	3.7			0.1
	10				2.1				0.1
	100		1	1.4	2.4		0.9	0.9	0.2
	1000		0.7	0.6	2.3		0.5	0.5	0.1
	30000		0.7	0.5	2.5		0.6	0.4	0.1
	Design
		Time Constant (ms)				Standard Deviation (ms)
	ATP conc. (μM)	main	main1	main2	sub	main	main1	main2	sub
	1	83.4			3.3	4.2			0.22
	100		1.2	0.5	1		0.26	0.16	0.02
	30000		0.8	0.4	1.9		0.16	0.1	0.07
	Design K157A/S158A
		Time Constant (ms)				Standard Deviation (ms)
	ATP conc. (μM)	main	main1	main2	sub	main	main1	main2	sub
	1	132.9			1.9	3.6			0.09
	3000		0.9	0.4	0.6		0.14	0.08	0.002
	30000		0.9	0.5	1.7		0.22	0.14	0.13
